# Supplementary material for: Contrastive learning with mutual information enhancement and negative sample augmentation combined with KAN for text clustering
Source: PLoS One. 2026 Jul 30;21(7):e0354718. doi: 10.1371/journal.pone.0354718 (PMC13422851; doi:10.1371/journal.pone.0354718)
Supplement: S1 File — (ZIP) [file pone.0354718.s001.zip]

Archive with 4 entries (3 files):
- AgNews/agnews.csv
- AgNews/agnewsdataraw-8000_trans_subst_10.csv
- AgNews/agnewsdataraw-8000_trans_subst_30.csv
- AgNews/
