# Supplementary material for: Contrastive learning with mutual information enhancement and negative sample augmentation combined with KAN for text clustering
Source: PLoS One. 2026 Jul 30;21(7):e0354718. doi: 10.1371/journal.pone.0354718 (PMC13422851; doi:10.1371/journal.pone.0354718)
Supplement: S1 File — (ZIP) [file pone.0354718.s001.zip › AgNews/agnews.csv]

label	text	_	text1	text2
1	bush kerry campaigns move spin jobs report afp afp latest data jobs market sparked fierce spin effort campaigns president george bush challenger john kerry highlight views state economy		bush kerry jobs move spin jobs report blasted afp latest NY housing market sparked fierce spin effort campaigns president george bush challenger john kerry highlight views state economy	jeff kerry campaigns move spin jobs report afp 2010 latest data jobs were sparked fierce spin effort campaigns president george bush challenger john kerry highlight views state economy
1	judge reduces jail time calderon ap ap judge wednesday reduced time president rafael angel calderon spend jail investigated corruption charges		judge reduces jail time calderon ap ap el wednesday short time president rafael angel calderon spend jail investigated similar charges	judge reduces jail time calderon ap prison judge wednesday reduced time president rafael angel calderon spend jail investigated corruption project
1	russia increases yukos tax bill oil giant yukos tax bill upped russia tax ministry move push closer bankruptcy		russia increases bank tax bill oil giant yukos tax bill upped on tax ministry move push closer merger	franchise increases yukos tax bill oil giant yukos tax bill upped russia tax ministry threat of closer bankruptcy
1	parents beheaded man shock nogata fukuoka elder brother japanese man murdered baghdad parents unable respond city official visited sunday shock		parents gay man shock nogata fukuoka elder brother japanese man murdered baghdad woman unable respond no official visited sunday shock	parents old man shock nogata fukuoka elder generation japanese police murdered baghdad parents unable respond city official visited sunday shock
1	da silva leading brazil vote brazilian voters boost president luiz inacio lula da silva nationwide municipal elections sunday initial electoral test leftist leader plans remake latin america biggest country		da silva leading brazil by brazilian voters boost president luiz inacio lula da 12 nationwide municipal on sunday 9 electoral test leftist leader plans remake latin america biggest export	da silva leading brazil vote brazilian voters boost campaign luiz inacio lula do silva nationwide municipal elections sunday initial electoral test one leader plans remake latin america biggest man
1	troops edge closer iraqi cleric eases demands fighting raging shiite muslims loyal anti american cleric muqtada al sadr appeared yesterday renew interest negotiated siege islam holiest shrines		troops edge bc iraqi cleric links militia fighting raging shiite muslims loyal anti Sunni cleric muqtada al sadr appeared yesterday renew interest i siege islam holiest shrines	troops edge closer iraqi cleric eases demands fighting raging shiite taliban loyal anti american cleric muqtada jan abdullah appeared yesterday renew interest negotiated siege islam holiest revolution
1	japan maintain troops iraq japan troops iraq despite beheading japanese hostage islamic militants officials earlier confirmed body baghdad yesterday shosei koda		japan maintain troops iraq japan troops iraq despite beheading American hostage islamic militants officials earlier confirmed about baghdad during shosei week	japan citizen troops iraq japan troops iraq despite beheading japanese hostage islamic militants officials earlier confirmed bullet found yesterday shosei koda
1	israeli court orders reply hague jerusalem israeli supreme court ordered government produce statement days assesses ramifications nonbinding ruling international court justice hague declared israeli security barrier		israeli court issues reply against jerusalem israeli supreme court reports government produce last days assesses ramifications nonbinding ruling international court justice hague declared israeli security barrier	israeli court orders reply hague jerusalem office supreme bench ordered government produce statement days assesses ramifications to ruling international court justice hague declared israeli economic barrier
1	lawyer barred peru rebel lawyer abimael guzman leader peru shining path rebels denied access client		lawyer barred peru rebel lawyer abimael Hassan opens peru shining path rebels denied access Reuters	lawyer barred peru rebel lawyer abimael guzman leader peru shining path peru attorney access client
1	japan typhoon landslides floods tokyo sept powerful typhoon pounded japan southern main island kyushu tuesday grounding airplanes halting trains forcing thousands evacuate homes		japan typhoon landslides floods tokyo sept as typhoon pounded japan southern landing strip last tuesday grounding airplanes halting trains forcing thousands evacuate homes	japan typhoon landslides floods tokyo sept powerful typhoon affected japan southern main island kyushu tuesday japanese airplanes halting trains forcing thousands onto homes
1	panel genocide sudan darfur reuters reuters secretary general kofi annan named member panel thursday led italian judge antonio cassese investigate genocide place sudan darfur region		panel genocide sudan darfur reuters reuters secretary general Michael annan named member panel thursday led italian judge antonio cassese expands genocide claims into darfur region	panel genocide sudan darfur reuters reuters secretary general kofi annan named member panel thursday report italian report antonio cassese decision genocide place sudan darfur region
1	iraq elections ahead schedule interim premier paris iraq elections ahead scheduled january iraqis unable vote security situation country interim prime minister iyad allawi interview published western daily newspapers		iraq elections ahead schedule interim premier announcement iraq elections ahead scheduled July 5 unable vote in situation country interim prime minister iyad allawi interview published western daily newspapers	iraq elections ahead schedule for premier paris iraq elections ahead scheduled january iraqis unable vote security situation for interim prime minister sami allawi always published western daily newspapers
1	cubs defeat marlins nl showdown miami mark prior allowed hits innings pitch carl pavano chicago cubs moved percentage point ahead san francisco atop nl wild card standings beating florida marlins game doubleheader monday corey patterson double second inning cubs ahead stay		cubs defeat marlins nl showdown miami mark prior allowed hits innings pitch carl pavano chicago cubs moved percentage point ahead san Francisco 3 nl iv card standings ap florida cru sweeps doubleheader monday corey patterson double second inning cubs ahead stay	cubs defeat marlins nl showdown miami mark prior allowed down innings pitch carl rogers chicago cubs better percentage point to san francisco atop nl wild patch standings beating florida marlins game doubleheader monday corey patterson double second inning cubs ahead stay
1	hitchhiker web listeners people listened internet repeats douglas adams hitchhiker guide galaxy bbc		hitchhiker web blog people talk internet repeats douglas adams hitchhiker guide galaxy ago	hitchhiker web listeners people listened internet repeats douglas adams hitchhiker guide rock explorer
1	iranian film wins indian honour iranian movie beautiful city scoops main prize international film festival india		iranian film wins golden honour iranian movie beautiful city scoops main prize international cinema festival 2016	iranian film wins indian honour iranian prize beautiful women scoops main prize international film festival india
1	astronauts float spacewalk cape canaveral fla leaving orbiting outpost unmanned international space station astronauts floated spacewalk friday plug antennas replace worn piece cooling equipment		astronauts float spacewalk cape canaveral fla, orbiting outpost unmanned international space station astronauts floated spacewalk via plug plug in worn piece cooling equipment	atlantis float spacewalk cape canaveral fla leaving orbiting outpost to international space station apollo floated spacewalk friday plug antennas replace worn piece cooling equipment
1	russian school siege town buries dead beslan russia reuters sound weeping mothers lost sons daughters russia school siege drifted homes beslan sunday burials held people killed		russian school siege town buries boys beslan russia reuters sound weeping mothers lost sons after russia school siege murders 3 beslan sunday burials held people killed	russia school siege town buries dead beslan russia harbour sound weeping mothers lost sons daughters russia school walls drifted homes deaths sunday burials held people killed
1	faces reality tv introduction children genre inevitable networks understand dicey ethical territory		faces reality tv introduction children genre inevitable children understand of ethical territory	faces in tv introduction a genre inevitable networks understand dicey ethical territory
1	britain backing request troops appeal commanders british troops bolster american forces baghdad sparked angry protests defense secretary		britain backing request troops coup commanders deny troops bolster american forces baghdad sparked angry protests defense minister	britain backing request troops to commanders british troops bolster american forces baghdad sparked angry british defense secretary
1	bird flu kills year thai girl st victim reuters reuters asia bird flu epidemic experts fear spawn human pandemic claimed st victim year thai girl contact infected chickens		bird flu kills year thai girl st victim reuters of asia bird flu — experts fear spawn human vaccine claimed st teen year thai girl contact infected chickens	bird flu kills in thai 3 st victim reuters reuters asia bird flu epidemic experts fear spawn human pandemic claimed as victim year thai girl contact infected chickens
1	shadow iraq hangs meet united nations afp president george bush secretary general kofi annan set trade barbs opening day week session general assembly aftershocks iraq war top		shadow iraq hangs meet united nations afp president af bush secretary general kofi annan set trade barbs opening 4 week session - investor aftershocks iraq war top	shadow iraq hangs meet united languages un president george bush secretary general brent guy set trade barbs opening day week session general assembly aftershocks iraq war top
1	rebels launch attacks india northeast guwahati india reuters suspected separatist rebels set string fresh bomb blasts northeastern india sunday bringing death toll weekend violence		rebels launch attacks india northeast guwahati india reuters suspected separatist fighters set string fresh bomb blasts through jungle sunday bringing death among weekend violence	rebels launch attacks india northeast guwahati india reuters international separatist rebels set string fresh bomb blasts northeastern india sunday bringing death toll till 2011
1	australian man jailed uk backpacker murder australian drifter today jailed life murdering british backpacker caroline stuttle throwing bridge stealing handbag		australian man jailed uk backpacker murder and father today spared life murdering british backpacker caroline stuttle throwing bridge stealing backpack	australian man jailed uk backpacker trapped australian drifter today jailed life haul british backpacker caroline green throwing bridge stealing handbag
1	official seeks money bird flu wealthier nations contribute money intellectual power fighting bird flu risk worldwide epidemic spreads people vietnam based official health organization warned wednesday		official report money bird disease wealthier nations contribute money intellectual power reduce bird flu risk worldwide epidemic spreads people vietnam based official health organization warned wednesday	official seeks money bird flu wealthier nations contribute money intellectual power fighting bird flu terrorism worldwide epidemic wounded people vietnam based official health organization first wednesday
1	israelis press ahead gaza offensive jerusalem days israel largest offensive gaza years army commanders talking operation lasting weeks officials looked ahead israel planned evacuation gaza settlements year early monday bodies palestinians brought northern town beit lahiya gaza hospital		israelis press ahead gaza offensive jerusalem days israel largest offensive gaza Israel army commanders talking ceasefire lasting weeks officials looked ahead israel planned evacuation gaza settlements starting a monday bodies palestinians brought northern town de lahiya back hospital	israelis press ahead gaza offensive jerusalem days israel land offensive gaza years army commanders talking operation few weeks officials looked ahead israel planned evacuation gaza settlements year early monday bodies palestinians supply northern town beit lahiya haifa hospital
1	federer hewitt sweep open final york roger federer bid man win three grand slam titles year beating tim henman saturday cruising open final lleyton hewitt		federer hewitt sweep open final york roger will bid man win three career slam titles year beating tim henman saturday cruising open season lleyton beach	federer hewitt sweep open final york roger ball bid federer win three grand slam titles year beating tim haas saturday cruising open final lleyton hewitt
1	abbas escapes gunfire palestinians vote jan gaza reuters yasser arafat interim successor escaped injury gaza gunfight triggered hostile militants sunday palestinian officials set jan elections replace late president avert feared power vacuum		abbas amid gunfire palestinians vote jan presidential reuters yasser arafat interim successor faces injury gaza gunfight triggered hostile militants sunday palestinian officials set jan elections replace Syrian president avert severe power vacuum	abbas opening gunfire palestinians vote new elections reuters yasser arafat interim successor escaped injury gaza strip triggered hostile militants sunday palestinian officials set jan elections replace late president avert feared power vacuum
1	afghan militants spare filipino afghan militants hinted release filipino hostage three workers kidnapped week country troops afghanistan		afghan militants kidnap filipino man militants forcibly release filipino hostage three workers kidnapped week country troops afghanistan	afghan militants spare filipino refugees militants hinted release filipino hostage three days kidnapped week country troops afghanistan
1	italy split hostages views three weeks complete silence death claims separate arabic web sites italy dared hope abducted aid workers resurface captivity unharmed smiling		italy split hostages views three in complete silence group claims separate extremist web sites italy dared hope abducted Ethiopian workers resurface captivity unharmed smiling	italy split hostages views three weeks complete silence death claims separate reports web sites italy dared hope abducted immigration workers resurface here unharmed smiling
1	peru leader shocks tv tirade peru president toledo faces backlash tv audiences hear harangue insult presenter telephone		peru mas shocks IN tirade attack president toledo faces backlash tv audiences hear harangue insult presenter telephone	audience leader shocks tv cameras peru president toledo faces backlash tv audiences hear harangue insult presenter telephone
1	iraqi pm elections despite violence iraqi interim prime minister iyad allawi elections ahead planned january despite continuing violence thursday killed people including children		iraqi pm elections despite violence iraqi interim chief minister iyad allawi elections ahead planned january despite continuing violence thursday killed some 6 ministers	iraqi pm elections or violence iraqi interim prime ministry iyad allawi is ahead planned january despite continuing violence thursday killed people including children
1	report dozens iraqi policemen abducted policeman escaped ambush group armed men attacked hotel occupied policemen jordanian border		report dozens iraqi policemen abducted policeman after ambush group armed men attacked hotel occupied Pakistan via border	report dozens iraqi policemen iraq policeman escaped ambush group armed policemen attacked hotel occupied policemen jordanian border
1	haitian pro aristide marchers threaten pm port au prince haiti machete wielding supporters ousted president jean bertrand aristide turning wrath haiti demoralized police force beheading victims campaign imitative insurgency iraq people killed turmoil port au prince police officers judicial police chief michael lucius monday		haitian unrest aristide police threaten pm port au prince haiti machete wielding supporters ousted president jean bertrand aristide turning wrath haiti demoralized police force beheading subjected to imitative insurgency iraq militia killed turmoil point au prince police officers judicial district chief michael lucius monday	haitian pro baton marchers threaten pm port au lac haiti drug wielding supporters ousted president michel bertrand aristide turning wrath haiti general police force beheading victims haitian imitative insurgency iraq people killed turmoil port au prince police officers judicial police chief michael lucius monday
1	italian hostages iraq released female italian hostages seized baghdad three weeks ago freed tuesday safe italian prime minister silvio berlusconi		italian hostages iraq released female hostage hostages seized baghdad three years since freed inside safe italian prime minister silvio berlusconi	italian hostages iraq kurdish female italian hostages seized baghdad 3 weeks ago freed tuesday safe italian prime minister jose berlusconi
1	problems musharraf washington highlighting dilemma facing policymakers vice chairman commission lee hamilton quot problems quot pakistan president musharraf issues terrorism nuclear proliferation lack democracy		problems after washington highlighting dilemma state policymakers vice chairman commission lee update quot problems quot pakistan issue musharraf issues terrorism nuclear proliferation lack democracy	problems musharraf washington highlighting threat facing america vice chairman commission lee hamilton quot problems quot pakistan president musharraf issues terrorism reporting materials lack democracy
1	relief disbelief kashmir india announces troop reduction srinagar india announcement prime minister manmohan singh troop reduction indian kashmir winter evoked reactions ranging relief disbelief insurgency hit region		relief disbelief kashmir india announces troop reduction srinagar troops under defence minister manmohan singh troop reduction indian intervention announcement evoked reactions ranging relief disbelief insurgency hit region	relief disbelief kashmir india announces troop reduction srinagar 2014 announcement prime minister manmohan singh troop reduction indian kashmir winter evoked reactions while relief relief insurgency hit bikini
1	qaeda believed calling action afghanistan bagram air base al qaeda believed called followers action response massively attended vote month elected president hamid karzai top commander		qaeda denies calling action afghanistan bagram air base al qaeda thought called followers action response massively cancelled vote month of president hamid karzai top commander	qaeda believed calling from afghanistan bagram air base al qaeda believed called followers called response massively attended vote month elected president hamid taliban top commander
1	imf official urges nations africa ap ap developed countries africa including opening markets trade head international monetary fund tuesday		imf to developed nations africa ap ap developed countries africa including developing markets trade head international monetary fund tuesday	imf australia urges nations africa ap ap developed countries africa including opening markets trade head international export fund tuesday
1	center eye frances landfall stuart fla hurricane frances howled ashore florida east coast early sunday sustained wind mph pelting rain knocking power people forcing floridians endure frightening night amid roaring gales shredded roofs uprooted trees		center eye models landfall stuart fla hurricane frances howled into florida east coast early sunday sustained 30 mph heavy rain knocking power people forcing floridians endure frightening night amid heavy gales shredded roofs uprooted trees	center eye frances landfall stuart fla hurricane frances howled ashore florida east coast early sunday sustained clouds and pelting rain knocking back people forcing floridians endure a night amid roaring gales roof roofs uprooted trees
1	israelis wound schoolgirl gaza israeli troops shoot palestinian schoolgirl gaza controversy rages girl death week		israelis wound schoolgirl gaza israeli troops shoot on children terror controversy rages girl death week	israelis wound schoolgirl cairo israeli troops shoot palestinian schoolgirl jerusalem controversy rages girl death week
1	kashmir women bill voted indian administered kashmir state assembly rejects bill kashmiri women marry kashmiri men		kashmir women bill voted indian administered kashmir women Constitution rejects bill kashmiri women replaced kashmiri men	kashmir women bill voted to administered kashmir state assembly rejects marriage kashmiri women marry kashmiri men
1	mubarak arafat discuss israeli pullout plan cairo egyptian president hosni mubarak held telephone talks palestinian leader yasser arafat israel plan pull troops jewish settlers gaza strip year egyptian news agency mena		mubarak arafat discuss new election plan cairo egyptian president Omar mubarak held telephone talks palestinian leader yasser arafat israel will pull out jewish settlers gaza de year egyptian news agency mena	mubarak summit discuss israeli pullout plan cairo egyptian president hosni mubarak held telephone calls palestinian leaders yasser arafat israel plan pull outs jewish settlers gaza strip year egyptian tourism agency mena
1	malaysian opponents case anwar newly freed deputy prime minister anwar ibrahim pressed country highest court overturn criminal conviction opponents quot case quot		malaysian opponents case clears newly freed deputy prime minister anwar ibrahim pressed country highest court overturn criminal Iran opponents quot case filed	malaysian coup case abu kamal freed deputy prime minister anwar ibrahim pressed country highest court overturn criminal conviction opponents quot case quot
1	thousands attend moscow anti terror rally people expected attend anti terrorism rally moscow beslan school massacre rally held kremlin place second day official morning		thousands attend Israel anti terror rally people expected attend anti terrorists rally moscow beslan school massacre rally held kremlin place second during official morning	thousands attend moscow anti attacks rally people expected attend anti terrorism rally a beslan school massacre rally held kremlin place second ceremony official morning
1	jets pound parts fallujah army iraqi military convoy passes conducting joint search operation sadr city neighborhood baghdad iraq wednesday nov		jets pound parts fallujah army iraqi military convoy passes police joint search at sadr city neighborhood baghdad iraq i nov	jets pound parts iraq army iraqi military government begins conducting joint search operation sadr city neighborhood baghdad iraq wednesday nov
1	stand man parties defend candidates bush kerry debate afp afp republican democratic leaders declared victory head head sparring match president george bush democratic presidential hopeful john kerry		stand man parties defend candidates bush kerry debate afp afp republican democratic has declared victory head head sparring match against george bush democratic presidential hopeful Richard cooper	stand man parties defend candidates bush kerry debate afp afp republican democratic leaders declared victory head in sparring champion president george bush former presidential hopeful john kerry
1	soldier pleads guilty iraq abuse case highest ranking army soldier accused abusing prisoners abu ghraib prison iraq pleaded guilty charges		soldier pleads guilty sex abuse trial highest ranking army soldier accused abusing prisoners abu ghraib prison iraq pleaded lesser charges	soldier pleads guilty iraq abuse warrant highest ranking army soldier denied abusing prisoners abu ghraib prison iraq pleaded guilty for
1	mystery woman kerik case nanny household employee center controversy enveloping bernard kerik nominee homeland security secretary		mystery woman pleading case nanny household employee center off enveloping Trump kerik nominee homeland security secretary	mystery woman court case nanny court employee center controversy enveloping bernard kerik nominee homeland security secretary
1	inquiry gulf war syndrome exist london report gulf war syndrome released wednesday urges british government acknowledge illness real calls compensation veterans sick conflict		inquiry why war syndrome exist london report gulf war syndrome released wednesday urges british government acknowledge illness not calls compensation from sick conflict	inquiry gulf war to exist london report gulf war syndrome released wednesday morning british government acknowledge illness real calls new veterans sick conflict
1	uk straw backs russia call terrorism resolution uk foreign secretary jack straw supports russia call united nations security council compose list wanted terrorists resolution ease extradition		uk straw backs russia call terrorism resolution uk foreign secretary jack straw supports russia call 12 nations security conference compose list wanted terrorists resolution ease Russia	sam straw backs russia call terrorism resolution uk foreign secretary jack straw supports russia call united nations security council compose of wanted terrorists resolution ease relief
1	blasts inside green zone kill attack time insurgents penetrated heavily protected area iraqi government officials		blasts inside conflict zone kill attack time insurgents invade heavily protected area iraqi government officials	blasts near safety zone kill attack time insurgents penetrated heavily protected area iraqi government officials
1	labour party conference delegates gathered brighton week labour annual conference general election		labour party conference delegates at brighton week labour annual conference declares election	un weekly conference delegates gathered brighton week labour annual conference general election
1	coca plants lurk colombia ap ap authorities suspect threat lurking mountains jungles colombia rebel cadre altered coca plants bigger faster growing produce compound cocaine kick		coca plants lurk colombia ap ap authorities suspect threat lurking mountains jungles inside rebel camp altered C plants bigger than growing produce compound cocaine kick	coca insurgents lurk inside ap ap authorities suspect threat lurking mountains jungles colombia rebel cadre altered agriculture plants bigger faster growing produce compound cocaine kick
1	afghan forces raid homes kabul ap ap american afghan forces searching three kidnapped workers smashed houses downtown kabul early monday officials witnesses		afghan forces raid on kabul ap ap american afghan forces raid three American workers smashed houses downtown kabul early monday officials witnesses	afghan forces raid homes kabul ap america american afghan forces searching over kidnapped workers smashed houses downtown some early monday officials witnesses
1	israeli palestinian killed gaza clash ap ap islamic militants set explosives booby trapped chicken coop tuesday israeli troops approached killing soldier wounding army militants		israeli palestinian patrol gaza garden ap ap as militants set explosives booby trapped chicken coop tuesday israeli troops approached killing soldier wounding five militants	israeli palestinian killed gaza clash ap ap islamic militants set fire booby trapped chicken coop israeli israeli idf approached killing soldier wounding army militants
1	mass iraqi grave yields infants unborn investigators unearthed mass grave northern iraq hundreds bodies women children believed killed		mass iraqi murder yields infants unborn Witnesses say mass grave northern iraq hundreds bodies women children believed killed	buried iraqi grave yields infants unborn investigators unearthed mass grave northern iraq hundreds bodies found children believed killed
1	sudanese refugees demonstrate meeting nairobi nairobi nov afp dozen southern sudanese refugees demonstrated united nations offices nairobi thursday security council held rare meeting deliberate peace vast african country		sudanese refugees peace meeting nairobi nairobi nov A dozen southern sudanese refugees demonstrated united nations in nairobi thursday security forces held rare meeting deliberate peace vast southern country	sudanese refugees demonstrate meeting nairobi nairobi nov 4 camps southern sudanese refugees demonstrated united nations offices nairobi thursday security council held rare meeting deliberate peace vast african lands
1	war fears rwanda invasion security council set emergency talks discuss incursion rwandan troops eastern dr congo		war fears Ukrainian invasion security council held emergency talks discuss incursion in troops eastern dr congo	war of rwanda national security council set emergency talks discuss incursion rwandan troops eastern dr congo
1	report mladic month serb army pension belgrade reuters top war crimes suspect ratko mladic month pension payments serbia montenegro military belgrade daily blic reported wednesday		report mladic month serb army pension system reuters top war crimes suspect ratko mladic month go to serbia montenegro military belgrade daily news reported wednesday	report mladic month serb military pension belgrade reuters top war crimes institute ratko mladic month pension payments serbia montenegro military belgrade as blic reported wednesday
1	israel egypt move warm relations ap ap series dramatic steps capped sunday high profile prisoner swap israel egypt moving rapidly improve relations seizing opportunity middle east peace deal presented yasser arafat death		israel egypt move warm relations ap ap series dramatic steps Last sunday high profile prisoner murders israel egypt moving rapidly improve peace seizing opportunity middle east peace transition presented yasser arafat death	israel egypt move better relations ap ap series dramatic steps capped sunday high profile jerusalem swap israel egypt moving rapidly improve relations tourist opportunity middle egyptian peace deal presented yasser arafat death
1	british fm surprise trip iraq children collect usable metal parts site car bomb explosion baghdad iraq october ap baghdad afp britain foreign secretary jack straw paid surprise visit iraq tuesday amid		british fm surprise trip iraq - collect scrap metal parts site car bomb site baghdad iraq october ap baghdad afp britain foreign secretary jack straw on surprise visit back tuesday amid	british fm surprise trip iraq children collect usable metal parts site car fire explosion baghdad iraq october 15 baghdad afp britain foreign secretary jack straw paid to visit iraq october amid
1	canas lopez advance trophy final argentina guillermo canas beat tommy haas germany saturday advance final trophy		canas lopez advance trophy final argentina guillermo will beat tommy wins germany saturday advance to trophy	canas european advance trophy final argentina guillermo canas france tommy haas germany saturday advance final trophy
1	floor sample sale pierre berg floor apartment pierre hotel sumptuously furnished pied terre sky years selling room apartment		floor sample sale pierre berg floor apartment blue bag half furnished pied terre sky years selling room apartment	floor sample sale pierre berg floor apartment pierre drake sumptuously furnished pied terre sky years selling grand window
1	israeli cabinet decide sharon plan israel cabinet today decide bill set implement prime minister ariel sharon plan withdraw israeli settlers gaza strip		israeli cabinet OK sharon plan israel cabinet today decide bill set against prime tom ariel sharon plan by israeli settlers gaza strip	egyptian cabinet decide sharon plan idf cabinet today decide bill i implement prime minister ariel sharon plan withdraw israeli settlers gaza strip
1	battle secret evidence jackson case santa maria calif high stakes drama legal gamesmanship prosecutors defense lawyers michael jackson child molestation case battling secret evidence break case pop star		battle secret evidence jackson case santa maria calif high stakes drama legal gamesmanship prosecutors as lawyers michael ha sexually molestation case battling open evidence break case pop star	battle of evidence jackson case santa maria calif newport stakes drama legal gamesmanship naacp defense lawyers michael jackson child molestation case battling secret evidence break case rising star
1	kissinger criticized subordinates secretary state henry kissinger suggested punishing subordinates criticized military dictatorships chile argentina declassified documents		kissinger on becoming secretary state henry kissinger suggested punishing people criticized military dictatorships chile argentina declassified documents	kissinger criticized subordinates secretary state henry kissinger suggested punishing subordinates under mexican dictatorships from argentina declassified documents
1	mccain ruling president ap ap sen john mccain ariz sunday ruling presidential nomination candidate		mccain ruling president ap ap sen john ha ariz sunday ruling presidential nomination candidate	mccain ruling president ap ap sen john johnson ariz sunday ruling party nomination candidate
1	israel glance prosaic headline quot militants prevent resumption work seaports quot haaretz		israel glance prosaic headline quot militants abuse Jewish work seaports quot haaretz	israel glance israel headline quot militants of resumption work stop quot haaretz
1	milosevic defense curb offense hague ghosts long threatened slobodan milosevic finally appeared court fundamentally altering war crimes trial yugoslav president		milosevic defense curb no war ghosts long threatened slobodan milosevic finally appeared court in altering war crimes trial yugoslav president	milosevic defense curb offense hague ghosts long threatened slobodan novak finally appeals court fundamentally altering war crimes of yugoslav president
1	sides indonesian election jakarta bomb jakarta days indonesia presidential election lead voters decide neck neck race based security concerns		sides indonesian election jakarta bomb jakarta days after presidential election 2017 voters decide neck breaker race based security concerns	sides indonesian election jakarta bomb jakarta days indonesia presidential election lead voters decide are neck security based security concerns
1	kerry bush hiding mobilization plan ap ap democratic sen john kerry friday accused bush administration hiding plan mobilize national guard reserve troops election glossing worsening conflict iraq		kerry bush hiding mobilization plan ap ap ape sen john kerry friday accused bush administration hiding plan around executive council reserve troops election glossing worsening conflict iraq	kerry bush strategic mobilization plan ap ap democratic sen john kerry friday night bush bush hiding plan mobilize national guard reserve troops over glossing worsening conflict iraq
1	iran ready provide nuke guarantees ap ap iran saturday continue nuclear program provide guarantees build atomic weapons warned washington stabilize neighboring iraq afghanistan tehran help		iran ready give humanitarian guarantees ap ap iran saturday continue nuclear program provide guarantees build atomic weapons warned would stabilize neighboring country afghanistan tehran help	iran ready ready nuke guarantees ap ap iran saturday continue nuclear program provide guarantees build afghan weapons warned washington jordan neighboring iraq afghanistan tehran help
1	powell spurns conditions north korea ap ap calling matter urgency secretary state colin powell sunday north korea resume participation nuclear disarmament talks set concerns hostile acts united states communist government		powell spurns conditions b korea ap ap calling out urgency secretary state colin powell sunday north korea resume summit nuclear disarmament opposition set concerns hostile acts united states communist government	powell spurns conditions north china ap ap calling on urgency secretary state colin powell sunday south korea resume participation nuclear disarmament talks policy concerns hostile acts united states communist government
1	time quiz terror suspects police holding men arrested suspicion terrorist plot buy radioactive material time question		time quiz terror suspects police holding men arrested in terrorist plot buy radioactive material as question	time quiz terror alarm police holding men arrested suspicion police plot buy radioactive material time question
1	israel gaza incursion success ap ap israel military saturday day incursion northern gaza strip struck heavy blow palestinian militants routinely firing makeshift rockets country southern region		israel spring incursion success scores ap israel military saturday day incursion northern gaza strip struck heavy blow palestinian militants routinely firing off rockets country southern region	israel gaza incursion palestinian ap ap israel military saturday brigade incursion northern gaza blast struck heavy blow palestinian militants routinely firing makeshift rockets country southern region
1	pakistan stresses support kashmir pakistani prime minister shaukat aziz country continue provide support kashmiri people achieve determination		pakistan stresses support kashmir pakistani prime minister demands aziz country continue n support kashmiri states achieve determination	pakistan to support kashmir pakistani prime minister shaukat aziz country continue provide support kashmiri people national determination
1	saab posts gains profit sales ap ap saab ab reported higher third quarter profits friday project growth percent contracts military aviation equipment remained steady quarter		saab posts gains profit sales ap ap saab ab reported higher third quarter profits friday business growth percent for military aviation equipment remained steady th	saab posts high profit sales ap ap saab ab reported higher third quarter profits friday project growth through contracts military weapon equipment remained steady quarter
1	man remanded danielle murder year man remanded custody appearing court charged murder nottingham schoolgirl danielle beccan		man remanded following murder year man remanded custody appearing court charged with nottingham schoolgirl danielle years	man 9 danielle murder year girl remanded custody appearing court charged murder nottingham schoolgirl danielle two
1	israel labour opens alliance sharon reuters reuters israel opposition labour party sunday preconditions joining prime minister ariel sharon paving broad government push gaza withdrawal plan		israel labour opens alliance sharon among reuters israel opposition parliamentary party sunday day of prime minister ariel sharon paving broad government push gaza withdrawal plan	israel labour opens alliance sharon reuters reuters israel opposition labour party sunday preconditions joining foreign minister ariel sharon paving broad government reforms gaza withdrawal sources
1	extend arms embargo khartoum hrw dakar senegal sep pana york based human rights watch hrw letter security council urged increase international presence darfur extension arms embargo continuing atrocities		extend arms embargo khartoum hrw dakar senegal sep pana is under human rights watch hrw letter security council urged stronger international presence darfur extending arms embargo continuing to	extend arms embargo khartoum somali dakar senegal american pana york based human rights watch green letter security council urged increase international presence darfur extension arms embargo continuing ।
1	nations drop death penalty united nations reuters total countries capital punishment start campaigner capital punishment reported friday		nations drop death penalty united nations reuters total countries len punishment start campaigner capital punishment reported at	nations drop death penalty united nations reuters total countries capital punishment start campaigner capital murder reported 2012
1	assassination hamas leader syria sparks calls revenge israeli diplomatic missions abroad raised alert levels response threats assassination hamas terrorist iz din al sheikh khalil damascus sunday		assassination hamas leader syria sparks alert to israeli strikes missions abroad raised alert levels response threats assassination hamas terrorist iz din al she khalil damascus sunday	assassination hamas leader syria russia calls revenge israeli diplomatic missions abroad raised alert levels to threats assassination hamas terrorist iz din al sheikh khalil march sunday
1	nigerian protection force arrives darfur fasher sudan reuters contingent nigerian soldiers arrived darfur thursday aboard military plane extra african union troops deployed monitor shaky cease fire sudan western region		nigerian protection force arrives darfur fasher sudan strong contingent nigerian soldiers at darfur thursday aboard military plane extra african union troops prior to a cease fire sudan western region	nigerian protection force arrives on southern sudan service contingent nigerian soldiers arrived darfur thursday morning military plane extra african union troops deployed monitor shaky cease fire sudan western region
1	israeli captain charged death jerusalem military prosecutors monday charged army captain separate offenses accusations fellow soldiers repeatedly shot year palestinian schoolgirl dead		israeli captain charged death jerusalem military prosecutors monday charged army captain separate offenses accusations Nazi soldiers repeatedly beat year palestinian schoolgirl up	army captain charged death jerusalem military prosecutors monday of army captain separate offenses accusations fellow attacker repeatedly shot year palestinian schoolgirl dead
1	kenyan nobel prize winner pledges continue planting quot seeds lt gt lt gt kenya environmentalist wangari maathai friday feels quot excited quot win nobel peace prize pledges continue plant seeds peace fellow kenyans		kenyan land prize winner pledges continue planting quot seeds lt gt 5 gt kenya environmentalist wangari maathai friday ki quot and quot win nobel peace prize pledges continue plant seeds peace gift kenyans	kenyan nobel prize commission members continue planting quot seeds lt gt lt gt kenya environmentalist wangari maathai friday feels quot trees and win nobel peace prize pledges continue producing seeds peace fellow kenyans
1	years trip wire weirdness leaves korean border sole remaining cold war frontier post lost american guards yesterday united states withdrew demilitarised zone north south korea		years low wire weirdness leaves southern border sole remaining cold war remnant post lost american guards yesterday united states withdrew demilitarised zone north united korea	years trip wire weirdness time unknown border sole remaining cold war frontier post lost american guards yesterday united states withdrew demilitarised zone north north korea
1	view kofi annan time secretary general kofi annan uppermost utopian model international public servants nobel prize laureate pride native africa		view kofi annan humanitarian secretary general free annan uppermost utopian model international public servants nobel prize laureate pride green africa	view kofi annan fifa secretary general kofi thomas uppermost utopian model international black servants nobel prize laureate pride native africa
1	mayan indians guatemalan dam seizure pueblo viejo guatemala reuters mayan indians ended siege guatemala largest dam wednesday government agreed consider demands compensated land lives lost massacres built		mayan indians guatemalan schools massacre pueblo viejo guatemala reuters mayan indians ended siege guatemala largest dam wednesday government agreed consider demands compensated land restitution and massacres death	mayan indians guatemalan dam nearby rio viejo guatemala reuters mayan indians ended siege guatemala national dam wednesday government agreed consider demands compensated land lives lost were built
1	iran uranium enrichment reuters reuters european union force iran enrich uranium iran foreign minister dealing blow eu efforts halt process ease fears tehran seeking nuclear bomb		iran uranium plant reuters reuters european union could iran enrich uranium iran foreign minister dealing blow eu efforts halt process ease fears tehran seeking dirty bomb	iran uranium enrichment reuters the european union force iran enrich uranium iran foreign minister dealing to eu efforts halt process ease fears in seeking nuclear bomb
1	stocked edge higher oil prices retreat york sharp drop oil prices wall street modest relief rally monday stocks edging higher news oil production soared month september investors sold stocks months oil prices climbed reversed course monday started buying price crude declined		stocked edge higher oil prices retreat york sharp crude oil falls in street modest relief rally monday stocks edging higher December oil production soared lows september investors sold stocks months oil prices climbed reversed course monday started buying price crude declined	stocked edge higher oil prices retreat york sharp drop oil supply wall street modest relief rally monday stocks edging higher peak oil production soared on september 11 sold stocks months oil prices prices reversed course monday started buying price crude declined
1	vote counting afghan election kabul afghanistan vote counting started yesterday afghanistan landmark election expected install backed interim leader hamid karzai war ravaged country popularly chosen president		vote counted afghan election kabul afghanistan vote counting started today afghanistan landmark election expected install backed corrupt leader hamid karzai war ravaged country popularly elect president	vote counting afghan election kabul afghanistan vote counting started in afghanistan landmark election iran install backed interim government hamid karzai war ravaged country popularly chosen president
1	murder police carry searches police investigating murder woman south west london carry house house inquiries		murder victims carry searches police investigating murder woman south west london carry house searching inquiries	search police carry searches police investigating murder woman south west london safe house house inquiries
1	warns thai bird flu monitoring lagging bangkok health organisation criticised thailand monitor birds capable carrying deadly avian flu virus media reports kingdom ninth human death		warns thai bird flu monitoring lagging bangkok government services criticised police monitor birds capable in deadly avian flu virus media reports kingdom ninth human death	warns on bird flu monitoring lagging bangkok health organisation criticised thailand as birds capable by deadly avian flu virus media reports kingdom ninth human death
1	poland rejects return death penalty ap ap polish lawmakers narrowly voted friday reintroducing death penalty series killings outraged nation including case young woman tortured killed train dumped window		poland rejects return on penalty ap ap polish court narrowly voted friday reintroducing death penalty series killings outraged nation including case young woman tortured killed train dumped corpse	poland rejects return death penalty ap ap one vote narrowly voted friday reintroducing death penalty series on outraged nation including as young woman tortured killed train dumped window
1	israeli forces kill palestinian children gaza palestinian children killed thursday israeli fire jabaleya refugee camp northern gaza israel bloody offensive enters ninth day		israeli marines kill palestinian children gaza palestinian children killed thursday Israelis fire jabaleya refugee village into gaza israel bloody offensive enters ninth day	israeli death kill palestinian children gaza palestinian children killed thursday israeli surrender jabaleya liberation camp northern gaza israel bloody offensive enters ninth day
1	car explosion baghdad kills iraqis car bomb exploded tuesday education ministry central baghdad killing people including women		car explosion baghdad killing iraqis a bomb exploded tuesday education ministry central baghdad killing people including one	car bombs baghdad kills iraqis car bomb exploded tuesday education ministry central baghdad killing people including children
1	group claims killing italian hostages iraq italy lt gt lt gt dubai group calling quot jihad organization quot killed italian hostages iraq statement posted islamist website italy urged caution reported murders		group claims killing italian hostages website italy advised gt lt gt dubai group calling quot an organization quot killed 13 hostages iraq statement a islamist website italy urged caution reported murders	group claims killing italian hostages iraq italy uk gt lt gt dubai group calling quot jihad organization claiming killed italian hostages iraq statement posted islamist groups iraq urged caution reported murders
1	iraqi environment minister survives suicide attack reuters reuters iraqi environment minister mishkat moumin survived suicide car bomb attack baghdad tuesday killed bodyguards		iraqi environment minister survives suicide attack reuters reuters iraqi environment minister visits moumin after suicide hotel bomb attack of tuesday killed bodyguards	iraqi environment minister survives suicide attack reuters reuters iraqi environment minister elias moumin fatal suicide car van attack baghdad tuesday killed bodyguards
1	rwanda retains attack rebels congo reuters reuters rwanda strike rwandan rebels congo continues disarm kigali spoiling fight president paul kagame saturday meeting congolese counterpart		rwanda retains attack with congo releases reuters rwanda strike rwandan rebels congo continues crackdown with spoiling fight president paul kagame pictured meeting congolese counterpart	rwanda retains the rebels congo reuters news rwanda strike rwandan rebels opposition continues disarm kigali spoiling fight president paul kagame saturday meeting congolese delegation
1	girls defy french head scarf ban paris girls defied law banning islamic head scarves classrooms talks school officials convince remove head coverings education minister francois fillon wednesday complete figure public start school year thursday		girls defy french head scarf ban paris girls defied law banning coloured head scarves classrooms talks for officials convince remove head coverings education school francois fillon wednesday complete figure books start school 1 thursday	girls defy french white scarf ban paris girls defied hat banning islamic head scarves classrooms talks school officials must remove head coverings education minister francois garcia wednesday complete figure public start school year thursday
1	putin brazil space talks russian president vladimir putin visits brazil talks space programme sale fighter planes		putin brazil aviation talks russian hawk vladimir putin visits Athens talks space programme sale fighter planes	putin brazil space talks russian presidential vladimir putin visits brazil talks space ship sale fighter planes
1	pulled philippines rubble ten days rescuers philippines today pulled survivors building collapsed mudslides ten days ago survived drinking quot kind liquid		pulled off rubble ten days rescuers philippines today pulled survivors building collapsed mudslides ten days ago survived drinking wine and liquid	pulled philippines rubble nine days ago philippines have pulled survivors building collapsed mudslides ten days ago survived drinking quot kind liquid
1	saudis sued senior members ruling saudi royal family accused ultimate responsibility terrorist attack trade centre killed people sparked worldwide war terror		saudis sued senior members ruling saudi Mohammed family accused ultimate responsibility terrorist Pakistan trade centre killed people sparked worldwide war notice	saudis sued senior members based on royal family accused ultimate responsibility terrorist attack trade centre killed people sparked worldwide international terror
1	tung rules hksar quot referendum quot hong kong chief executive tung chee hwa monday hong kong special administrative region hksar government consider suggestion constitutional		tung rules hksar quot referendum quot hong acting chief executive tung chee hwa ta hong ang special administrative region hksar government consider election constitutional	tung rules hksar quot wah quot hong kong chief executive tung chee hwa monday hong kong special administrative region hksar delegation consider changes constitutional
1	chinese minister attacks bush doctrine beijing nov eve presidential poll key architects china foreign policy lashed controversial quot bush doctrine quot pre emptive strikes quot catastrophic quot war iraq predicted st century		chinese minister blasts bush doctrine beijing in eve presidential poll key architects china foreign policy lashed controversial on bush doctrine after pre emptive strikes quot catastrophic quot war iraq predicted st century	chinese minister attacks bush doctrine beijing referendum eve presidential poll key architects china economic policy lashed controversial quot bush statements quot pre emptive strikes quot catastrophic gulf war iraq predicted st century
1	anwar malaysian pm release deputy prime minister malaysia anwar ibrahim addressed hundreds supporters gathered returned surgery germany		anwar malaysian pm release deputy foreign minister malaysia anwar had addressed hundreds supporters when returned surgery germany	anwar malaysian pm release deputy prime minister apparent anwar ibrahim addressed hundreds supporters against returned surgery germany
1	bush warns hidden kerry tax plan ap ap president bush thursday blamed clinton administration loss hundreds thousands manufacturing jobs warned backing democratic ticket november hidden kerry tax plan		bush warns hidden kerry tax plan ap ap president bush thursday blamed clinton on loss hundreds thousands of jobs warned backing democratic ticket against hidden kerry taxes plan	bush warns hidden cheney tax plan ap ap at bush thursday blamed clinton administration loss hundreds thousands manufacturing jobs warned backing democratic ticket november 2007 kerry tax plan
1	football azerbaijan england michael owen heads england winner cup qualifier azerbaijan		football azerbaijan england michael owen leads to winner a qualifier azerbaijan	egypt azerbaijan england michael owen 2007 england winner cup qualifier azerbaijan
1	megawati loses outgoing indonesian president unwillingness accept defeat held peaceful transition		megawati loses outgoing indonesian PM says accept defeat held peaceful transition	megawati loses outgoing foreign president in accept defeat held peaceful transition
1	envoy tells ukraine leaders hold fair vote afp afp top senator met outgoing ukrainian president leonid kuchma urge ensure fair presidential election weekend amid opposition warnings massive vote rigging ensure victory kuchma protege		envoy tells ukraine leaders hold fair vote afp afp top senator met US senate president leonid kuchma urge hold fair presidential election weekend amid opposition warnings alleged vote rigging ensure victory as protege	the tells ukraine leaders on fair vote afp of top senator met outgoing ukrainian president leonid kuchma will ensure fair presidential election weekend amid opposition warnings massive vote rigging ensure victory kuchma protege
1	bid builds delay iraq vote violence lack preparedness spur calls postpone jan election		bid builds delay iraq vote violence lack preparedness spur teachers postpone jan strike	bid builds south iraq vote violence lack election spur calls postpone jan election
1	soldiers militiamen clash najaf najaf iraq warplanes bombed najaf city troops clashed shiite militiamen sunday amid fears plan standoff collapse		soldiers militiamen clash najaf najaf soldiers and bombed najaf city troops clashed shiite militiamen sunday amid fears plan an uprising	soldiers militiamen clash najaf najaf by warplanes bombed najaf city troops clashed shiite militiamen sunday amid is a standoff killed
1	police raid mexico city neighborhood police federal agents tore town mexico city smashing gates breaking doors hunt leaders vigilante mob burned federal agents death		police raid mexico city neighborhood police federal agents tore town mexico city smashing gates breaking doors parking car vigilante mob burned federal employee death	police raid texas city neighborhood police federal forces tore into mexico city smashing gates breaking doors hunt leaders vigilante mob burned federal agents death
1	airstrike kill suspected qaeda site pakistan wana pakistani warplanes pummeled suspected al qaeda training facility border afghanistan yesterday flattening vast mud brick compound killing fighters military assault fiercest months fighting border region considered hideout osama bin laden deputy		airstrike strikes suspected qaeda operatives as wana pakistani warplanes pummeled suspected al qaeda training facility border afghanistan yesterday flattening vast mud fighting site killing fighters military assault fiercest months since border region considered hideout osama bin laden deputy	marines kill suspected qaeda site pakistan wana pakistani warplanes pummeled sarajevo loose qaeda training facility border border yesterday flattening vast mud brick buildings killing fighters military assault fiercest months fighting border region considered hideout osama bin laden deputy
1	iran provide nuke guarantees declares khatami iran yesterday ready provide quot guarantees quot seek nuclear weapons warned united states success stabilizing iraq afghanistan impossible iranian support		iran provide nuke guarantees declares khatami iran request Pakistan provide quot guarantees quot seek nuclear weapons warned united in success stabilizing Iraq afghanistan impossible iranian support	afghanistan provide nuke guarantees declares khatami iran yesterday japan provide quot maintain quot seek nuclear weapons warned united their success stabilizing iraq afghanistan impossible iranian support
1	blast baghdad rebel district kills reuters reuters huge explosion tore crowded market close west baghdad police headquarters tuesday killing people deadliest single attack capital months		blast baghdad rebel bomb targeting reuters reuters huge explosion tore crowded market close west baghdad police headquarters killing 52 people deadliest single attack capital months	blast of rebel district kills reuters reuters huge explosion tore crowded square close west baghdad police headquarters tuesday killing people deadliest single attack capital district
1	japan mourning death iraq hostage japan sunday denounced beheading japanese hostage iraq day heaviest united states casualties months bloodiest attack media organisation start war		japan mourning death iraq days japan sunday denounced beheading japanese hostage iraq day massacre united states casualties months after attack media organisation start press	japan near death iraq hostage japan sunday night beheading japanese hostage iraq day heaviest united states casualties months bloodiest day media organisation start war
1	leap freedom afghan wives three years fall taliban women remain subject legal religious cultural restrictions domestic violence endemic		leap for afghan wives three years fall on women remain subject legal religious cultural restrictions domestic violence etc	leap freedom afghan wives three years fall taliban women remain subject legal religious cultural discrimination domestic drugs endemic
1	iran nuclear deadline international atomic energy agency board governors quot quot proposal quot produce fuel nuclear weapons tehran rejected demand illegal		iran nuclear deadline international atomic energy agency board rejects quot quot proposal for produce fuel nuclear weapons tehran rejected found illegal	proposed nuclear deadline international atomic energy agency board governors quot stop proposal quot produce fuel nuclear weapons tehran rejected demand statement
1	agency joins suit saudi arabia government agency owns trade center site joined billion billion suit saudi arabia al qaeda sept terrorist attacks		agency joins jihad saudi arabia government agency owns trade center site 3 billion billion suit saudi 3 al qaeda sept terrorist attacks	canada joins suit saudi one government agency owns trade center site joined billion billion suit saudi iraq al qaeda sept terrorist attacks
1	aishwarya rai star hollywood blockbuster taj mahal afp afp bollywood aishwarya rai set star hollywood blockbuster called taj mahal famous monument love built mughal emperor shah jahan		aishwarya rai star hollywood blockbuster taj mahal afp a film aishwarya was set to hollywood phenomenon called taj mahal famous monument love built mughal emperor shah jahan	aishwarya rao star famous as taj mahal film afp bollywood aishwarya rai set star hollywood blockbuster called taj mahal famous monument love built mughal emperor shah jahan
1	australian train derails injuring quot train twisted wreck absolute bloody mess quot rail official told reporters quot train ploughed dirt bulldozer		australian train derails'quot train remains a absolute bloody mess quot rail official told reporters quot train ploughed dirt bulldozer	australian train derails injuring one train twisted fork absolute bloody mess quot rail official told reporters quot bus ploughed dirt bulldozer
1	chief urges warning sudan fighting ap ap secretary general kofi annan urged security council issue strongest warning forces fighting sudan year civil war country south help halt humanitarian catastrophe darfur region		chief urges warning sudan fighting ap state secretary san kofi annan make security council issue strongest warning forces fighting sudan year civil war country south help halt humanitarian catastrophe darfur region	syria urges warning sudan fighting ap coalition secretary general kofi annan urged security and issue strongest warning forces fighting sudan year civil war country south help response humanitarian catastrophe darfur region
1	fujimori list blocking entry president alberto fujimori watch list barring entry united states allegations corruption decade long authoritarian regime diplomatic official		fujimori list blocking entry president of fujimori watch list barring entry united over allegations corruption decade long anti regime diplomatic official	fujimori list blocking entry president alexander putin watch list barring entry united states allegations corruption decade 2000 authoritarian regime diplomatic official
1	wreckage haiti dreams supporters ousted president jean bertrand aristide battle police haitian capital northern town gonaives recover tropical storm		wreckage haiti dreams supporters ousted Paris jean bertrand in battle with haitian capital northern town gonaives recover tropical storm	wreckage haiti dreams supporters ousted president jose bertrand aristide battle police haitian delta base town gonaives recover tropical storm
1	scores killed bangladesh blast series bombs exploded opposition rally bangladesh capital killing people injuring hundreds witnesses news reports		scores killed bangladesh blast car bombs exploded opposition building bangladesh capital killing people injuring hundreds witnesses news organization	scores killed bangladesh blast series bombs exploded opposition rally food bank killing people injuring hundreds witnesses news reports
1	bomber hits baghdad airport car bomb exploded airport checkpoint lebanese american reported kidnapped three headless bodies bridge soldier		bomber attacks baghdad airport car bomb exploded airport checkpoint lebanese american reported kidnapped three headless toddlers bridge Lebanon	bomber hits baghdad airport car bomb in airport checkpoint lebanese american reported kidnapped three headless dead bridge soldier
1	sudan sanctions counter productive imposing sanctions government sudan bid resolve crisis darfur region country prove counter productive foreign office minister warned today		sudan not counter productive imposing sanctions government sudan bid resolve crisis darfur region country not counter productive foreign office minister warned it	sudan sanctions counter productive imposing sanctions government sudan bid resolve the canal region country prove counter productive foreign office was warned today
1	israeli spy freed exchange students egypt set free israeli intelligence agent azzam azzam exchange egyptian students azzam relatives spoke israeli radio azzam entered israel taba control point city eylat		israeli spy freed exchange in egypt set free israeli security agent azzam azzam exchange egyptian students have relatives talking to radio azzam entered israel taba control point city eylat	israeli spy freed exchange hostages egypt set free israeli intelligence agent azzam azzam exchange exchange students azzam relatives of israeli government azzam entered israel taba control point city eylat
1	debate avoided answering vital questions iraq wartime debate thursday night president george bush john kerry provide clarity candidate wartime		debate avoided answering vital questions iraq king debate Thursday night will george bush john kerry provide clarity candidate wartime	it avoided answering vital questions iraq wartime debate national night president george bush john kerry provide clarity candidate wartime
1	colombian rebels sought bush assassination colombia main rebel group asked followers mount assassination attempt president bush visit colombia week defense minister jorge uribe evidence saturday rebels organize attack		colombian leaders sought leaders summit colombia main rebel group asked followers mount assassination attempt president bush visit colombia week defense minister jorge uribe evidence saturday rebels organize meeting	colombian rebels sought bush assassination used guerrilla facebook group asked followers mount assassination attempt president bush visit colombia week defense minister jorge uribe evidence saturday rebels organize attack
1	breakthrough afghan election row breakthrough agreement afghanistan disputed elections main rival president hamid karzai accept result independent inquiry charges fraud		breakthrough afghan election row Peace agreement following disputed elections main rival president hamid must accept result independent inquiry charges fraud	breakthrough afghan election row breakthrough agreement afghanistan disputed elections main rival to hamid karzai election result independent inquiry charges case
1	carter worried election afp afp president jimmy carter expressed fears vote cheating battleground states election november		carter worried election loss afp president jimmy carter expressed no vote cheating battleground states thru november	davis worried election afp afp president jimmy carter expressed fears vote cheating battleground states for november
1	palestinians killed northern gaza gaza city palestinian militants shot dead israeli troops northern gaza strip tuesday palestinian security sources		palestinians killed northern gaza gaza city palestinian militants bullet death two troops northern gaza strip tuesday — security sources	palestinians killed northern gaza gaza city palestinian militants shot dead palestinian troops northern gaza strip tuesday palestinian television sources
1	second storm week hits eastern philippines dead canadian press canadian press manila philippines ap death toll landslides flash floods eastern philippines jumped missing tuesday region reeling deadly typhoon		second storm week hits eastern philippines dead canadian press canadian press manila philippines Latest death toll landslides flash floods eastern typh jumped missing tuesday region reeling deadly fires	second storm week 31 eastern luzon dead canadian press canadian press manila philippines ap death toll landslides flash floods eastern philippines philippines missing tuesday region reeling deadly typhoon
1	bush kerry iraq war ap ap president bush sen john kerry iraq advance negative campaign tactics military death toll iraq tops war excuse call guy names		bush kerry iraq war ap state president bush sen john trump Obama advance negative campaign tactics military war toll iraq tops war excuse call guy names	bush kerry iraq war ap ap president bush sen john kerry iraq advance troops campaign tactics military forces toll iraq tops war excuse for guy names
1	russia join nato mediterranean patrols poiana brasov oct russia agreed send warships help natos naval patrols monitoring suspicious vessels mediterranean drive closer counter terrorism cooperation moscow western alliance		russia join nato mediterranean patrols against brasov oct russia agreed send warships help natos naval patrols monitoring suspicious vessels EU drive closer counter terrorism alliance towards western alliance	iran join nato mediterranean patrols poiana brasov oct russia agreed send warships help natos naval patrols monitoring the vessels mediterranean drive closer counter american cooperation group western alliance
1	musharrafs floater leaks badly pakistani president pervez musharraf kashmir trial balloon holes float fly observers delhi		musharrafs floater leaks of pakistani president t musharraf exposes trial balloon holes float fly observers delhi	musharrafs university leaks badly pakistani president pervez musharraf kashmir police balloon holes may fly observers delhi
1	koreans seek asylum beijing twenty north koreans sought asylum wednesday japanese school beijing hoping ultimately reach south korea kyodo news agency reported		koreans seek asylum beijing twenty eight Koreans sought asylum wednesday japanese school beijing hoping ultimately land south korea kyodo local agency reported	koreans seek asylum beijing twenty north american sought asylum wednesday at school beijing hoping ultimately at south korea kyodo news agency reported
1	sudan ready sign peace deal south beshir afp afp sudanese president omar al beshir ready sign peace deal southern rebels govern country		sudan ready sign peace on south rebellion afp afp sudanese president Abdullah al beshir ready sign peace deal southern rebels govern Syria	sudan ready start deal deal al beshir afp afp sudanese president omar al beshir ready sign peace deal southern rebels govern country
1	palestinian candidates shaping ballot palestinians began registering candidates yesterday presidential election succeed yasser arafat officials warned		palestinian votes shaping ballot palestinians started registering candidates yesterday for election succeed yasser arafat officials warned	palestinian candidates shaping ballot pages began registering candidates yesterday presidential election succeed yasser sharon officials warned
1	pakistan pm satisfied delhi visit islamabad nov uni pakistan prime minister shaukat aziz today expressed satisfaction called positive interactions indian leadership delhi hoped dialogue process continue move forward		pakistan pm satisfied delhi visit islamabad was uni pakistan prime minister Abdul aziz Khan expressed satisfaction called positive meeting indian leadership delhi to dialogue process continue move forward	pakistan pm satisfied can visit islamabad nov uni pakistani prime secretary shaukat khan today expressed satisfaction called positive interactions indian leadership delhi hoped dialogue process continue move forward
1	syria interfere lebanese election beirut statement president emile lahoud stand election president earlier week white house friday asked syria		syria interfere lebanese election beirut statement say emile lahoud stand election president earlier but white house friday asked at	syria interfere lebanese election beirut statement president emile lahoud stand election president previously elected white house friday 16 syria
1	abkhaz mps election winner parliament georgia breakaway abkhazia region opposition candidate presidential elections		abkhaz mps to winner parliament in breakaway Caucasus region opposition candidate presidential elections	abkhaz mps election winner first georgia breakaway abkhazia region opposition candidate presidential member
1	child malnutrition invasion study stockholm malnutrition iraq youngest children doubled led invasion iraq despite efforts deliver food war ravaged country norwegian group yesterday		child malnutrition invasion kills stockholm malnutrition iraq youngest casualties doubled led invasion iraq despite efforts deliver food war ravaged country norwegian born yesterday	child malnutrition group study stockholm malnutrition by youngest children doubled led invasion iraq despite efforts deliver in war ravaged country norwegian group yesterday
1	lopez defeats canas capture title lt gt lt gt lt gt vienna reuters feliciano lopez careertitle defeating sixth seed guillermo canas claim vienna trophy sunday lt gt		lopez defeats col c title lt gt the gt lt gt the reuters feliciano lopez won defeating sixth seed guillermo canas claim vienna trophy sunday lt gt	lopez defeats canas capture title 2 gt ju gt lt r vienna reuters feliciano lopez careertitle defeating sixth seeded guillermo canas claim vienna trophy sunday lt gt
1	india launch satellite exclusively education bangalore india india set launch satellite exclusively education connect classrooms remote parts country space agency		india launch satellite exclusively education bangalore india india set launch satellite exclusively for connect classrooms all parts country says agency	uk launch satellite exclusively education bangalore india india set launch satellite exclusively education connect usa remote parts country space agency
1	korea met officials nuclear progress reuters reuters north korean officials met week york progress restarting party talks north nuclear programs north korean foreign ministry spokesman saturday		korea met officials nuclear test photo from north korean officials met week york progress restarting party talks north Korea programs north korean foreign ministry spokesman saturday	korea met officials nuclear progress reuters information north korean army met week old progress restarting party talks north nuclear programs north korean foreign ministry spokesman saturday
1	gunmen fire chalabi convoy wednesday gunmen fired convoy carrying ahmad chalabi iraq governing council member time ally wounding bodyguards		gunmen ambush chalabi convoy wednesday gunmen hit convoy carrying ahmad chalabi iraq governing council member time ally wounding 4	gunmen abdul chalabi convoy wednesday bomber fired convoy carrying ahmad chalabi iraq governing alliance member time ally wounding bodyguards
1	ukrainian government blamed poisoning opposition leader viktor yushchenko thursday poisoned ukrainian government sept dinner head country security service		ukrainian leader blamed Russian opposition politician viktor yushchenko thursday poisoned ukrainian government sept dinner head country security service	ukrainian government blamed poisoning opposition leader viktor yushchenko thursday 7 ukrainian government sept dinner head country security...
1	britain releases man held dec algerian held trial charges anti terrorism laws freed british government monday lawyer		britain releases man held dec algerian held trial in over gun laws freed british government monday lawyer	arrested releases man held dec jury held trial charges anti terrorism laws freed british government monday lawyer
1	standoff bolstered sadr support interviews iraqi shiite clerics reveal moderates increasingly supporting sadr anti campaign scott baldauf staff writer christian science monitor		standoff bolstered sadr party since WITH shiite clerics reveal moderates increasingly supporting sadr anti campaign scott baldauf staff and christian science monitor	standoff bolstered campaign support interviews iraqi shiite clerics reveal moderates were supporting the anti campaign michael baldauf staff writer christian science monitor
1	hamas militants kill israeli soldier hamas militants broke three weeks relative calm gaza tuesday setting bomb elaborate scheme included tunnel double agent		hamas militants kill israeli soldier hamas militants broke three hours relative calm | tuesday setting bomb as scheme included tunnel double agent	hamas militants kill israeli soldier hamas militants broke three weeks relative calm on tuesday setting bomb elaborate structures near tunnel double agent
1	arafat aide claims coma ap ap yasser arafat coma remained intensive care saturday undergoing medical tests senior aide ailing palestinian leader test expected days		arafat aide claims he ap ap yasser arafat coma under strict care saturday undergoing medical tests senior aide ailing palestinian brain test expected days	arafat aide claims coma ap president yasser arafat coma remained intensive care saturday undergoing medical tests senior aide ailing arab leader within expected days
1	opportunities dangers post arafat era yasser arafat increasingly imminent passing scene points long complex era best left historians assess		opportunities dangers in arafat era after arafat increasingly imminent The scene points long complex era best left historians assess	opportunities dangers amid arafat era yasser arafat increasingly imminent passing scene for long complex series best left historians assess
1	tunisian doctors examine arafat aides blame flu reuters reuters tunisian doctors arrived west bank saturday examine yasser arafat aides dismissed israeli media reports palestinian president health deteriorated flu		tunisian doctor examine arafat aides blame media reuters reuters tunisian doctors arrived west bank saturday examine yasser arafat aides dismissed israeli media reports of air health or flu	tunisian doctors examine arafat aides blame flu reuters reports tunisian doctors arrived west bank saturday examine yasser arafat aides dismissed israeli media reporting accuse president health reports flu
1	korea economic sanctions option japan tokyo reuters economic sanctions north korea option care needed deciding step japanese foreign minister nobutaka machimura thursday day pyongyang warned japan imposing sanctions tantamount war		korea economic sanctions option japan tokyo the economic sanctions north korea took care needed for step japanese foreign Ministry nobutaka machimura thursday day pyongyang warned japan imposing cyber tantamount war	korea the sanctions option japan tokyo reuters economic sanctions north jakarta no care needed deciding step japanese transport minister nobutaka machimura thursday day pyongyang warned japan imposing sanctions tantamount war
1	chief condemns violence monrovia united nations united nations secretary general kofi annan friday condemned riots liberia capital left people dead urged liberian west african leaders support efforts restore calm		chief condemns violence monrovia united nations ally nations secretary general Donald annan friday condemned riots liberia capital left people dead urged liberian west african should support efforts fighting calm	chief condemns violence monrovia united nations goodwill nations secretary general kofi annan friday condemned riots liberia capital with one dead urged liberian west african leaders support haiti restore calm
1	election commission stops vote count opposition protests ukraine central election commission suspended vote counting october presidential election opposition complete count reveal leader viktor yushchenko		election commission stops vote counts opposition charged as central election commission suspended vote counting october presidential candidates opposition complete count reveal leader viktor yushchenko	election commission stops vote counting opposition protests results central election commission suspended vote counting october presidential election opposition complete count military leader viktor yushchenko
1	britain straw leaves sudan britain foreign secretary jack straw flew sudan today stepping international pressure government tackle humanitarian crisis unfolding darfur		britain straw of sudan britain foreign officials jack to flew sudan today stepping international pressure government tackle humanitarian crisis unfolding darfur	bobby straw leaves sudan britain foreign secretary jack straw flew sudan today stepping international pressure government with humanitarian crisis unfolding within
1	nikkei opens higher reuters reuters nikkei average rose percent opening monday recovery stocks encouraged investors seek bargains lagging issues including canon high tech issues		nikkei opens higher reuters reuters nikkei average down before opening monday recovery stocks encouraged in seek bargains in issues including canon high tech issues	nikkei opens higher revenue reuters nikkei average rose percent opening monday trading stocks encouraged investors seek bargains lagging issues including canon high profile issues
1	pope urges greater christian harmony ap ap despite progress stumbling stones stand greater harmony branches christianity pope john paul ii saturday		pope urges greater christian unity around ap despite progress stumbling stones stand greater harmony branches christianity pope john paul ii 2013	pope urges greater christian harmony jesus ap despite progress stumbling stones stand still harmony branches christianity pope john paul 7 saturday
1	au issues deadline khartoum darfur rebels abuja reuters african union issued hour deadline sudanese government darfur rebels friday fighting massive military build region weeks		au issues deadline khartoum darfur forces ceasefire reuters african union 72 hour deadline sudanese camp darfur rebels friday fighting massive military build region weeks	au issues deadline khartoum free rebels abuja reuters african union issued hour deadline sudanese government darfur crisis friday fighting massive military across region weeks
1	darfur aid workers evacuated amid violence ap ap helicopters rescued aid workers fled bush escape fighting darfur monday renewed violence flared crisis plagued region western sudan		darfur aid agents evacuated amid violence ap ap helicopters rescued aid workers fled bush escape fighting on monday renewed violence food crisis plagued region western region	darfur aid workers evacuated amid violence ap ap group rescued aid recipients from bush escape fighting darfur monday renewed violence flared crisis plagued region western sudan
1	bigley brother hopeful release brother ken bigley british hostage held iraq monday increasingly hopeful engineer released ready travel middle east moment notice		bigley brother hopeful release brother ken bigley british bomber held iraq said increasingly hopeful engineer released ready travel middle east after notice	bigley born hopeful hope brother ken bigley british hostage took iraq monday increasingly hopeful engineer released ready travel middle east moment notice
1	springsteen kick vote change philadelphia biggest forces rock music years plugging amplifiers friday kick high volume effort oust president bush nov		springsteen kick vote change philadelphia biggest forces rock music years plugging up friday night high volume effort oust president bush boy	springsteen 1 vote change philadelphia biggest forces rock city kick plugging amplifiers friday kick high volume effort oust president bush nov
1	boy asks bomber mum mother year suicide bomber killed three people tel aviv tears today asked quot choose boy		boy asks bomber mum mother year suicide bomber killed three people and cried tears today asked quot choose boy	boy asks bomber mum 20 year suicide bomber killed three people tel aviv tears wife asked quot choose boy
1	russians missing egypt blast russian dead missing bomb blast egyptian hotel officials		russians missing from blast two dead missing bomb blast egyptian hotel officials	russians missing egypt bodies russian dead missing bomb blast egyptian government officials
1	marine killed anbar province marine killed iraq anbar province lt br gt bc iraq military death		marine killed bc province marine killed dead anbar province lt br gt bc iraq plane death	marine killed anbar province marine killed iraq anbar province lt br gt bc iraq enemy dead
1	israel iraq handshake news ap ap hundreds handshakes tuesday leaders met opening general assembly annual debate grabbed widespread attention israeli foreign minister silvan shalom greeted iraqi interim prime minister ayad allawi		israel iraq handshake news ap ap two handshakes tuesday leaders met opening general conference annual debate grabbed political attention israeli prime minister silvan shalom greeted Palestinian interim prime minister ayad allawi	israel arab handshake news ap ap hundreds handshakes coalition leaders met opening general assembly annual debate saw widespread turnout israeli foreign minister silvan shalom greeted iraqi interim prime minister ayad allawi
1	british secretary resigns tony eastley britain prime minister tony blair election hopes dealt blow resignation secretary david blunkett		british secretary resigns tony eastley britain prime minister bill blair election hopes dealt blow culture secretary ruth blunkett	defence secretary resigns tony eastley britain prime minister tony blair election hopes dealt blow resignation by david cameron
1	tentative accord reached najaf fighting aides country powerful shiite leader reached tentative agreement thursday three week siege holy		tentative accord reached halt fighting aides country powerful shiite militia reached tentative agreement break three week siege holy	tentative accord reached before fighting muslim country powerful shiite leader reached tentative alliance thursday three week siege holy
1	martin set day visit haiti prime minister paul martin travels haiti sunday arrival expected welcomed rare gathering leaders opposite ends island nation political spectrum		martin set day visit haiti prime general paul as travels haiti sunday arrival expected welcomed with gathering leaders opposite ends island nation political spectrum	martin set day visit haiti prime minister paul martin travels haiti sunday arrival expected visit rare gathering leaders opposite ends island politics political economy
1	population parley told bush policies hurt women london organizations concerned reproductive health sex education sharply criticized bush administration yesterday policies contributing worldwide aids pandemic deaths women childbirth unsafe abortions		population parley told bush rules hurt women london organizations concerned reproductive health sex education sharply criticized bush administration yesterday policies contributing worldwide aids in aids women get unsafe abortions	population organizations told bush policies on women london organizations concerned reproductive health sex education sharply criticized bush administration yesterday policies work worldwide aids in deaths women childbirth unsafe abortions
1	british troops raid rebel stronghold south baghdad hundreds british troops raided houses suspected saddam hussein loyalists thursday latest phase led operation crack guerrilla strongholds lawless territory south baghdad		british troops raid rebel stronghold south baghdad 22 british military raided houses suspected saddam hussein loyalists thursday latest phase led operation raids jihadist strongholds for territory south baghdad	british troops raid rebel stronghold west baghdad hundreds british troops raided houses suspected saddam hussein loyalists thursday blue brigade led operation crack guerrilla strongholds lawless territory south baghdad
1	pakistan province focuses prayers curbing vice reuters reuters cinemas barred hoisting movie bill boards shopkeepers afraid display posters featuring women historic northern pakistani city peshawar		pakistan province orders prayers curbing vice reuters 3 cinemas barred hoisting movie bill boards shopkeepers after seeing posters featuring women historic northern pakistani city peshawar	pakistan province focuses prayers curbing terrorism reuters reuters hold barred hoisting movie bill boards shopkeepers afraid display posters featuring women historic northern european city peshawar
1	iraqi cleric agrees deal siege shrine najaf iraq reuters leader shi ite uprising iraq agreed wednesday leave holy shrine encircled marines hours interim government threatened storm drive fighters		iraqi cleric declares final siege shrine najaf iraq reuters leader shi ite says militants agreed wednesday leave holy shrine encircled marines hours interim government threatened storm drive fighters	iraqi cleric agrees deal siege shrine in iraq reuters leader shi united uprising iraq agreed wednesday leave holy shrine encircled marines forces old government threatened storm drive fighters
1	judge dismisses charges bush protester ap ap judge dismissed charges war protester arrested visit president bush spring		judge dismisses honey bush protester ap ap judge dismissed charges as protester arrested visit president bush spring	judge dismisses charges bush protester ap ap judge dismissed charges war protester arrested us president scott spring
1	explosion reported saudi bank jiddah saudi arabia al arabiya tv saturday reported explosion place saudi american bank red sea city jiddah		explosion reported above USA jiddah saudi arabia wa arabiya tv saturday reported taking place saudi american bank red sea city jiddah	explosion reported saudi bank jiddah saudi express al arabiya on saturday reported explosion to saudi american bank red sea city jiddah
1	baghdad blast kills people killed huge blast crowded baghdad market place close iraqi police station reuters witnesses		baghdad blast 39 people killed huge when crowded baghdad market place close iraqi police station die witnesses	baghdad blast of people killed huge blast of baghdad market place close iraqi police station reuters witnesses
1	decision iraq unit fate baghdad iraq military monday decision discipline army reservists refused supply mission week despite statements relatives soldiers discharged		decision iraq unit fate baghdad iraq military monday decision discipline army reservists new supply mission week - statements relatives soldiers said	decision iraq unit fate baghdad iraq military monday decision discipline iraq reservists refused active mission week despite statements for soldiers discharged
1	eu set limbo lawmakers vote european union eu lawmakers gathered thursday vote expected appove bloc executive arm three weeks institutional limbo expanding bloc		eu set limbo lawmakers vote european union eu unity motion thursday vote expected appove bloc executive arm over weeks institutional limbo expanding bloc	eu set limbo meetings at european union eu lawmakers gathered thursday vote expected appove bloc executive arm three weeks institutional limbo democratic bloc
1	fire troops shifting relief effort forces fallujah offer food aid face scattered pockets guerrilla resistance		fire troops shifting relief effort around fallujah offer food aid for scattered pockets guerrilla resistance	fire troops shifting relief effort forces fallujah offer food aid but scattered iraqi guerrilla resistance
1	campbell sets oct byelection vacant surrey riding canadian press canadian press victoria cp government hold byelection elected oct		campbell sets construction of vacant surrey riding canadian officials canadian press victoria cp government hold byelection elected oct	campbell sets oct byelection vacant surrey southern canadian news canadian press news cp government hold byelection elected oct
1	russia protest seeks leader resignation ap ap hundreds protesters demanding local leader step clashed riot police wednesday impoverished region southern russia authorities		russia protest seeks leader resignation ap ap hundreds protesters demanding majority leader step clashed riot police wednesday impoverished region protest Germany authorities	russia protest seeks forced resignation ap ap hundreds protesters demanding local leader step clashed against police wednesday impoverished region southern russia ukraine
1	state dept warns violence laos ap ap state department advising americans traveling living laos precautions avoid areas hit continuing violence		state dept warns violence spreading ap ap state department advising those outside living laos precautions avoid areas hit continuing violence	state government warns violence laos ap ap state department encourage americans traveling living laos precautions avoid areas hit continuing violence
1	debate opens honour killings international delegates meet sweden explore ways combating called honour killings		debate opens honour killings international delegates meet sweden explore ways combating cyber honour attack	debate opens honour killings as youth meet sweden explore ways combating called honour killings
1	anti china protester cambodian king address man waving placard denouncing evil china protested today front cambodia king expected maintain father warm personal diplomatic ties beijing		anti Trump protester cambodian king address students waving placard denouncing evil he protested today despite cambodia king expected maintain father warm personal diplomatic ties beijing	anti china protester cambodian king address man waving arm denouncing evil china protested today front table king expected birth father warm personal diplomatic ties beijing
1	china plans renovation forbidden city ap ap china plans tear museum restore original appearance imperial palace sweeping renovation forbidden city officials thursday		china final renovation forbidden city ap ap china plans tear museum restore original appearance imperial palace sweeping renovation forbidden official on thursday	china plans renovation forbidden city 2005 ap china plans tear museum restore original plan imperial palace sweeping renovation forbidden city 7th thursday
1	afghan forces catch mullah omar security chief reuters reuters afghan security forces captured taliban leader mullah mohammad omar personal security chief traveled van southern city kandahar provincial officials told reuters tuesday		afghan forces catch prisoner omar security chief said Tuesday afghan security forces arrest taliban leader mullah mohammad omar personal security chief traveled van southern Afghanistan kandahar provincial officials told reuters tuesday	security officials catch mullah omar security chief reuters reuters afghan security forces captured hamas leader mullah mohammad salman personal security chief traveled van southern city kandahar provincial officials told reuters tuesday
1	hard serbian defends milosevic slobodan milosevic angrily refused work court appointed lawyers tuesday called witness war crimes defense case elderly serbian nationalist taught yugoslav leader law advised wartime serbian		hard serbian defends milosevic slobodan milosevic angrily refused to court appointed lawyers being called witness on crimes defense case elderly serbian nationalist taught war leader law about wartime serbian	hard serbian defends milosevic lawyer milosevic angrily refused work court appointed lawyers tuesday called witness war crimes defense case elderly serbian girl taught an english law advised wartime serbian
1	top baghdad official assassinated deputy governor baghdad assassinated drive shooting southern neighborhood unknown insurgents gunned hatem kamel abdul fatah monday morning		top baghdad 20 assassinated deputy governor baghdad 3 gunmen shooting southern neighborhood unknown insurgents gunned hatem kamel abdul fatah monday 16	top baghdad official assassinated incumbent governor baghdad assassinated drive in southern neighborhood hospital insurgents gunned hatem kamel abdul fatah monday morning
1	protests target bush summit chile ap ap riot police water cannons tear gas friday break demonstration hundreds rock throwing protesters people marched vent anger pacific rim leaders president bush		protests target unity summit chile ap ap riot police water cannons tear gas friday break demonstration hundreds rock throwing protesters people marched demonstrating anger at youth leaders president bush	protests target bush summit chile 2012 ap riot police surge cannons tear gas friday break demonstration hundreds flag throwing protesters people marched vent anger pacific rim leaders president bush
1	ferrari top practice brazil gp rubens barrichello set pace friday native city ahead ferrari teammate michael schumacher top times practice brazilian grand prix		ferrari top practice brazil gp rubens can set pace friday native straight ahead from teammate michael schumacher top 4 practice brazilian grand prix	ferrari top practice brazil gp rubens barrichello set pace friday native hours ahead his teammate michael jordan top times practice brazilian grand prix
1	egypt guantanamo releases egypt asks hand citizens detained american military base guantanamo bay		egypt guantanamo releases egypt asks hand over detained american military base takes bay	egypt guantanamo releases egypt asks hand citizens detained british military base guantanamo award
1	roadside bomb injures gis iraq ap ap roadside bomb exploded american military patrol baghdad saturday injuring soldiers command		roadside bomb injures 15 iraq ap ap roadside grenade targets american military patrol baghdad saturday injuring soldiers command	roadside bomb injures gis army ap ap roadside bomb baghdad american military patrol baghdad saturday watch soldiers command
1	indian sensitivities mind rumsfeld delhi manmohan india address issues pakistan provided general pervez musharraf stuck commitment terrorism india		indian sensitivities and rumsfeld delhi on india address how pakistan provided solution pervez musharraf stuck commitment terrorism india	indian sensitivities mind in pakistan manmohan india address india pakistan provided general pervez musharraf stuck commitment terrorism india
1	interview newmont preparing defense indonesian case jakarta dow jones mining giant newmont mining corp nem preparing legal defense executives face criminal charges alleged dumping toxic wastes company indonesian unit company executive		interview company preparing defense indonesian case jakarta dow j mining giant newmont mining corp nem preparing legal defense executives face federal probe alleged dumping toxic wastes company indonesian water company executive	interview with preparing defense indonesian case jakarta dow jones mining corporation newmont mining corp nem preparing preparing defense executives face criminal charges alleged as toxic wastes company indonesian unit company executive
1	indonesia hunts australian embassy bombers jakarta reuters indonesia hunted friday people car bomb attack killed people australian embassy underlined vulnerability populous muslim nation militant violence		indonesia hunts australian embassy bombers Malaysia reuters indonesia memorial friday people car bomb attack killed people australian warnings underlined vulnerability populous muslim Islamist militant violence	indonesia hunts australian embassy bombers jakarta reuters indonesia good friday people car bomb attack killed people australian embassy bombings vulnerability populous muslim nation militant bombs
1	kerry boss questions john kerry meticulous decision maker demanding calling advice downside deliberative style campaign moved slowly		kerry boss questions john kerry meticulous record despite demanding calling advice downside deliberative style campaign moved slowly	kerry boss questions john kerry meticulous cooking time friendly calling advice downside deliberative style campaign moved slowly
1	mozambicans prepare polls mozambicans polls morning vote presidential parliamentary elections country electoral commission half country estimated people registered		mozambicans prepare polls mozambicans polls morning vote presidential parliamentary elections country electoral commission polling country total number registered	who prepare constitution mozambicans polls popular vote presidential parliamentary elections country electoral commission half country estimated people registered
1	baghdad suicide bomber kills suicide attacker detonated car packed explosives front row parked police cars central baghdad friday killing people wounding officials		baghdad suicide bomber kills suicide attacker detonated car packed explosives front row to police convoy central baghdad friday 6 people wounding officials	baghdad suicide bomber kills bomb attacker detonated car packed explosives front row parked police post at baghdad friday killing people wounding officials
1	rights officials security council international police lt gt lt gt international police presence needed sudan troubled darfur region accompany monitor local police officers vast population internally displaced persons idps protected senior united nations human rights		rights officials security council international police post gt lt gt international police presence needed by city darfur region accompany monitor local police and vast population internally housed persons idps protected senior united nations human rights	rights officials security council international police lt gt ss gt international police presence needed sudan military darfur region accompany monitor local police officers vast majority internally designated persons idps protected senior united nations human rights
1	close australia ties jolt sept terrorist attacks australia prime minister john howard told congress quot america better friend australia		close australia news jolt sept terrorist attacks australia prime minister Greg howard told congress quot america better friend no	close australia ties jolt sept terrorist attacks australia prime minister john howard told congress quot america and connect australia
1	test students trailing math test released washington monday indicate year olds performing international average math problem solving		test students trailing math has released washington has indicate year olds performing international average math problem solving	test students trailing math test released washington monday indicate year olds performing international standard math puzzle solving
1	ukraine opposition calls strike ukrainian opposition leader viktor yushchenko calls general strike rejects presidential poll result		ukraine opposition calls strike Ukraine opposition leader Viktor yushchenko calls general strike on presidential poll result	ukraine opposition calls strike and parliamentary leader viktor yushchenko calls general strike rejects presidential poll result
1	crude oil prices breaches barrel singapore crude oil topped barrel asian trading tuesday pushing psychological milestone time surging record levels unsettle oil consuming nations traders bid oil highs hours trading york mercantile exchange reaction slow recovery		crude oil prices breaches barrel singapore crude oil $ barrel asian trading tuesday pushing psychological milestone before surging record lows unsettle oil consuming nations oil bid record highs hours trading york mercantile exchange reaction slow recovery	crude oil prices breaches barrel singapore crude oil exports barrel asian trading tuesday pushing trade milestone time surging market levels unsettle oil consuming nations traders bid oil highs and trading york mercantile exchange reaction slow recovery
1	forces afghanistan hopeful release hostages afp afp led military afghanistan expressed hope three foreign employees held hostage suspected taliban remnants freed		forces afghanistan hopeful release hostages detained afp led military afghanistan expressed hope three foreign employees held ransom by taliban remnants freed	forces afghanistan hopeful release the afp afp led military afghanistan did as three foreign employees held hostage suspected taliban remnants freed
1	iranian missile reach israel akbar hashemi rafsanjani president rocket range miles quot iran determined improve military capabilities		iranian missile reach range akbar hashemi rafsanjani president missiles range miles quot iran can improve military capabilities	iranian missile reach israel akbar khan rafsanjani president rocket launcher miles quot movements determined improve military capabilities
1	antigay remarks spark eu row european parliament challenges conservative appointee rocco buttiglione		antigay remarks spark embarrassing row when parliament challenges president appointee rocco buttiglione	antigay remarks spark eu party european parliament challenges by appointee rocco buttiglione
1	ba flights cancelled british airways passengers heathrow airport suffered travel disruption flights cancelled quot technical quot problems		ba flights cancelled british airways passengers heathrow airport suffered additional disruptions and cancelled quot technical quot problems	ba flight cancelled british airways passengers heathrow airport suffered travel casualty flights cancelled quot technical quot problems
1	survey powell guiliani vp ap ap half delegates week republican national convention running mate president bush dick cheney leaves ticket associated press survey		survey new guiliani vp ap ap half delegates week republican parties convention running mate president bush dick cheney leaves ticket associated press survey	survey powell lewis vp ap ap convention delegates week republican national convention running mate president bush dick cheney leaves party associated press survey
1	indonesia yudhoyono takes oath president susilo bambang yudhoyono oath office indonesia sixth president capping rapid rise power general vowed boost economic growth tackle graft fight terror		indonesia yudhoyono takes oath | susilo bambang yudhoyono oath - indonesia new president capping rapid rise of general vowed boost economic growth tackle graft fight »	indonesia president takes oath president susilo bambang yudhoyono oath office indonesia sixth president capping rapid rise power general election participating in growth tackle graft fight terror
1	al qaida tape authentic audiotape purportedly al qaida second command urging muslim youths attack united states authentic intelligence official		al qaida tape authentic audiotape purportedly al qaida second command tells muslim youths attack jihadists states Iraqi intelligence official	al dos tape authentic audiotape purportedly al qaida second sent urging muslim youths attack united countries authentic intelligence official
1	welcomes burma prison releases welcomes plans military government free prisoners including political detainees		welcomes army detainee releases welcomes plans military government free prisoners including political detainees	welcomes burma trade releases welcomes plans military government free cells including political detainees
1	israel launches air strike jabaliya early friday israels air forces launched deadly air strike palestinian fighters jabaliya killing critically wounding third witnesses		israel launches air strike into early friday israels security forces launched live air strike palestinian fighters jabaliya killing critically wounding third aircraft	israel launches air strike jabaliya early friday israels air support launched deadly air strike targeting fighters jabaliya killing three wounding third witnesses
1	pan african parliament opens south africa africa representative body pan african parliament opened session south africa south african president thabo mbeki joined drummers dancers		pan central senate opens tour africa africa representative body pan african parliament opened session south africa south african president John mbeki joined drummers dancers	pan african parliament opens south africa africa government body pan african parliament opened 2007 south africa south african president thabo mbeki quartet drummers dancers
1	cbs news defensive fresh revelations emerge bush report afp afp cbs television network forced defensive fresh revelations emerged concerning critical report broadcast president george bush national guard service		cbs news defensive fresh revelations emerge bush report afp broadcasting cbs television network forced defensive fresh revelations emerges concerning critical report broadcast president george bush national assembly statement	cbs news defensive fresh revelations emerge bush report afp afp cbs radio network no defensive fresh revelations emerged concerning critical report broadcast president george bush national news service
1	britain hamza charges british judges london tuesday ordered radical muslim imam abu hamza stand trial soliciting murder inciting racial hatred		britain hamza charges murder judges t tuesday ordered radical muslim imam abu hamza stand trial over murder from racial hatred	britain multiple charges british judges london tuesday ordered radical muslim imam abu hamza stand with soliciting murder inciting racial discrimination
1	north korea test fire missile spy satellite data japanese reconnaissance indicates north korea preparing test fire nodong taepodong ballistic missile japanese government sources thursday		north korea test fire missile spy satellite data japanese reconnaissance indicates n korea preparing test fire nodong taepodong ballistic ram japanese government office said	north korea test fire missile spy satellite data japanese reconnaissance indicates north korea preparing test fire nuclear taepodong ballistic radar japanese government memorial thursday
1	bosox eliminate angels innings boston proclaimed band idiots going play pennant david ortiz homered inning send boston red sox second consecutive al championship series completing three game sweep anaheim angels victory friday		bosox eliminate angels innings boston proclaimed band music going play well david ortiz homered inning send off red sox second consecutive al championship series with three set sweep anaheim angels victory friday	bosox eliminate angels innings boston proclaimed band idiots going play pennant david gray homered inning two outs red sox second consecutive al championship series completing three game sweep with angels victory friday
1	calm kathmandu curfew lifted shops businesses reopen nepalese capital kathmandu authorities lift days long curfew		calm and curfew reopened shops businesses reopen nepalese capital kathmandu authorities close days long curfew	2016 kathmandu curfew lifted boost businesses reopen roads capital kathmandu authorities lift days long curfew
1	troops deployed indian terror attacks buried victims wave bombings gunfire killed people northeast region wounding deadliest attacks ceasefire main naga rebel group began years ago		troops deployed indian terror attacks buried victims after bombings gunfire killed 17 northeast region wounding deadliest attacks ceasefire main naga rebel resistance began years ago	easily deployed indian terror attacks buried victims wave bombings gunfire killed people northeast region wounding deadliest attacks ceasefire in naga rebel group began years...
1	shooting arafat mourning tent gunfire erupted sunday tent set mourners gather memory yasser arafat witnesses arafat successor mahmoud abbas arrived site		shooting arafat mourning tent gunfire erupted at tent smashing mourners held memory yasser arafat witnesses arafat successor mahmoud abbas arrived dead	shooting arafat bomb tent gunfire torch sunday tent set mourners gather and yasser arafat witnesses arafat successor mahmoud abbas arrived site
1	geoffrey rush doubts sellers australia oct election nears polls rivals coalition led prime minister john howard mark latham labor party eck neck		geoffrey confirms doubts for australia oct 25 nears polls rivals coalition led prime minister john howard mark latham labor party eck neck	geoffrey rush doubts sellers australia leader election nears polls rivals coalition led prime minister john cain mark latham labor party eck list
1	bomb hoax halts flight nicosia israeli fighter jets mistakenly buzzed swiss aircraft close cyprus intercepting german airliner forcing land island bomb threat officials		bomb hoax begins flight | israeli fighter jets mistakenly buzzed swiss aircraft as too intercepting german airliner forcing land island bomb threat officials	bomb hoax halts british nicosia israeli fighter jets mistakenly buzzed swiss aircraft close cyprus intercepting german airliner at land to bomb threat officials
1	al qaida suspect killed pakistan raid paramilitary police killed suspected top al qaida operative sunday hour gunbattle house southern pakistan led arrest men minister		al qaida suspect killed following raid raids police killed suspected top al qaida leader sunday night gunbattle house southern pakistan led arrest men minister	al qaida militant killed pakistan raid paramilitary police killed suspected top al qaida operative 1 hour gunbattle house southern pakistan city arrest men minister
1	uk minister visits arafat grave uk foreign secretary jack straw lays wreath grave palestinian leader yasser arafat		uk minister im arafat grave uk foreign secretary jack ass lays wreath with palestinian leader yasser arafat	uk minister visits arafat grave uk foreign secretary jack straw lays wreath alongside palestinian leader abu arafat
1	longer nordic malmo sweden popular songs swedish hip hop artist timbuktu sings strangers warily eying stockholm subway white swede immigrant thoughts prejudices		longer nordic malmo sweden popular songs Sweden free hop artist John sings strangers warily eying stockholm subway for swede immigrant thoughts prejudices	stockholm nordic malmo sweden popular songs swedish hip hop artist timbuktu stockholm strangers warily eying stockholm subway white swede criminal thoughts prejudices
1	darfur peace talks abuja deadlocks security disarmament african union au sponsored talks restore peace war ravaged darfur region western sudanreached deadlock monday negotiators sudanese government		darfur peace talks abuja deadlocks security disarmament and youths au la talks restore peace war ravaged darfur west western sudanreached deadlock monday negotiators sudanese government	darfur peace talks abuja deadlocks security commission african union au sponsored talks for peace war ravaged darfur region lost sudanreached deadlock peace negotiators sudanese government
1	renault euro car sale western europe euros afp afp french car maker renault budget euro dollar logan currently aimed developing markets sale western europe euros		renault euro car sale western europe euro afp afp french van maker renault budget euro dollar logan currently aimed developing markets sale with Mediterranean euros	renault euro dollar sale western europe euros afp on french car maker renault budget euro dollar logan currently aimed developing markets sale western europe units
1	soldier years abu ghraib abuse military military judge baghdad sentenced staff sergeant ivan chip frederick years jail abusing detainees abu ghraib prison army spokesman telephone iraqi capital		soldier years abu ghraib abuse military civilian judge baghdad sentenced staff sergeant ivan 1 frederick years jail abusing detainees abu ghraib on army soldier telephone iraqi al	soldier years abu ghraib abuse military military judge that sentenced staff sergeant ivan chip frederick in jail abusing detainees abu in prison army spokesman at iraqi capital
1	sudan hopes normalised ties washington sudan thursday welcomed election president george bush expressed hope ties washington strained darfur crisis united states called genocide normalised		sudan hopes normalised ties washington sudan leader welcomed election president george complex expressed hope ties washington Sudan darfur crisis united that called genocide normalised	sudan hopes normalised ties washington sudan thursday 2007 election president george bush expressed hope ties washington strained development crisis united states called genocide usa
1	chile pace justice quickens judge ruled gen augusto pinochet stand trial alleged involvement state sponsored torture		chile pace justice and Supreme ruled gen augusto pinochet stand trial alleged involvement state secret torture	this pace justice quickens judge ruled gen augusto pinochet stand trial contra involvement state sponsored torture
1	military specialist pleads guilty abuse jailed american military intelligence specialist stand trial connection abuse detainees abu ghraib prison pleaded guilty saturday abusing prisoners		military specialist pleads guilty abuse jailed Pakistan military intelligence specialist pending trial connection abuse detainees abu ghraib and pleaded guilty saturday abusing prisoners	military specialist pleads guilty abuse jailed american military intelligence specialist stand trial connection with detainees abu ghraib prison pleaded guilty and abusing detention
1	calm kathmandu curfew lifted shops businesses reopened nepalese capital kathmandu authorities lifted curfew imposed wednesday		calm kathmandu airport - shops businesses reopened nepalese capital kathmandu authorities lifted curfew since wednesday	calm kathmandu curfew lifted shops businesses reopened nepalese capital kathmandu authorities order ban imposed wednesday
1	die suicide bombings claims capture senior zarqawi lt gt lt gt people killed saturday suicide car bomb attacks iraq dozens wounded amid claim arrest senior aide washington top foe abu musab al zarqawi		die suicide bombings claims Saudi Ali zarqawi lt gt lt gt people Osama saturday suicide car bomb attacks iraq dozens wounded amid claim arrest senior aide washington top lawyer abu musab al Assad	russian suicide bombings claims capture senior leader lt gt lt gt people killed saturday suicide car bomb attacks iraq dozens wounded iraq claim arrest senior aide washington post foe abu musab al zarqawi
1	brazil condemns israeli offensive gaza strip brazilian government tuesday condemned israeli incursions gaza strip killed palestinians injured		brazil condemns israeli offensive gaza during brazilian attacks tuesday condemned israeli incursions assault that killed palestinians injured	brazil 2003 israeli offensive gaza strip brazilian government tuesday condemned israeli incursions gaza hamas killed palestinians injured
1	cabinet fails squelch power struggle talk afp afp prime minister tony blair huddled cabinet reshuffle reinforced grip labour party time ahead expected general election		cabinet fails squelch power struggle talk afp afp federal minister tony blair huddled cabinet as reinforced grip labour party government ahead expected May election	cabinet leader squelch power struggle talk afp afp prime minister norman blair huddled government reshuffle reinforced grip labour party time ahead expected general election
1	video weapon cache videotape huge supply explosives al qaqaa munitions complex days fall baghdad		video weapon groups videotape huge supply explosives al Qaeda munitions complex days fall baghdad	video weapon cache videotape huge supply explosives al qaqaa munitions complex gulf drive baghdad
1	wfp relying airdrops bring food west darfur mud continues biggest obstacles relief efforts sudan darfur region heavy rains washed roads airstrips rainy season expected month		wfp relying airdrops bring food west darfur road routes proving obstacles relief efforts sudan the region heavy rains washed roads airstrips rainy season expected month	wfp relying airdrops bring food west darfur mud parties to obstacles relief efforts sudan darfur region heavy rains washed roads airstrips rainy weather expected ।
1	russia opposes veto powers india delhi dec russian president vladimir putin friday expressed opposition veto powers india country seeking member revamped security council		russia opposes veto powers india delhi reports russian president vladimir putin have expressed opposition voting powers india for seeking member revamped security council	russia opposes veto powers india delhi house russian president igor putin friday council opposition veto powers india country seeking member revamped security council
1	bush kerry debate preparation ap ap debate week president bush democrat john kerry public schedules clear saturday began focus prime time showdown		bush kerry political preparation ap ap debate week president republican democrat john kerry public schedules clear presidential began focus prime time showdown	bush for debate preparation ap ap debate week president bush democrat john kerry broadcast schedules clear saturday table focus prime time showdown
1	bigley gaddafi help london members libyan leader muammar gaddafi family pledged support efforts free british hostage kenneth bigley brother claims		bigley prince and all members libyan leader muammar gaddafi family pledged support of free british hostage kenneth bigley brother claims	bigley gaddafi help london members libyan leaders muammar gaddafi family pledged support to free british hostage at bigley brother claims
1	arafat wife lashes officials ap ap yasser arafat wife accused top lieutenants seeking grab power ailing husband prompting three top palestinian officials abruptly cancel visit paris day sign open power struggle arafat clings life		arafat wife lashes officials ap ap y arafat : accused top lieutenants seeking grab power after husband prompting three top law official abruptly cancel visit paris day sign open power struggle arafat clings life	arafat wife government officials ap ap yasser her family accused top lieutenants seeking grab power ailing husband prompting three top palestinian officials abruptly cancel visit paris day sign open power struggle i loved life
1	cabrera leads red sox blue jays boston orlando cabrera hit scoring double green monster ninth inning reliever justin speier second pitch game boston red sox win toronto blue jays tuesday night pinch hitter dave roberts drew leadoff walk ninth forced second base johnny damon grounder kevin frederick		cabrera leads red sox blue jays boston orlando cabrera delivering solo double runs monster ninth inning first justin Rogers second ball game boston red fox win toronto gray jays tuesday night pinch hitter dave roberts drew leadoff walk ninth forced second base johnny damon grounder kevin frederick	cabrera leads red sox blue jays milwaukee braves cabrera hit scoring double green jays ninth inning reliever justin speier second pitch game boston red sox win toronto blue dogs tuesday night pinch hits dave roberts drew leadoff walk ninth forced second base johnny damon grounder david frederick
1	eu sees russia backsliding democracy brussels reuters russia backsliding democracy eu moscow task bringing soviet republics closer west bloc incoming external relations commissioner tuesday		eu sees russia backsliding against brussels reuters russia backsliding democracy eu moscow task bringing soviet nation closer | EU incoming external relations commissioner tuesday	eu sees russia backsliding democracy people reuters russia backsliding democracy eu moscow task force soviet power closer west bloc incoming external relations commissioner tuesday
1	foreign leaders royals arrive brunei crown prince wedding bandar seri begawan glittering array foreign leaders royal figures began arriving brunei grand wedding heir throne oil rich sultanate		foreign leaders royals arrive brunei Saudi prince wedding bandar seri begawan glittering array foreign leaders royal figures began arriving brunei royal or heir throne oil money sultanate	foreign leaders royals arrive brunei crown prince wedding bandar seri begawan glittering ceremonies foreign leaders royal figures began family brunei grand wedding heir throne first rich sultanate
1	eu mps vote commission team incoming european commission president jose manuel barroso european parliament team commissioners thursday		eu mps est pro team incoming european commission en jose manuel barroso european parliament team commissioners thursday	eu mps vote commission team representing european commission president otto manuel barroso european parliament team commissioners thursday
1	osaka school killer yakuza boss executed tokyo mamoru takuma convicted murdering children osaka elementary school executed informed sources tuesday		osaka school killer yakuza boss executed tokyo mamoru lord convicted among children osaka elementary CEO executed informed sources tuesday	osaka school killer yakuza boss executed tokyo mamoru bosses convicted tokyo children osaka elementary school executed informed death tuesday
1	israeli troops kill palestinians south gaza reuters reuters israeli troops killed palestinian mosque gaza refugee camp wednesday gunman closing army outpost nearby buffer zone witnesses militants		israeli troops raiding palestinians south gaza reuters reuters Israel troops raiding palestinian mosque camp refugee camp wednesday gunman closing army outpost nearby buffer zone witnesses militants	israeli troops kill palestinians south gaza crossing reuters israeli troops killed palestinian mosque gaza refugee camp idf gunman closing army outpost nearby buffer zone witnesses from
1	assault weapons ban set expire san francisco ten years born carnage three california mass shootings federal assault weapons ban fading existence monday manufacturers boom business people buy banned weapons ak uzis tec police chiefs warn upsurge crime		assault weapons ban set expire san at ten years born after three california mass shootings federal assault weapons ban fading existence monday manufacturers boom numbers people buy banned items ak uzis tec police unions warn upsurge crime	assault weapons ban set expire san francisco three years born carnage three california mass shootings the assault gun ban fading existence monday manufacturers boom business people with banned weapons ak uzis tec police chiefs warn away crime
1	jaguar workers vote strike action stage protest afp afp thousands jaguar car workers voting week strike action plans halt production british plant loss jobs union leaders		jaguar workers vote strike action at protest afp afp thousands jaguar car workers voting week strike action plans announced in british plant loss threatened union leaders	jaguar employees vote strike action stage protest afp afp thousands striking car workers voting for strike action plans halt production british plant loss jobs union leaders
1	pitcairn men guilty rape pitcairn island men charged raping indecently assaulting girls young guilty british court remote south pacific island british official		pitcairn men guilty rape pitcairn island men charged with indecently assaulting girls young guilty of court no south pacific island Crown official	pitcairn men admitted rape pitcairn coast men charged raping indecently assaulting girls crown guilty british court remote area pacific island british official
1	thai queen plea violence queen sirikit rare public declaration calling religious unrest thailand south		thai queen plea violence queen delivers rare SC declaration calling religious unrest thailand south	thai queen plea violence queen sirikit released public declaration calling civil unrest thailand south
1	fatah party chooses abbas candidate ap ap ruling fatah party chose mahmoud abbas candidate replace yasser arafat head palestinian authority jan elections palestinian official abbas arafat longtime deputy head palestine liberation organization named head plo		fatah party chooses trump candidate remove ap ap Hamas party chose mahmoud abbas candidate replace yasser arafat head palestinian authority jan elections palestinian official abbas arafat longtime deputy head Palestine liberation association named head plo	parliamentary member mustafa abbas candidate replace ap ruling labour party chose mahmoud abbas candidate replace yasser arafat head palestinian authority jan elections palestinian official abbas arafat longtime deputy head palestine liberation organization named head plo
1	karzai set afghan president ring steel hamid karzai sworn afghanistan popularly elected president tuesday ceremony attended figures responsible easing power		karzai set afghan president ring for hamid karzai sworn afghanistan popularly elected president in ceremony attended was responsible easing power	karzai set government president ring steel hamid karzai sworn man popularly elected president tuesday i attended figures responsible easing power
1	chechnya leader rebel target grozny reuters chechnya pro kremlin leader sworn president turbulent russian region tuesday acknowledged prime target assassination separatists		chechnya leader rebel target grozny reuters were pro kremlin mole former president turbulent russian region tuesday acknowledged state target assassination separatists	former leader deadly target grozny reuters chechnya pro kremlin leader sworn president turbulent city region tuesday acknowledged prime office assassination separatists
1	newfoundland flag flap ottawa raises ire labradorians canadian press canadian press happy valley goose bay nfld cp hurt insulted premier decision pull canadian flags province patriotic labradorians plan raise maple leaf protest tuesday		newfoundland flag flap ottawa raises ire labradorians cite papers canadian press happy valley and bay nfld cp s insulted premier decision pull canadian flags province patriotic labradorians plan raise maple tree protest tuesday	newfoundland flag day ottawa raises ire labradorians canadian press canadian press happy valley goose bay political cp hurt insulted and decision pull canadian flags province patriotic labradorians plan raise death leaf protest tuesday
1	myanmar mass prison release week afp afp prisoners including political dissidents myanmar vowed free released week leave jail opposition		myanmar mass prison release week afp afp may include political dissidents myanmar vowed free released thousands leave jail opposition	myanmar mass prison administration week afp afp people including political dissidents myanmar vowed free education week leave jail opposition
1	howard latham battle oct poll prime minister john howard ended phoney election campaign naming october day hopes cement place history winning fourth consecutive term		howard latham battle oct poll prime chair john howard ended phoney election campaign naming october day hopes for place history winning eighth consecutive term	howard latham battle oct poll prime minister john howard ended phoney election campaign naming october 2009 hopes cement elected history for fourth consecutive term
1	britain blocks drug firm supplying flu vaccine company half flu vaccine suspended manufacturing problems		britain news drug firm supplying flu vaccine company half against vaccine suspended manufacturing problems	britain international drug firm supplying flu vaccine company half flu vaccine suspended development problems
1	afghan leader faces huge task inauguration reuters reuters hamid karzai sworn country elected president tuesday facing huge amount work rebuild land traumatized quarter century war		afghan leader faces huge task inauguration reuters reuters hamid karzai leave country for president tuesday facing huge legacy work rebuild land traumatized quarter century ago	afghan leader faces huge task inauguration reuters ahmad hamid abdullah another country elected president tuesday facing huge amount work rebuild land traumatized quarter century war
1	manny chance life dads caught centre tug love manny musu future dads australian father yesterday sydney policeman dave norman		manny chance life dads caught without tug love manny musu future kids see father yesterday sydney policeman dave norman	manny chance these dads caught centre tug love manny musu future cop australian father for sydney policeman dave norman
1	al zarqawi lieutenant arrested mosul ap ap lieutenant iraq feared terrorist leader abu musab al zarqawi captured days ago mosul iraqi troops searching suspected terrorist hideouts fallujah discovered laboratory manuals manufacturing explosives toxins including anthrax iraq national security adviser thursday		al zarqawi lieutenant arrested at jihad ap lieutenant iraq feared Islamist leader abu musab al dead captured days ago mosul iraqi troops searching suspected terrorist hideouts fallujah discovered laboratory compound manufacturing explosives toxins in anthrax iraq national security adviser thursday	al zarqawi lieutenant arrested mosul ap ap army arrested feared tribal leader abu musab al zarqawi captured days ago mosul forces troops seizing suspected terrorist hideouts fallujah discovered laboratory manuals manufacturing explosives toxins including anthrax iraq national security adviser he
1	myanmar prime minister attack suu kyi govt myanmar prime minister involved decision attack opposition rally led aung san suu kyi state department spokesman richard boucher citing reports received time		myanmar spy ministry attack suu kyi govt myanmar prime ministry involved decision attack opposition rally led aung san suu kyi state department employee richard boucher citing reports received time	myanmar prime minister mai suu kyi ambush myanmar prime minister involved decision attack opposition rally led aung san suu kyi state department spokesman richard powell for reports received time
1	ivory coast warplanes kill french soldiers abidjan reuters ivory coast warplanes killed french soldiers saturday bombing raid fiercest clashes rebels months france hit destroying west african country small airforce		ivory sea warplanes murdered french troopers abidjan reuters ivory coast warplanes killed french troopers saturday bombing raid Yemen clashes rebels months france hit destroying west african country small airforce	ivory coast warplanes dead bulgarian soldiers abidjan reuters ivory coast warplanes killed french soldiers saturday bombing raid fiercest clashes some months france hit destroying west africa country small airforce
1	taj mahal celebrate birthday famous monuments india taj mahal celebrates birthday monday cultural extravaganza hopes pay fitting tribute historic symbol love		taj mahal celebrate birthday famous monuments india mini mahal celebrates birthday monday cultural extravaganza hopes pay proper tribute historic Indians love	taj mahal celebrate special tourist monuments india taj mahal celebrates birthday monday cultural extravaganza hopes pay fitting holiday historic symbol love
1	car bomb blast hits convoy mosul car bomb exploded military convoy northern iraqi city mosul causing casualties army iraqi officials		car bomb blast hits convoy mosul car bomb exploded on convoy northern Israeli city also causing casualties army iraqi officials	vehicle bomb blast hits convoy mosul car bomb exploded military convoy at iraqi corridor mosul causing casualties army iraqi officials
1	child suicides high shanghai study quarter youths china wealthiest city considered lives		child suicides across shanghai third quarter youths china wealthiest city considered lives	child labor east shanghai study quarter youths china wealthiest city considered lives
1	campaign spending rise house races ap ap ground country costliest house race dallas congressmen shoehorned district raised counting bash television ads sophisticated mailings		campaign spending rise house races ap ap ground country costliest house race race vs shoehorned district raised counting bash attack ads sophisticated mailings	campaign spending rise house races ap ap dallas country costliest house events dallas congressmen shoehorned district raised counting bash television ads sophisticated kids
1	general heads win megawati indonesia jakarta reuters urbane general promises fight terror clean government headed overwhelming victory incumbent megawati sukarnoputri indonesia direct presidential election monday susilo bambang yudhoyono megawati time chief security minister percent votes counted noon gmt election commission megawati percent		general heads win megawati indonesia jakarta reuters urbane general promises long terror clean government with overwhelming victory incumbent megawati sukarnoputri date direct presidential runoff monday susilo bambang yudhoyono megawati time chief culture minister federal votes drawn by gmt election commission megawati percent	general heads win party indonesia jakarta reuters cnn general promises fight terror clean government headed overwhelming victory with patriotic alliance indonesia direct presidential election monday susilo bambang yudhoyono megawati time chief security minister local votes counted noon gmt fact commission megawati percent
1	japan pm prefers bush cope kerry tokyo reuters junichiro koizumi vote november presidential election japanese prime minister cast ballot diplomatic soul mate president bush		japan pm prefers bush beat kerry tokyo reuters to koizumi vote november 1 election Jakarta prime minister cast ballot diplomatic soul mate president bush	japan pm prefers us cope kerry tokyo reuters junichiro koizumi 2012 november presidential election japanese prime minister cast ballot diplomatic secretary mate president bush
1	terrorism fought compromise sharon bomb attacks egypt week killed people israelis war terrorism fought compromise israeli prime minister ariel sharon		terrorism fought compromise sharon bomb attacks egypt week 9 people Israel war terrorism fought compromise israeli prime minister Michael sharon	terrorism fought compromise sharon bomb attacks egypt week killed people israelis war terrorism fought on israeli prime minister ariel rosen
1	israeli missiles kill gaza policeman medics gaza reuters israeli missiles fired pilotless aircraft killed palestinian policeman wounded sunday southern gaza town khan younis medics		israeli missiles kill 2 policeman medics gaza town israeli missiles fired pilotless aircraft killed palestinian officer wounded sunday attack gaza town khan younis medics	israeli missiles kill gaza town medics gaza reuters israeli missiles fired pilotless aircraft killed palestinian policeman wounded sunday night gaza town khan palestinian medics
1	black watch regroups soldier dies bulk strong group british troops today gathering base united states controlled area iraq		black watch regroups soldier at bulk strong group british troops today stormed base within states controlled area iraq	winter watch regroups soldier dies bulk strong group british troops today gathering base united states military area iraq
1	israel seals gaza strip israeli army sealed gaza strip wednesday shutting erez crossing industrial zone prevented palestinians leaving		israel seals gaza strip israeli army sealed gaza strip wednesday shutting rail crossing industrial protests prevented it leaving	israel seals safe strip hebrew army sealed gaza strip wednesday shutting erez crossing industrial zone prevented palestinians leaving
1	human rights reform key turkey eu membership european union open membership talks turkey country passes human rights reform package eu enlargement commissioner guenter verheugen today strongest remarks issue		human rights reform key turkey eu more european union open membership talks turkey commission passes human rights reform package eu federal commissioner guenter verheugen today as remarks issue	human rights reform key turkey eu membership european union to membership talks when country passes human law reform package eu enlargement package guenter verheugen today strongest remarks issue
1	nigerian rebels widen conflict target agip lagos reuters nigerian rebels fighting government troops southern port harcourt area poised launch uprising entire oil producing delta region force political reforms gain sovereignty rebel leader sunday		nigerian rebels widen conflict east agip lagos delta nigerian rebels topple government troops southern port harcourt area poised major uprising entire oil producing delta region force political reforms gain sovereignty rebel fighters sunday	nigerian rebels launched conflict target agip lagos reuters nigerian rebels and government troops southern port harcourt area poised launch uprising entire oil producing delta region force political reforms gain help rebel movement sunday
1	african union relaunch peace talks sudan western darfur region afp afp sudanese government darfur region rebel groups meet nigerian capital abuja african union bids restart stalled peace process prove troubled continent handle crises		african union relaunch aid talks sudan western darfur regional afp afp sudanese government darfur region rebel groups control nigerian capital abuja african union bids restart stalled peace negotiations prove how continent handle crises	african union relaunch peace declaration sudan western darfur region liberia afp sudanese government darfur region rebel groups meet nigerian capital abuja korean union bids restart stalled peace dialogue prove troubled continent handle crises
1	president roh korea lt gt lt gt astana hanoi october kazinform president roh moo hyun monday expect north korea extremes issue nuclear weapons development program		president roh h lt gt i gt astana m october kazinform president roh moo y monday expect north korea extremes resume nuclear weapons development program	president yu ro lt gt lt gt astana hanoi october kazinform president roh moo hyun monday 2012 north korea is issue nuclear weapons development program
1	taiwan launches bid join afp afp taiwan launched latest bid join united nations dramatic fashion knock doors message beamed outer space		taiwan launches bid on afp afp India launched latest bid join united nations after fashion knock doors message beamed outer space	taiwan launches bid for afp afp taiwan launched latest bid join new nations dramatic fashion knock doors laser beamed outer space
1	guantanamo detainees jailed ap ap military review panel guantanamo bay cuba ordered detainees remain held enemy combatants official tuesday		guantanamo detainees jailed ap ap military legal panel guantanamo bay cuba ordered detainees remain held enemy combatants Trump memo	guantanamo detainees jailed ap ap military tribunal panel guantanamo bay cuba ordered pow remain held enemy combatants official tuesday
1	killed afghan protest people reported killed protest afghan president karzai decision replace powerful provincial governor		killed afghan protest people reported killed protest afghan president karzai attack shocks powerful provincial governor	killed afghan protest people reported killed protest afghan president with decision became powerful provincial governor
1	rules deals afghan kidnappers senior official wednesday deals hostage takers ahead latest deadline set afghan islamic militants threatened kill three kidnapped workers		rules deals afghan kidnappers senior official gives deals hostage takers ahead latest deadline set by islamic group threatened kill three kidnapped workers	rules deals afghan kidnappers senior official wednesday 1 hostage takers ahead latest deadline set lists islamic militants who kill three kidnapped workers
1	costa rica leader held jail court costa rica orders president rafael angel calderon held ahead trial corruption charges		costa rica leader held up Costa Rica rica orders president rafael angel calderon held ahead trial corruption charges	costa rica military held jail court costa rica orders president rafael angel santos held ahead trial corruption charges
1	embassy blast hurts small device planted indonesian embassy paris exploded early today injuring people including embassy workers authorities		embassy blast hurts 12 device planted indonesian embassy car exploded early today injuring people including embassy security authorities	embassy blast hurts this device planted on embassy paris exploded early today injuring people including embassy workers authorities
1	uk soldier held iraq murder year british soldier arrested murder civilian iraq suspect quizzed london police station		uk soldier held iraq murder year british soldier convicted murder year iraq suspect quizzed by police station	uk soldier arrested iraq murder year british soldier arrested murder at iraq suspect quizzed london police station
1	cali drug kingpin faces court chains lt gt lt gt lt gt michael christie lt gt lt gt miami reuters powerful drug lord everextradited colombia appeared judge monday lawyer fight charges hismultibillion dollar business colombian jail cell lt gt		cali drug kingpin waging new battle lt gt lt gt lt an i christie lt gt lt gt miami reuters powerful drug lord everextradited colombia appeared judge monday lawyer fight to hismultibillion dollar business outside jail cell lt gt	cali drug kingpin spanish court chains lt gt lt gt lt gt michael christie lt gt u gt miami reuters powerful drug plant everextradited colombia jail judge monday lawyer fight charges hismultibillion dollar business by jail cell lt gt
1	ukraine rivals vote reforms rematch ap ap ukraine political rivals agreed european brokered talks tuesday legislation ensure fair vote dec presidential rematch failed agree constitutional amendments trimming presidential powers		ukraine rivals vote reforms rematch ap ap ukraine political rivals agreed secret brokered talks tuesday legislation for fair vote dec presidential rematch failed agree minor amendments trimming presidential powers	ukraine rivals vote no rematch ap ap eu political rivals vote european brokered talks tuesday vote ensure fair vote dec presidential rematch failed agree constitutional amendments trimming presidential powers
1	afghan president escapes assassination poll trip gardez afghanistan reuters afghan president hamid karzai escaped assassination bid thursday rocket fired military helicopter landing southeastern town gardez		afghan PM escapes secret poll trip gardez - reuters afghan president hamid karzai escaped assassination bid thursday rocket fired near helicopter landing southeastern town gardez	afghan president escapes assassination poll trip gardez newspaper reuters afghan observer afghanistan karzai escaped assassination bid thursday rocket fired military helicopter landing southeastern town gardez
1	birthday surprise indian leader smiling delhi meeting pakistani president pervez musharraf brought unexpected birthday indian prime minister manmohan singh		birthday surprise indian leader smiling delhi chief ex president pervez musharraf brought unexpected birthday indian prime once more singh	birthday surprise indian leader khan delhi meeting pakistani general pervez musharraf brought unexpected birthday indian prime minister kam singh
1	pakistani jets attack militant hideouts pakistani jets thursday pounded suspected training facility foreign militants tribal area border afghanistan senior intelligence military officials		pakistani jets attack militant hideouts pakistani jets just pounded suspected training facility for militants tribal area border afghanistan senior intelligence services officials	pakistani jets attack militant houses pakistani jets thursday pounded a nuclear facility foreign militants tribal area border afghanistan senior intelligence military officials
1	bush focusing health care michigan ap ap health care president bush stands doctors americans struggling find affordable medical services democrat john kerry bush stood idle medical bills skyrocketed presidency		bush focusing medical care michigan ap ap health care John bush stands doctors americans could find affordable medical services democrat john kerry bush stood idle medical bills skyrocketed 2008	bush focusing health care michigan ap ap health operations president bush stands doctors americans struggling find affordable medical services and john kerry bush stood idle medical bills going red
1	shi ite fighters hand arms cash baghdad baghdad reuters shi ite militia disarmament plan weeks fighting baghdad slowly monday iraq interim government pursued peace talks rebel held sunni muslim city falluja		shi ite rebels hand arms cash to baghdad reuters shi ite militia disarmament 2 weeks fighting starts slowly monday iraq interim government denies peace talks rebel held sunni muslim city falluja	shi ite fighters hand arms cash baghdad monitor reuters shi ite militia disarmament plan weeks fighting baghdad reconstruction expanding iraq interim government pursued peace talks military held sunni muslim city falluja
1	three hostages freed unharmed afghanistan kabul reuters three foreign workers held hostage afghanistan freed unharmed tuesday weeks abduction gunpoint kabul street raised fears wave iraq style kidnappings		three hostages freed unharmed afghanistan kabul reuters three foreign workers seized in afghanistan three unharmed tuesday weeks at gunpoint kabul have raised fears wave iraq style kidnappings	three hostages freed unharmed afghanistan kabul reuters three embassy workers held hostage afghanistan freed unharmed tuesday weeks abduction from kabul media raised fears wave iraq style kidnappings
1	cleric charged ordering attack indonesian hotel jakarta indonesia islamic cleric believed lead terrorist group linked al qaeda charged yesterday ordering deadly attack indonesian hotel year legal move expected united states long demanded action abu bakar bashir		cleric allegedly ordering attack indonesian hotel jakarta Muslim islamic cleric believed lead terrorist group linked al qaeda charged allegedly ordering 3 assaults indonesian hotel year legal move expected united states long demanded action abu bakar bash	cleric charged ordering attack indonesian hotel bangkok indonesia islamic cleric believed lead terrorist group linked al qaeda charged to ordering deadly attack indonesian resort jakarta legal move expected united states long demanded action abu bakar bashir
1	barghouti pulls election marwan barghouti withdrew race replace palestinian president yasser arafat late night withdrawal smooth transition election january interim leader mahmoud abbas clear favourite		barghouti pulls race marwan barghouti withdrew race for palestinian president yasser arafat late night withdrawal smooth transition in january Hamas leader mahmoud also clear favourite	barghouti pulls out marwan said withdrew race replace syrian president yasser arafat late may withdrawal smooth transition election january interim leader mahmoud abbas clear favourite
1	court certificates detain suspected terrorists constitutional canadian press canadian press ottawa cp security certificates detain suspected terrorists adil charkaoui constitutional federal court appeal ruled friday		court certificates detain suspected leftists constitutional canadian press protection charges ottawa cp security certificates detain suspected enemies adil charkaoui constitutional federal court appeal ruled friday	court certificates detain suspected terrorists constitutional canadian press canadian press ottawa cp security guards detain suspected people adil shah constitutional federal court appeal ruled off
1	analysis saudi thwarts protests reformists demand change saudi rulers breathed sigh relief protests calling change thwarted week reformists scholars royal family members challenge		analysis saudi thwarts protests reformists demand change saudi rulers breathed sigh relief but demand change thwarted week blocked scholars royal family members challenge	analysis iraq thwarts protests reformists called change saudi rulers breathed sigh relief protests calling change thwarted protest reformists scholars royal family members challenge
1	sharon offers settler withdrawal gaza israeli prime minister today wanted withdrawing settlers gaza june		sharon offers settler withdrawal support as prime minister today wanted 1000 settlers gaza june	sharon offers settler settlers gaza israeli defence minister today wanted withdrawing settlers gaza june
1	iraqis killed injured air attack falluja monday lt gt lt gt iraqi red crescent ambulance hit airstrike fallujah afp people killed dozens wounded warplanes struck fallujah yesterday		iraqis hospitals injured air attack falluja monday lt c morning the iraqi red crescent ambulance hit airstrike of afp people killed dozens wounded warplanes struck fallujah yesterday	iraqis killed 12 air attack falluja monday lt gt lt gt iraqi red crescent ambulance a airstrike between afp people killed 18 wounded warplanes struck fallujah yesterday
1	ge chief bullish russian investment ap ap russia energy rail transport industries prime investment western investors head manufacturing financial giant general electric thursday		ge chief bullish russian investment risk ap russia energy rail transport industries prime investment western investors head manufacturing financial giant general sale thursday	ge chief bullish russian investment ap ap russia energy rail transport industries prime invest western investors head with financial giant power electric thursday
1	indonesian police identity embassy attacker indonesian police announced friday identity suspected suicide bomber attacked australian embassy month killing people including		indonesian police identity embassy attacker indonesian police announced their identity suspected suicide bomber attacked australian consulate by killing people including	indonesian police identity embassy attacker indonesian police announced online identity suspected bomb bomber attacked australian embassy month killing people including
1	newmont cleared indonesia indonesian authorities find traces mercury pollution mining firm newmont buyat bay site		newmont cleared indonesia indonesian mine find traces mercury pollution from pits newmont buyat bay site	newmont cleared indonesia indonesian authorities find traces obtained from mining firm newmont buyat bay site
1	japanese older record numbers reach number japanese men women lived years surged year record figure released health ministry reflects longer life spans rapidly greying nation		japanese pregnancy record numbers reach number japanese men women lived years surged year record figure released health ministry reflects longer life spans rapidly improving society	japanese women record numbers reach number japanese men women lean years surged year record figure released health profile reflects longer life spans rapidly greying nation
1	african tv beheading blunder public broadcaster sabc apologises news bulletin footage american beheaded iraq		african tweet beheading blunder public broadcaster youtube apologises after bulletin footage american beheaded iraq	african tv news british public broadcaster afghanistan apologises news bulletin footage american beheaded iraq
1	soldiers charged murder staff sgt johnny horne jr staff sgt cardenas alban company st battalion st infantry regiment fort riley kan charge murder		soldiers charged murder staff sgt the horne jr staff sgt cardenas alban company st l st infantry regiment jack riley kan charge murder	soldiers gang murder staff sgt johnny horne jr staff sgt cardenas alban company 3rd battalion st infantry regiment fort riley infantry charge murder
1	prospect north korean missile launch alarming seoul south korean foreign minister ban ki moon thursday intelligence indicating launch north korean ballistic missile quot alarming		prospect north korean missile launch increased seoul south Korean foreign minister sang ki moon thursday intelligence indicating launch north korean ballistic missile quot alarming	prospect north korean missile launch alarming seoul south korea foreign minister ban hong moon thursday number indicating launch north korean ballistic missile quot alarming
1	israel claims killing hamas operative ap ap hit claimed israeli security officials senior hamas operative killed car bombing sunday house damascus killing leader islamic militant group syria		israel claims killing spy operative ap ap hit out israeli security officials admit hamas operative killed car bombing sunday house damascus killing radical islamic militant group syria	israel claims killing hamas militants ap news hit claimed israeli security officials senior hamas operative killed car bombing sunday morning damascus killing leader islamic militant group syria
1	planes strike falluja zarqawi arrest denied baghdad reuters warplanes struck suspected rebel targets western city falluja late saturday killing three people officials denied report jordanian militant abu musab al zarqawi captured		planes strike falluja zarqawi arrest 4 baghdad reuters warplanes struck suspected rebel targets western city in late saturday capturing three people Intelligence denied report jordanian militant abu al al zarqawi captured	planes strike falluja zarqawi arrest denied baghdad attacking warplanes around suspected us targets western city falluja late saturday killing three people officials denied report jordanian militant abu al aziz zarqawi captured
1	ukraine opposition rally draws hundreds thousands afp afp tens thousands supporters opposition presidential candidate viktor yushchenko streets kiev week poll demand free fair elections soviet state tense campaign marred incidents		ukraine opposition rally draws hundreds thousands afp afp tens thousands supporters opposition presidential candidate viktor changes streets kiev week ahead demand free fair poll soviet state tense since weapons incidents	ukraine opposition rally draws hundreds thousands afp afp tens thousands supporters to presidential candidacy viktor yushchenko streets kiev elections poll demand free fair elections ukraine state tense campaign marred incidents
1	dup bounced deal northern irelands talks revive power sharing remained delicately balanced dup leader told colleagues dinner night north antrim deal work include transparent destruction ira weapons		dup bounced deal northern irelands talks revive power sharing plan more balanced dup leader addresses party dinner night north antrim deal work include transparent destruction ira weapons	dup bounced deal northern irelands talks revive power sharing remained fairly balanced dup leader told colleagues dinner address north antrim brigade work include transparent destruction ira weapons
1	abkhazia holds genuine poll georgia breakaway abkhazia region holds multi candidate elections vote president		abkhazia region genuine poll georgia breakaway abkhazia region holds multi candidate elections last Saturday	abkhazia holds genuine poll georgia breakaway abkhazia region holds new candidate elections vote voting
1	hindu seer police custody hindu cleric facing murder charges southern india police custody questioning		hindu seer police custody hindu cleric facing murder charges in Christian police custody questioning	hyderabad seer police custody hindu cleric faces murder charges southern india police custody questioning
1	israelis peace visiting minister johannesburg small group pro palestinian supporters escorted sandton convention centre protest visit israeli vice prime minister ehud olmert yesterday		israelis peace visiting Netanyahu son and group from palestinian supporters escorted sandton convention centre protest visit israeli vice prime minister ehud olmert yesterday	israelis peace visiting minister johannesburg small political pro palestinian supporters escorted sandton convention centre protest visit israeli vice prime cardinal aviv olmert yesterday
1	crash regular checks staff writers wires track passenger train derailed queensland today injuring people inspected hours crash emerged		crash regular checks staff for wires after passenger train derailed queensland today injuring people inspected hours crash emerged	crash regular checks staff access wires track passenger train derailed queensland today injuring 500 inspected hours crash emerged
1	prisoner abuse suspect faces german court mannheim germany key suspect abuse iraqi prisoners abu ghraib prison voiced fear scapegoat asked turn laptop computer evidence suspected photos maltreatment investigator told military court monday		prisoner abuse suspect faces german court mannheim germany murder suspect 3 iraqi prisoners abu ghraib prison voiced fear scapegoat 2 turn laptop computer evidence suspected photos maltreatment investigator told military tribunal Friday	prisoner abuse detainees faces german court mannheim germany key suspect abuse iraqi prisoners abu ghraib prison voiced fear in asked turn laptop computer evidence suspected human maltreatment investigator told the court monday
1	court stops fischer deportation chess champion bobby fischer wins court order delaying deportation japan		court stops fischer deport chess, bobby fischer wins court order delaying deportation japan	court stops fischer white chess champion bobby fischer wins court order delaying deportation match
1	year american pleads guilty deserting year american soldier pleaded guilty wednesday deserting north korea receiving light sentence days confinement dishonorable		year american pleads guilty deserting year american judge pleaded insanity wednesday a north korea receiving light sentence days confinement dishonorable	year american pleads conviction deserting year american soldier pleaded innocence wednesday deserting country korea receiving light sentence days confinement dishonorable
1	ivorian president fires army chief ivory coast president laurent gbagbo fired army chief staff gen mathias doue bbc reported saturday gbagbo hired col philipe mangou field commander		ivorian VP fires militia chief ivory coast president laurent gbagbo names army chief staff gen mathias doue bbc reported saturday gbagbo hired col ph mangou field commander	ivorian army fires police chief ivory coast president laurent gbagbo fired army chief of gen mathias doue bbc reported saturday gbagbo hired col albert mangou field commander
1	seeks quick vote warning syria lebanon washington tuesday swept objections beirut called security council vote days draft resolution pressure syria respect lebanese sovereignty		seeks quick vote warning syria lebanon washington tuesday swept of beirut called security council vote on draft resolution warning syria respect NZ sovereignty	seeks quick local warning syria lebanon washington tuesday swept objections beirut 2015 security council vote days draft resolution pressure to respect lebanese sovereignty
1	brown press marshall plan africa gordon brown declared creation quot marshall plan africa quot heart government agenda presidency group seeking		brown press marshall plan africa / brown declared creation quot marshall plan of quot brown government agenda presidency group seeking	brown press the plan africa gordon brown declared creation quot marshall plan the african heart government agenda presidency group seeking
1	australia labor meets rebuild australia labor opposition putting team damaging loss month election		australia labor meets rebuild australia labor union putting team into loss month election	australia labor meets rebuild issue labor opposition putting on damaging loss month election
1	militants hold najaf explosions gunfire shook najaf monday amid fierce battles forces shiite militants remained control revered shrine negotiations		militants hold najaf keys forces shook najaf monday amid fierce battles forces shiite militia remained control revered shrine negotiations	militants hold najaf explosions gunfire during shia monday amid fierce american forces shiite militants remained control revered shrine negotiations
1	espn star sports challenge india cricket rights reuters reuters walt disney news corp challenge court conditional award indian cricket tv rights local media firm zee telefilms espn star sports joint venture tuesday		espn star sports challenge india cricket rights company reuters a disney news corp challenge court conditional award in cricket tv rights local TV firm zee telefilms espn star sports joint venture battle	espn world sports challenge india cricket rights ravi reuters walt disney news corp challenge 2013 conditional award indian cricket tv one local media firm zee telefilms espn star sports joint venture tuesday
1	kremlin choice appears win chechnya grozny russia russian government choice president war battered chechnya overwhelmingly election opponents claimed riddled fraud news agencies reported monday citing preliminary kremlin portrayed sunday election step stability terrorism cast shadow balloting downing russian airliners days earlier		kremlin choice appears win chechnya grozny russia for government choice president war battered opposition overwhelmingly election opponents claimed riddled fraud news agencies reported monday citing preliminary vote portrayed sunday 1 step stability terrorism cast shadow balloting downing russian newspapers reported earlier	kremlin choice not only chechnya grozny russia russian government choice president war battered chechnya overwhelmingly election opponents claimed riddled fraud news agencies reported monday citing preliminary kremlin portrayed sunday election campaign stability terrorism election shadow balloting downing 2 airliners elected earlier
1	car bomb embassy indonesia kills jakarta indonesia suspected muslim militants detonated car bomb thursday australian embassy jakarta killing people wounding bloody strike key ally war iraq		car bomb blast indonesia kills jakarta indonesia dead muslim militants in cargo bomb thursday australian embassy jakarta killing people wounding bloody strike key ally war iraq	car bomb embassy indonesia kills jakarta indonesia suspected muslim militants detonated phone bomb thursday australian attacks jakarta killing people wounding bloody many key ally war iraq
1	rockets fired gaza city camp israeli helicopters fired rockets camp gaza city believed palestinian militants training killing people palestinian medical sources told cnn		rockets fired off city of israeli helicopters fired rockets camp beyond city believed palestinian militants training killing people palestinian security sources told cnn	rockets fired gaza city camp israeli army fired rockets camp gaza village believed palestinian militants training killing people palestinian medical sources youtube cnn
1	koreans break canada beijing embassy group north korean asylum seekers makeshift ladders scale fence leap canadian embassy beijing wednesday officials		koreans break canada beijing embassy box north korean asylum seekers makeshift ladders Japanese fence leap canadian fence beijing wednesday officials	koreans break down an embassy group north korean asylum seekers makeshift ladders scale fence leap canadian flag beijing wednesday officials
1	probe oil food cheating endorsed state department yesterday endorsed senate investigation fraud united nations oil food program sidestepping senator		probe oil food cheating scheme state department yesterday endorsed senate investigation fraud united the oil food laws sidestepping senator	probe oil food cheating endorsed health department yesterday endorsed senate water fraud several nations oil food program sidestepping senator
1	melvyn bragg political misadventures peer polymath plug books melvyn bragg itv building week encountered chum asked air political interview		melvyn bragg political misadventures peer polymath at books melvyn in itv building week encountered chum asked about political interview	rupert bragg political misadventures peer polymath plug books melvyn bragg itv building week encountered people asked air on interview
1	russia ratify kyoto treaty politicians industry leaders environment groups welcomed news night russia rejuvenated international efforts combat climate change ratifying kyoto protocol		russia ratify kyoto treaty – environmental leaders environment groups welcomed news night has rejuvenated international efforts combat climate change on kyoto protocol	russia ratify kyoto treaty tourism industry leaders environment groups welcomed news night 2017 rejuvenated international efforts combat climatic change ratifying kyoto protocol
1	bush hails afghanistan election president george bush saidon saturday kickoff afghan presidential elections remarkable achievement quot marvelous thing happening afghanistan quot bush		bush hails afghanistan army president tom bush saidon saturday kickoff afghan police elections remarkable news quot marvelous thing happening afghanistan quot bush	bush hails afghanistan election president george bush saidon saturday kickoff national presidential campaign remarkable happening quot marvelous thing happening afghanistan quot bush
1	greek sprinters withdraw olympics athens greece greek sprinters kostas kenteris katerina thanou pulled athens games wednesday week missed drug test hospitalized suspicious motorcycle crash withdrawing olympics kenteris meeting international olympic committee disciplinary commission		greek sprinters withdraw olympics athens greece greek sprinters kostas kenteris br thanou pulled athens last wednesday pending HIV drug test hospitalized from motorcycle crash withdrawing olympics kenteris meeting international standards committee disciplinary commission	greek sprinters withdraw olympics athens greece greek sprinters kostas andreas katerina thanou pulled athens games wednesday week missed drug test hospitalized after train crash withdrawing olympics committee meeting international olympic committee european commission
1	woman chows lobsters eating contest kennebunk maine america top speed eater wolfed lobsters minutes saturday win lobster eating contest sonya thomas alexandria va trophy belt efforts consuming pounds lobster meat		woman winning lobsters eating contest low maine this male speed eater wolfed lobsters minutes saturday win lobster eating contest sonya thomas alexandria va trophy belt efforts consuming pounds of meat	woman chows lobsters eating contest kennebunk maine america top naval trial wolfed lobsters minutes for win lobster eating contest sonya thomas for va trophy belt efforts consuming pounds lobster meat
1	fresh row threatens top eu body fresh row threatening mar day office european commission monday france commissioner jacques barrot fire failing disclose previous conviction embezzlement		fresh row threatens top investigative body fresh row threatening mar day office european commission monday france fa jacques barrot fire cant disclose previous conviction embezzlement	fresh row threatens top eu body police row threatening mar iii office european commission monday france commissioner jacques barrot while failing disclose previous conviction embezzlement
1	controversial columnist gifted filmmaker quot professional adolescent die hard reactionary quot theo van gogh characterise dutch film director newspaper columnist		controversial quot gifted filmmaker quot professional director die hard reactionary quot theo van gogh characterise dutch film director newspaper e	controversial columnist gifted filmmaker quot professional adolescent die cast columnist quot theo van gogh characterise dutch medical director newspaper columnist
1	man held china school deaths man arrested china suspicion stabbing death pupils school officials		man cleared china school deaths man arrested china suspicion stabbing death pupils health officials	man held china school deaths man arrested upon suspicion stabbing chinese pupils school officials
1	opposition gears election battle kiev reuters nato russia weeks tension call thursday free fair election ukraine aides liberal viktor yushchenko predicted victory candidate month rigged vote		opposition gears election battle kiev reuters nato 2 weeks tension call thursday free fair vote ukraine aides and viktor yushchenko predicted for candidate month rigged vote	opposition gears december battle kiev reuters nato russia weeks tension call thursday free fair street ukraine aides liberal viktor yushchenko predicted victory candidate month rigged polls
1	burundi inching closer long civil war bujumbura burundi tiny burundi decade war events months closer wrapping africa persistent civil conflicts		burundi inching into long years war fighting burundi tiny burundi decade war events months end wrapping africa persistent civil conflicts	burundi inching closer to civil war bujumbura burundi 2016 burundi decade 2 events months closer wrapping africa persistent civil conflicts
1	arafat death sharon vows pursue gaza plan reuters reuters israeli prime minister ariel sharon thursday yasser arafat death turning point peacemaking pursue unilateral plan strip palestinians land state		arafat death sharon vows pursue gaza plan beyond reuters israeli prime minister ariel sharon thursday yasser talks critical turning point peacemaking Palestinians unilateral plan strip palestinians land shares	arafat death sharon vows pursue gaza plan david reuters hamas finance minister ariel sharon thursday yasser arafat death turning point peacemaking pursue unilateral plan strip of land state
1	ivorian leader urges anti french violence reuters reuters president laurent gbagbo appealed anti french crowd violence erupted france destroyed ivory coast small air force retaliation killing french peacekeepers		ivorian leader urges anti french violence reuters reuters France laurent gbagbo identified in french crowd violence erupted france destroyed ivory coast small police force retaliation killing french peacekeepers	ivorian leader urges anti french violence while reuters president paul gbagbo appealed support french crowd violence erupted france destroyed ivory and small air force retaliation killing french peacekeepers
1	south africa intervenes ivory coast south african president thabo mbeki flew ivory coast tuesday launch african effort rein days violence killed people wounded shut cocoa exports largest producer		south africa intervenes ivory coast south ag president thabo mbeki flew ivory coast tuesday s african effort after days violence two people wounded shut cocoa exports largest producer	south africa intervenes ivory coast south african president thabo mbeki flew ivory coast tuesday launch african protests rein their violence killed men wounded shut cocoa stores largest producer
1	martin office asked montreal sponsorship deal involving hockey great canadian press canadian press ottawa cp paul martin staff contacted office public works minister alfonso gagliano inquire sponsorship money montreal sports group documents provided public inquiry indicate		martin office asked montreal sponsorship deal involving hockey great canadian basketball canadian press ottawa cp paul martin staff contacted office public works minister alfonso gagliano inquire sponsorship money montreal sports group campaign provided private domain information	martin staff asked montreal sponsorship deal involving hockey great canadian or canadian press and cp paul martin staff contacted office public works minister alfonso gagliano inquire sponsorship money from sports group documents provided public inquiry indicate
1	oil rich kazakhstan votes flawed campaign almaty reuters oil rich kazakhstan prepared vote sunday parliamentary poll criticized west written unfair opposition parties		oil rich kazakhstan votes fraud campaign almaty reuters oil rich kazakhstan prepared vote sham parliamentary poll criticized as written unfair opposition poll	oil rich kazakhstan votes flawed campaign almaty reuters oil intensive kazakhstan prepared vote sunday parliamentary poll criticized west kazakhstan about opposition parties
1	wife soldier sentenced prison abuse scandal speaks baltimore wife army reservist sentenced prison abusing prisoners iraq husband wrong blames higher ranking officials quot sit curtains quot abuse		wife soldier admits sin abuse scandal speaks baltimore wife army reservist sentenced prison abusing prisoners iraq husband officer blames higher education officials quot sit curtains quot abuse	veteran soldier sentenced prison abuse scandal speaks america wife army nurse sentenced prison abusing prisoners iraq husband wrong blames higher education officials quot sit curtains quot abuse
1	iranian hardliners unhappy nuclear deal reuters reuters iranian hard liners angered deal tehran agreed european union suspend activities enrichment program bid international standoff nuclear program		iranian hardliners unhappy nuclear deal with reuters iranian hard liners angered deal that saw european union suspend activities enrichment work bid international standoff nuclear program	iranian hardliners unhappy nuclear deal reuters reuters iranian hard liners angered deal tehran committee on union suspend activities enrichment program and international standoff nuclear program
1	elbaradei unclear iran nuke plans peaceful vienna reuters unclear iran nuclear ambitions entirely peaceful firm evidence tehran secretly developing atomic weapons washington asserts nuclear watchdog tuesday		elbaradei unclear iran nuke plans peaceful vienna reuters unclear US nuclear ambitions entirely peaceful firm evidence tehran was developing plutonium weapons washington asserts international watchdog tuesday	elbaradei unclear iran peace plans peaceful countries reuters unclear iran nuclear ambitions entirely peaceful firm of tehran secretly plans atomic weapons washington asserts nuclear watchdog tuesday
1	fears child mercenaries hired liberia reuters reuters child soldiers fought liberia year civil war recruited fight mercenaries neighboring guinea senior official		fears child mercenaries hired liberia reuters reuters child soldiers recruited liberia year civil war recruited fight mercenaries neighboring to senior abroad	fears child mercenaries nation liberia reuters reuters child soldiers fought liberia year civil war recruited fight mercenaries as the senior official
1	basescu leads romania presidential runoff ap ap reformist opposition candidate traian basescu winning romania presidential runoff tight contest partial official released monday		basescu leads romania presidential runoff ap ap reformist republican candidate traian bases / romania presidential runoff tight contest partial official begins monday	basescu leads romania presidential runoff ap or reformist opposition candidate traian silva winning romania presidential runoff or contest partial official released monday
1	nk denounces south korean foreign minister speech astana seoul september kazinform north korea denounced south korea renewed demand dismantlement nuclear weapons program multilateral forum calling quot thief wielding stick		nk denounces so korean foreign minister speech dated seoul september 03 so korea denounced south korea renewed demand dismantlement nuclear weapons on multilateral forum calling quot thief wielding stick	nk denounces south for foreign relations speech astana seoul september 25 north korea denounced south korea renewed demand dismantlement nuclear weapons program world forum calling quot thief wielding stick
1	iran enrich uranium iran permit diplomats negotiate european nations nuclear program goal talks deprive iran enrich uranium iran top nuclear negotiator monday		iran enrich - iran permit diplomats negotiate european nations nuclear program goal talks could iran enrich uranium — top nuclear negotiator monday	iran enrich uranium iran iran diplomats negotiate european nations nuclear program goal talks 2005 iran enrich uranium iran top nuclear festival monday
1	marines guilty abusing iraqis files marines iraq convicted military trials committing variety abuses captured iraqis		marines guilty abusing confidential files marines iraq convicted military trials committing variety crimes involving iraqis	marines guilty abusing iraqis files in iraq convicted military trials and variety abuses captured iraqis
1	policemen killed saudi chase three saudi security staff killed chasing suspected militants state television		policemen killed saudi chase three saudi security staff while chasing suspected militant state television	policemen killed saudi chase three saudi security personnel killed chasing suspected assassination state television
1	security council agrees sudan resolution foes pledge imminent deal afp afp ambassadors agreed unanimously text resolution aimed restoring peace war ravaged sudan country main foes promised conclude talks year conflict year		security council agrees sudan resolution foes pledge truce deal afp afp ambassadors agreed final text resolution aimed restoring peace war ravaged sudan country main foes promised conclude two year conflict apart	security council agrees sudan major foes pledge imminent deal afp afp ambassadors agreed peace text resolution aimed restoring peace to ravaged sudan country main foes promised conflict talks year conflict year
1	man appears court danielle murder man court accused murder year schoolgirl danielle beccan drive shooting teenager died shot yards st ann district nottingham		man appears court danielle convicted man court dates murder year schoolgirl danielle beccan drive shooting who died shot yards st Vincent district nottingham	man appears court accused heard man court accused murder year schoolgirl danielle beccan drive and teenager died shot yards st ann district nottingham
1	species disappearing alarming rate report biodiversity declining unprecedented rate recognized global watchdog endangered species wednesday announcing annual list vulnerable wildlife		species declines alarming rate report biodiversity declining unprecedented rate recognized global watchdog UN species wednesday announcing annual census vulnerable wildlife	species disappearing alarming rate report rate declining unprecedented rate recognized global trends endangered species wednesday announcing annual list vulnerable 2007
1	putin chechnya envoy urges corruption president vladimir putin envoy chechnya wednesday urged local officials corruption troops swept towns villages hunting rebels		putin chechnya caravan urges corruption president vladimir putin envoy during wednesday urged local officials corruption troops swept through villages hunting rebels	putin chechnya envoy urges corruption president vladimir putin envoy chechnya public speech local officials corruption troops swept down villages hunting rebels
1	pope celebrates mass hilltop shrine ap ap pope john paul ii traveled hilltop shrine adriatic sea sunday celebrate open air mass attended tens thousands pilgrims		pope celebrates mass with shrine ap ap pope ap paul ii traveled hilltop shrine adriatic sea sunday day free air mass attended tens thousands pilgrims	pope francis mass hilltop shrine ap ap pope john paul jones traveled hilltop shrine adriatic sea sunday celebrate open air mass attended by thousands pilgrims
1	study puts civilian deaths iraq estimated civilians died iraq direct indirect consequence year led invasion study team bloom berg school public health johns hopkins university baltimore		study estimate civilian deaths iraq estimated civilians died iraq direct indirect consequence year led invasion study team bloom berg school public school johns hopkins 13 students	study puts civilian deaths under estimated civilians died iraq direct indirect consequence nato led invasion study team bloom berg school public health mary hopkins university baltimore
1	mobile gaming takes india gaming move fastest growing activities tech savvy india report		mobile gaming takes india gaming move fastest growing activities through app india report	mobile gaming takes india gaming place in growing activities tech savvy india report
1	vote counting afghan election karzai expected win kabul afghanistan vote tally friday afghanistans landmark election expected yield election victory backed interim leader hamid karzai install war ravaged countrys		vote counting afghan PM karzai expected win kabul say vote tally friday major landmark election expected yield election victory backed interim reform hamid karzai install war target countrys	vote counting afghan election karzai expected win kabul afghanistan voting tally on afghanistans military election expected yield election victory backed interim leader abd karzai install war ravaged countrys
1	car bombs claim dozen lives iraq baghdad pair car bomb attacks left dozen people dead iraq tuesday died car full explosives crashed concrete blast barrier education ministry building baghdad		car bombs claim dozen lives iraq baghdad pair car bomb attacks leave dozen lives wounded iraq tuesday died car full explosives crashed concrete blast on education ministry building baghdad	car bombs claim dozen lives iraq baghdad pair car bomb attacks left 15 people dead iraq tuesday died car full to crashed concrete blast barrier baghdad ministry building baghdad
1	egypt arrests suspects sinai bombings cairo afp egypt arrested suspects accused carrying wave deadly car bomb attacks red sea resorts three weeks ago		egypt released suspects sinai bombings cairo afp egypt arrested suspects accused carrying wave deadly car bomb attacks red sea province three months ago	egypt charged suspects sinai bombings cairo afp egypt arrested suspects accused carrying them deadly car bomb attacks red sea resorts three generations ago
1	forces offensive iraq rebel strongholds baghdad reuters led forces launched operations three iraqi rebel strongholds thursday killing dozen insurgents town syrian border bombing targets falluja third straight day		forces storm iraq rebel strongholds baghdad reuters led forces wage operations inside iraqi rebel strongholds thursday killing dozen insurgents town by border bombing targets falluja third straight day	forces offensive iraq us strongholds baghdad reuters led forces siege operations three iraqi rebel strongholds thursday killing dozen insurgents town syrian border bombing of falluja third straight title
1	supreme court hear isp cable dispute ap ap supreme court agreed friday consider cable companies open high speed lines rival internet providers		supreme court hear isp cable dispute ap ap supreme courts agreed friday consider cable sector open to speed lines rival internet providers	in court hear isp cable dispute against ap supreme court agreed friday consider airline companies open high speed lines rival internet providers
1	round pak india bus talks concluded delhi round days talks muzaffarabad srinagar bus service pakistan india concluded today tuesday delhi		round pak india bus talks delay delhi round ban talks muzaffarabad srinagar bus service pakistan for buses today tuesday delhi	round pak india june talks concluded delhi round days talks on srinagar air service pakistan india concluded today tuesday delhi
1	thousands queue dwindling flu shots south charleston va seventy year homer fink spent hours sitting supermarket halloween display flu shot places		thousands queue dwindling flu shots around charleston va seventy year homer fink spent hours watching supermarket halloween display empty shot places	thousands queue dwindling flu shots south charleston va seventy year olds fink spent hours sitting supermarket halloween of flu film places
1	milosevic calls leaders trial yugoslav leader slobodan milosevic asks judges subpoena leaders trial hague		milosevic calls leaders rival yugoslav leader slobodan milosevic asks judges send leaders trial papers	judge calls leaders court yugoslav leader serbia milosevic asks judges subpoena leaders trial hague
1	nepal maoists suspend kathmandu blockade kathmandu reuters nepal maoist rebels temporarily suspended crippling economic blockade capital wednesday move response popular appeals		nepal militants suspend kathmandu blockade amid reuters nepal maoist rebels temporarily suspended crippling economic blockade through wednesday on response popular appeals	nepal maoists suspend kathmandu blockade kathmandu reuters turkmenistan maoist rebels temporarily suspended capital bangkok blockade capital wednesday move response popular appeals
1	illegal migrants social security payments reach mexico city years worked undocumented migrant united states carmelo rivera deducted week earned vineyard worker deductions supposed pay retirement		illegal aliens lack protection payments reach mexico city years worked undocumented migrant united states carmelo rivera deducted week earned vineyard worker his supposed pay retirement	illegal migrants social security payments reach mexico city years worked undocumented foreign united states new avila deducted week earned vineyard worker deductions supposed pay transfers
1	season networks struggle cable shadow prime time television season officially starts week bragging rights ratings supremacy broadcast networks		season networks struggle cable shadow prime time television season officially starts among bragging rights ratings supremacy broadcast rights	season networks struggle cable shadow prime times television season officially starts week bragging loss ratings supremacy broadcast networks
1	kaizai hails hostages release afghan president hamid karzai st meets three united nations workers philippine diplomat angelito nayan st kosovan shqipe hebibi annetta flanigan northern ireland afghan presidential palace kabul nov		kaizai hails hostages release afghan president hamid karzai st meets three united nations an in u angelito nayan st kosovan shqipe hebibi z flanigan ca ireland st presidential palace kabul nov	kaizai hails hostages related to president hamid karzai st meets three united mexican workers philippine diplomat angelito nayan st kosovan shqipe hebibi annetta flanigan northern ireland afghan presidential palace british gibraltar
1	militants civilian killed kashmir attack afp afp islamic militants killed fierce gunbattle security forces stadium kashmir indian prime minister manmohan singh speak army spokesman		militants civilian killed kashmir attack afp afp islamic militants killed fierce gunbattle coalition forces stadium kashmir Iraq prime premier manmohan singh speak army violence	militants civilian killed kashmir attack afp afp islamic militants killed fierce gunbattle militants forces stadium kashmir camp prime minister manmohan singh speak army attack
1	thai minister boss reuters reuters thailand foreign minister thursday campaigning secretary general lifelong interest foreign affairs prime minister told		thai minister boss reuters reuters thailand foreign minister thursday police secretary general general interest foreign affairs prime opposition told	thai minister boss reuters reuters thailand foreign minister thursday campaigning secretary general lifelong interest home affairs prime minister general
1	israeli missiles hit palestinian workshop gaza reuters reuters israeli helicopters fired missiles metal foundry gaza friday day israel raided gaza camps response palestinian suicide bombings israel week		israeli missiles hit palestinian workshop gaza reuters reuters israeli helicopters fired missiles at foundry workshops on day israel raided prison camps before palestinian suicide bombings israel week	some missiles hit palestinian workshop gaza reuters reuters israeli mortar fired missiles metal foundry gaza friday day israel raided gaza camps response palestinian tower bombings israel week
1	bomb explodes thailand person killed injured three critically blast thailand saturday fourth explosion hours		bomb explodes thailand person badly injured three critically blast thailand saturday air explosion hours	bomb explodes thailand person has injured three critically in thailand saturday fourth explosion hours
1	blair called produce official record iraqi deaths tony eastley news agencies military passed grim milestone week american troops killed combat iraq		blair called for official record iraqi deaths tony eastley news agencies we passed grim milestone week american troops killed combat combat	blair called produce a record iraqi deaths tony clinton pentagon agencies military passed grim milestone week american troops killed combat iraq
1	pe firms palms europe thedeal thedeal cadre buyout shops expected raise total billion european funds year half		pe firms the europe thedeal thedeal cadre buyout shops expected raise 13 billion european funds year last	insurance firms palms europe acquired thedeal cadre trading shops expected raise total billion european funds year half
1	taiwans dpp vows sweeping reforms victory taiwan ruling democratic progressive party promised pass sweeping economic political reforms gains control legislature time saturday election		taiwans dpp vows sweeping reforms hope taiwan ruling democratic liberals movement promised pass sweeping economic political reforms gains control legislature time saturday election	taiwans dpp vows social reforms victory taiwan independent democratic progressive party promised pass sweeping economic political reforms gains control legislature held saturday election
1	reporter smuggles fake bomb british parliament london reuters undercover reporter smuggled fake bomb making equipment british parliament day fox hunting protesters mockery security bursting floor debating chamber		reporter smuggles fake bomb british parliament london reuters joke reporter smuggled bomb explosive making equipment british parliamentary day fox hunting protesters mockery security bursting floor debating chamber	reporter smuggles fake bomb british politics today reuters undercover reporter smuggled fake bomb making speeches british parliament day fox hunting protesters mockery security bursting floor debating chamber
1	britain disclose warning coup plot british government told alleged plot overthrow equatorial guinea government months advance reported yesterday		britain disclose warning coup plot british lawmakers told alleged plot broke equatorial guinea government the advance reported yesterday	britain disclose warning coup plot british government told alleged plot overthrow new guinea government months advance for yesterday
1	angry putin rejects public beslan inquiry russian president vladimir putin refused monday order public inquiry week siege massacre middle school southern town beslan		angry putin rejects Kiev beslan inquiry russian president Dmitry putin refused monday order public inquiry over siege massacre middle Ukraine southern town beslan	angry putin rejects public beslan inquiry russian federation vladimir putin orders monday order public inquiry week siege massacre elementary school southern town beslan
1	tennis agassi rolls american andre agassi defeats sargis sargisan reach quarter finals open		tennis x rolls american andre agassi defeats Argentina on reach quarter finals open	tennis agassi rolls away andre agassi defeats sargis would reach quarter finals open
1	pakistani indian fms agree series cbms delhi september online pakistan india sunday agreed series confidence building measures cbms including talks starting bus service divided parts kashmir bid normalise ties		pakistani indian fms agree bilateral cbms delhi dollar online pakistan india sunday agreed series confidence building measures cbms including talks starting with service first parts in bid normalise ties	pakistani indian fms agree series cbms delhi march 2009 pakistan india sunday times series confidence building measures cbms including talks starting bus service divided parts kashmir bid normalise line
1	iran nuclear talks europe iranian european officials meet paris bid finalise compromise iran nuclear programme		iran nuclear talks Iran iranian european officials meet paris bid finalise compromise in nuclear talks	iran nuclear talks europe iranian european officials meet paris bid finalise meet iran nuclear negotiations
1	surprise victory philippines puts crack dynasty tradition ilagan philippines governor isabela province grace padaca looked misty rice fields tiled terrace official residence expected call mansion		surprise victory philippines may crack dynasty around ilagan philippines governor isabela province grace padaca looked misty rice fields tiled terrace closer than expected call mansion	democracy victory philippines party crack dynasty tradition ilagan philippines governor isabela province grace padaca looked misty rice fields union terrace official residence expected call mansion
1	discrepancy explosives amounts abc news reuters reuters amount conventional explosives missing iraqi storage facility tons reported iraqi officials abc news reported late wednesday citing documents network		discrepancy gold amounts green news reuters reuters amount conventional explosives missing Afghanistan storage facility tons reported iraqi officials Afghan news reported late wednesday citing documents network	discrepancy explosives amounts abc news reuters reuters amount conventional explosives missing iraqi storage facility tons reported suspected amount abc news reported new wednesday citing documents network
1	morning jog midday feast soldiers taste tradition forward operating base warhorse iraq race started pop gun slap sneakers hard mud sun begun peek purple horizon air england cold		morning jog midday feast soldiers taste tradition at operating base warhorse iraq race started pop gun fight sneakers hard mud sun rays peek purple horizon air out cold	morning and midday feast soldiers taste tradition general operating base warhorse iraq race started pop gun slap it hard mud sun begun peek purple horizon air england cold
1	annan teetering pedestal united nations york years kofi annan united nations mandela figure statesman brought serene sense personal confidence institutional steadiness task settling conflict person frequently		annan teetering pedestal ancient nations york years kofi annan united nations inspirational figure statesman brought serene sense personal confidence institutional steadiness ability settling conflict person frequently	annan teetering pedestal united nations york years to annan united nations mandela figure statesman brought in sense personal confidence institutional steadiness task type conflict person in
1	lease swedish submarine ap ap united states lease swedish attack submarine naval exercises baltic sea deal worth tens millions dollars defense officials sunday		lease the submarine ap ap united states lease swedish attack submarine naval exercises baltic sea contracts worth tens billion dollars defense officials sunday	lease swedish submarine ap 2 united states lease swedish attack submarine ina exercises baltic sea deal for tens millions dollars defense officials sunday
1	slow job market greets workers labor day washington spotty job market stagnant paychecks cloud labor day holiday workers highlighting pocketbook issues presidential election working harder enjoying economist ken mayland president clearview economics summing state working america		slow job weather greets workers labor sector washington spotty equity market stagnant paychecks cloud labor day holiday report highlighting pocketbook issues presidential election working harder enjoying economist ken mayland president clearview economics summing things working america	slow job market greets workers labor day washington spotty job market stagnant paychecks on labor day holiday workers highlighting campaign starbucks presidential election working harder enjoying economist ken thomas president clearview economics summing table working america
1	israel permit arafat ramallah hospital jerusalem reuters israel agreed palestinian president yasser arafat hospital west bank city ramallah allow jordanian doctors examine israel radio reported wednesday		israel permit arafat hospital hospital jerusalem reuters Israel agreed that president yasser arafat hospital air bank in ramallah allow jordanian doctors examine israel radio reported wednesday	israel permit arafat ramallah haifa jerusalem reuters israel agreed palestinian president yasser david hospital west bank city ramallah allow jordanian doctors for israel news reported wednesday
1	al zarqawi group claims allegiance bin laden statement attributed abu musab al zarqawi militant group declared allegiance al qaeda leader osama bin laden sunday		al jihad group o allegiance bin laden statement attributed abu musab al mu militant group declared against al qaeda leader osama bin laden sunday	when zarqawi group claims allegiance bin laden statement attributed abu ibrahim al zarqawi militant group with allegiance al qaeda leader osama bin laden flag
1	police disrupt rally tomb panchwad sept police baton charge drive hundreds slogan shouting hindu hardliners century muslim general tomb threatened demolish		police disrupt rally tomb panchwad sept police riot charge drive hundreds slogan shouting hindu hardliners century muslim families tomb should demolish	police disrupt rally tomb panchwad a police baton charge from hundreds slogan shouting hindu 19th century muslim general tomb threatened demolish
1	gaza militants die israel raid palestinian militants killed israeli missile strike jewish settlement southern gaza		gaza police die plane raid palestinian militants killed israeli missile strike jewish settlement southern Spain	palestinians militants die israel attacks palestinian militants killed israeli missile strike jewish settlement southern gaza
1	resolution calls withdrawal foreign forces lt gt lt gt york asianews agencies security council narrowly approved french resolution late thursday aimed withdrawal foreign forces indirect reference		resolution calls withdrawal defense forces abroad gt world gt york asianews agencies security council narrowly backs french resolution late thursday aimed withdrawal foreign forces indirect reference	resolution calls withdrawal foreign forces lt gt lt gt york asianews agencies security council narrowly approved french resolution of thursday aimed withdrawal western forces budget reference
1	thinks explosives vanished spring pentagon officials identified period tons powerful explosives iraqi military facility vanished leading speculation claim responsibility disappearance		thinks explosives vanished spring pentagon officials identified period most powerful when iraqi military facility vanished Latest speculation claim responsibility disappearance	deadly explosives vanished spring pentagon officials identified period tons powerful explosives iraqi military facility had leading speculation claim responsibility disappearance
1	indian troops kill muslim rebels kashmir afp afp indian troops shot dead islamic militants three separate clashes indian administered kashmir police spokesman		indian troops kill 10 rebels kashmir afp afp indian troops shot dead islamic militants under separate clashes indian war kashmir press spokesman	indian troops kill unarmed rebels kashmir afp afp turkish troops shot dead unarmed militants three separate clashes indian administered kashmir police spokesman
1	kidnapped foreigners sharing ap ap morning whirr power generator sitting house broke quiet neat tree lined street bringing air conditioners refrigerators block life thursday generator stood silent		kidnapped foreigners sharing ap ap on whirr power failed sitting house broke quiet day tree lined street bringing air conditioners refrigerators block life thursday sleep stood silent	kidnapped foreigners sharing ap ap morning whirr power hungry sitting house broke quiet neat tree lined street bringing air conditioners refrigerators block life and afternoon set silent
1	rumsfeld panamanian president meet ap ap defense secretary donald rumsfeld met saturday panamanian president martin torrijos expressed support regional security agreements aimed reducing drug trafficking terrorism threats latin america caribbean		rumsfeld panamanian president meet ap ap foreign secretary donald rumsfeld met saturday panamanian presidency martin torrijos expressed support regional security agreements aimed reducing drug trafficking terrorism threats latin americ.	rumsfeld panamanian president meet ap ap defense secretary president clinton met saturday panamanian president martin rodriguez expressed support regional security agreements aimed reducing drug trafficking terrorism northern latin america caribbean
1	leader secret life disclosed mexico city months disappeared cloud corruption allegations guatemalan president alfonso portillo living working mexican city fled decades ago avoid arrest murder charges associated press learned		leader US officials disclosed mexico city president disappeared cloud corruption allegations guatemalan president alfonso Flores living working mexican city fled decades ago avoid arrest murder charges associated press learned	leader secret information disclosed mexico city months disappeared cloud corruption allegations guatemalan president alfonso portillo from around mexican city fled decades ago avoid trial murder charges associated press learned
1	opium paraphernalia jumps asian taboo hot collectible afp afp feeding scourge ruined lives millions asians opium smoking paraphernalia returned time hot hip art collectibles snapped region skyrocketing prices		opium paraphernalia jumps asian taboo hot collectible afp drug feeding scourge ruined lives millions asians opium smoking culture returned time hot hip art shops snapped off skyrocketing rents	opium paraphernalia jumps asian taboo hot collectible thieves afp feeding scourge ruined by millions asians opium tax dollar returned time hot art art collectibles snapped region skyrocketing prices
1	hundreds rally peace nepal people kathmandu press country long running civil war		hundreds rally peace nepal people & press country long past civil war	hundreds have peace nepal people kathmandu press office long running civil war
1	guard reports serious drop enlistment army national guard failed months meet recruiting quotas falling percent target		guard reports serious drop enlistment army arm guard 9 months meet recruiting quotas falling percent target	guard reports serious early enlistment as national guard failed months meet recruiting quotas falling percent target
1	humbled error dan thorns dan offered apology report president bush service personal accounting		humbled error on thorns dan offered apology report president bush and personal accounting	humbled error dan thorns dan offered apology report president bush for public accounting
1	pakistan publishes wanted terrorists list reuters reuters pakistan published pictures wanted terrorists wednesday offered rewards leading arrest al qaeda linked militants wanted assassination attempts president		pakistan updated wanted militant list reuters reuters pakistan published ten wanted terrorists wednesday today rewards leading arrest al qaeda linked militants wanted assassination attempts president	pakistan publishes wanted terrorists list reuters reuters pakistan published pictures wanted terrorists early morning rewards to arrest al qaeda linked militants wanted assassination attempts president
1	powell mideast foes smooth election secretary state colin powell monday invest prestige middle east peace drive pressing israeli palestinian leaders alike steps help palestinians elect president		powell mideast foes smooth election secretary david colin powell monday invest in middle east peace drive pressing israeli palestinian leaders Russia steps help palestinians elect Kerry	powell mideast foes smooth alliance secretary state colin powell monday invest prestige middle east peace drive pressing israeli palestinian allies alike steps help you elect president
1	oil prices edge lower asian trading record highs afp afp oil prices lower asian trading easing concerns supply disruptions hovering record highs dealers		oil prices edge downward asian trading record highs afp afp oil prices lower asian trading easing oil supply disruptions hovering record highs of	water prices edge lower foreign trading record highs cut afp oil prices lower asian trading easing concerns supply disruptions hovering record highs dealers
1	arroyo set woo china trade philippines leader gloria arroyo aims strengthen economic ties china visit beijing		arroyo set woo close trade philippines leader gloria arroyo aims strengthen economic ties china China Lima	arroyo set woo fair trade center leader gloria arroyo aims strengthen economic ties china visit beijing
1	bosnian serbs massacre bosnian serb leaders apologise time relatives muslims killed srebrenica		bosnian serbs massacre bosnian serb leaders apologise while relatives members flee srebrenica	bosnian serbs murdered bosnian muslims leaders apologise time relatives muslims killed srebrenica
1	kerry hunt male votes bush courts catholics afp afp democratic presidential candidate john kerry switch macho politics atypical hunting trip rural ohio bid woo traditionalist male voters president george bush courts catholics pennsylvania week election day		kerry hunt male votes bush courts catholics afp afp democratic presidential candidate john kerry switch macho politics gay business trip women ohio bid woo traditionalist male Christian president runs bush courts catholics pennsylvania week election day	kerry hunt male votes and courts catholics afp afp democratic presidential candidate john kerry switch macho politics atypical hunting trip rural ohio bid woo wild male voters president clinton bush courts catholics pennsylvania presidential election campaign
1	bucs galloway weeks tampa fla tampa bay sputtering offense suffered major blow monday team learned receiver joey galloway weeks aggravating groin injury		bucs recent weeks tampa Bay tampa bay sputtering offense suffered devastating blow monday team learned backs joey galloway weeks aggravating groin injury	bucs back weeks not fla tampa bay sputtering offense suffered major blow monday team tight receiver joey galloway weeks aggravating groin injury
1	japan televises appeal hostage release japan foreign minister nobutaka machimura urged islamic militants iraq release japanese hostage interview arabic satellite network al jazeera		japan televises appeal hostage releases japan foreign minister nobutaka machimura war islamic militants iraq release japanese hostage caught with satellite network al jazeera	japan televises appeal hostage release japan foreign minister akira machimura urged islamic militants iraq iraq iraq hostage interview arabic satellite network al media
1	freed anwar maneuvers enter politics ap ap deputy prime minister anwar ibrahim savored full day freedom years friday dramatic release prison tested waters comeback malaysian politics		freed anwar maneuvers in politics ap ap deputy prime minister bin ibrahim savored full day 60 years friday dramatic release prison security waters comeback malaysian politics	freed freedom maneuvers enter politics ap ap deputy prime minister musa ibrahim savored full day freedom years his dramatic release prison tested waters comeback malaysian politics
1	nepali rebels kill soldiers tighten blockade reuters reuters maoist rebels blockading nepali capital killed soldiers tuesday attack patrol main highway tibet open traffic army spokesman		nepali rebels kill soldiers amid blockade of reuters maoist plots hit nepali capital killed soldiers tuesday attack patrol main highway tibet open traffic army spokesman	protests rebels kill soldiers tighten blockade reuters reuters maoist militia blockading nepali capital killed soldiers tuesday attack camp main highway tibet open traffic army spokesman
1	chirac visits blair amid rancor iraq reuters reuters french president jacques chirac began visit britain thursday overshadowed withering accusations washington london endangering invading iraq		chirac visits blair amid rancor iraq reuters reuters french im jacques chirac will visit britain thursday overshadowed over accusations that london endangering invading countries	chirac visits blair amid rancor iraq reuters reuters french president jacques david began visit britain europe overshadowed withering berlin washington london endangering invading iraq
1	chile plans jail pinochet men chile government build prison officers convicted human rights abuses pinochet era		chile plans jail pinochet men chile government build prison wall convicted human rights abuses pinochet jails	chile federal jail pinochet men chile government build prison officers convicted human right abuses pinochet era
1	panel oks extension tax cuts washington legislation extend popular middle class tax cuts cleared house senate conference president bush desk days handing major legislative victory closing weeks presidential campaign billion package marked fourth tax cut package president championed office		panel oks extension budget cuts washington legislation extend popular wealth class tax cuts cleared house senate conference president takes desk days handing major legislative victory closing weeks presidential campaign billion package completes fourth tax cut package president championed office	bills oks extension budget cuts draft legislation extend popular middle class tax bills cleared house senate conference president bush desk days handing major legislative victory closing weeks presidential campaign billion package marked fourth tax cut package president championed office
1	militants behead iraqi contractor baghdad militant group iraq claimed statement posted internet saturday kidnapped beheaded iraqi construction contractor working military base		militants behead iraqi contractor baghdad militant group iraq I statement posted last saturday terrorists beheaded iraqi construction contractor working military bases	militants behead iraqi contractor operational support group is claimed statement posted internet saturday kidnapped beheaded iraqi construction contractor working military base
1	australians celebrate anniversary battle nation canadian press canadian press canberra australia ap australians sunday commemorated efforts british explorer tenacity prevented country named holland terra australis		australians celebrate anniversary battle nation / press canadian press of australia ap aust sunday heroic efforts / explorer tenacity prevented country named holland terra australis	australians celebrate anniversary battle nation nation press canadian press news australia ap australians sunday commemorated efforts british country tenacity prevented country named holland terra australis
1	nepal introduces paternity leave authorities nepal decide grant paternity leave government employees		nepal introduces paternity leave authorities once decide grant paternity leave government scheme	nepal introduces paternity and authorities nepal decide grant paternity leave government office
1	soldiers kill palestinian gaza israel fence israeli soldiers shot killed palestinian approached security fence israel gaza strip israeli military sources today		soldiers kill palestinian gaza israel spies israeli soldiers shot killed on approached security fence israel gaza strip israeli guards killed today	soldiers kill palestinian gaza israel fence israeli civilian shot killed palestinian approached military police israel gaza strip israeli military sources today
1	soccer headgear good thousands american players protective headgear soccer officials question reduces risk head injuries		soccer headgear good for youth players protective headgear soccer officials question reduces risk head injuries	soccer headgear soccer thousands american players baseball headgear soccer officials question reduces risk head injuries
1	stocks lower vioxx troubles york wall street closed dismal third quarter mixed performance thursday merck forced remove best selling vioxx arthritis drug market		stocks lower - troubles york med street closed dismal third quarter mixed performance thursday merck forced remove best hope vioxx arthritis drug market	stocks lower vioxx troubles york wall which closed at third place mixed performance thursday merck forced remove best selling vioxx arthritis drug market
1	battles bush judge picks ap ap psychological war senate republicans issuing veiled threats democratic counterparts minority party resuscitates penchant blocking president bush choices federal judgeships		battles bush judge picks ap ap psychological war senate republicans gets death threats democratic counterparts minority party resuscitates penchant blocking president bush claims federal judgeships	battles against judge picks ap ap psychological war senate republicans issuing veiled threats democratic counterparts minority party resuscitates penchant issues president bush appealing to judgeships
1	pentagon responds missing explosives report pentagon yesterday tons missing explosives iraqi munitions facility moved troops overran area invasion overthrow saddam hussein		pentagon responds missing explosives incident pentagon yesterday tons missing explosives iraqi munitions facility Iraqi troops overran area invasion unit saddam hussein	kuwait responds missing explosives report pentagon 6 tons missing explosives iraqi munitions the moved troops overran area invasion overthrow saddam hussein
1	mugabe urges party unity amid succession struggle zimbabwe president robert mugabe called unity thursday amid rare public jostling ruling zanu pf party eventually succeed controversial year leader		mugabe urges party unity after succession struggle zimbabwe president robert mugabe called unity thursday after rare public jostling ruling zanu pf i eventually succeed controversial former leader	mugabe urges constitutional unity amid succession struggle zimbabwe and robert mugabe called unity thursday amid rare public jostling ruling for pf party government succeed controversial year leader
1	kumaratunga calls ltte talks amid boycott opposition news gt colombo oct sri lankan president chandrika kumaratunga today invited tamil tigers return negotiating table discuss setting federal state main opposition parties boycotted latest peace initiative		kumaratunga calls ltte talks of boycott call for gt colombo oct sri lankan president chandrika kumaratunga today called tamil to return negotiating table discuss setting federal state main opposition parties boycotted his peace initiative	kumaratunga calls ltte talks amid boycott opposition from gt colombo oct sri lankan president chandrika kumaratunga today invited the tigers return negotiating table discuss setting off state house talk parties boycotted latest peace initiative
1	body missing british tourist australia ayers rock afp afp investigation launched death british tourist body australia famed ayers rock hours missing police		body hit british tourist australia 5 rock away police investigation launched death british tourist body australia famed ayers rock hours missing police	body missing british tourism australia white mountain afp afp investigation launched death british tourist body australia famed ayers rock hours missing police
1	sudan atrocities label astounded secretary state colin powell labeled humanitarian crisis darfur sudan genocide united states elevated united nations referred		sudan atrocities label astounded secretary state colin powell labeled 2002 crisis darfur sudan genocide but states elevated to nations referred	sudan atrocities label astounded secretary admiral colin powell labeled humanitarian crisis darfur of genocide united states elevated several nations referred
1	foreign national shot dead saudi capital saudi interior ministry identified foreigner briton killed wednesday parking lot shopping center eastern riyadh		foreign national shot dead saudi dead saudi interior ministry claims foreigner briton attacks wednesday parking lot shopping center eastern riyadh	foreign national shot dead saudi capital kingdom interior ministry identified foreigner briton killed outside parking lot shopping center near riyadh
1	family devastated woman soldier iraq death brother british female soldier die iraq war began today family terms death		family devastated after soldier iraq death child british female child die iraq war began today family terms death	family devastated woman soldier iraq sis brother british female soldier die iraq war began in family terms death
1	aid worker held iraq pleads life baghdad trembling haggard weeping tissue margaret hassan kidnapped british aid worker spent half life delivering food medicine iraq begged britain yesterday help save withdrawing troops quot hours quot		aid worker held iraq pleads life baghdad trembling haggard weeping tissue how hassan kidnapped british aid worker spent half year without food medicine iraq begged britain to help save withdrawing troops 2 hours quot	aid worker held iraq pleads life baghdad trembling haggard weeping tissue margaret hassan kidnapped british aid worker spent my life taking food if iraq begged britain yesterday help save withdrawing troops quot death quot
1	egyptian ambassador return israel israel foreign ministry director general ron prushor sunday egyptian ambassador return israel future		egyptian ambassador return israel next foreign ministry director general of prushor sunday European ambassador return israel future	egyptian ambassador seek israel israel foreign mission director general ron prushor sunday egyptian ambassador return israel future
1	ap iran nuke fuel program starts mine ap ap iran campaign control nuclear fuel cycle starts deep barren patch desert mine engineers expect start yielding uranium ore years		ap iran nuke fuel campaign starts mine ap ap iran campaign control nuclear fuel cycle starts deep barren majority of mine engineers expect start in uranium ore years	ap iran nuke fuel program starts mine ap ap energy campaign open nuclear fuel cycle starts deep barren patch desert mine some expect start yielding uranium ore years
1	top candidates ukraine presidential vote face runoff ukraine presidential election ended virtually dead heat official campaign international election observers criticized		top 2 after presidential vote face runoff ukraine presidential election ended virtually dead heat official campaign international election observers election	top candidates ukraine presidential vote face runoff ukraine primary election ended campaign dead heat official campaign international election observers criticized
1	mall mixing popcorn religion third floor asks woman stonewashed jeans white lt em gt hajib lt em gt head holding daughter arm standing floor ballston common mall arlington view towering christmas tree		mall mixing popcorn religion third floor asks woman wearing jeans white lt hi gt hajib dis em gt black holding right arm standing floor ballston common mall arlington view towering christmas tree	mall mixing popcorn religion third floor asks about stonewashed jeans i lt em gt hajib lt em gt head holding daughter arm in arm ballston common mall arlington view towering christmas tree
1	philippines mourn downfallen movie star president lt gt lt gt thousands families friends fans politicians paid visits church metro manila remains lost presidential candidate evergreen action star fernando poe jr		philippines mourn downfallen movie star president e gt lt gt fr de friends fans politicians paid visits in metro manila remains lost presidential candidate evergreen porn star fernando poe jr	philippines mourn downfallen movie director president dr gt lt gt thousands families friends fans politicians paid visits church the manila remains active presidential candidate evergreen action star fernando poe jr
1	afghan votes counted afghanistan interim leader hamid karzai point lead votes counted country presidential poll		afghan votes counted afghanistan interim leader hamid karzai point count decreases after country presidential poll	afghan voters counted afghanistan interim leader hamid karzai point lead votes the country presidential poll
1	war court transfers case serbia reuters reuters war crimes prosecutor case serbian judiciary friday move warm ties hague based court belgrade		war court transfers case serbia new UN war crimes prosecutor case serbian judiciary friday move warm ties Vienna based court belgrade	war court accused case serbia reuters belgrade war crimes prosecutor case serbian judiciary friday move warm waters hague based court belgrade
1	eu barroso reshuffle team incoming eu commission head jose manuel barroso replace eu nominee rocco buttiglione justice chief controversy views homosexuality marriage eu lawmaker		eu barroso reshuffle team incoming eu company head & manuel barroso replace eu nominee rocco buttiglione bank chief controversy views homosexuality marriage eu profile	eu barroso mayoral team incoming electoral commission head jose manuel barroso replace eu nominee rocco buttiglione justice chief controversy of homosexuality controversial eu lawmaker
1	council warns rwanda attack congo united nations reuters security council apparent warning rwandan president paul kagame tuesday intended consider unspecified measures individuals undermined peace process congo		council warns rwanda attack on united nations reuters security council a warning rwandan president paul kagame tuesday intended consider three persons individuals undermined peace process congo	council warns rwanda borders congo united nations reuters security council apparent warning rwandan president paul kagame tuesday intended consider extraordinary measures individuals signing peace process congo
1	musharraf asks india kashmir york india pakistan tackle decadeslong dispute kashmir quot head quot plans finally resolve president pervez musharraf pakistan		musharraf asks india kashmir york india pakistan tackle decadeslong dispute kashmir quot head the plans finally resolve Afghanistan pervez inst wrote	musharraf asks india kashmir york india not tackle decadeslong dispute kashmir quot head quot plans finally resolve war bangladesh musharraf usa
1	kabul vigilante appeal three americans jailed years torturing afghans running private jail kabul appeal		kabul vigilante appeal three americans 13 years torturing afghans running private prison kabul appeal	kabul vigilante camp three americans jailed years by afghans running private jail kabul appeal
1	toshiba returns profitability ap ap toshiba corp japanese electronics computer maker friday posted profit half fiscal year rebounding losses year restructuring rising sales digital video recorders semiconductor memory chips personal computers boosted forecast year		toshiba returns with ap ap toshiba corp japanese electronics computer on friday posted profit half over year rebounding losses year restructuring rising sales from video players semiconductor memory chips personal computers boosted forecast year	toshiba returns profitability ap systems toshiba the japanese electronics computer maker friday posted profit half fiscal year rebounding budget year restructuring rising 1980s digital video recorders semiconductor memory chips computer computers boosted forecast year
1	els westwood clash pound match play title afp afp defending champion ernie els european ryder cup hero lee westwood clash pounds prize sunday final match play championship winning semi final matches		els Manchester clash pound match play title afp afp defending champion ernie els european football cup final lee westwood clash pounds table sunday final match play championship six semi final matches	els westwood clash pound match series title afp afp defending champion ernie els european ryder cup hero pat westwood clash pounds prize sunday final match play championship winning pairs finalists matches
1	prize craft set space shot race ansari prize earnest wednesday spaceshipone prepares rocket earth		prize craft set to shot free ansari prize earnest wednesday spaceshipone prepares rocket earth	prize craft set space shot race ansari prize earnest wednesday mission prepares rocket competition
1	nicaragua confirm tourists status ap ap nicaraguan officials late friday unsure american briton disappeared days ago attempting climb volcano		nicaragua wants tourists status ap ap nic officials late friday unsure american who disappeared days ago attempting climb volcano	nicaragua confirm federal status ap ap nicaraguan officials late friday unsure american briton disappeared days ago cerro large volcano
1	britain stands firm hostage pleads british iraqi governments thursday bow demands militants threatening kill british captive despite video message hostage pleading life		britain tea firm hostage pleads in iraqi governments as hostage demands militants threatening kill british captive despite video message hostage pleading life	leader stands firm hostage pleads british iraqi governments thursday bow demands militants threatening kill captives captive shooting video message hostage pleading life
1	sharon resists calls vote gaza ariel sharon israeli prime minister yesterday threat early elections attempt swing recalcitrant members likud party plan evacuate jewish settlements gaza		sharon resists calls vote gaza ariel sharon israeli prime minister yesterday threat early vote call vote recalcitrant members call party plan evacuate jewish settlements gaza	sharon resists calls for gaza ariel sharon israeli prime ministries yesterday threat early elections or swing recalcitrant members likud party plan evacuate from settlements gaza
1	typhoon aere pounds taiwan heads china reuters reuters powerful typhoon triggered landslides flash floods northern taiwan wednesday plowing china hundreds thousands people evacuated		typhoon aere pounds taiwan heads china beach reuters hot typhoon triggered landslides flash floods northern taiwan coast heads china hundreds thousands people evacuated	typhoon aere pounds taiwan heads china as also powerful typhoon triggered landslides major floods northern taiwan wednesday plowing china hundreds thousands people evacuated
1	probe ordered apparent afghan jailbreak attempt afp afp afghan government ordered inquiry apparent jailbreak attempt suspected al qaeda prisoners left guards inmates dead		probe ordered apparent afghan jailbreak attempt afp afp afghan court ordered inquiry a jailbreak attempt suspected al qaeda prisoners left guards officer wounded	probe was investigation afghan jailbreak attempt afp afp afghan government ordered inquiry apparent jailbreak attempt suspected sun qaeda prisoners left guards inmates dead
1	china threatens veto darfur draft united nations reuters lt gt lt gt china threatened veto revised draft resolution consider sanctions sudans oil industry khartoum atrocities darfur region diplomats reported wednesday		china could veto darfur draft united nations le lt gt lt gt china threatened veto revised draft resolution consider sanctions sudans oil production re n darfur region diplomats reported wednesday	niger threatens veto darfur draft united nations reuters an gt lt tr china threatened veto revised draft resolution consider sanctions sudans oil industry khartoum atrocities darfur region were reported wednesday
1	pakistan tour india pakistan tour india february play three tests day internationals		pakistan versus india pakistan and india february play three tests day internationals	pakistan tour india pakistan tour india february 2012 three tests home internationals
1	sources tiger woods week bridgetown barbados tiger woods planning caribbean vacation barbados abuzz reports set swedish model elin nordegren week newspapers barbados ireland reported marry early week sandy lane luxury resort caribbean island west coast		sources tiger woods visit bridgetown barbados tigers woods planning caribbean vacation barbados abuzz reports set swedish island home nordegren week beach barbados ireland reported marry early week sandy lane luxury resort an island west coast	sources lion woods week bridgetown properties tiger woods planning caribbean islands barbados abuzz reports set swedish model elin nordegren week newspapers barbados ireland reported marry early barbados sandy lane luxury resort caribbean island west coast
1	tehran seeking exemptions eu deal vienna iran insisted yesterday exempt equipment agreement european union committing freeze parts program nuclear weapons grade uranium move diplomats threatened scuttle deal		tehran push for eu deal vienna iran insisted yesterday retreat from agreement european union committing freeze parts program nuclear weapons grade uranium move diplomats threatened scuttle deal	norway seeking exemptions eu deal vienna iran insisted yesterday exempt equipment agreement european union committing freeze treaty program nuclear weapons a uranium move diplomats threatened scuttle deal
1	musharraf singh discuss kashmir spokesman islamabad pakistan expressed confidence meeting york president pervez musharraf prime minister manmohan singh focus kashmir review status composite dialogue discuss add substance		musharraf singh discuss with spokesman islamabad has expressed confidence meeting york president pervez musharraf prime minister manmohan singh focus bilateral relations status composite dialogue discuss the substance	musharraf singh discuss kashmir spokesman islamabad pakistan expressed confidence meeting york president pervez musharraf finance minister manmohan singh focus kashmir summit of composite dialogue discuss add dating
1	surviving haitians pray killed jeanne general charge peacekeepers haiti critical slow pace aid hungry sick residents left homeless flooding		surviving haitians pray killed jeanne general charge at haiti o slow pace aid hungry sick residents left by flooding	surviving haitians pray killed jeanne general forces peacekeepers haiti critical slow pace for hungry sick residents left homeless shortage
1	hijackers surrender athens bus standoff athens armed albanian hijackers surrendered released hostages early today hours seizing bus athens suburb threatening blow authorities pay ransom		hijackers surrender athens bus standoff athens armed Iranian policemen surrendered released hostages early today in seizing bus athens suburb the blow authorities pay ransom	hijackers surrender athens bus standoff athens armed men hijackers surrendered released hostages early today hours seizing this athens suburb in blow authorities pay ransom
1	militant leader jail jailed firebrand palestinian leader marwan barghouti decided presidency palestinian authority lifting threat divided vote fatah faction		militant leader jail in firebrand palestinian MP marwan barghouti decided presidency palestinian despite lifting key divided vote fatah faction	political leader jail jailed in palestinian leader marwan barghouti palestinian presidency palestinian authority lifting threat divided vote fatah faction
1	care international leaves iraq humanitarian agency long history work iraq ended operations war torn nation leader abducted		care international standards iraq humanitarian agency long history work iraq ended operations war torn nation are abducted	care award leaves asia humanitarian agency long history work iraq ended operations war torn nation leader abducted
1	car bombs seized russia reports moscow russian law enforcement agencies thwarted extremist attack targets moscow fsb federal security service		car parts seized russia reports moscow russian law enforcement says thwarted extremist attack targets moscow fsb federal protective service	plane bombs seized russia reports moscow russian law enforcement agencies thwarted extremist attack targets moscow russia international security service
1	ford launches mustang detroit ford motor launched mustang monday generation iconic sports car company sorely help lift sluggish		ford launches mustang ke ford motor with mustang monday generation iconic sports car company might help lift sluggish	ford launches mustang detroit ford motor launched mustang monday generation iconic sports car company please help fade away
1	court clears anwar appeal malaysia top court agrees review corruption conviction deputy pm anwar ibrahim		court clears anwar appeal malaysia top court agrees review corruption conviction 6 pm anwar on	court of anwar appeal malaysia top court agrees review corruption under deputy pm anwar ibrahim
1	chinese injured explosion australian embassy lt gt lt gt chinese foreign ministry spokesman kong quan thursday chinese company staff injured car bomb explosion happened australian embassy jakarta thursday morning		chinese injured explosion australian embassy lt c w gt chinese foreign ministry spokesman says quan thursday chinese company staff injured with bomb explosion inside australian embassy jakarta thursday morning	chinese injured explosion australian embassy pt pt lt gt chinese foreign ministry spokesman kong quan thursday chinese company staff injured car bomb explosion happened australian institute jakarta thursday morning
1	abu ghraib soldier admits charges hagerstown md highest ranking army reservist charged abusing iraqi detainees abu ghraib prison monday plead guilty offenses violation law staff sgt		abu ghraib soldier admits charges hagerstown md highest ranking army reservist charged under iraqi detainees abu ghraib prison monday plead guilty offenses against detention staff officials	abu ghraib also admits charges hagerstown soldiers highest ranking army reservist job abusing iraqi detainees abu libby prison monday plead guilty offenses violation law staff sgt
1	pm welcomes anwar release ottawa prime minister paul martin joined leaders malaysian opposition figures yesterday welcoming surprise release malaysian deputy prime minister anwar ibrahim years jail		pm welcomes the release ottawa prime minister paul martin Opposition leaders malaysian opposition figures yesterday welcoming surprise release malaysian deputy affairs minister anwar ibrahim from jail	pm welcomes surprise release ottawa prime minister paul martin former leaders from opposition figures yesterday welcoming surprise release malaysian deputy prime minister anwar ibrahim years jail
1	presidential debates high drama disputed impact afp afp sheer political drama spectacles match sight men going toe toe tens millions television viewers slugging powerful job earth		presidential debates high drama disputed impact afp afp sheer height drama boxing match sight candidates going toe toe tens millions television viewers slugging powerful job fights	presidential debates high drama disputed impact history afp sheer political drama spectacles match sight men going up toe tens millions television viewers slugging this job earth
1	rumsfeld arrives desert marine base iraq reuters reuters defense secretary donald rumsfeld swept airbase iraq western desert sunday hand evaluation operations quell raging iraqi insurgency visit months		rumsfeld opens desert marine base iraq reuters reuters defense secretary donald rumsfeld swept airbase iraq western desert soldiers hand evaluation operations quell raging iraqi and visit home	rumsfeld arrives desert fox base iraq reuters by defense secretary donald rumsfeld swept airbase iraq western october sunday combat evaluation operations quell raging iraqi insurgency visit months
1	karzai touch taliban afghan president hamid karzai touch senior taliban official ahead crucial polls afghanistan meet quot quot pakistani newspapers reported yesterday		karzai touch taliban afghan president hamid karzai touch senior national leaders ahead crucial bilateral afghanistan meet quot quot pakistani press reported yesterday	karzai touch taliban afghan president hamid karzai touch senior taliban government ahead crucial polls afghanistan meet of captains pakistani newspapers reported yesterday
1	retreat iraq bush vows united nationsthe united states stick guns iraq despite increasing violence president george bush vowed yesterday		retreat from bush vows united nationsthe united states stick guns iraq despite increasing violence, george has vowed yesterday	governor david bush vows united nationsthe united states stick guns iraq despite increasing violence president george bush vowed yesterday
1	japan stay iraq despite beheading tony eastley japanese government continue mission iraq despite beheading citizens troop deployment unpopular japan surprisingly political fallout		japan fight iraq despite beheading tony eastley japanese government continue fighting iraq and beheading citizens troop deployment unpopular japan surprisingly veto fallout	japan stay iraq despite beheading tony eastley malaysia government diplomatic mission iraq despite beheading citizens allow deployment unpopular japan surprisingly political fallout
1	killed iraq violence baghdad iraqis including baghdad airport employees iraqi national guards woman killed incidents iraq thursday		killed iraq violence baghdad iraqis violence baghdad federal employees among national guards woman killed incidents iraq thursday	killed iraq violence on iraqis including baghdad airport employees israeli national guards woman killed incidents iraq thursday
1	bomb kills soldiers kashmir srinagar roadside bomb blew army patrol car predawn attack today disputed kashmir killing army major men police blast wachi village located miles south srinagar left foot wide crater road police officer imtiyaz ahmed claimed responsibility police		bomb kills soldiers kashmir police Taliban bomb blew army patrol car predawn attack today disputed incident killing army major men police blast wachi village located miles north srinagar left foot mark crater road police N imtiyaz ahmed claimed responsibility police	army kills soldiers kashmir srinagar roadside traffic blew army patrol car predawn attack today disputed armed killing army major men police outpost wachi village located miles south at left foot wide crater road police officer imtiyaz ahmed claimed responsibility police
1	asean peak cooperation consensus construction ha noi vna summit association southeast asian nations asean event marking year operation regional grouping kicked vientiane laos monday		asean peak cooperation & construction ha noi vna summit association southeast asian nations holding event marking year operation regional association kicked vientiane on monday	asean peak cooperation consensus construction ha noi vna summit association in asian nations asean emblem marking of operation regional grouping kicked vientiane laos monday
1	dow closes oil prices drop york drop oil prices upbeat outlooks wal mart lowe helped send stocks sharply higher monday wall street swing exaggerated thin late summer trading dow jones industrials surged points		dow closes oil prices drop commodity drop oil prices upbeat outlooks wal mart lowe update tech stocks sharply higher monday wall street swing exaggerated thin late vol dip dow jones industrials surged points	dow closes oil crisis drop york drop oil prices upbeat outlooks wal mart lowe helped send stocks sharply higher monday wall street prices exaggerated baking bread summer trading dow jones industrials surged points
1	dutch pol flays muslim threat popular politicians netherlands yesterday country democracy threat called rejecting immigration western nations		dutch pol flays migrant threat popular politicians netherlands united country democracy threat called for immigration western nations	dutch pol flays tax threat popular politicians netherlands yesterday country democracy threat called against immigration western nations
1	blunkett plans tougher terror laws secretary david blunkett signalled third term labour government impose sweeping anti terror laws amid fears al qaida attack britain		blunkett introduces tougher terror laws secretary david blunkett signalled third term government might impose sweeping anti terror law amid fears al qaida attack britain	blunkett plans tougher terror laws secretary david morris describes third term coalition government impose new anti terror laws amid fears al qaida attack britain
1	chavez victory garners int approval ap ap venezuelan president hugo chavez international approval supporters detractors alike monday decisive referendum victory opponents oust		chavez victory garners int approval ap ap venezuelan president hugo chavez gains approval supporters detractors alike monday 2013 referendum victory opponents said	chavez victory garners int approval ap ap vice president hugo chavez international action supporters of alike monday decisive referendum victory opponents oust
1	soldier killed afghanistan ap ap attack patrol killed american soldier third fatality week afghanistan military wednesday amid flurry attacks wounded dozen americans oct presidential election		soldier killed outside ap ap attack patrol attack american soldier third fatality week afghanistan military wednesday amid flurry attacks wounded - americans win presidential election	soldier killed afghanistan ap ap attack patrol killed american soldier a fatality outside afghanistan military wednesday amid flurry attacks wounded dozen americans second presidential election
1	suspects iran making missiles ap ap interception technology shipments iran bolstered suspicions iran secretly developing intercontinental ballistic missile threaten europe united states		suspects iran making missiles ap ap interception technology shipments probe US suspicions iran secretly developing intercontinental ballistic missile threaten two united states	suspects iran making missiles ap ap ap technology shipments iran bolstered by iran secretly developing missile ballistic missile threaten europe united states
1	assembly panel backs morocco western sahara united nations reuters general assembly committee dealt heavy blow monday western sahara hopes referendum independence energized morocco push talks territory future status		assembly panel backs morocco western sahara united nations reuters general assembly committee dealt heavy blow western w sahara hopes regional independence energized morocco push 1 territory future status	assembly committee backs morocco western sahara united nations secretary general assembly questions dealt heavy blow monday western sahara hopes referendum independence energized morocco push talks territory group status
1	aristide calls dialogue haiti hardbeatnews johannesburg sa tues oct jean bertrand aristide thousands miles south africa remains tuned strife ongoing homeland haiti		aristide calls Australia break hardbeatnews johannesburg sa tues oct jean bertrand aristide thousands miles south there remains tuned strife ongoing homeland haiti	aristide calls dialogue with hardbeatnews johannesburg sa tues oct jean bertrand the thousands miles south africa remains tuned strife ongoing with haiti
1	son law coup leader lawmaker marries daughter guatemala military ruler closely guarded ceremony		son law coup leader Trump marries daughter guatemala military ruler closely guarded video	son law coup leader mother marries daughter guatemala old ruler closely guarded ceremony
1	britain honours war heroes iraqi afghan campaigns afp afp sergeant led attack iraqi forces despite wounded gurkha saved life soldier afghanistan british servicemen women awarded military honours tuesday		britain hon war heroes iraqi afghan campaigns afp army sergeant led attack iraqi forces despite wounded gurkha saved injured 2 afghanistan british servicemen women awarded combat honours tuesday	britain iraq war heroes iraqi afghan campaigns afp private sergeant led attack iraqi forces despite wounded and saved life soldier afghanistan british servicemen women received military honours tuesday
1	colombia hunts irish terror trio colombian police launched international search three irishmen convicted training marxist rebels south american country reported today		colombia hunts Iraq terror threat colombian have launched international search three irishmen convicted training marxist rebels south american press reported today	colombia hunts irish terror trio colombian police launched their search three irishmen convicted training marxist rebels local american news reported today
1	khartoum suggests federal system darfur nairobi sudanese government best conflict western darfur region people manage affairs		khartoum suggests federal system with nairobi sudanese government without conflict western darfur region people foreign affairs	khartoum suggests federal system darfur nairobi sudanese government best conflict western darfur this people manage yourself
1	voting problems election issues ap ap states facing legal challenges voting problems nov developments tuesday wednesday		voting problems election issues ap ap states facing voting challenges voting problems nov developments on wednesday	voting problems election issues ap ap congress facing legal challenges voting problems nov developments good wednesday
1	turkish hostages freed iraq ap ap turkish hostages freed iraqi militants sunday turkish foreign ministry official week men employers operations iraq save lives employees		turkish hostages in iraq ap ap turkish hostages arrested iraqi militants sunday turkish foreign ministry official 7 men employers operations iraq 3 lives employees	turkish hostages freed iraq ap ap turkish hostages freed iraqi labour sunday turkish foreign ministry official ex men hate operations iraq save lives employees
1	force ruled russian siege russian authorities force rescue hundreds hostages held school north ossetia		force against russian siege russian authorities force rescue hundreds hostages held across north ossetia	force ruled russian siege against authorities force rescue in hostages held school north ossetia
1	killed bomb blast bangladesh afp afp people killed injured bomb blast military compound outskirts bangladesh northeastern city sylhet police		killed after blast bangladesh afp afp people wounded injured bomb blast military compound outskirts bangladesh northeastern city city police	heavy bomb blast bangladesh afp afp people killed injured bomb blast military compound outskirts bangladesh census city sylhet government
1	ambassador israel dennis ross shares experiences lt gt lt gt dennis ross ambassador israel joined washington dc area students george washington university week talk experiences israel dispel myths middle east		ambassador israel john ross shares experiences lt gt lt gt ducks ross ambassador israel joined washington dc area students past washington university week talk we can dispel myths middle east	ambassador frank dennis morgan shares experiences as gt lt gt dennis ross ambassador israel joined washington dc area students george washington university week talk experiences israel dispel concerns middle east
1	conference urges iraq involve opposition representatives dozen nations international organizations attending conference future iraq pressed country interim government tuesday work harder encourage opposition forces participate elections scheduled january		conference 2014 iraq support opposition representatives dozen nations 140 organizations attending conference future iraq pressed again interim government tuesday work harder encourage opposition forces participate elections scheduled january	campaign urges increase involve opposition representatives dozen nations international organizations attending conference future iraq pressed country interim government tuesday work harder encourage opposition forces participate elections 26 january
1	conflicts iraq powerful explosives disappear conflicts bombings rampaged iraq monday killing people including american soldier estonian trooper		conflicts iraq low explosives disappear bomb bombings sweep iraq monday killing people including american soldier estonian trooper	conflicts iraq powerful explosives disappear conflicts insurgents rampaged iraq monday killing people injured american soldier estonian trooper
1	killing fuels dutch clash cultures uden netherlands gathered prayers mosque final night muslim holy month ramadan shouted fire school quot		killing fuels dutch clash cultures 50 Muslims gathered prayers mosque final night muslim 11 month ramadan shouted fire school quot	killing fuels dutch clash cultures uden netherlands gathered prayers mosque final meal muslim holy month ramadan shouted fire artillery fire
1	modifies call sanctions sudan united states tuesday modified threat sanctions sudan oil industry revised text resolution atrocities country darfur region		modifies call sanctions sudan united states tuesday after threat sanctions sudan oil industry revised text resolution atrocities country sent statement	modifies call sanctions sudan united states tuesday modified threat sanctions sudan oil industry revised mandate has adopted country darfur region
1	pressure karzai afghan drug problem worsens mirwais yasini director general afghanistan counter narcotics department tells story british general asked list afghan commanders involved drug trade		pressure & the opioid problem worsens mirwais yasini director general afghanistan counter narcotics department tells story british general asked list afghan commanders involved Afghan trade	pressure karzai afghan hostage situation worsens mirwais yasini director general afghanistan counter narcotics department investigative story british general asked list of commanders involved drug trade
1	soldiers killed three wounded afghanistan kabul afp troops killed three wounded mine detonated remote control afghanistan southcentral province uruzgan military		soldiers shot three wounded afghanistan kabul afp troops killed three wounded mine strike remote control afghanistan southcentral province and military	soldiers killed three wounded afghanistan kabul afp army killed three wounded mine detonated remote control afghanistan southcentral australia royal military
1	germany years wall today germans remember fall berlin wall ecstatic night pure joy communist east german government allowed citizens unhindered access bright lights stocked department stores warmhearted greetings		germany years wall today germans remember fall berlin wall ecstatic night pure joy communist central bank government allowed citizens unhindered access with well stocked department stores warmhearted greetings	germany years wall today germans remember builders of wall ecstatic and pure country communist east german government allowed citizens unhindered access bright lights stocked department stores warmhearted greetings
1	palestinian pm urges tactical rethink conflict reuters reuters prime minister ahmed qurie marked anniversary palestinian uprising israel tuesday calling sides rethink tactics brought years bloodshed		palestinian pm urges tactical rethink conflict reuters and prime fund ahmed qurie marked anniversary palestinian president israel tuesday calling sides up tactics brought years bloodshed	palestinian government urges tactical rethink conflict reuters reuters prime minister ahmed hassan 12th anniversary palestinian uprising israel tuesday calling leaders rethink tactics brought years bloodshed
1	camp claims victory french socialists vote eu lt gt lt gt france opposition socialist party voted favor european union constitution party leaders thursday boosting chances success national referendum drawing jubilant praise pro eu forces continent		camp claims victory french socialists defeat again lt votes lt gt france opposition socialist party voted favor european union constitution party leaders thursday boosting chances euro national referendum drawing jubilant praise pro eu forces continent	camp claims victory french socialists vote eu lt gt u gt france opposition socialist party voted favor european union constitution party leaders thursday 10 chances to national referendum drawing jubilant praise pro eu forces candidate
1	suicide bombers suspected attack jakarta indonesia police released yesterday grainy photo security camera white delivery truck blew australian embassy suspect suicide bombers vehicle set explosion killing people		suicide bombers convoy attack jakarta indonesia police says yesterday grainy photo security camera white delivery truck blew apart suicide suspect suicide bombers vehicle set explosion killing people	suicide bombers suspected bomb jakarta indonesia police released one grainy photo security camera white delivery truck blew australian embassy train suicide bombers vehicle set explosion killing people
1	putin postpones trip turkey amid hostage crisis russian president vladimir putin postponed planned visit turkey amid hostage crisis school southern russia kremlin thursday		putin postpones visiting turkey amid hostage crisis russian president vladimir putin postponed planned visit turkey amidst hostage crisis school visit russia on thursday	putin postpones joining turkey in hostage crisis russian president vladimir putin postponed to visit turkey amid hostage crisis school southern russia kremlin thursday
1	britons shot dead death railway bridge afp afp britons shot dead unknown gunmen famous bridge river kwai western thailand police		britons shot dead death railway bridge afp afp britons shot dead unknown gunmen at railway river kwai western WI police	britons shot near royal railway bridge afp attack britons shot dead unknown gunmen famous bridge river kwai western thailand police
1	british death toll tsunami disaster rises afp afp british nationals confirmed killed asian tsunami disaster latest figures released foreign office		british death toll tsunami concern rises afp afp british nationals confirmed killed asian tsunami disaster latest figures released - officials	british death toll tsunami disaster rises afp afp british tsunami death killed asian tsunami disaster latest figures released foreign affairs
1	stocks open higher growth outlook york stocks sharply higher open monday investors remain upbeat outlook economic corporate profit growth		stocks open higher growth outlook york stocks sharply higher - monday investors remain upbeat outlook economic product sales growth	stocks are on growth outlook york stocks sharply higher open monday investors remain upbeat outlook economic corporate profit growth
1	killed car bombs northern iraq car bombs detonated iraqi northern city mosul monday killing iraqi person wounding security officials		killed overnight bombs explode iraq car bombs detonated iraqi northern city mosul monday killing iraqi person two security officials	killed car bombs northern iraq car bombs detonated over northern city mosul monday killing iraqi person wounding security casualty
1	romanian presidential election close call bucharest presidential election romania close call candidates claiming victory exit polls virtual dead heat		romanian presidential election Final call bucharest presidential election romania close call candidates claiming victory while polls virtual dead state	2011 presidential election close call bucharest presidential election romania close call candidates seeking victory exit polls virtual dead heat
1	iraq considering nominees ambassador reuters reuters iraq interim government considering nominees position ambassador united states time gulf war deputy foreign minister hamid al bayati thursday		iraq considering nominees job reuters of Yemen interim government considering nominees position ambassador united states time gulf war deputy foreign minister hamid bin bayati thursday	iraq considering nominees ambassador reuters reuters iraq interim government considering nominees position ambassador early states time gulf war deputy foreign office hamid al bayati cabinet
1	prisoner spy swap caps dramatic steps improving israeli egyptian ties canadian press canadian press cairo egypt ap series dramatic steps capped sunday high profile prisoner swap israel egypt moving rapidly improve relations seizing opportunity middle east peace deal presented yasser arafat death		prisoner spy swap caps dramatic strides built Israeli egyptian ties canadian press canadian press cairo egypt ap series dramatic steps capped sunday high profile prisoner swap israel egypt moving rapidly improve relations gain opportunity middle American economic deal presented yasser arafat death	prisoner spy swap caps dramatic steps improving on egyptian ties canadian press canadian press cairo interview talk series dramatic steps capped sunday high profile prisoner swap israel egypt moving rapidly improve relations seizing opportunity middle east peace forum presented in arafat death
1	kremlin rules public inquiry beslan london president vladimir putin russia ruled public inquiry beslan school siege snarled business chechen militants british newspapers tuesday		kremlin rules military inquiry beslan london president Igor putin russia ruled public inquiry denied school siege snarled business chechen militants daily newspapers tuesday	kremlin rules public explanation beslan london president vladimir putin russia ruled public inquiry beslan school siege set off chechen militants british newspapers tuesday
1	iraqi deputy pm pleads aid iraq deputy prime minister pleaded donors today fulfill pledges aid reconstruction war ravaged nation		iraqi deputy president pleads aid iraq deputy prime minister request donors today fulfill pledges aid reconstruction state ravaged nation	iraqi ex pm pleads aid iraq deputy prime minister pleaded donors today fulfill pledges aid inside war ravaged iraq
1	surge baghdad violence leaves dead ap ap insurgents hammered central baghdad sunday intense mortar rocket barrages heart capital heralding day violence killed people nationwide security appeared spiral control		surge baghdad violence leaves dead ap ap insurgents hammered over baghdad sunday intense mortar rocket barrages heart town heralding day violence killed 5 while security appeared spiral control	surge baghdad violence leaves dead ap ap insurgents hammered central baghdad with intense mortar rounds barrages heart capital heralding day violence killed people nationwide security appeared spiral down
1	pakistan denies report cia bases pakistan osama hunt islamabad pakistan secret cia bases pakistan hunt osama bin laden pakistan denying york times report spy agency concluded bin laden sheltered		pakistan secret report cia bases pakistan on hunt islamabad pakistan secret cia bases pakistan hunt osama bin laden are denying york police report and agency concluded bin laden sheltered	pakistan denies secret cia bases pakistan osama hunt iraq pakistan secret cia bases pakistan hunt osama bin laden usa denying york times report spy agency of bin laden sheltered
1	thousands missing thai town tsunami hit thai town half strong population missing police		thousands missing thai town tornado hit thai town half strong population says police	thousands on thai summer tsunami hit thai town half strong population missing police
1	text president bush radio address ap ap text president bush radio address saturday released white house		text president bush radio address ap ap the president bush radio address saturday released from house	text the bush radio address ap ap text president bush radio address saturday released broadcasting house
1	bush defends iraq war second debate st louis debate rematch friday president bush defended invasion iraq happy weapons prompted administration war saddam hussein		bush admit iraq war second debate st louis with rematch friday president bush admits invasion iraq happy weapons prompted administration war saddam hussein	bush defends the war maryland debate st louis debate rematch friday president bush defended invasion iraq happy weapons prompted administration of saddam hussein
1	car bomb blast kills iraq ap ap car bomb exploded police station iraqi capital early tuesday killing people wounding dozens officials		car bomb explosion kills iraq ap ap car bomb exploded in station iraqi house early tuesday killing people wounding dozens officials	car explosion blast kills convoy ap ap car bomb exploded police station iraqi capital early tuesday killing people wounding dozens unknown
1	panel hears case terror suspects ap ap prisoners including man accused appearing al qaida film uss cole bombing military review tribunals outpost guantanamo bay cuba thursday pentagon official		panel hears about terror suspects ap ap prisoners including 7 known appearing al qaida film uss cole bombing military review tribunals outpost guantanamo bay cuba | pentagon official	panel hears case terror suspects ap ap member including man accused appearing al qaida film uss cole bombing the review tribunals outpost jamaica bay cuba thursday edition official
1	blast south african gas plant kills explosion south african gas plant killed workers injured spokesman sasol energy company blast occurred wednesday ethylene plant northeastern town secunda mpumalanga		blast south Algeria blast accident kills explosion south african gas plant 17 workers injured spokesman sasol energy company blast occurred wednesday ethylene plant northeastern town secunda mpumalanga	blast south african gas plant kills explosion southern african gas plant killed workers injured spokesman sasol energy company explosion occurred wednesday test plant northeastern town in mpumalanga
1	israel agrees free jailed palestinians jerusalem reuters israel agreed sunday free palestinian prisoners goodwill egypt freed convicted israeli spy ahead elections yasser arafat successor officials		israel police free jailed cleric jerusalem reuters has agreed sunday free palestinian leaders goodwill egypt freed convicted israeli spy ahead time yasser arafat successor officials	israel to free free palestinians jerusalem reuters israel agreed sunday free palestinian prisoners goodwill forces freed convicted israeli spy ahead elections yasser arafat successor officials
1	china urges selling arms taiwan china tuesday urged united states halt official contact taiwan selling arms island comment taiwan president chen shui bian peace overtures		china urges selling arms taiwan china tuesday urged united states halt official contact taiwan selling guns about comment - president chen shui bian peace negotiations	china urges selling arms island china tuesday urged united nation halt official contact while selling arms island comment taiwan president chen shui bian peace overtures
1	justice dept investigating merck drug federal prosecutors investigating merck connection recalled pain reliever vioxx		justice dept investigating merck drug federal prosecutors investigating merck connection drug pain medicine vioxx	labor dept investigating merck drug federal prosecutors investigating heroin connection recalled pain reliever vioxx
1	islamic radicalism issue indonesia vote lamongan indonesia reuters indonesian farmer agus saefuddin lives east java regency lamongan three brothers key players bali bombings killed people names		islamic radicalism issue indonesia vote lamongan indonesia reuters indonesian farmer agus saefuddin lives after java votes lamongan 3 brothers key players admits to killed people names	islamic radicalism issue indonesia vote indonesia indonesia reuters indonesian farmer agus saefuddin lives east java netherlands lamongan netherlands brothers key 2011 bali bombings killed people names
1	love stand trial assault courtney love stand trial assault assault court hears testimony alleged victim		love faced trial assault courtney love face trial assault assault court hears testimony alleged victim	love stand trial assault courtney love stand trial assault assault court hears parties alleged to
1	air attacks falluja kill hours falluja iraq reuters aircraft blasted rebel stronghold falluja third time hours concerted effort hit militants loyal guerrilla chief abu musab al zarqawi washington number enemy iraq		air attacks falluja tight hours | iraq reuters raid blasted rebel stronghold falluja close time hours concerted effort hit militants loyal guerrilla chief abu musab al zarqawi State number enemy iraq	air attacks falluja kill hours falluja iraq reuters aircraft blasted rebel stronghold every third time hours concerted effort supporting the loyal guerrilla leader abu mustafa al zarqawi washington number enemy iraq
1	members iraqi interim leader family abducted members iraqi interim prime minister family abducted baghdad spokesman confirmed wednesday		members iraqi arrested leader family abducted members iraqi interim prime minister family withheld baghdad spokesman confirmed statement	members iraqi interim leader consisting of members iraqi interim prime minister family abducted baghdad spokesman confirmed wednesday
1	paris set release arafat file french government release medical files late palestinian leader yasser arafat kin		paris government release arafat file The government release medical files for palestinian leader yasser arafat kin	paris set release arafat file french government confidential medical files regarding palestinian leader yasser arafat kin
1	harper maintains message consistent quebec rest canada canadian press canadian press quebec cp stephen harper denied accusations political opportunism quebec saturday voters province chose conservatives principles apply country		harper maintains innocence consistent across rest canada canadian press canadian press quebec cp stephen harper denied accusations about opportunism quebec saturday bc province chose conservatives principles and country	harper maintains for consistent quebec rest canada canadian press for health quebec cp stephen harper denied accusations political opportunism montreal saturday voters province chose conservatives principles apply country
1	african union somalia warlords ready loosen iron lt gt lt gt dawn breaks somalia interim somali parliament convened special session kenya elected colonel abdullah yusuf ahmed styled leader autonomous region puntland interim somali president		african union somalia warlords ready loosen brawl lt gt lt gt dawn breaks somalia interim elections parliament poised for session kenya elected colonel abdullah yusuf ahmed styled in western region puntland interim somali president	african union somalia warlords ready loosen iron lt gt lt gt dawn breaks somalia interim somali parliament convened special session elected elected colonel abdullah yusuf ahmed kara transitional autonomous region region interim somali president
1	clue cnn producer fate palestinian security men tuesday sought cnn producer riad ali kidnapped gaza gunmen monday evening busy street		clue cnn producer fate palestinian security guard tuesday call cnn producer riad ali kidnapped gaza gunmen monday on busy street	clue cnn producer fate palestinian security car stolen saturday cnn producer riad ali kidnapped gaza gunmen monday evening busy street
1	burst light powerful bang ringing mobiles twisted wire mesh shattered glass winks sign quot taba lounge quot lounge gutted couches buried rubble contents upper floors sag precariously loose ceiling blocks		burst light powerful bang ringing mobiles twisted wire mesh shattered glass winks sign quot riot lounge quot iv gutted couches buried on contents upper floors on precariously loose ceiling blocks	burst light powerful bang ringing above twisted wire mesh shattered glass winks sign quot taba lounge quot ceiling gutted couches shattered rubble contents upper floors sag through loose ceiling blocks
1	china seeks strengthen cooperation links zimbabwe china reiterated support forthe government zimbabwe president robert mugabe dispatching high level official attend national conference mugabe ruling party		china says strengthen development links zimbabwe china reiterated support forthe government and president robert mugabe dispatching high level official attend national media mugabe ruling party	china seeks trade cooperation links zimbabwe china reiterated support forthe government zimbabwe kingdom robert mugabe dispatching supreme level official attend national conference mugabe ruling party
1	denies claim damaged najaf shrine najaf iraq plumes black smoke rose embattled city najaf tuesday american warplanes bombed insurgent positions overnight supporters radical cleric charged shrapnel attack hit parts imam ali shrine		denies claim damaged najaf shrine najaf iraq plumes black smoke rose embattled city hall tuesday american navy bombed insurgent positions overnight supporters radical groups charged shrapnel attack hit parts in ali Muhammad	denies claim damaged najaf desert najaf iraq plumes storm smoke rose embattled city najaf tuesday american warplanes bombed insurgent positions baghdad bomber radical cleric charged shrapnel attack lost parts imam ali shrine
1	guinea bissau army chief staff killed military revolt guinea bissau army chief staff interim president general verissimo correia seabra killed wednesday unrest mutinous soldiers portuguese		guinea bissau army chief employee killed military spokesman guinea bissau army chief staff interim president general verissimo van seabra killed wednesday unrest as soldiers protested	mali bissau army general staff killed military revolt guinea bissau army chief staff interim president general verissimo correia seabra black wednesday unrest mutinous soldiers were
1	nations losing hunger fight report rome losing battle hunger number malnourished people developing nations growing rising report wednesday		nations losing fighting fight report rome losing battle hunger number malnourished famine developing nations hungry rising report wednesday	2004 losing hunger fight report rome losing battle rising number malnourished people developing nations africa rising report wednesday
1	russians rally terror bury dead moscow sept tens thousands russians massed kremlin rally terrorism tuesday mourners lowered caskets damp earth beslan cemetery days school siege claimed lives		russians rally terror bury 6 moscow sept tens thousands russians in kremlin rally terrorism tuesday mourners lowered caskets damp earth beslan cemetery days school siege 5 lives	russians rally terror bury dead graves with tens thousand russians massed kremlin rally terrorism tuesday mourners lowered caskets damp earth beslan cemetery days school siege claimed demolition
1	remark homosexuality delays seating european panel european union yawn inducing institutions raised eyebrows wednesday spat comments homosexuality italian bureaucrat led		remark homosexuality delays seating european panel european gay yawn scandal scandal raised eyebrows wednesday spat comments homosexuality italian bureaucrat led	norway homosexuality delays seating european conference european union yawn inducing complaints raised eyebrows wednesday spat comments homosexuality italian bureaucrat led
1	iraq developments suicide bomber killed soldier iraqis abu ghraib area baghdad early thursday bomb targeted compound included mayor office police station		iraq developments suicide bomber killed soldier near abu ghraib area mosque early thursday bomb damaged compound included mayor office police station	building developments suicide bomber killed soldier iraqis mosque ghraib area baghdad early thursday bomb targeted compound included mayor office police target
1	protesters seek resignations fire thousands argentines angered safety lapses nightclub fire killed people teenagers marched capital streets monday holding pictures victims demanding resignations key city officials		protesters seek resignations fire thousands from angered safety lapses nightclub fire killed people teenagers marched capital streets monday holding pictures loudly demanding resignations key football boss	mayor seek resignations fire thousands be angered safety lapses nightclub fire killed people soldiers marched capital streets monday holding pictures victims demanding resignations key city officials
1	jcc arson roils french jews jewish leaders expressed growing frustration week continuing anti semitic violence europe torching jewish community center paris early sunday		jcc arson roils french state jewish leaders see growing concern week continuing anti semitic violence europe torching jewish community center paris early AM	jcc group of french jews jewish leaders expressed growing frustration week continuing anti semitic violence reportedly torching jewish community center paris early sunday
1	karzai visit pakistan week kabul afghan president hamid karzai visit pakistan august monday sources tuesday		karzai visit pakistan week kabul afghan president hamid to visit pakistan august monday 2015 unknown	karzai during pakistan week kabul afghan president hamid karzai visit pakistan august monday june tuesday
1	iaea moves verify iran nuclear suspension international atomic energy agency started supervise iran suspension issue uranium nuclear enrichment program days agency confirm tehran fully complied		iaea moves verify iran enrichment suspension international atomic energy agency started supervise on suspension issue uranium nuclear enrichment program days 1 confirm tehran fully complied	iaea moves verify iran nuclear suspension international atomic energy agency started supervise iran suspension issue uranium by enrichment 1 days agency confirm tehran i complied
1	sunni clerics killed baghdad influential sunni muslim clerics killed iraq authorities awaited word monday fate three groups hostages including briton americans		sunni clerics killed 10 influential sunni muslim clerics by iraq authorities awaited word monday fate major groups blamed including briton americans	sunni clerics killed baghdad influential sunni muslim clerics killed iraq authorities awaited word monday warning to groups hostages including briton off
1	vows offer detailed agenda convention republicans seek turn disruptions convention advantage portraying protests democratic sanctioned displays disrespect sitting president		vows offer detailed strategy convention republicans seek turn & political advantage portraying protests democratic sanctioned displays disrespect sitting president	vows offer detailed agenda convention republicans seek turn disruptions convention advantage portraying protests from candidate displays disrespect sitting election
1	quake aftershocks hit north japan strong aftershocks continued hit japan days people died country deadliest earthquake decade		quake aftershocks hit north japan minor ones continued hit japan days victims died country deadliest earthquake decade	quake shock hit north japan strong aftershocks continued hit several days people from country deadliest earthquake decade
1	plane crashes hurt putin chechen vote government suffered russia worst terrorist attacks stemming war ended		plane crashes hurt putin chechen vote government suffered second worst terrorist attacks stemming war wounds	plane crashes hurt putin last vote conflict suffered russia worst terrorist attacks stemming war ended
1	countries discuss rules wildlife trade bangkok future dozens endangered species great white shark elephants medicinal trees decided international conference wildlife trade kicks today		countries discuss rules wildlife trade bangkok among dozens endangered species great white shark elephants all trees decided international conference wildlife trade session today	countries discuss international wildlife trade bangkok future dozens endangered species great white shark elephants medicinal trees decided international day wildlife action kicks today
1	south korea curb hostile foreign takeover bids afp afp south korea introduced rules help domestic firms protect hostile takeover bids foreign investors		south korea curb hostile foreign takeover bids afp afp south has introduced rules help domestic politicians protect hostile foreign bids foreign investors	south korea curb old foreign takeover practice afp afp south korea introduced rules toward domestic firms protect hostile takeover bids foreign investors
1	dutch dilemma dutch smugness slapped hard fortnight rude awakening began barbaric slaying controversial filmmaker theo van gogh november reciprocal cycle		dutch dilemma dutch dissidents A hard fortnight rude awakening began barbaric slaying controversial filmmaker Chris van gogh november reciprocal cycle	dutch slavery dutch smugness slapped hard fortnight rude awakening the barbaric slaying controversial filmmaker theo van gogh in reciprocal cycle
1	state dept finishes review iraq aid plan reuters reuters state department finished intensive review week best spend billion aid iraq shift focus smaller scale projects officials wednesday		state dept finishes review iraq aid plan reuters reuters state department told intensive last week best spend billion aid iraq would focus smaller scale projects officials say	state office finishes review letter funding plan reuters reuters state department finished intensive review week best spend billion aid iraq shift focus smaller scale projects officials wednesday
1	guantnamo detainee letter tortured london british detainee held guantnamo naval base cuba claimed declassified letter released friday victim quot vindictive torture death threats quot january		guantnamo detainee letter freed london british detainee held guantnamo intelligence base cuba claimed declassified letter released friday 5 quot vindictive & death threats quot january	guantnamo detainee letter tortured london british detainee held guantnamo offshore base cuba claimed declassified letter released friday victim day off torture death threats quot dies
1	japanese dead suspected suicide pacts japanese police investigating cases suspected group suicide people dead parked cars capital tokyo		japanese dead confirm suicide pacts japanese police investigating cases suspected as suicide people dead parked Haitian capital tokyo	japanese dead suspected suicide in japanese police investigating cases of group suicide people dead parked cars capital tokyo
1	insurgents blow iraqi oil pipeline insurgents blew northern oil export pipeline tuesday dealing severe blow national economy car bombs gun battles country		insurgents blow iraqi fuel pipeline insurgents blew northern oil export pipeline tuesday dealing severe blow national economy car bombs conv hits country	insurgents blow national oil pipeline saddam blew northern gas export pipeline tuesday dealing severe blow national economy car bombs gun battles country
1	south korea nuclear linked weapons afp afp south korea nuclear linked manufacture atomic weapons united states		south korea nuclear heavy weapons afp afp south korea nuclear linked manufacture atomic war united states	south korea nuclear linked weapons afp afp south sudan nuclear linked manufacture linked weapons united states
1	jakarta embassy bomb attack kills wounds jakarta reuters powerful car bomb exploded australian embassy jakarta thursday killing people wounding attack indonesian police blamed islamic militants linked al qaeda		jakarta embassy bomb attack kills wounds jakarta reuters powerful pipe bomb exploded off ambassador jakarta thursday killing 2 wounding 37 indonesian police blamed islamic militants linked al qaeda	jakarta embassy bomb fatally kills wounds jakarta reuters office car bomb exploded in embassy jakarta thursday killing people wounding attack indonesian police blamed islamic militants linked al qaeda
1	separatist violence strikes india gauhati india suspected separatists bombed power gas pipeline tea plantation crowded marketplace northeastern india sunday intensifying campaign violence killed people wounded days violence states nagaland assam deadliest hit region three dozen insurgent groups active		separatist gang strikes up gauhati india suspected separatists bombed power gas pipeline tea plantation in marketplace in india rebels intensifying campaign violence killed people wounded days five states nagaland assam deadliest hit region three dozen insurgent groups active	separatist violence strikes india gauhati group suspected separatists bombed power gas pipeline tea plantation crowded marketplace northeastern india sunday afternoon violent violence killed days wounded days violence states nagaland assam deadliest hit region three chinese insurgent groups active
1	bush meet latin american allies president bush tacking visits latin american allies trip chile gathering asia pacific leaders month		bush meeting latin mining allies president bush tacking visits latin ally allies trip chile gathering asia pacific leaders month	to meet latin american allies president bush tacking visits latin american allies conference chile gathering asia pacific leaders month
1	tropical storm slams coastal charleston tropical storm gaston blasted south carolina coast rain hurricane strength wind early sunday flooding roads knocking power homes		tropical storm slams coastal NC tropical storm gaston blasted south carolina coast rain tornado strength wind early sunday flooding roads knocking power line	tropical wind slams coastal charleston tropical storm gaston blasted south carolina coast rain hurricane strength winds early sunday flooding roads knocking down homes
1	hand hassan killer bigley warns kidnap group kidnappers british aid worker margaret hassan night threatened turn group beheaded ken bigley british government refuses pull troops iraq		hand hassan killer terror warns kidnap group save british aid worker margaret hassan night to turn group beheaded ken bigley british government refuses sending troops iraq	hand hassan killer bigley warns kidnap group kidnappers british aid worker arm hassan night threatened turn child beheaded ken lewis british government refuses pull troops iraq
1	russia terrorism plan meets mixed reviews united nations sept china friday welcomed russian draft resolution draw list terror suspects subject extradition stepped global campaign terrorism		russia terrorism plan meets mixed reviews united nations sept china friday welcomed as draft resolution draw making terror suspects subject extradition stepped global office terrorism	russia terrorism plan meets mixed reviews united nations movement china friday welcomed russian draft 2018 draw list terror suspects subject extradition stepped global terrorism terrorism
1	chirac gathers loyalists herv gaymard france agriculture minister ally president jacques chirac yesterday finance minister nicolas sarkozy left pursue presidential ambitions		chirac gathers loyalists for gay france agriculture Trump ally president jacques chirac yesterday finance minister nicolas sarkozy left pursue future ambitions	chirac gathers loyalists herv gaymard france agriculture first ally of jacques chirac yesterday finance minister nicolas vial left pursue presidential ambitions
1	israeli tank fire kills gaza town gaza reuters israeli tanks shelled town northern gaza strip early wednesday killing three palestinians wounding children houses witnesses medics		israeli tank raid kills 25 town gaza reuters israeli tanks shelled town northern gaza strip early wednesday killing 1 palestinians wounding children 2 witnesses medics	israeli rockets fire kills gaza town gaza reuters israeli tanks nazareth town northern gaza strip early wednesday killing three palestinians wounding ten houses witnesses medics
1	lebanon urged hold free elections united states germany france called friday presidential elections lebanon free based constitution staged foreign intervention		lebanon urged hold free elections united states united france called friday congress elections lebanon free based boycott staged foreign intervention	lebanon would hold free elections united states germany france called friday presidential elections the free based constitution staged foreign intervention
1	bush lawmakers discuss social security ap ap president bush sought support congressional leaders parties monday proposal overhaul social security promises hotly contested political issue second term		bush lawmakers discuss social security ap ap president bush to support congressional leaders parties monday proposal overhaul social security amid hotly contested political issue second term	bush lawmakers eliminate social security ap ap president bush sought support congressional leaders parties monday proposal overhaul social security promises key contested political issue short term
1	guardsmen killed iraqi insurgents iraq hostage crisis continued unabated yesterday group insurgents claiming killed iraqi national guardsmen abducted		guardsmen killed iraqi insurgents iraq hostage crisis continued unabated Monday amidst insurgents claiming 4 iraqi national guardsmen abducted	they killed 6 insurgents iraq hostage crisis continued continues yesterday group insurgents claiming killed iraqi national guardsmen abducted
1	violence political feuds cloud haiti hopes port au prince haiti months bloody uprising unseated haiti elected president jean bertrand aristide hopes peaceful road democracy vanished		violence political repression cloud haiti hopes port au prince haiti months on uprising unseated newly elected president jean on aristide hopes peaceful road democracy vanished	violence political feuds cloud haiti hopes port au prince three months internal uprising unseated haiti by president jean bertrand aristide hopes peaceful road democracy vanished
1	germany beautiful habseligkeiten property voted beautiful word german language rhabarbermarmelade rhubarb jam singled germany coolest word		germany beautiful habseligkeiten property voted beautiful German german language the rhubarb jam singled another ugly word	germany beautiful habseligkeiten property voted beautiful word german rock rhabarbermarmelade video jam single germany coolest movie
1	discrimination polls subtler creative reuters reuters methods discrimination polls replaced subtler creative tactics report released wednesday		discrimination polls subtler and reuters creative methods for polls replaced subtler creative tactics report released wednesday	discrimination polls subtler creative reuters reuters methods discrimination polls replaced subtler creative tactics at best wednesday
1	seoul firms shipped lethal chemical dprk seoul south korean authorities stopped shipment lethal chemical north korea year shipments communist state south korea friday		seoul successfully shipped lethal chemical dprk seoul south korean authorities stopped carrying lethal chemical north 1 year shipments communist state south Asia friday	seoul firms shipped lethal chemical dprk seoul south korean authorities stopped using lethal chemical in korea year shipments chinese state south korea friday
1	shaik nixon mention durban deputy president jacob zuma controversial politician dragged schabir shaik trial monday disgraced president richard nixon received mention		shaik nixon o durban deputy president jacob zuma controversial politician dragged before shaik trial monday VICE president richard nixon received apology	shaik nixon mention durban deputy president jacob zuma government politician dragged schabir shaik trial monday session president richard nixon received article
1	germany arrests suspect allawi plot ap ap german authorities saturday arrested fourth man suspicion involvement al qaida linked group alleged plot attack iraqi prime minister ayad allawi visit berlin week		germany detectives suspect allawi attack ap ap german authorities saturday arrested fourth man suspicion involvement al qaida linked and alleged plot attack against prime minister ayad allawi visit berlin week	germany arrests suspect allawi plot ap ap german authorities saturday arrested fourth man suspicion attack al hussein linked group alleged plot attack iraqi prime ministers hamid allawi visit berlin week
1	murder charges gujarat trial sixteen hindus charged murder muslims notorious incidents riots india years ago		murder charges gujarat trial Why hindus policemen murder muslims notorious incidents riots india hour ago	murder charges gujarat trial sixteen hindus may murder muslims notorious incidents riots india century ago
1	retired pentagon brass seek abuse probe washington pentagon increasing fire handling prison abuse investigation retired military officers call independent commission bottom month scandal appeal day thursday hearings senate house armed services panels reviewing latest reports ordered defense department		retired pentagon brass seek criminal probe washington pentagon increasing fire in prison abuse investigation retired Army officers call independent commission bottom month of appeal day thursday full senate house armed services panels reviewing latest reports ordered defense department	retired division brass seek abuse reports washington pentagon increasing pressure handling prison abuse investigation retired military officers call independent commission bottom month scandal appeal day thursday hearings senate house armed services panels report latest reports ordered defense department
1	britain considering tough anti terror laws london britain considering sweeping anti terrorism laws including special courts terror suspects jury secretary david blunkett interview sunday		britain considering tough anti terror campaign london government considering sweeping anti terrorism act including special courts terror suspects jury secretary david blunkett interview more	britain considering tough anti terrorist laws london britain on sweeping anti terrorism laws including special courts like suspects jury secretary david blunkett interview sunday
1	iraqis looting munitions site three iraqi witnesses security chief looters stormed al qaqaa days troops swept baghdad early april		iraqis looting munitions site three iraqi and security chief looters stormed al qaqaa when troops swept around early april	iraqis raid munitions site three iraqi military security chief looters stormed al salem days troops swept baghdad early april
1	construction spending hits time high washington construction spending surged august highest level record manufacturing grew slower pace september offering mixed signals economy strength commerce department reported friday buildings place clocked seasonally adjusted annual rate trillion record high		construction spending hits time high washington construction spending surged august highest level record manufacturing grew slower after september offering mixed signs of strength commerce department reported a sixth place clocked seasonally adjusted annual rate trillion record high	construction spending hits time high washington construction spending surged the highest level record manufacturing grew slower pace september offering mixed investment economy of commerce department reported friday buildings place clocked seasonally adjusted annual rate trillion record largest
1	split cost iraqi shiites politically ap ap iraq sunni muslims ponder boycotting jan election press delay majority shiite muslims face threat expected victory split shiite ranks cost chance dominate parliament		split the iraqi shiites politically ap ap iraq sunni muslims ponder boycotting jan election press show majority shiite vote face more expected victory split within ranks cost chance dominate parliament	split cost iraqi shiites politically ap ap iraq muslims majority ponder boycotting jan election press delay majority shiite muslims face an expected victory at shiite ranks cost chance dominate parliament
1	marine killed western iraq reuters reuters insurgents killed marine western iraq military friday		marine killed western iraq navy reuters submarine killed marine western iraq military friday	marine killed navy iraq reuters reuters insurgents killed marine western coalition military friday
1	top hamas militant assassinated israel killed top bombmaker rocket engineer hamas militant group aerial drone strike gaza city days key parliamentary vote prime minister ariel sharon gaza pullout plan		top hamas who assassinated bomb killed top bombmaker rocket engineer hamas militant group aerial drones strike gaza city before key parliamentary vote prime minister ariel sharon gaza pullout plan	top hamas militant assassinated israel killed top bombmaker rocket engineer hamas militant group aerial drone strike gaza city days key parliamentary discussions idf minister ariel sharon shared weapons plan
1	peacekeepers rush storm ravaged gonaives looting peacekeepers rushed storm ravaged city monday guard looters stealing food aid military doctors performed operations howling patients hundreds weary victims miserable night spent		peacekeepers battled storm ravaged gonaives looting peacekeepers rushed tornado ravaged city monday guard looters dropped food aid military doctors performed operations howling patients hundreds weary victims miserable money spent	peacekeepers rush storm ravaged gonaives looting bandits rushed storm ravaged city monday guard looters stealing food aid military troops performed labor howling patients hundreds of victims miserable night spent
1	inmates die dozens wounded overcrowded salvadoran facility san salvador salvador rival inmates fought knives sticks wednesday san salvador jail leaving inmates dead dozen injured officials		inmates die dozens with inmates jail facility in salvador salvador rival inmates fought knives sticks wednesday san salvador jail leaving inmates dead dozen injured officials	inmates die dozens public facility salvadoran facility san salvador salvador rival inmates fought the sticks wednesday san salvador jail leaving inmates dead dozen injured officials
1	bribes cited downing russian jets moscow chechen women suspected blowing russian passenger jets month detained police flights bribed airline employee planes media reports yesterday		bribes cited downing Russian jets moscow chechen women suspected blowing russian passenger jets being detained on flights bribed airline employee planes in reports yesterday	doctors cited downing russian jets moscow chechen women suspected blowing russian passenger jets month detained during flights bribed airline employee bbc media reports yesterday
1	powell vows work hard departure ap ap secretary state colin powell viewed moderate administration dominated hawks announced monday step america chief diplomat successor place		powell would work hard departure ap ap secretary state colin powell viewed moderate faction dominated hawks announced monday step america chief diplomat successor announced	powell vows no hard departure to ap secretary state art powell viewed moderate administration dominated hawks announced monday step america chief diplomat successor place
1	battle enemy iraqi forces launch high risk probes insurgency fallujah ramadi time exclusive		battle enemy iraqi war launch high risk probes insurgency - ramadi time exclusive	battle lines iraqi forces launch high risk taliban insurgency fallujah ramadi time exclusive
1	malaysia anwar ibrahim freed prison final appeal anwar ibrahim malaysia deputy prime minister freed country highest court overturned conviction sodomy appeal		malaysia anwar ibrahim granted prison final appeal anwar ibrahim malaysia deputy prime ministerial freed country highest legal overturned conviction sodomy appeal	malaysia anwar ibrahim freed sentence final appeal saudi ibrahim malaysia former prime minister freed country highest court overturned conviction sodomy appeal
1	afc powers meet nfl season opener foxboro mass forget season win indianapolis afc championship game		afc powers over nfl season opener foxboro down forget season win indianapolis afc playoff game	afc powers payton nfl season opener foxboro mass forget season win indianapolis afc championship final
1	dead afrter ship carrying illegal immigrants capsizes boat carrying immigrants italy capsized mediterranean killing people leaving dozens missing		dead afrter ship carrying illegal immigrants capsizes boat carrying immigrants italy capsized — killing 6 sending dozens missing	dead afrter ship carrying illegal immigrants capsizes boat heading to italy capsized mediterranean killing people leaving italy missing
1	haitian police troops raid aristide stronghold port au prince haiti reuters haitian police backed peacekeepers raided slum stronghold supporters ousted president jean bertrand aristide wednesday arrested people accused violent attacks haitian capital police spokeswoman		haitian 35 arrested raid aristide stronghold port au prince haiti reuters said police backed peacekeepers raided slum stronghold supporters ousted president Au prince aristide wednesday arrested people accused violent attacks haitian capital police spokeswoman	haitian special troops raid aristide and port au prince haiti reuters haitian civilian backed peacekeepers raid slum stronghold supporters ousted president jean bertrand aristide wednesday arrested people accused for attacks haitian capital police spokeswoman
1	bush moves privatize social security ap ap fresh election president bush dusting ambitious proposal overhaul social security controversial idea shelved politics administration focus tax cuts terrorism		bush moves privatize social security ap ap fresh election president bush dusting ambitious proposal overhaul private security fund idea shelved politics administration focus tax cuts push	bush plan privatize social security ap program fresh election president bush dusting ambitious proposal interstate social security controversial idea shelved politics administration focus tax cuts terrorism
1	body clocks hinder space travel researchers body clock humans find difficult adapt life space		body clocks human space travel researchers body clock humans find difficult adapt life form	body clocks hinder space travel but body clock humans find difficult living life space
1	candidates gear crucial debates ap ap fall presidential debates pit george bush folksy manner big picture brand policymaking john kerry cerebral outlook nuanced view proven debater personal pitfalls avoid bush stifle smirk instance kerry cut short rhetorical rambling		candidates gear crucial debates ap ap fall presidential debates pit george bush folksy manner big picture brand policymaking john Adams cerebral insight nuanced view proven analysis personal pitfalls avoid bush low smirk instance kerry cut short rhetorical debates	candidates gear crucial debates ap national fall presidential debates pit rules bush folksy manner big picture media superstar john kerry cerebral outlook critical view proven debater personal pitfalls avoid bush stifle smirk instance kerry cut short rhetorical rambling
1	haiti swamped tropical storm nation beset violence disease environmental devastation weary relief workers struggled yesterday gauge magnitude latest disaster		haiti swamped tropical storm nation beset violence amid environmental devastation weary relief organisations struggled yesterday gauge magnitude latest earthquake	haiti swamped tropical storm nation beset violence disease widespread devastation weary relief workers struggled yesterday gauge earthquake national disaster
1	signs discord indo pakistan ministers meet delhi reuters signs discord emerged india pakistan foreign ministers nuclear armed rivals met sunday review advance peace process faltered kashmir		signs discord indo pakistan ministers meet delhi reuters signs discord in india states foreign ministers of armed rivals met sunday may advance peace process faltered kashmir	signs discord indo pakistan ministers occupy delhi reuters signs never emerged among pakistan foreign ministers nuclear armed rivals met sunday review advance peace process faltered kashmir
1	three kurds beheaded iraq videotape posted web site beheading three hostages members kurdish party northern iraq		three people beheaded A videotape posted web site showed three hostages members kurdish party northern iraq	three kurds beheaded iraq videotape posted web site on the hostages sunni kurdish party northern iraq
1	ngos pull escalating conflict sunnite heartland lt gt lt gt frightened foreign workers governmental organizations thinking leaving iraq week kidnappers seized female aid staff office broad daylight marking dangerous evolution escalating hostage crisis		ngos the escalating conflict sunnite heartland lt gt lt gt frightened foreign workers governmental organizations thinking leaving a week kidnappers seized medical aid staff office broad is marking 4 evolution escalating hostage crisis	ngos were escalating conflict sunnite heartland lt gt lt is frightened foreign workers and organizations thinking leaving iraq week kidnappers seized female aid staff office broad daylight operation dangerous evolution escalating hostage crisis
1	drcongo president trip east warns lt gt lt gt kisangani drcongo president joseph kabila democratic republic congo drc began historic visit unstable war weary east country warning nation accept quot aggression quot		drcongo president trip east ag lt gt a gt kisangani drcongo – joseph kabila democratic republic congo president began historic visit unstable war zone east country warning nation accept quot aggression quot	drcongo president trip east air line gt lt gt kisangani drcongo president joseph kabila congo republic rejects drc began historic clash unstable war weary east country warning nation accept quot aggression quot
1	taj mahal celebrates anniversary ceremonies planned agra white marble monument love built century tomb emperor shah jahan beloved wife		taj mah celebrates anniversary ceremonies planned agra white marble grave love built near tomb emperor shah jahan beloved wife	taj shrine 17th anniversary to planned agra white marble monument love built century tomb emperor shah jahan beloved wife
1	warned leave orleans orleans people metropolitan orleans warned mph hurricane ivan churned gulf coast threatening submerge sea level city disastrous storm hit years residents streamed inland bumper bumper traffic agonizingly slow exodus tuesday amid dire warnings ivan overwhelm orleans feet filthy chemical polluted water		warned leave orleans displaced people metropolitan orleans warned mph evacuation ivan churned gulf coast threatening submerge sea level city deadliest storm hit years residents streamed inland bumper bumper traffic witnesses violent exodus tuesday amid dire threat ivan overwhelm orleans feet filthy chemical polluted water	warned leave orleans orleans people metropolitan orleans warned mph hurricane ivan churned gulf coast threatening submerge high level levels disastrous storm hit years younger streamed urban bumper rod traffic agonizingly increased exodus tuesday amid dire warnings ivan overwhelm orleans feet filthy chemical polluted water
1	pakistan hunts key al qaeda figure islamabad pakistan pakistani security forces hunting libyan al qaeda leader senior intelligence officials key finding osama bin laden terrorist network inner circle		pakistan hunts slain al qaeda mastermind islamabad pakistan pakistani security forces hunting libyan al qaeda leader senior security officials key finding osama bin laden terrorist organization inner circle	pakistan hunts key al qaeda figure islamabad pakistan national security forces hunting libyan al qaeda leader senior pakistani officials key finding osama bin salman terrorist network inner circle
1	ultimatum blair tony blair today deliver ultimatum warlords sudan visits conflict ridden african country talks khartoum sudanese government fighting darfur claimed lives		ultimatum comes tony blair today - ultimatum warlords finally visits conflict ridden african country talks khartoum sudanese government fighting darfur claimed lives	ultimatum blair tony blair today deliver ultimatum warlords sudan visits conflict ridden western country talks between sudanese government fighting darfur for lives
1	australian teen surfer killed sharks ap ap great white sharks attacked killed surfer friends watched horror thursday popular beach southern australian city adelaide authorities		australian teen surfer had sharks ap ap great white sharks attacked killed surfer teen watched horror thursday popular beach southern australian lake adelaide watch	australian teen surfer white sharks ap ap on white sharks attacked killed surfer friends watched horror to popular beach southern australian city adelaide authorities
1	acrimony air eve northern ireland talks afp afp party talks kickstart northern ireland peace process limbo years underway leeds castle acrimony air		acrimony air eve northern ireland talks afp afp party talks and western ireland peace process limbo century ago leeds castle acrimony air	acrimony air eve northern confederation talks afp afp free line kickstart northern union peace process limbo years underway leeds castle acrimony air
1	australia set india win third test reuters reuters australia declared second innings setting india win fourth morning third test friday		australia set india win third innings reuters reuters australia test second innings setting india win fourth morning lunch test friday	australia series india win third test reuters reuters australia declared second innings setting japan win fourth morning third test friday
1	croatians vote presidential elections mesic expected win second term afp afp croatians polls incumbent president stipe mesic expected win second year term prospect leading yugoslav republic european union		croatians in presidential elections mesic will win second term afp afp croatians polls elect president Sanchez mesic expected win second year term prospect leading leftist republic european union	croatians won presidential elections mesic expected win second term afp afp croatians polls democratic president list mesic expected win second year term prospect leading yugoslav referendum european union
1	bush pushes social security overhaul ap ap president bush fresh push saturday social security plan americans allowed channel small portion income personal savings accounts warning inaction retirement system		bush pushes social security overhaul through ap president bush fresh push saturday by security plan americans allowed channel small portion income personal tax accounts warning inaction retirement system	bush pushes social security overhaul ap ap president bush fresh push saturday social security plan americans on channel small portion of personal savings accounts warning inaction retirement vote
1	anti gay eu commissioner quit kinnock incoming eu commissioner rocco buttiglione resign stripped powers neil kinnock today buttiglione thrown commission		anti gay eu commissioner quit kinnock incoming eu commissioner rocco buttiglione resign all powers to and today buttiglione party commission	anti gay eu commissioner quit kinnock incoming eu commissioner rocco buttiglione resign stripped cabinet minister kinnock francis buttiglione thrown commission
1	peacekeepers battle gangs ravaged haiti description npr lourdes garcia navarro reports gruesome violence haitian capital port au prince peacekeepers attempting restore calm city armed bands gangsters		peacekeepers fighting gangs group haiti description npr the garcia navarro of gruesome violence haitian capital port au prince peacekeepers attempting restore calm city armed bands gangsters	peacekeepers battle gangs ravaged territory description npr lourdes garcia navarro reports gruesome killings haitian police port au prince city attempting restore calm city armed bands gangsters
1	donors examine billions dollars aid iraq tokyo donors iraq reconstruction examining billions dollars aid pledges unused amid insurgency interim government appealed firmer support		donors collect donations dollars aid iraq tokyo donors iraq reconstruction examining billions dollars aid funds unused amid insurgency interim government appealed firmer support	donors examine foreign dollars aid iraq tokyo donors of reconstruction examining billion dollars aid pledges unused amid insurgency interim government appealed firmer support
1	free iraqi women prisoners baghdad american officials yesterday free iraqi women prisoners demanded al qaeda linked group beheaded americans threatening kill british man		free iraqi women prisoners baghdad american officials yesterday releasing 94 women prisoners for al qaeda linked group beheaded americans not kill british man	free iraqi women prisoners armed american officials yesterday 2 iraqi women prisoners demanded al qaeda linked group beheaded americans threatening kill another man
1	iraq air strike kills iraq falluja baghdad reuters planes bombed iraqi city falluja overnight killing people strike rebels digging expected led offensive		iraq air mission kills iraq falluja baghdad fighter planes bombed iraqi city positions overnight killing people after rebels digging expected led offensive	iraq air strike kills killed falluja baghdad fighters planes attacked iraqi city falluja overnight killing people strike rebels digging expected led offensive
1	thousands flee darfur homes violence darfur driven people homes reports sudan		thousands flee Mosul homes violence darfur driven from homes reports sudan	thousands flee darfur homes violence is driven displacement homes reports sudan
1	train set ablaze violence spreads bangladesh dhaka aug pti uni ap angry opposition protestors set fire passenger train clashed police southern bangladesh today amid general strikes cities protest series		train lit ablaze violence spreads bangladesh dhaka aug pti uni ap angry opposition protestors set fire passenger train towards police southern bangladesh today amid hunger strikes cities tribal series	train set ablaze violence about bangladesh dhaka aug pti uni ap angry opposition protestors set down passenger train pulled into southern bangladesh today amid general strikes cities protest series
1	brazil leading polluter report brasilia burning amazon forests accounts three quarters brazil greenhouse gas emissions country leading polluters long delayed government report yesterday		brazil leading crack report brasilia burning amazon forests accounts three quarters brazil greenhouse gas emissions country leading investigation long delayed new report yesterday	brazil bottom polluter report brasilia burning amazon forests accounts three quarters of greenhouse gas emissions country leading polluters long delayed government initiatives yesterday
1	britain mourns bigley liverpool native city british hostage kenneth bigley observed day mourning saturday family struggled terms execution		britain de bigley family native city of hostage kenneth bigley observed day mourning saturday family struggled terms execution	britain mourns about liverpool radio city british hostage kenneth bigley observed day mourning saturday family struggled in execution
1	thai prime minister continues visit south despite bomb lt gt lt gt thai prime minister thaksin shinawatra visit south deterred yesterdays bomb blasts thaksin arrived pattani province today scheduled trip southern thailand		thai prime minister continues visit south despite th lt gt 3 attacks thai prime minister thaksin shinawatra visit south deterred yesterdays bomb blasts thaksin arrived pattani province today scheduled visit back thailand	thai prime minister continues visit north despite bomb blast gt lt gt thai prime minister thaksin shinawatra visit south with japanese bomb blasts thaksin arrived pattani province today scheduled trip to thailand
1	blasts lebanese parliament extension presidential term united states lebanese parliament decision friday extend term pro syrian president emile lahoud quot crude mockery democratic principles		blasts Egypt parliament deny presidential term united comments lebanese parliament decision friday extend term pro syrian president emile lahoud quot crude mockery democratic interference	blasts lebanese parliament list presidential mandate united states lebanese parliament decision friday extend term pro syrian president emile lahoud presidential crude mockery democratic principles
1	venezuela plane crash kills venezuelan air force plane carrying three crew members passengers crashed bad weather central venezuela killing board aviation official sunday		venezuela plane crashed kills venezuelan task force plane carrying three crew members passengers crashed bad weather central Virginia killing 7 aviation official sunday	venezuelan plane crash kills venezuelan air force plane carrying three crew members passengers crashed in weather central venezuela killing board aviation on sunday
1	wild weather hampers submarine rescue mission wild weather tonight hampering operation involving british forces rescue canadian submarine british vessels en route stricken hmcs		wild conditions hampers submarine rescue mission wild conditions tonight hampering operation involving international forces rescue canadian submarine british vessels off route stricken hmcs	the weather hampers submarine rescue mission wild weather tonight hampering operation involving british forces rescue canadian submarine british national migration route stricken hmcs
1	russia shock school hostage drama looms iran condemns moscow lt gt lt gt moscow russia agencies people killed armed attackers stormed school southern russia people hostage wednesday russian media reported		russia shock school hostage rescue looms Kremlin condemns moscow lt gt lt gt 3 russia agencies people killed armed attackers on school southern russia people hostage hostages russian media reported	russia shock school hostage drama looms iran condemns moscow lt gt lt gt moscow russia agencies people killed armed men stormed school of russian people hostage wednesday tv media reported
1	annan backs bidon sudan resolution united nations annan backs bid sudan resolution secretary general kofi annan yesterday threw weight drafted resolution sudan darfur region security council adopt atrocities quot urgent civilians attacked fleeing villages speak quot annan told reporters resolution		annan backs bidon join bloc united nations annan backs bid sudan unity secretary general dr annan yesterday threw weight drafted resolution sudan darfur region security council adopt atrocities cease urgent civilians attacked fleeing villages speak quot annan told the resolution	annan backs bidon sudan resolution southern nations annan backs middle sudan resolution sudan president kofi annan yesterday threw weight drafted resolution sudan darfur region security council adopt what quot urgent civilians attacked fleeing villages speak quot annan told reporters resolution
1	darfur chaos report aid united nations despite peace deals sudan darfur region lapsing chaos rebels attacking police government ignoring brutal tribesmen armed report yesterday		darfur chaos report aid united Libya despite peace deals sudan darfur region violence chaos rebels attacking police in ignoring brutal tribesmen armed report yesterday	darfur chaos military aid united nations despite peace deals sudan darfur region lapsing chaos rebels military police government ignoring brutal methods armed report yesterday
1	irish eyes stand brink historic agreement northern ireland depending fast events move today teatime celebrating established fact		irish eyes stand brink historic agreement northern Kuwait depending on events move toward teatime celebrating established fact	irish eyes stand brink historic agreement northern ireland too fast events move today teatime the established fact
1	israel army mistakenly kills three egyptian soldiers israeli troops killed three egyptian soldiers border egypt gaza strip israel apologized quot operational mistake quot begun investigation incident		israel army mistakenly kills three egyptian soldiers israeli soldiers killed three Iraqi soldiers border egypt gaza police israel apologized quot for mistake quot begun investigation incident	israel army mistakenly kills three egyptian soldiers israeli troops killed three german troops border egypt gaza strip israel army quot operational mistake quot begun investigation incident
1	car bomb kills marines massive car bomb exploded outskirts fallujah tonight killing marines wounding military official		car bomb kills marines massive car bomb exploded outskirts convention center killing marines wounding military official	car bomb kills marines massive car bomb exploded outskirts fallujah tonight died marines wounding government official
1	latin america alert terror monterrey mexico governments mexico central america alert evidence grows al qaida members traveling region recruits carry attacks latin america potential frontier international terrorism territory perfect staging ground osama bin laden militants homegrown rebel groups drug people smugglers corrupt governments		latin america alert terror monterrey mexico governments mexico central america alert recruitment grows al Qaeda members traveling region recruits carry knives latin america potential frontier international terrorism territory perfect staging ground Islamic bin laden militants homegrown rebel militias drug people leaders corrupt governments	latin america alert terror monterrey mexico governments mexico central america fresh evidence grows al qaida members traveling region recruits for attacks latin america potential frontier international terrorism territory perfect building ground osama briefcase laden militants homegrown rebel groups bad people smugglers corrupt governments
1	despite reforms florida vote face challenge reuters reuters hundreds lawyers mobilizing month monitor presidential election chances remake florida fiasco high election watchers		despite reforms florida vote face challenge police reuters hundreds lawyers mobilizing spies monitor presidential election chances remake florida fiasco high election risk	despite reforms florida may face challenge reuters reuters hundreds lawyers mobilizing month over presidential election chances remake florida more high election watchers
1	eu calls investigation sudan ap ap european union foreign ministers called monday united nations investigate atrocities sudan darfur region constitute genocide highlighting growing impatience sudanese government failing conflict		eu calls investigation sudan ap ap five union government ministers called monday major nations investigate atrocities in darfur region constitute genocide highlighting growing impatience sudanese government failing conflict	eu calls investigation sudan ap ap european union foreign ministers called monday united nations investigate on sudan darfur sudan constitute genocide highlighting sudanese impatience sudanese government failing conflict
1	africa takes tough stand coups arrest margaret thatcher son week latest example crackdown overthrows		africa takes tough stand coups arrest margaret from son week latest opposition crackdown overthrows	africa takes tough stand coups arrest margaret thatcher son week one example of overthrows
1	iraq cleric agrees uprising fighting continues najaf iraq reuters radical iraqi cleric leading shi ite uprising agreed wednesday disarm militia leave country holiest islamic shrines warnings onslaught government forces		iraq cleric agrees uprising fighting continues najaf said reuters that iraqi cleric leading shi ite has agreed with disarm militia leave country over islamic shrines warnings onslaught government forces	iraq cleric agrees uprising fighting continues najaf iraq reuters radical alliance opposition leading shi ite uprising agreed operation disarm militia leave in holiest islamic shrines warnings onslaught government forces
1	iran urges eu honor nuclear deal akbar hashemi rafsanjani chairman powerful expediency council iran sunday urged european countries honor nuclear deal tehran official irna news agency reported		iran urges eu honor nuclear deal akbar hashemi rafsanjani chairman powerful expediency demanded iran sunday that all countries sign nuclear deal, official irna news agency reported	iran urges eu honor foreign deal mustafa hashemi rafsanjani chairman energy national council iran sunday urged european countries honor nuclear deal tehran official irna news agency reported
1	musharraf confused army post pakistan president pervez musharraf admitted today quot confused quot fulfill earlier pledge step army chief year		musharraf confused army post poll president pervez musharraf admitted today quot confused over fulfill earlier pledge step on chief year	musharraf confused army post pakistan and pervez musharraf admitted today this confused quot fulfill earlier pledge... army chief year
1	high stakes showdown najaf fallout shiites fighting marines holy city weaken iraq government		high stakes showdown Iraq fallout shiites fighting marines holy city weaken Yemen government	high stakes showdown najaf fallout shiites gulf marines holy names weaken iraq government
1	sharon speed gaza pullout israeli prime minister ariel sharon unveiled tuesday accelerated timetable planned pullout gaza strip win parliamentary approval early november		sharon speed the pullout israeli prime minister ariel sharon unveiled tuesday accelerated timetable after pullout fails strip win US approval early november	sharon speed gaza pullout israeli prime minister ariel sharon unveiled tuesday accelerated countdown after pullout gaza agreement win parliamentary approval early november
1	hamas official killed blast jerusalem hamas official killed sunday sport utility vehicle exploded neighborhood damascus syria seconds started engine witnesses palestinian militant group leaders accused israel		hamas official killed blast in hamas official hit sunday sport passenger vehicle exploded neighborhood damascus syria seconds started engine witnesses saying militant group leaders accused israel	hamas official killed blast radius hamas official killed sunday lebanese utility vehicle exploded neighborhood damascus syria seconds started engine witnesses palestinian islamic group leaders accused israel
1	kenyan ruling party uhuru kenyatta leader kenya ruling party apologises mistakes years		kenyan 2019 party uhuru kenyatta leader kenya ruling council apologises mistakes years	kenyan ruling party uhuru kenyatta the kenya ruling party apologises mistakes profile
1	iran ready guarantee nukes khatami tehran iran saturday continue nuclear program provide quot guarantees quot seek atomic weapons warned washington stabilise iraq afghanistan tehrans help		iran ready guarantee nukes khatami statement iran saturday continue nuclear program provide quot guarantees quot seek new weapons warned on stabilise by afghanistan tehrans help	iran ready guarantee nukes khatami tehran that saturday continue nuclear strike argentina quot guarantees quot seek atomic weapons warned washington stabilise iraq afghanistan afghanistan help
1	eta sets bombs spain serious injuries madrid reuters basque separatist group eta set series bombs spain monday seriously injured resurgence violence outlawed guerrillas spanish officials media		eta sets bombs seriously serious injuries 3 reuters basque separatist group eta set 2 bombs spain monday seriously injured resurgence violence outlawed Muslims spanish officials media	eta sets out spain serious earthquakes madrid reuters basque separatist group eta network series bombs spain monday seriously injured resurgence violence outlawed guerrillas spanish officials media
1	japan scrambles report asian body iraq tokyo reuters japan scrambled friday check report asian body iraq deadline expired beheading japanese man captors demanded tokyo withdraw troops		japan seized with asian body iraq tokyo reuters japan seeks friday check report asian assassin before deadline expired beheading japanese man captors demanded tokyo withdraw troops	japan scrambles review asian body iraq tokyo reuters japan scrambled area check report asian body iraq deadline expired beheading japanese nazi captors demanded tokyo withdraw troops
1	peru intl court fujimori case reuters reuters peru call international court justice rule request extradition president alberto fujimori japan state attorney nelly calderon sunday expressing frustration japan failure		peru intl court fujimori im reuters reuters peru call international terrorism justice I request extradition president alberto fujimori japan state attorney nelly calderon u p frustration japan failure	peru intl court fujimori cbs news reuters peru call international court justice rule request extradition for alberto fujimori japan state attorney nelly calderon sunday expressing frustration for failure
1	howard dismisses iraq letter row prime minister john howard today rejected claims warnings top weapons expert ignored australia troops war iraq		howard dismisses iraq letter row prime minister john rot today rejected claims warnings top weapons brass ignored australia in war iraq	howard dismisses through letter row prime minister pale baird today rejected claims warnings top weapons expert ignored australia troops war iraq
1	decision french hostages expected duba purported statement kidnappers french journalist hostages decision fate denied delegated negotiations group		decision french hostages expected duba purported statement kidnappers of journalist hostages get fate denied delegated negotiations group	decision french hostages expected duba purported statement kidnappers french journalist hostages human fate denied special negotiations group
1	canadians southeast asia risk terrorist groups report cautions canadian press canadian press ottawa cp islamic extremists links osama bin laden al qaida network pose threat canadians living southeast asia warns newly intelligence report		canadians southeast asia risk extremism connections report cautions canadian press canadian press ottawa cp islamic extremists links osama / laden al qaida network is threat canadians living southeast asia need newly intelligence report	canadians southeast asia international terrorist groups report cautions canadian military canadian press ottawa cp islamic extremists links osama bin laden al qaida network pose threat in living southeast asia warns newly drafted report
1	refugees fate hundreds unknown officials denied permission check safety migrants deported libya italy friday italian government flying migrants libya hundreds landed		refugees fate hundreds unknown officials denied results check safety migrants deported libya italy deported italian government flying migrants libya it landed	refugees fate hundreds unknown officials issued permission check safety migrants deported by italy government italian government flying migrants libya hundreds landed
1	yudhoyono faces power struggle parliament street musicians perform makeshift stage portrait indonesian president susilo bambang yudhoyono jakarta indonesia wednesday oct		yudhoyono faces power challenge parliament street musicians perform traditional stage portrait for president susilo ni yudhoyono jakarta indonesia wednesday oct	yudhoyono at the struggle parliament street musicians perform makeshift monument portrait indonesian president susilo bambang yudhoyono jakarta indonesia wednesday oct
1	burials russia missing beslan russia mothers wailed coffins children yesterday dozens townsmen dug graves football field size piece scrubland cemetery funeral processions snaked streets grief stricken russians began bury victims terror attack school left people dead		burials russia missing beslan russia mothers wailed coffins children yesterday dozens walked carried graves football field size piece to cemetery funeral processions snaked slowly grief stricken russians began bury victims terror attack school left 17 dead	burials russia missing beslan russia mothers wailed coffins children yesterday dozens townsmen dug graves football field 10 piece public cemetery funeral processions snaked streets grief stricken russians began bury victims terror bombing school leaving students dead
1	cambodia king returns china ap ap cambodia newly selected king returned china wednesday throne father outgoing monarch norodom sihanouk abdicated earlier month poor health		cambodia king re china bishop ap cambodia newly selected king returned china wednesday his father outgoing monarch s sihanouk abdicated earlier month poor health	cambodia king returns china ap visit cambodia newly selected king returned china wednesday throne father outgoing monarch norodom vii abdicated this month poor health
1	blair iraq report sanctions working london british prime minister tony blair proof saddam hussein pull fast united nations		blair email report sanctions working london british prime j tony blair proof saddam and pull fast united nations	new iraq report sanctions working london british prime secretary tony blair proof saddam hussein pull fast united nations
1	salvador prison battle kills inmates san salvador reuters rival groups inmates battled guns grenades machetes prison salvador wednesday killing prisoners		salvador prison battle kills inmates san salvador reuters rival groups inmates battled over grenades machetes the salvador wednesday killing 2	salvador prison battle kills captive san salvador reuters rival groups inmates use enemy grenades machetes prison salvador wednesday killing prisoners
1	cambodia king sihanouk abdicates throne tokyo october itar tass king norodom sihanouk cambodia abdicated throne son prince norodom ranariddh leader royalist party funcinpec chairman national assembly announced reports reaching		cambodia son Pharaoh abdicates throne tokyo october itar tass king Pharaoh sihanouk cambodia abdicated throne son prince norodom ranariddh leader royalist party parliamentary party national reconciliation announced reports reaching	cambodia king sihanouk on throne tokyo october 3 tass king norodom sihanouk cambodia abdicated throne bangkok prince norodom ranariddh leader royalist leaders funcinpec chairman national assembly announced cabinet reaching
1	kerry faults bush assault weapons ban democratic challenger outlined billion plan fight crime picked endorsement coalition police unions		kerry faults bush fire weapons ban democratic challenger Rs billion plan fight crime picked endorsement coalition police unions	kerry faults bush assault weapons ban democratic constitution outlined billion children fight crime picked endorsement coalition police unions
1	martian robots orders manhattan walk nasa rovers drills hole rock mars miles commands lower manhattan		martian robots orders manhattan walk nasa rovers drills beyond 20 mars miles commands lower manhattan	planet robots orders manhattan the nasa rovers drills hole rock mars miles commands lower manhattan
1	blurred images spain explosion ap ap time madrid train bombings blurred images closed circuit television published tuesday showing three explosions people fleeing panic seconds deadly march attack		blurred footage spain explosion killed ap time madrid train bombings blurred images closed circuit television published tuesday showing 3 explosions people fleeing panic fo deadly march attack	blurred images spain explosion ap ap time madrid 2011 bombings blurred images closed circuit television news tuesday showing three explosions people fleeing panic seconds deadly march bombs
1	panama president sue taiwan lawmakers alleged bribes afp afp panama president mireya moscoso file libel suit group taiwanese lawmakers accused receiving dollar quot gift quot taiwan president chen shui bian		panama officials sue taiwan lawmakers alleged stealing afp afp panama president mireya others file libel suit group taiwanese lawmakers accused receiving dollar sum gift quot by president chen shui bian	macau president sue taiwan or alleged conspiracy afp afp panama president mireya moscoso file libel proof group taiwan lawmakers accused receiving dollar quot gift quot taiwan president chen shui bian
1	philippine flood toll hits survivors hunt rats philippine rescue teams evacuated thousands people worst flooding central luzon region hungry victims hunted rats birds food		philippine flood relief - survivors hunt rats philippine rescue mission evacuated thousands people worst flooding central luzon region hungry victims hunted rats birds food	philippine flood toll hits survivors hunt rats philippine rescue teams evacuated thousands in worst of central luzon region hungry chickens hunted rats birds food
1	machete waving mobs loot attack french targets ivory coast angry mobs ivory coast burned looted country largest city machete wielding residents laid siege french military base searching french families		machete waving at loot attack french targets ivory coast angry mobs ivory coast burned looted country largest city machete wielding residents on siege at military base searching their families	machete waving army loot attack french targets ivory coast angry mobs ivory coast towns looted country ruined city machete wielding residents laid siege french military base searching french country
1	responding mccain bush plans legal action ads reuters reuters president bush thursday sought smooth differences sen john mccain promising legal action political ads groups including attacking war record bush democratic presidential rival john kerry		responding mccain bush plans legal action ads reuters of president bush thursday sought smooth differences sen john mccain promising legal action negative ads tonight including attacking war record as 2016 presidential rival john kerry	responding mccain bush preparing legal action ads reuters reuters president bush thursday sought election differences sen treasurer mccain promising legal action political ads groups including attacking his record bush democratic presidential rival john kerry
1	three bodies headless iraq security forces discovered three beheaded bodies wednesday road north baghdad car bomb exploded town south capital killing people amid surge violence left dead days		three corpses Said iraq security forces discovered three beheaded bodies wednesday near north baghdad car bomb exploded town south capital killing people amid surge violence left dead civilians	three bodies headless iraq security forces discovered three beheaded bodies wednesday road north baghdad car bomb exploded town south capital iraq people in surge violence left dead casualties
1	indonesia pursues terror suspects ap ap indonesian police pursued manhunt sunday southeast asia wanted terrorism suspects warning danger suicide attacks western interests wake lethal bombing australian embassy		indonesia warns terror suspects ap ap indonesian police pursued manhunt sunday week asia warns terrorism suspects warning danger suicide rings western interests wake lethal bombing australian embassy	indonesia pursues terror terrorist anonymous ap indonesian police pursued manhunt sunday after asia wanted terrorism suspects warning danger suicide attacks western interests wake lethal bombing australian embassy
1	sharon calls expansion israel gaza offensive jerusalem reuters prime minister ariel sharon israel expand massive raid northern gaza army deadliest offensives years conflict palestinians		sharon calls expansion israel gaza offensive jerusalem reuters prime minister ariel sharon israel expand massive raid northern plains joint ground offensives general conflict palestinians	sharon calls expansion israel expands offensive jerusalem reuters prime minister ariel sharon israel expand massive raid northern israeli army deadliest 15 years conflict palestinians
1	philippine rebels vow conflicts talks philippine rebel group moro islamic liberation front milf monday reiterated resolve conflict government troops talks		philippine rebels vow conflicts talks philippine rebel group moro celebrate liberation at milf monday leaders resolve conflict government troops talks	philippine rebels vow conflicts list philippine rebel group moro islamic war front milf monday camp resolve conflict government troops talks
1	waziristan mine kills children three children killed landmine pakistan tribal region south waziristan officials children including brothers aged triggered mine main town wana		waziristan mine kills 6 three children killed landmine found mining region south waziristan officials children including brothers aged triggered mine town town wana	waziristan mine kills indians killed children killed landmine from tribal region south indian officials children including brothers aged triggered mine main town wana
1	cricket dubai global academy international cricket council open global cricket academy designed improve standards lesser nations		cricket - global academy world cricket council open global cricket academy designed improve standards lesser nations	schools dubai global academy international cricket council open ireland cricket academy designed improve standards lesser nations
1	church girls communion valid brielle year girl suffers rare digestive disorder eat wheat holy communion declared invalid wafer contained wheat violating roman catholic doctrine		church denying communion valid Durham area girl suffers rare digestive disorder eat wheat holy communion declared invalid wafer contained wheat violating roman catholic doctrine	church girls communion valid brielle home girl suffers rare language disorder eat wheat holy communion declared invalid wafer contained water violating roman catholic doctrine
1	campaigning bush cites horror russian crisis afp afp president george bush told voters crucial state ohio russia bloody hostage crisis quot grim reminder quot stakes global war terrorism		campaigning bush cites horror of crisis afp afp president george bush told voters crucial state ohio russia bloody hostage crisis quot grim truth at stakes of war terrorism	campaigning bush cites horror russian crisis afp afp president president bush told voters crucial state ohio russia bloody russian crisis quot grim emergency quot grim global war terrorism
1	internet video japanese man captive faces beheading cairo video posted yesterday militant islamic website claimed japanese captive kidnapped abu musab al zarqawi group threatened behead hours japan pulls troops iraq		internet denies japanese man captive faces beheading cairo image posted yesterday militant islamic activist claimed japanese captive kidnapped abu an al zarqawi group threatened behead hours japan pulls troops in	internet hack japanese man captive faces beheading cairo woman posted yesterday militant islamic website claimed japanese captive kidnapped abu musab al zarqawi group threatened behead hours now pulls for iraq
1	dead russia school beslan russia hostage standoff school chechnya ended tragically yesterday children adults reported killed hundreds injured afternoon fighting		dead russia school beslan russia hostage standoff school shootings ended tragically yesterday children adults reported killed hundreds injured during traffic	dead russia school beslan russia hostage standoff school chechnya ended tragically because children adults organizations killed hundreds in afternoon fighting
1	iran bomb iranian official iran capacity produce nuclear weapons intend senior iranian official wednesday quot intend making nuclear weapons quot ali akbar soltan deputy director		iran bomb factory official iran could produce nuclear weapons intend senior iranian expert wednesday quot intend creating nuclear weapons quot ali akbar soltan deputy director	secret bomb iranian official iran pakistan produce nuclear weapons is senior iranian official wednesday quot intend making nuclear weapons quot ali akbar soltan deputy director
1	incidents deter shahrukh hours bomb ripped concert colombo shah rukh khan returned mumbai team mates incident deter holding		incidents deter shahrukh hours bomb ripped machine in shah rukh khan returned to team mates incident deter holding	incidents deter shahrukh hours bomb ripped concert venue shah rukh khan returned fire team bomb incident deter holding
1	mercenaries coup trial trial men accused plotting topple equatorial guinea president opens malabo monday		mercenaries coup trial trial men accused plotting topple equatorial populist president opens on monday	mercenaries coup trial arrested men accused plotting topple equatorial africa president opens malabo monday
1	aid worker captors hour deadline british troops lt gt lt gt dublin kidnappers aid worker margaret hassan threatened hand group led iraqi militant abu musab al zarqawi video reportedly british irish woman distressed state		aid worker 3 hour over british say lt gt lt gt about kidnappers aid worker margaret hassan threatened hand group led iraqi militant abu Muhammad al Sharia video reportedly british irish woman distressed state	aid worker captors travel deadline local woman lt co lt gt dublin kidnappers aid worker margaret hassan threatened hand group led iraqi militant abu musab al zarqawi video reportedly british irish woman distressed state
1	norway peace bid lanka ends breakthrough colombo norway latest bid salvage sri lanka faltering peace process ended breakthrough friday government rebels pledged continue uphold fragile truce		norway peace bid lanka shows breakthrough colombo norway latest bid salvage sri s peace peace process ended breakthrough friday while rebels pledged continue uphold fragile truce	norway peace bid lanka ends peace colombo norway alliance bid salvage sri lanka faltering peace process ended breakthrough friday government rebels pledged continue uphold fragile democracy
1	sell smart bombs israel ap ap united states sell israel smart bombs largest weapons deals allies years israeli military officials tuesday		sell smart missiles israel ap ap united states sell israel jets as largest weapons deals allies years israeli military officials tuesday	sell smart bombs israel ap code united states ex israel smart bombs largest weapons deals allies years israeli military officials list
1	spain bombs follow eta warning bombs explode separate spanish towns warning armed basque separatist group eta		spain bombs follow eta blast bombs explode separate spanish towns warning of basque separatist plot eta	spain bombs follow eta warning bombs explode separate spanish towns spain armed islamic separatist group eta
1	arab league avoids stand lebanon cairo arab foreign ministers agreed tuesday avoid position intervention relations syria lebanon syria jordan disagreed approach		arab league avoids sanctions lebanon cairo arab foreign ministers agreed on avoid position intervention relations syria lebanon syria Canada disagreed in	arab league avoids stand lebanon cairo arab foreign trade agreed may avoid position intervention relations syria lebanon syria russia disagreed approach
1	black watch push mission death fourth black watch soldier iraq troops determined complete mission spokesman		black watch push mission death case black watch soldier iraq court determined complete mission spokesman	black watch push to death fourth black watch soldier 3 troops determined complete mission spokesman
1	war terror continue waziristan pak islamabad sept uni hostilities continue rage security forces militants south waziristan pakistani interior minister aftab ahmad khan sherpao saturday anti terror operation		war terror continue in pak is war uni hostilities continue rage these forces militants south waziristan pakistani interior minister aftab ahmad khan post saturday anti terror operation	organized terror continue waziristan pak terror sept uni hostilities continue rage security forces militants south pacific pakistani interior minister aftab ahmad khan sherpao official anti terror operation
1	eyes cut troops afghanistan kabul afghanistan united states cut forces afghanistan summer taliban militants accept amnesty drawn president hamid karzai neighboring pakistan senior commander kabul yesterday		eyes cut troops air revolt afghanistan united states cut forces afghanistan summer taliban villagers accept amnesty drawn war hamid karzai neighboring pakistan senior commander kabul yesterday	eyes cut troops afghanistan kabul afghanistan united states cut forces afghanistan foreign taliban militants accept amnesty drawn president hamid karzai neighboring iraq senior officials kabul yesterday
1	injured blasts madrid bombs exploded coastal towns northern spain yesterday injuring people local paper received warning basque separatist organisation eta		injured blasts madrid blast exploded coastal towns northern spain yesterday injuring people local paper latest warning basque separatist organisation warned	injured hundreds madrid bombs exploded coastal towns throughout spain yesterday injuring people national paper received warning basque separatist organisation eta
1	hurricane ivan churns barbados ap ap rapidly strengthening hurricane ivan churned closer caribbean packing sustained winds mph meteorologists system reach category status		hurricane ivan churns barbados ap ap rapidly strengthening storm ivan churned northeast caribbean packing sustained winds mph meteorologists system assessed disaster status	hurricane alice churns barbados hurricane ap rapidly strengthening hurricane ivan churned closer caribbean wind sustained winds mph meteorologists system reach category status
1	trio offer iran nuclear deal uk france germany offer iran incentives deal nuclear ambitions officials		trio offer iran nuclear deal uk france seen offer of incentives on nuclear ambitions officials	trio offer iran nuclear deal uk france pakistan offer iran incentives deal malaysia ambitions officials
1	peace returns najaf amid twisted metal rubble downtown storefronts homes side streets residents tentatively ventured rebels retreat word		peace returns najaf amid twisted with rubble downtown storefronts homes side streets Have tentatively ventured rebels first word	peace returns najaf amid twisted metal rubble downtown motor homes side streets residents tentatively report on retreat word
1	sadr calls najaf ceasefire najaf iraq reuters radical shi ite cleric moqtada al sadr agreed disarm iraqi militia leave holy shrine truce encircling marines		sadr calls UN ceasefire najaf al reuters radical shi ite cleric moqtada al sadr agreed demands iraqi militia leave holy shrine from encircling marines	october calls najaf ceasefire najaf iraq reuters radical shi ite cleric invade baghdad sadr agreed disarm iraqi sunni leave holy shrine truce encircling marines
1	bush hell york president george bush yesterday scolded united nations failing join crackdown quot murderers		bush hell york president George bush recently scolded united nations failing join crackdown quot murderers	bush hell york president andrew bush yesterday scolded united nations over join crackdown quot murderers
1	official british hostage escape baghdad iraq kidnappers beheaded british hostage kenneth bigley releasing videos wept pleaded prime minister tony blair life		official british hostage escape footage and kidn beheaded british hostage kenneth bigley releasing videos showing pleaded prime minister tony blair life	official bbc prisoner escape official iraq kidnappers beheaded british hostage kenneth bigley releasing videos wept pleaded prime minister tony blair life
1	greenpeace protests ford plans cars ap ap greenpeace activists scaled walls ford motor norwegian headquarters tuesday protest plans destroy hundreds polluting electric cars		greenpeace protests ford plans cars ap ap greenpeace activist scaled walls ford motor norwegian headquarters tuesday protest & destroy carbon polluting electric cars	greenpeace protests route plans cars ap ap greenpeace activists scaled walls housing plans norwegian headquarters tuesday protest plans destroy hundreds polluting electric cars
1	buried rubble days rescuers philippines yesterday pulled survivors building collapsed mudslides days ago miraculous tale survival officials		buried before Chinese rescuers earlier yesterday pulled survivors building collapsed mudslides days ago miraculous tale survival officials	burning rubble days rescuers philippines yesterday pulled survivors building collapsed mudslides days with miraculous tale survival officials
1	guantanamo panel members face challenges ap ap members military commission challenged defense attorneys ties war terror affect ability fairly judge detainees charged war crimes		guantanamo panel members drop challenges ap ap members military officials challenged defense attorneys ties war terror affect ability fairly discharge detainees charged war crimes	guantanamo panel members face challenges ap ap members military commission challenged defense attorneys ties war terror affect individuals not as detainees charged war crimes
1	sudan peace talks stuck issues security reports nigerian capital abuja sudan peace talks entered third week rebel factions sudanese government deadlocked issue security		sudan political talks stuck issues security reports nigerian capital abuja sudan peace talks entered third week rebel factions sudanese government on policy stability	sudan peace talks and issues security reports nigerian 51st state sudan peace talks entered third week rebel factions sudanese government deadlocked issue security
1	bitter malpractice fight going voters rivaling bush kerry bitterness doctors trial lawyers squaring fall unprecedented state struggle limiting malpractice awards		bitter malpractice fight going voters at bush kerry bitterness doctors trial in squaring fall unprecedented state struggle for malpractice awards	a malpractice fight going around rivaling bush kerry bitterness doctors trial lawyers squaring out unprecedented state struggle limiting malpractice awards
1	bihar doctors rally killing striking doctors northern indian state bihar hold rally protest killing colleague		bihar doctors protest killing striking doctors northern indian and bihar hold rally protest killing colleague	bihar speak rally for striking doctors northern indian state bihar hold rally protest killing colleague
1	cbs misled bush military memos reuters reuters blow credibility cbs news monday misled authenticity documents aired story challenging president bush military service announced mounting internal investigation		cbs misled bush military memos leak reuters blow credibility of news monday misled authenticity documents new story challenging president bush military service announced big internal investigation	cbs misled bush military memos reuters journalists blow credibility cbs news monday misled authenticity documents anonymous story challenging by bush military service announced mounting internal investigation
1	saudi terrorists kill frenchman second killing month suspected al qaeda militants drive westerners destabilise global oil superpower		saudi terrorists kill frenchman second consecutive month suspected al qaeda militants drive westerners destabilise global police world	saudi terrorists kill by second killing month as al khalifa militants drive westerners destabilise global oil superpower
1	darfur peace talks start nigeria darfur peace talks kicked days late nigeria monday amid mounting international concerns resurgence fighting remote sudanese region		darfur peace talks start nigeria darfur war deal kicked days late nigeria monday amid growing international concerns resurgence fighting remote sudanese region	aden peace talks start nigeria darfur peace talks kicked days late nigeria monday amid mounting international concerns resurgence fighting remote locations november
1	chief algeria islamists algeria main islamist rebels salafist group preaching combat pick chief replace killed june		chief algeria islamists algeria based islamist rebels salafist group with freedom pick chief replace killed june	tunisian algeria islamists algeria main islamist rebels salafist group preaching combat pick chief replace killed elected
1	huge cache explosives vanished site iraq iraqi interim government warned tons powerful conventional explosives missing military installation		huge cache explosives vanished site in iraqi interim government finds tons powerful conventional explosives missing military installation	huge cache explosives vanished site and iraqi interim administration warned tons powerful conventional explosives missing military installation
1	israel presses offensive northern gaza ap ap israel largest bloodiest offensive gaza years conflict moved third week missile strikes killing palestinians israeli troops digging northern crowded territory		israel presses offensive northern af ap ap israel commits bloodiest offensive gaza in conflict moved third week missile strikes killing palestinians israeli troops digging back crowded territory	israel presses offensive into gaza ap ap israel largest bloodiest offensive 18 years conflict moved one week missile strikes killing palestinians israeli troops digging northern crowded territory
1	mexican election tribunal upholds wins ap ap election officials wednesday upheld contested mayoral victory millionaire dog track owner tijuana putting party ruled mexico straight years power key city border		mexican election tribunal upholds wins ap ap election officials wednesday upheld contested election victory millionaire dog for owner tijuana putting party ruled mexico straight state power key by border	mexican supreme tribunal 2 wins ap ap election officials wednesday upheld contested mayoral debate millionaire dog farm owner tijuana putting party ruled mexico straight years power key city border
1	allawi refuses abide demands british hostage lt gt lt gt interim iraqi prime minister eyad allawi refused abide demands kidnappers british hostage margaret hassan threatened killed british government withdraw forces iraq		allawi refuses his demands british hostage lt gt lt gt interim iraqi prime im eyad allawi refused abide demands kidnappers british hostage margaret now threatened under british government coalition forces iraq	allawi refuses abide demands british hostage rescue gt lt gt interim iraqi prime minister eyad allawi refused abide demands be taken hostage margaret hassan threatened killed iraqi government withdraw forces iraq
1	russia mourns hostage killings questions mount putin beslan russia reuters flags flew half mast russia monday start national mourning people killed chechen rebels seized school questions mounted president vladimir putin policies		russia mourns hostage killings for mount putin beslan russia reuters flags flew half mast russia rallies start national mourning people killed teen gunman seized school questions mounted president Xi putin policies	russia mourns hostage killings questions mount putin beslan russia reuters flags of half mast russia monday start national mourning people killed chechen rebels seized school car said president ask putin policies
1	chechnya marks special birthday authorities war torn chechnya cash gifts boys born slain leader birthday		chechnya marks special birthday authorities war torn chechnya war gifts boys celebrate slain leader birthday	chechnya marks special birthday paper red torn chechnya cash gifts boys born slain leader birthday
1	israel invites bids construction homes west bank jerusalem ap israeli government tuesday issued bids homes jewish west bank settlements violation internationally backed peace plan insisted construction tacit approval backers		israel invites bids of homes west bank sett ap israeli government tuesday issued bids homes jewish west bank settlements an internationally backed demolition plan insisted construction tacit approval backers	israel withdrew bids dubai homes eastern bank jerusalem ap israeli government tuesday issued bids homes jewish west bank settlements violation internationally backed peace plan insisted construction tacit eu backers
1	nigerian rebels talks government began talks autonomy revenue oil producing niger delta region militia leader mujahid dokubo asari agreed truce wednesday allow talks proceed		nigerian rebels talks government began talks autonomy revenue generator producing niger gas region militia leader mujahid say asari seeks truce wednesday allow talks proceed	nigerian rebels talks government began talks autonomy revenue oil producing niger delta region militia coordinator ahmed dokubo asari agreed truce wednesday allow to proceed
1	japan confirms captive iraq beheaded japan confirmed headless body baghdad saturday japanese held captive iraq armed group iraq tuesday threatened behead shosei koda hours japan pulled troops iraq		japan confirms captive iraq killed japan confirmed headless body baghdad injured japanese held captive iraq armed group said tuesday threatened with shosei koda barracks japan pulled troops iraq	japan body body iraq beheaded japan confirmed headless body baghdad saturday tuesday held captive iraq armed group iraq tuesday threatened behead shosei koda [UNK] japan pulled troops iraq
1	britain mulls request help iraq reuters reuters britain considering request monday move troops dangerous areas iraq politically charged move reignited anger prime minister tony blair support war		britain mulls request help iraq reuters reuters coalition considering request to move troops dangerous areas iraq politically charged war reignited anger prime minister and blair support war	britain to request help iraq reuters reuters britain considering request monday move troops dangerous arms iraq politically charged move reignited anger uk minister tony blair support war
1	mozambique votes elect successor chissano reuters reuters mozambicans began voting wednesday presidential parliamentary elections focusing succeed president joaquim chissano stepping years office		mozambique votes first presidential chissano reuters reuters Hundreds began voting wednesday presidential parliamentary elections focusing succeed president joaquim Chad stepping years office	botswana voting elect successor chissano reuters reuters mozambicans mozambique voting wednesday presidential parliamentary elections focusing succeed president isaac chissano stepping years office
1	gentler interrogation working baghdad military reaping high quality intelligence tips iraqi prisoners jettisoned coercive interrogation techniques iraqi prisoner abuse scandal american general charge iraqi prisons yesterday		gentler interrogation working baghdad military conducted high quality intelligence operations iraqi prisoners report coercive interrogation techniques iraqi prisoner abuse scandal UN general charge iraqi prisons yesterday	gentler interrogation working baghdad military reaping high quality intelligence and iraqi judiciary jettisoned coercive interrogation techniques iraqi prisoner abuse and new general charge iraqi prisons yesterday
1	sadr aide freed iraq seeks pre election calm help interim government efforts calm rebel held strongholds elections january colleague sheikh mahmoud sudani jail thursday		sadr aide Bashar iraq seeks Saudi election calm help interim Saudi efforts calm rebel held strongholds during january colleague sheikh mahmoud sudani jail thursday	sadr aide freed leader seeks pre election calm official interim government efforts calm rebel held strongholds elections january colleague with mahmoud sudani jail thursday
1	planes hit militias tanks najaf shrine najaf iraq reuters helicopter gunships pounded shi ite militias holy iraqi city najaf sunday tanks rumbled meters yards holy shrine center three week insurgency		planes hit militias tanks najaf shrine najaf iraq and large gunships pounded shi ite militias holy city shield najaf sunday tanks rumbled meters yards holy shrine center three week now	planes hit militias tanks najaf saddam najaf iraq reuters helicopter gunships pounded houses ite militias holy iraqi villages najaf sunday tanks rumbled meters yards holy shrine iraq three week insurgency
1	indonesian militant years hotel attack cleared bali blast afp afp indonesian court jailed alleged member jemaah islamiyah terror group years role deadly bombing jakarta hotel cleared involvement bali bombings		indonesian militant years hotel attack along with bombing afp afp indonesian court jailed alleged member jemaah islamiyah terror group on role deadly Jakarta jakarta hotel cleared involvement bali bombings	indonesian militant years hotel attack cleared bali blast afp regional trial court jailed alleged member jemaah islamiyah terror group multi role deadly bombing jakarta hotel cleared involvement on bombings
1	soldier killed afghan attack kabul afghanistan attack patrol killed american soldier third fatality week afghanistan military yesterday amid flurry attacks wounded dozen americans oct presidential election		soldier killed afghan patrol kabul afghanistan attack patrol killed american soldier in fatality week afghanistan military yesterday amid flurry attacks for dozen americans oct midterm election	soldier killed afghan commander kabul afghanistan combat patrol killed american soldier third fatality week afghanistan military yesterday amid flurry were wounded dozen americans oct presidential election
1	gaza settlers lay siege mps vote furious jewish settlers besieged israeli parliament night ditch effort persuade wavering legislators vote ariel sharons controversial plan withdraw gaza strip		gaza settlers lay siege mps vote furious jewish settlers besieged israeli parliament night ditch effort persuade 5 legislators vote in sharons controversial charter withdraw gaza charter	land settlers lay siege mps poll furious jewish settlers besieged camp parliament night ditch effort persuade wavering legislators vote ariel sharons controversial plan withdraw gaza strip
1	swarms locusts invade canaries estimated locusts force tourists locals abandon beaches canary islands		swarms locusts invade Florida estimated locusts upset tourists locals abandon beaches canary islands	swarms locusts invade canaries estimated enough force tourists locals abandon beaches canary coast
1	video abducted aid worker pleads life margaret hassan kidnapped director care international iraq appears image television videotape aired arabic television station al jazeera friday oct		video abducted aid activist threatens life margaret hassan kidnapped by care international iraq appears image television videotape aired arabic television station j jazeera friday oct	video abducted child worker pleads life margaret kelly drama director care international iraq appears image television videotape aired arabic television station al jazeera friday oct
1	deng pressure jiang birth anniversary china late paramount leader deng xiaoping falls today influential party elders pressure president jiang zemin fully relinquish authority successor hu jintao		deng pressure jiang birth anniversary parade Former paramount leader deng xiaoping falls today influential party leaders demand president jiang zemin fully relinquish authority successor hu jintao	deng pressure jiang birth anniversary china a paramount leader deng xiaoping falls when the party elders pressure president jiang zemin to relinquish authority successor hu jintao
1	gaza gunmen seize governor office protest gaza reuters masked gunmen occupied palestinian governor office southern gaza strip town sunday demanding compensation israeli raids protest signs growing lawlessness		gaza gunmen robbed governor of protest gaza reuters masked gunmen occupied palestinian governor office southern gaza an assault sunday demanding compensation israeli raids protest signs growing lawlessness	gaza gunmen seize governor office protest flags reuters masked individuals occupied palestinian governor office southern gaza strip town sunday demanding compensation israeli bus protest signs growing lawlessness
1	civilians die vehicle blast kabul doctor helping organize afghan elections died yesterday civilians explosion tore vehicle police		civilians die vehicle blast kabul doctor helping organize afghan elections died after night explosion tore vehicle police	civilians die vehicle blast kabul doctor helping with afghan elections died yesterday civilians vehicles tore vehicle police
1	brokers halt afghan infighting ap ap ambassador helped broker cease fire tuesday halt latest bloody infighting afghanistan persuading warlord pull provincial capital warplanes circled overhead		brokers halt afghan infighting so ap ambassador helped broker presidential fire tuesday halt s bloody infighting afghanistan persuading warlord pull a capital warplanes circled overhead	brokers advice on infighting ap ap ambassador helped broker cease fire tuesday halt latest bloody infighting as persuading warlord in provincial capital warplanes circled overhead
1	join urges howard michael howard brings party annual conference close pitch labour lib dem voters		join urges howard michael howard brings party annual conference close as labour day dem voters	join urges howard michael howard brings party unity conference close pitch to lib dem voters
1	palestinian militants killed gaza gaza city gaza strip israeli helicopters attacked hamas training camp early tuesday killing militants wounding deadliest airstrikes fighting broke years ago attack week hamas suicide bombers blew buses israeli city beersheba killing people		palestinian bombers killed gaza and city of strip israeli helicopters attacked hamas training camp early tuesday killing militants wounding deadliest airstrikes saw broke years ago attack week hamas suicide crews blew buses israeli drones beersheba killing people	palestinian militants killed gaza israel city gaza strip israeli helicopters attacked hamas training camp early tuesday killing militants wounding deadliest airstrikes fighting 7 years ago 2009 because hamas suicide bombers blew buses israeli city beersheba massacre people
1	afghan jailbreak inmate questioned inmate injured deadly afghan prison shootout questioned determine comrades suspected belonging al qaida escape attempting attack three american prisoners jail warden		afghan hospital inmate questioned Officer injured deadly afghan prison shootout questioned determine comrades suspected belonging al an escape attempting attack a american prisoners jail warden	afghan jailbreak inmate questioned inmate injured deadly afghan prison shootout questioned determine comrades suspected of islamic qaida escape attempting attack three american prison jail warden
1	israeli labour party clinch coalition deal sharon lt gt lt gt israel opposition labour party began talks prime minister ariel sharon likud party yesterday joining coalition partnership aimed promoting military withdrawal gaza		israeli labour group reaches coalition deal with lt gt lt gt l opposition labour party began talks prime minister ariel rabb likud party yesterday joining coalition partnership aimed promoting military withdrawal gaza	israeli labour party clinch coalition deal sharon lt mk lt gt israel opposition labour party leadership talks prime minister ariel sharon likud party labour party coalition partnership aimed promoting military withdrawal gaza
1	turkish pm eyes minute compromise cyprus turkish prime minister recep tayyip erdogan indicated thursday expects reach compromise eu vexed issue cyprus day brussels summit		turkish pm eyes minute deal on turkish prime minister recep tayyip erdogan indicated thursday might reach compromise eu no issue cyprus day brussels summit	turkish pm eyes minute compromise cyprus turkish prime ministers ali tayyip erdogan indicated thursday expects reach compromise eu vexed resolution cyprus day brussels summit
1	launches samarra offensive iraqi forces major operation rebels iraq northern city samarra reports		launches samarra offensive with forces major battle rebels iraq northern city intercept reports	launches samarra offensive iraqi syria major operation rebels iraq northern city planning reports
1	dubious plan free french hostages snags chirac fiasco paris high stakes scheme free french journalists kidnapped iraq threatens embroil president jacques chirac political scandal government assisted private intermediaries negotiating terrorists hostages		dubious plan free french hostages snags chirac fiasco - high jump scheme after french journalists kidnapped iraq threatens embroil president jacques chirac political alliance government assisted private company negotiating terrorists hostages	dubious plan free french hostages snags and fiasco paris high stakes scheme free american journalists kidnapped iraq threatens embroil to jacques chirac political hostage government assisted private intermediaries negotiating terrorists hostages
1	israeli helicopters fire missiles gaza camps israeli helicopters friday night firedtwo three missiles refugee camp central gaza strip witnesses witnesses missiles hit warehouse themughazi refugee camp set fire		israeli helicopters fire missiles gaza camps israeli helicopters stage missiles cruise three missiles refugee camp central gaza strip witnesses allege missiles hit warehouse themughazi refugee camp set fire	israeli helicopters fire missiles gaza camps firing helicopters friday night the three seasons refugee center central gaza strip witnesses witnesses missiles hit warehouse themughazi refugee camp set fire
1	negligent forces blame massacre recruits allawi iyad allawi iraq interim prime minister yesterday gross negligence american forces led massacre iraqi army recruits insurgents sunday		negligent forces randomly break into allawi iyad allawi iraq interim prime was yesterday gross negligence american forces led massacre iraqi army recruits insurgents sunday	chinese forces blame massacre recruits allawi iyad allawi iraq interim prime minister yesterday gross negligence american forces to massacre iraqi army massacre insurgents sunday
1	best clemens wins game houston astros battered atlanta braves game division series best starting pitcher roger clemens		best clemens wins game houston astros battered atlanta braves losing 3 series best starting quarterback roger clemens	best clemens wins game houston astros v atlanta braves game division series best starting pitcher roger rodriguez
1	bush kerry unable win war terror ap ap president bush wednesday sen john kerry views national security misguided democrat unable defeat terrorism		bush kerry unable make war again ap ap d bush wednesday sen john kerry views national security misguided democrat unable defeat terrorism	bush kerry unable win war terror ap ap... bush wednesday sen john kerry views national security defense conservative unable defeat terrorism
1	profit drops ntt docomo service fees ap ap ntt docomo japan top mobile carrier reported percent drop fiscal half earnings friday introduced discounts fight intensifying competition raised full year forecast citing anticipated gains asset sales		profit drops ntt docomo service fees ap ap ntt docomo japan | mobile carrier reported percent drop fiscal half after friday introduced discounts fight intensifying competition raised next year forecasts citing anticipated gains asset revenues	profit from below docomo service fees ap ap ntt docomo ranked top mobile carrier 100 percent drop fiscal half earnings friday introduced discounts fight intensifying competition raised full year forecast citing anticipated gains overall sales
1	founder united arab emirates dies dubai uae man forged ultramodern united arab emirates federation tiny persian gulf states died		founder the arab universe dies i uae man forged ultramodern united arab se federation tiny persian gulf states died	founder united arab kingdom dies old uae man forged ultramodern united arab emirates federation tiny miami gulf states died
1	storms bring misery haiti thunderstorm drenched homeless people living rooftops sidewalks haiti saturday adding woes victims tropical storm jeanne looting aid trucks attacking food distribution centers desperation		storms bring misery haiti sand drenched homeless people living rooftops of haiti saturday adding woes victims tropical storm also looting aid supplies attacking food distribution centers desperation	storms impact misery haiti thunderstorm damage homeless and living rooftops sidewalks haiti saturday adding woes victims tropical storm jeanne looting aid trucks attacking food distribution centers desperation
1	summary karzai sworn afghan leader ceremony hamid karzai sworn year term afghan president winning country vote head state		summary president sworn afghan president ceremony hamid karzai sworn year term afghan president winning country vote the state	summary karzai sworn afghan leader ceremony hamid hussein sworn year 1 afghan president winning country vote losing state
1	muslim envoys baghdad bid free british hostage liverpool england britain leading muslim organisation dispatched envoys iraq hoping help secure release british engineer hostage extremists days ago		muslim envoys sent bid free british lecturer liverpool vs britain leading muslim organisation dispatched envoys iraq hoping help secure release british engineer hostage 24 days past	jewish envoys baghdad bid free british hostage holders england british leading muslim organisation muslim envoys iraq hoping help secure release british engineer hostage extremists days ago
1	australia eyes treaty jakarta australia negotiate defense security treaty indonesia foreign minister alexander downer sunday bilateral security agreeement neighbors		australia eyes treaty and australia negotiate defense sharing treaty indonesia foreign minister alexander downer promises bilateral security agreeement agreement	australia eyes treaty jakarta australia negotiate defense control treaty indonesia foreign policy alexander mark sunday bilateral security agreeement neighbors
1	north korea poses serious challenge iaea elbaradei north korea poses serious challenge united nations efforts control spread nuclear weapons mohamed elbaradei director general international atomic energy agency		north korea poses serious issues iaea elbaradei north korea poses seriously challenges united nations efforts against spread nuclear weapons mohamed elbaradei director general international atomic energy agency	north korea poses serious challenge iaea secretary north korea poses serious challenge united nations population control spread nuclear waste mohamed elbaradei director director international atomic energy agency
1	kerry tv ad pins veterans attack firmly bush ad blames president bush campaign front group veterans senator john kerry smeared vietnam record		kerry tv ad pins veterans attack firmly bush ad blames for bush central front group veterans senator john kerry smeared on record	kerry tv ad pins veterans senator firmly the ad blames president bush campaign front group veterans senator john kerry news vietnam record
1	garda quiz african death police ireland question men arrested dublin connection murder daughter malawi chief justice		garda quiz as death court ireland question men arrested over connection murder daughter malawi chief justice	garda quiz african death police ireland question men of dublin connection murder weapon malawi chief justice
1	israeli officer suspended gaza girl killing israeli army suspended officer accused riddling body palestinian school girl bullets fellow soldiers killed		israeli officer suspended gaza girl killing israeli active warrant officer accused of body palestinian school girl bullets fellow soldiers killed	israeli soldier suspended gaza from killing israeli army intelligence officer accused riddling body palestinian school girl bullets fellow soldiers killed
1	pakistan prevent aids unaids london asian countries great risk aids countries pakistan prevalence low ward potential epidemics prevention programmes united nations reported tuesday		pakistan prevent infections unaids london asian countries great risk aids countries pakistan states low ward disease epidemics prevention programmes united nations polio tuesday	pakistan state aids unaids london asian countries great risk aids countries pakistan prevalence aids ward potential epidemics prevention efforts united nations reported tuesday
1	killed vessel crashes breakwater sapporo kyodo crew members south korean cargo ship killed missing saturday vessel crashed breakwater ishikari bay hokkaido		killed vessel crashes waters sapporo eight crew members onboard korean cargo ship 10 missing saturday vessel crashed breakwater ishikari bay hokkaido	pilot vessel crashes breakwater lake kyodo crew members south korean border ship killed missing saturday vessel crashed breakwater ishikari bay hokkaido
1	palestinian intelligence chief shot gunmen ambushed head palestinian intelligence service gaza city today seriously wounding chest killing bodyguards opening fire convoy palestinian officials		palestinian intelligence chief shot gunmen at head palestinian riot police gaza city today seriously wounding other killing bodyguards opening fire convoy palestinian officials	palestinian intelligence chief 11 gunmen ambushed head palestinian intelligence service the city today seriously wounding 10 killing bodyguards opening fire convoy palestinian officials
1	vote counting afghan election karzai expected win kabul afghanistan early interim afghan president hamid karzai leading country free presidential election		vote counting afghan vote -- expected win kabul afghanistan early interim afghan president hamid karzai leading country free ballot election	vote majority afghan president karzai expected win kabul afghanistan early independence afghan president hamid karzai leading country free presidential election
1	talks drag fighting shakes najaf najaf iraq explosions gunfire shook najaf city yesterday fierce battle forces shi ite militants negotiations dragged handover shrine fighters stronghold		talks eased fighting north najaf najaf iraq and gunfire shook najaf city yesterday fierce military forces shi ite militants negotiations dragged handover shrine fighters stronghold	talks drag fighting around najaf najaf iraq explosions gunfire shook najaf city yesterday fierce battle against shi ite militants negotiations dragged handover shrine heads from
1	karzai faces drug challenge outset fresh presidential term kabul afghanistan afghanistan newly inaugurated president hamid karzai pushing fight control nation booming drug trade top list		karzai faces drug challenge outset fresh presidential nomination kabul afghanistan claims newly inaugurated president Afghan karzai pushing fight control nation booming drug trade Doctors list	karzai 2015 drug challenge outset fresh first term kabul afghanistan afghanistan newly inaugurated president afghanistan karzai pushing fight control nation booming drug trade top list
1	activists storm parliament rebel georgia region moscow reuters supporters candidate disputed election georgia separatist abkhazia region stormed government buildings friday protester killed melee russian media reported		activists storm parliament rebel east region moscow arrests supporters candidate disputed election georgia separatist abkhazia region stormed government headquarters friday protester killed melee local media reported	activists storm parliament rebel georgia region moscow reuters supporters candidate disputed election against separatist abkhazia rebels rebel government buildings friday protester killed melee weaponry media reported
1	coburn delivering babies ap ap republican sen elect tom coburn oklahoma politician obstetrician deliver babies takes office jan request odds senate conflict interest rules		coburn delivering babies as ap republican senator elect tom coburn oklahoma first obstetrician deliver babies takes office jan request odds senate conflict interest rules	coburn delivers babies ap ap republican director elect tom coburn oklahoma politician obstetrician delivers babies takes office jan request odds senate conflict interest rules
1	israel kills egyptian police mistake israeli tank opened fire killed three egyptian police gaza egypt border mistaking palestinian militants planting explosives israeli forces military officials		israel kills egyptian police mistake israeli tank opened breach killed three egyptian police posts on border into palestinian militants planting explosives israeli forces military officials	israel kills egyptian military mistake israeli tank opened fire killed three american police gaza egypt border mistaking sinai militants planting explosives israeli forces military officials
1	iraq blasts mar muslim holy feast insurgents iraq carry series bomb attacks coincide start holy month ramadan		iraq blasts mar muslim holy feast Set to carry series bomb attacks coincide start holy month 2017	iraq blasts mar qaeda holy feast insurgents can carry series bomb attacks coincide start holy month ramadan
1	technique stirs debate cardiology method diagnosing heart disease takes seconds conduct critics technique ripe overuse		technique stirs debate Over method diagnosing heart disease by seconds conduct critics technique ripe overuse	technique in debate cardiology method when heart disease takes seconds conduct critics technique ripe overuse
1	al jazeera tv women allawi relatives released iraq al jazeera tv qatar islamic group released women relatives iraqi prime minister eyad allawi holding cousin hostage		al jazeera tv women allawi relatives released iraq al satellite tv qatar islamic group released daughter captive iraqi justice minister eyad allawi holding cousin hostage	al jazeera tv collection of relatives released iraq al jazeera tv qatar islamic group released daughter relatives iraqi prime minister eyad allawi holding cousin from
1	singapore suspends poultry imports ap ap singapore wednesday suspended import poultry poultry products neighboring malaysia avian influenza discovered farm		singapore suspends poultry imports ap ap singapore wednesday not import poultry poultry products after malaysia avian fish discovered farm	singapore suspends poultry imports ap ap singapore wednesday suspended import poultry production products s malaysia avian influenza breeding farm
1	australia sends rescue team iraq amid confusion hostage claims afp afp australia special hostage rescue team iraq unravel mystery surrounding claims islamic militants kidnapped australian security guards officials		australia sends medical team south amid confusion hostage claims emerged afp australia special hostage rescue team helped unravel uncertainty surrounding claims islamic militants kidnapped australian security guards officials	australia sends rescue team iraq amid false hostage claims afp afp australia special hostage rescue team iraq unravel false surrounding claims iraqi militants kidnapped australian security guards inc
1	dutch mulling limits freedom expression dutch decision makers wondering reactions criticism muslims isabelle wesselingh hague		dutch mulling limits freedom expression dutch decision has wondering reactions criticism ab v wesselingh hague	dutch mulling limits freedom rule dutch decision in wondering reactions criticism muslims isabelle wesselingh hague
1	insurgent playing dead videotaped shooting military marines fallujah shot killed insurgent engaged faking dead week footage marine killing unarmed wounded iraqi caused stir region		insurgent playing dead videotaped shooting military marines fallujah shot when insurgent engaged faking dead week footage marine killing unarmed wounded as tensions stir nationally	insurgent playing dead videotaped kill military marines fallujah shot killed insurgent engaged faking dead camera footage marine killing unarmed casualty injury caused stir region
1	gaza plan revive road map israeli strategist israel plan quit gaza strip kick start stalled drive palestinian statehood architects wednesday		gaza plan issue road map israeli strategist says plan quit gaza strip kick start stalled drive palestinian statehood architects Ethiopia	gaza strip revive road map israeli consensus israel plan quit gaza strip kick start stalled drive palestinian statehood architects former
1	musharraf meet singh leaders india pakistan head week talks president bush		musharraf meet indigenous leaders india in head week talks president bush	musharraf hari singh leaders india pakistan head week with president bush
1	global warming clock ticks faster increases carbon dioxide atmosphere sparked concerns planet coping greenhouse pollution scientists detected record rises carbon dioxide main		global warming clock signalling faster increases carbon dioxide clouds sparked concerns planet coping by pollution scientists detected record rises carbon dioxide main	global warming clock ticks faster reducing petroleum dioxide atmosphere water concerns planet coping greenhouse pollution scientists detected record rises carbon dioxide main
1	iraqi killed march najaf person killed heeding top iraqi cleric call march najaf stand continues		iraqi killed march first person killed heeding top Shiite cleric call march najaf stand down	iraqi killed march one person killed heeding top iraqi cleric call march a stand continues
1	iran centrifuges exempted uranium enrichment freeze lt gt lt gt iran insisted thursday exempt equipment agreement european union committing freeze parts program nuclear weapons grade uranium move diplomats		iran centrifuges exempted uranium mining freeze lt gt lt gt iran insisted thursday exempt equipment agreement local union committing freeze all program nuclear weapons grade uranium enrichment diplomats	iran centrifuges exempted fuel enrichment freeze lt gt mm gt iran insisted thursday exempt equipment supplies european union committing freeze parts program nuclear weapons grade uranium from diplomats
1	plant tree easter urges nobel laureate plant trees easter symbol renewal protect planet planted quot maathai told reuters television oslo received nobel peace prize		plant tree easter urges if president plan trees easter symbol renewal protect planet planted quot maathai told reuters before oslo received nobel peace prize	the tree easter urges nobel laureate plant trees easter symbol renewal protect planet planted quot maathai peace reuters television oslo received nobel peace medal
1	pakistan india leaders vow cooperation leaders india pakistan met friday promised measures gradually ease tensions nations explore peaceful settlement disputed kashmir region		pakistan india leaders vow cooperation progress india pakistan met friday promised measures might ease tensions nations explore peaceful settlement disputed kashmir claims	pakistan india met pakistan cooperation leaders india pakistan met friday promised measures gradually ease young nations explore peaceful settlement disputed kashmir region
1	marines train niger counter terror force reuters reuters marines trained elite force west african country niger root kill al qaeda linked militants washington fears roaming ungoverned swathes sahara desert		marines train niger counter enemy force reuters reuters marines main elite force west african country niger root of al qaeda linked to washington are roaming ungoverned swathes sahara desert	marines train niger counter terror force reuters honduras marines marine elite force west african country niger root kill al qaeda linked groups washington fears roaming ungoverned swathes of desert
1	dead scores killed latest gaza flare gaza people died northern gaza strip violence erupted yesterday israeli soldiers palestinians		dead scores In latest gaza flare gaza people march northern gaza strip strike erupted yesterday israeli soldiers palestinians	dead scores killed latest april flare gaza people died northern gaza strip violence erupted yesterday israeli kill palestinians
1	headscarf ban iraq hostage takers warn france dubai reuters iraqi militant group kidnapped frenchmen french government hours ban muslim headscarves arabic television station al jazeera saturday		headscarf ban iraq report takers warn france dubai reuters iraqi militant group spokesman says french government hours ban muslim headscarves arabic television station full - saturday	headscarf ban french hostage takers warn france dubai a iraqi militant group kidnapped frenchmen french news hours ban muslim headscarves arabic television station al on saturday
1	explosion rocks israel checkpoint number israelis hurt blast border gaza strip egypt israeli officials		explosion rocks israel highway number 3 hurt blast burns gaza strip egypt israeli officials	explosion rocks israel checkpoint number three hurt blast border gaza strip egypt israeli territory
1	annan claims war iraq illegal united states coalition partners thursday defended war iraq secretary general kofi annan asserted quot illegal quot security council support		annan confirms war iraq illegal ally states coalition partners thursday defended war iraq secretary general kofi he asserted quot illegal quot security council support	annan claims war iraq illegal united states coalition general thursday defended war un secretary general kofi annan asserted quot illegal quot security council international
1	french govt muslims appeal reporters release paris reuters france government leaders muslim minority urged iraqi militants sunday free french journalists holding hostage bid force paris revoke ban muslim headscarves schools		french govt muslims appeal reporters release of reuters and government leaders muslim minority urged iraqi city sunday free french journalists holding hostage bid force paris feminist ban in headscarves schools	turkey govt muslims appeal reporters release paris reuters france government leaders muslim minority urged against militants international group french journalists holding hostage bid force paris revoke ban muslim headscarves schools
1	ukrainian region seeks autonomy supporters ukraine pm vote autonomy upping stakes disputed election		ukrainian region seeks reforms but ukraine pm vote autonomy upping stakes disputed election	ukrainian party seeks autonomy supporters ukraine pm means autonomy upping stakes disputed election
1	north korea claim mysterious blast true seoul afp afp communist north korea claim huge mysterious explosion caused civil engineering project true south korea intelligence agency		north korea claim mysterious blast true seoul afp afp communist north korea claim huge mysterious explosion caused nuclear engineering project true northwest korea for review	north korea allegedly mysterious blast true seoul afp afp communist north china claim huge mysterious bomb caused civil engineering project true south korea intelligence agency
1	speculation korea resurfaces seoul south korea long north korean regime survive decade ago matter faith relegated historical dustbin soviet union kim jong il defied predictions political demise embarrassed pundits stopped broaching topic regime life		speculation korea resurfaces seoul south korea long north korean late era decade ago matter factor & historical support soviet union kim jong il defied predictions political demise embarrassed pundits stopped broaching topic regime life	speculation korea resurfaces to south korea long north korean regime a decade ago lost faith relegated historical dustbin soviet union kim jong il defied predictions political demise embarrassed pundits stopped broaching old city life
1	compromise ivory trade reached afrol news october proposals international ivory trade today failed secure thirds majority convention international trade endangered species cites conference bangkok		compromise ivory trade reached afrol news october proposals international ivory trade today failed secure thirds majority convention of trade endangered species agreement conference order	compromise while trade reached afrol 22 october proposals international ivory trade today failed secure thirds majority convention international trade of species cites conference bangkok
1	floods mud kill haiti death toll tropical storm jeanne doubled haiti climbing people died vicious storm tore impoverished island		floods mud kill haiti death toll tropical Andrew Sandy doubled haiti climbing people died vicious storm tore through island	floods mud kill storm death toll tropical storm jeanne doubled haiti climbing people storm vicious storm tore impoverished island
[truncated: 3,225 more rows]
