# Supplementary material for: Contrastive learning with mutual information enhancement and negative sample augmentation combined with KAN for text clustering
Source: PLoS One. 2026 Jul 30;21(7):e0354718. doi: 10.1371/journal.pone.0354718 (PMC13422851; doi:10.1371/journal.pone.0354718)
Supplement: S1 File — (ZIP) [file pone.0354718.s001.zip › AgNews/agnewsdataraw-8000_trans_subst_10.csv]

label	text	_	text1	text2
3	bhp billiton approves chile copper project western australia iron lt gt lt gt sydney bhp billiton approved copper project northern chile costing dollars expansion iron ore operations western australia		bhp billiton new chile copper project western australia iron lt gt lt gt s ---- billiton approved copper project northern chile costing dollars expansion iron resource operations western Mongolia	bhp billiton approves chile copper project western australia iron lt gt rr gt sydney bhp government approved copper works northern chile costing dollars expansion iron ore operations western ireland
3	ceo pleads guilty fraud york reuters computer associates international lt href http investor reuters fullquote aspx ticker target stocks quickinfo fullquote gt lt gt chief executive sanjay kumar pleaded guilty thursday charges securities fraud obstruction justice year investigation accounting fraud company		ceo pleads guilty fraud york reuters computer and international software jobs http investor reuters fullquote aspx ticker > stocks quickinfo news gt lt gt chief executive sanjay kumar pleaded guilty thursday charges securities fraud obstruction in year investigation accounting fraud company	ceo pleads guilty fraud york reuters computer associates international lt href http investor lists fullquote aspx ticker target stocks quickinfo services gt telecom gt chief executive sanjay ram pleaded guilty drug charges securities fraud obstruction 1 year investigation accounting fraud company
3	microsoft offer windows flavor retail market windows client software microsoft corp developing customized variants windows embedded operating system specific markets		microsoft corporate windows software retail market windows client software microsoft corp developing customized services windows embedded operating system specific markets	microsoft offer windows flavor retail market windows server software microsoft are developing customized variants windows embedded operating system specific markets
3	study amp neck stent effective surgery johnson amp johnson neck stent effective surgery clearing blocked blood vessels brain strokes death company funded study tomorrow england journal medicine		study amp neck stent effective surgeon johnson amp lab neck stent effective surgery clearing blocked blood vessels brain strokes recent company funded study tomorrow england journal Life	study amp neck stent effective surgery johnson amp johnson neck brace effective surgery clearing blocked neural cells brain strokes death company funded study tomorrow england journal medicine
3	china richest york expanded list names top year required personal wealth year		china richest people expanded list for top year required personal wealth year	china richest york one list names top year most personal wealth year
3	amp cut constellation brands debt rating standard amp poor tuesday cut debt rating constellation brands stz quote profile deeper junk wine beer distributor launched unsolicited offer		amp cut constellation brands debt rating standard amp poor tuesday flagged debt rating constellation brands for quote profile deeper SA wine beer distributor launched unsolicited offer	amp cut constellation brands debt rating standard price poor capital cut debt rating constellation brands stz quote profile key junk wine beer distributor launched unsolicited offer
3	cisco systems st quarter earnings rise reuters reuters cisco systems biggest maker equipment directs data internet tuesday quarterly earnings rose percent rising demand networking gear		cisco systems second quarter earnings rise reuters reuters cisco systems biggest maker equipment directs data internet tuesday quarterly earnings rose with rising of networking gear	cisco systems third quarter earnings rise reuters reuters cisco systems biggest maker equipment directs data internet tuesday quarterly earnings rose percent market demand networking computing
3	chrysler revs gm ford rivals automaker profit selling cars gains market share brett clanton detroit news chrysler ongoing recovery boost thursday automaker reported		chrysler revs gm s rivals automaker profit selling cars gains market share brett cl detroit news chrysler ongoing would boost thursday automaker margins	chrysler revs gm ford rivals automaker makes selling cars gains market share brett clanton detroit news chrysler ongoing profits boost thursday preview reported
3	fannie mae takes approach crisis independent probe throw top executives overboard		fannie mae takes approach crisis independent probe throw 7 executives out	fannie mae takes approach crisis under probe throw top hats overboard
3	hidden fees bank accounts mortgages credit cards car loans buyer beware financial fees rise waiting blindside		hidden fees bank accounts mortgages credit cards car loans buyer guides - fees rise waiting blindside	employment fees bank accounts mortgages credit cards hotel loans buyer beware financial fees rise waiting blindside
3	update italy treasury bln euros enel sale italian treasury raised billion euros billion sale percent utility company enel enei		update italy treasury bln euros enel Invest italian Exchange raised billion euros on sale percent utility company enel enei	update italy treasury electric company enel sale percent treasury raised billion euros billion sale percent utility company enel enei
3	report vegas sands names macau arm chief based las vegas sands chosen head casino company oversee operations macau chinese gambling enclave ended casino monopoly newspaper reported monday		report oil sands appointed macau arm chief based las vegas sands chosen head casino company oversee operations macau chinese gambling ban ended by monopoly newspaper reported monday	report vegas property names macau arm chief based las vegas sands casino city casino company oversee operations macau chinese gambling enclave ended casino monopoly newspaper reported monday
3	city moody watch list macon moody investors service quot watch list quot city rating stay		city index watch list quot moody investors service quot watch list quot city rating stay	city moody watch listing macon moody investors listing quot watch list quot city rating stay
3	eu clear oracle deal source oracle corp orcl quote profile win clearance european commission hostile takeover rival software firm peoplesoft		eu clear oracle deal buyers oracle corp orcl quote profile win clearance european commission fund takeover rival software provider peoplesoft	eu clear market deal source oracle corp orcl quote software win uk european commission hostile takeover rival software firm peoplesoft
3	sun drops gloves sun microsystems nasdaq sunw shareholders headache medicate management wise decision settle patent infringement litigation crusty eastman kodak nyse ek		sun drops the sun and nasdaq sunw shareholders headache medicate management wise decision settle patent pending litigation wit eastman kodak nyse ek	sun drops gloves sun microsystems corporation sunw shareholders headache medicate management wise decision settle patent and litigation crusty global kodak nyse ek
3	virgin mobile adds customers virgin mobile users half year turnover firm profits fell rising costs		virgin mobile adds 400 virgin mobile users half year turnover firm profits fell rising competition	virgin mobility adds customers from mobile users half year turnover firm profits fell rising costs
3	buy second biggest heart device manufacturer washington united states health titan johnson johnson reached deal acquire american heart device manufacturer guidant stock cash deal valued billion based share companies statement early		buy 1 biggest heart device manufacturer carrier united states health titan johnson johnson reached deal acquire third heart device manufacturer guidant stock option deal valued billion based share companies statement early	buy second biggest heart device manufacturer washington united states health titan oil firm reached deal acquire american heart device manufacturer china stock cash deal valued billion 000 share companies statement early
3	africa heard councils rich oxford england rich countries ardent advocates democracy international monetary fund bank government preferred option		africa heard councils and oxford england free countries ardent advocates democracy international monetary fund bank the preferred option	africa heard councils rich cambridge england rich oxford ardent advocates democracy international monetary fund bank government preferred option
3	general mills latest trix packaged food outfit steps contribute improved road		general mills latest trix packaged meal outfit steps contribute improved yields	general mills latest trix packaged food outfit steps contribute in health
3	rents rising western markets apartment rents western rising sign landlords regaining leverage lost sluggish economy hot buying market		rents rising western markets apartment rents western rising sign landlords regaining leverage lost over in hot buying market	rents rising western markets apartment complex people rising sign landlords poor leverage lost sluggish economy hot buying market
3	regional grocer pathmark posts loss regional grocer pathmark stores ptmk thursday reported quarterly loss warned danger breaching debt covenants current quarter grapples weaker sales rising costs		regional grocer pathmark posts loss regional grocer pathmark stores ptmk thursday reported quarterly decline warned danger breaching debt covenants third quarter grapples with as rising costs	regional stores pathmark posts loss regional grocer pathmark stores ptmk thursday reported quarterly loss warned danger breaching debt covenants current quarter prices are sales and costs
3	free credit reports bear ads ordered congress consumers free access credit reports year nation three largest credit bureaus turning requirement marketing opportunity		free credit reports bear ads ordered by consumers free access credit reports year nation three million credit data turning requirement marketing opportunity	phone service reports bear ads ordered congress consumers free access credit reports year nation three pro credit bureaus turning requirement marketing opportunity
3	crude oil futures fall day iraq increases shipments crude oil futures fell third day iraq sixth largest supplier increased shipments tankers time weeks		crude oil to fall day iraq increases USD crude oil futures fell third day the sixth largest supplier increased shipments tankers time weeks	consolidated oil futures fall day iraq increases shipments crude oil futures fell march day iraq sixth largest supplier increased shipments tankers 4 weeks
3	intercontinental sell hotels intercontinental hotels group plc ihg quote profile friday selling hotels hospitality properties trust hpt		intercontinental hotels hotels intercontinental hotels group plc updated quote profile friday selling hotel hospitality properties trust hpt	intercontinental sell hotels company hotels group with ihg quote profile friday selling hotels hospitality properties trust hpt
3	lennar profit pct shares fall builder lennar corp len quote profile monday reported percent rise quarterly profit raised forecasts current year citing stable economy		lennar profit pct shares fall builder lennar opens len quote release monday reported percent rise quarterly profit raised forecasts current year assumes stable economy	lennar profit pct shares fall builder lennar corp len quote profile monday 16 percent rise annual profit raised forecasts current trends citing stable economy
3	pacificare buys ams pacificare health systems wednesday expand wisconsin completing purchase american medical security group		pacificare buys 5 pacificare health systems wednesday expand program completing purchase american medical community group	pacificare buys ams pacificare health systems wednesday expand wisconsin completing its american medical management group
3	stanley buying indianapolis lock firm britain conn stanley works agreed buy indianapolis based security group maker locks access systems		stanley purchases indianapolis lock firm ed conn stanley works to buy indianapolis based security group maker locks access systems	stanley buying indianapolis lock firm britain conn stanley company agreed buy indianapolis based security group maker locks management systems
3	global lcd oversupply peak seoul reuters global oversupply large sized liquid crystal displays lcds forecast peak third quarter year balance fourth quarter based firm friday		global lcd over peak seoul reuters global oversupply large sized liquid crystal displays lcds forecast peak third quarter year for fourth quarter based case basis	global lcd oversupply peak seoul reuters global oversupply large sized liquid glass displays international forecast peak third quarter year balance three quarter based firm friday
3	spanish bank expands south banco bilbao vizcaya argentaria spanish bank agreed tuesday buy laredo national bancshares gain customers southwest		spanish regulator expands bank banco bilbao vizcaya argentaria spanish bank hires tuesday buy 22 national bancshares gain customers southwest	spanish bank points south banco bilbao vizcaya argentaria spanish bank holdings that buy laredo national bancshares gain customers southwest
3	ibm pc saga decades unmaking ruler nascent industry cheeky advertisement greeting rival ad quot ibm		ibm pc saga makes unmaking at nascent industry cheeky advertisement greeting rival ad quot ibm	ibm pc saga decades earlier and nascent industry cheeky advertisement greeting rival ad quot ibm
3	cao executives hand passports executives collapsed china aviation oil singapore voluntarily handed passports singapore police spokesman tuesday		cao executives handed passports executives running china aviation oil singapore voluntarily handed passports singapore police spokesman said	cao executives hand passports executives from china aviation oil has voluntarily handed passports singapore police spokesman tuesday
3	spring productivity rate small gain ap ap workers productivity increased annual rate percent spring smallest gain late reflecting economy slowdown		spring productivity rate small gain ap ap workers productivity increased productivity rate percent changes smallest gain late reflecting economy slowdown	spring productivity rate month gain ap ap workers productivity increased annual rate percent benefit smallest gain late reflecting increased slowdown
3	oracle merger talks firms reuters reuters oracle corp merger talks technology companies awaits outcome billion hostile takeover bid rival software maker peoplesoft		oracle merger talks firms & reuters oracle corp merger talks technology firm awaits outcome billion hostile takeover bid rival software maker Adobe	oracle inc talks firms reuters reuters oracle corp merger with technology companies awaits 1 billion hostile takeover bid rival software maker peoplesoft
3	halliburton units exit bankruptcy reuters reuters oilfield services company halliburton monday subsidiaries kellogg brown root dii industries emerged year long bankruptcy proceedings instigated facilitate billion asbestos settlement		halliburton units exit bankruptcy reuters reuters oilfield services company halliburton monday subsidiaries kellogg a root dii industries emerged year as bankruptcy is instigated facilitate billion asbestos case	halliburton united exit bankruptcy reuters reuters oilfield holding company halliburton monday subsidiaries companies brown root dii industries emerged year long bankruptcy proceedings instigated 1 billion asbestos settlement
3	aids samoan tree university california berkeley signed agreement samoan government isolate tree gene promising anti aids drug share royalties sale gene derived drug people samoa		aids samoan tree university california berkeley signed agreement samoan government sage tree gene promising anti drug abuse drug royalties sale gene derived drug people samoa	aids samoan tree university california berkeley signed with via government isolate tree gene promising anti aids drug share in sale gene derived drug people samoa
3	coke ceo pep talk company lowers outlook coca cola top executive wednesday beverage maker work harder better execute business strategy improve culture warned third quarter share income drop percent year ago		coke ceo pep profit beat lowers outlook coca cola top executive wednesday helps maker work harder better execute business strategy improve culture warned third quarter share income 21 percent year ago	coke ceo pep new company lowers outlook coca magazine top executive wednesday change maker work together better execute business strategy improve culture warned third quarter share income drop percent year ago
3	swiss international air lines posts profit switzerland struggling national airline swung profit third quarter pledged tuesday cutting costs felt bite high oil prices competition low cost carriers europe		swiss international air lines demand rise switzerland state national airline swung profit third quarter pledged result cutting costs felt bite high oil prices competition low cost carriers europe	swiss international air service posts profit switzerland struggling national airline swung profit third quarter pledged us cutting costs felt at high oil prices competition low cost carriers europe
3	update enron barge dealmaker regrets deal house enron corp accountant convinced energy giant unofficial promise buy barges sold merrill lynch amp		update enron barge dealmaker regrets deal house enron corp accountant convinced energy giant unofficial could buy in for merrill lynch amp	update enron barge dealmaker regrets deal about enron corp accountant convinced energy giant unofficial promise buy barges at merrill lynch project
3	aol parent sets reserve time warner yesterday creating reserve response federal investigations america online unit restate aol europe financial		aol parent sets reserve time warner yesterday creating reserve response federal regulatory america online unit restate aol group financial	aol parent sets reserve mark warner yesterday creating the response federal investigations america online unit restate aol europe to
3	pfizer generic neurontin drugmaker pfizer pfe quote profile friday consider launching generic version epilepsy drug neurontin patent hearing ended thursday ruling		pfizer generic neurontin to pfizer pfe quote profile friday consider launching generic version epilepsy drug neurontin Application process ended without ruling	much cited neurontin drugmaker on pfe quote profile friday 2011 launching generic version epilepsy drug neurontin patent hearing ended thursday ruling
3	cbi calls cuts spending reduce borrowing gordon brown faces warning today raise taxes billion cut swaths government spending labour wins years general election		cbi calls cuts spending reduce borrowing gordon brown faces warning today raise 4 billion cut for government spending labour wins years till election	cbi proposed cuts spending reduce borrowing gordon brown faces warning today raise taxes billion cut swaths cut spending winner wins years general election
3	mayban unit trust eyes rm fund size mayban unit trust bhd plans double total fund size rm bil middle year capture larger slice local fund management industry chief executive officer shamsuddin bahari		mayban unit trust board rm fund size mayban unit trust bhd plans double total corpus size rm bil middle year capture larger slice local assets management industry chief executive rm shamsuddin bahari	mayban unit trust eyes rm fund size mayban unit trust bhd plans double total investment size rm bil middle year capture larger slice local asset management group chief executive officer muhammad bahari
3	china stable yuan policy paper shanghai reuters china maintain stable monetary yuan policy inflation check state media cited central banker amid resurgent speculation beijing tinker rigidly held currency		china stable yuan policy paper shanghai reuters china maintain easy monetary easing policy inflation check state media says central planner amid resurgent speculation beijing tinker rigidly held currency	china stable yuan policy paper shanghai reuters china maintain stable monetary yuan budget status check state media cited central banker amid resurgent speculation beijing continued to held currency
3	oil prices approach barrel oil prices eased remain close record high points approaching barrel oil prices doubled barrel york start		oil prices approach barrel oil prices eased remain under record as earlier approaching barrel oil prices doubled barrel york start	oil prices approach barrel and prices eased remain close record high points approaching when oil prices doubled barrel york start
3	daewoo heavy wins mil order daewoo heavy industries amp machinery wednesday orders united states worth supply manufacturing machines international manufacturing technology began wednesday day		daewoo heavy wins industrial order daewoo heavy industries amp machinery wednesday orders united states worth supply manufacturing machines international manufacturing technology began sales exports	daewoo international wins mil order daewoo heavy industries amp machinery wednesday orders united states agricultural supply manufacturing machines international telecommunications technology began wednesday day
3	billion corporate tax bill washington senate passed reaching billion corporate tax package today cuts taxes businesses ranging film companies bow arrow makers closing tax loopholes bringing exporters international		billion corporate tax bill bi senate passed reaching billion corporate tax package today cuts taxes businesses and film companies bow arrow makers closing tax loopholes domestic exporters international	billion corporate tax bill 2003 senate passed reaching billion corporate tax package today cuts taxes businesses ranging film companies or injury makers closing tax loopholes bringing exporters international
3	business tumbles barriers kind irish unity newry northern ireland windows century textile mill long lay derelict feargal mccormack looked catholic row houses seethed poverty anger road newry canal car bombs snipers lurked years sectarian violence		business tumbles barriers kind irish unity newry northern of windows century textile mill walls lay derelict feargal mccormack looked catholic row houses seethed racial anger gangs newry canal car bombs snipers lurked in sectarian violence	business tumbles barriers kind irish unity newry old city windows century textile mill long lay derelict feargal mccormack cork catholic row houses seethed poverty industrial road newry canal car bombs snipers lurked years that violence
3	fund manager ate retirement retirement savings consumed mutual funds		fund manager ate retirement dollar savings consumed mutual funds	fund manager ate retirement retirement plan consumed mutual funds
3	china revises gdp growth rate jan june china revised upward gross domestic product gdp growth cent half year higher growth service industries state media reported monday		china estimates faster growth rate jan june china revised into gross domestic product gdp growth cent per year higher growth service industries state media reported monday	china revises its growth rate jan june 1991 revised upward gross domestic product gdp growth cent half year higher growth service industries state media new monday
3	stocks oil edges higher york reuters stocks fell monday oil prices hit record high spurring worries energy costs eat corporate profits		stocks oil edges higher 2 reuters stocks fell monday oil barrels hit record high spurring worries energy may eat corporate profits	stocks oil prices south york reuters stocks fell monday oil prices hit record gold spurring worries energy costs eat corporate profits
3	fda regs cigs tax bill washington cbs mw proposed compromise designed reconcile competing versions key corporate tax bill allow federal buyout subsidized tobacco growers strikes senate approved language food drug		fda regs cigs tax bill by cbs mw proposed compromise designed reconcile competing versions in corporate tax bill allow federal buyout subsidized tobacco growers tax newly approved language food drug	tobacco regs cigs tax bill washington cbs mw proposed compromise designed reconcile competing versions key roads tax bill allow federal buyout subsidized tobacco growers strikes senate approved fda food promise
3	harrah caesars expects payoff harrah entertainment nyse het hoped better late month casino operator harrah merger partner caesars		harrah caesars expects demand from entertainment industry het hoped better late month casino operator harrah merger partner caesars	first caesars expects payoff harrah new nyse board hoped better late month casino operator harrah merger partner caesars
3	report fannie mae regulator secret inspector general office department housing urban development yesterday declined release investigation hud agency regulates mortgage funding giant fannie mae disclosure interfere enforcement proceedings		report for mae regulator secret agent general report department housing urban development yesterday declined release investigation hud agency regulates mortgage funding giant agency mae disclosure interfere enforcement proceedings	office fannie mae regulator secret inspector general interior department housing urban development yesterday declined release investigation hud agency regulates pension funding giant rita mae disclosure interfere enforcement proceedings
3	kimberly clark seeks cut dollars afp afp kimberly clark maker kleenex tissues consumer goods announced cost cutting plan aimed saving dollars three years share buyback plan		kimberly clark seeks cut dollars afp afp kimberly clark x kleenex tissues home goods announced cost cut plan aimed saving dollars three years through buyback plan	kimberly clark seeks cut dollars afp afp kimberly clark bodies and tissues consumer goods announced price cutting plans aimed saving dollars three years share buyback plan
3	natfoods steps defence stepping takeover defense predator zealand fonterra operative group dairy target national foods today shares worth share		natfoods steps defence stepping the defense packages zealand fonterra operative first dairy target national foods today shares worth share	natfoods steps defence stepping takeover defense predator services fonterra operative society dairy target national foods today best worth share
3	bankers face trial three natwest investment bankers extradited united states face charges conspiring enron fraud judge london ruled yesterday		bankers face trial three natwest investment bankers extradited united states for charges in enron crime judge london ruled yesterday	trial face four three natwest investment bankers extradited united states face charges for enron fraud judge london ruled yesterday
3	sba offers discounted loans disaster victims small business administration steps aid businesses weather disasters oct business owners florida southwestern pull things		sba offers discounted loans disaster victims small business administration steps first businesses weather disasters community business owners florida may pull things	sba offers home loans disaster victims small business administration steps aid limited weather disasters oct business owners florida southwestern pull out
3	umich finds consumer sentiment bit reuters reuters consumer sentiment brightened november helped cheaper gasoline better jobs outlook survey released wednesday		umich finds bullish sentiment bit reuters reuters consumer sentiment brightened november helped cheaper after better jobs outlook projections released wednesday	umich finds consumer sentiment bit reuters reports consumer sentiment brightened sales helped cheaper gasoline green jobs outlook survey released wednesday
3	reasons seasons luxury hotel manager doubles earnings second straight quarter		reasons seasons New account manager doubles earnings second straight quarter	reasons that luxury hotel manager doubles earnings second straight quarter
3	deutsche bank checked china aviation finances share sale deutsche bank ag questioned china aviation oil singapore corp finances arranging share sale october month company		deutsche bank checked china aviation ty share sale deutsche bank ag questioned china aviation oil singapore corp finances arranging share plan october month 12	deutsche bank checked china aviation industry share book deutsche bank ag questioned china sun oil singapore corp finances arranging share sale october month company
3	pilots money save delta air labor cost productivity problems major airlines intractable couple decades imminent pay concessions delta pilots hopeful event airline lenders investors industry		pilots money save delta air passenger cost productivity problems major airlines intractable bet decades imminent federal concessions delta pilots hopeful event airline lenders investors industry	small money save delta air labor cost productivity problems commercial airlines intractable couple decades imminent pay concessions delta pilots hopeful event airline pilot investors industry
3	israel close erez industrial zone march israel start liquidating erez industrial zone northern gaza strip launching stage disengagement plan march local newspaper ha aretz reported tuesday		israel occupation erez industrial area march israel forces liquidating erez industrialized zone northern gaza strip launching stage disengagement plan march local newspaper ha aretz reported tuesday	israel close down industrial zone march israel start liquidating erez industrial zone northern gaza strip operation stage disengagement plan march local newspaper 1 aretz daily tuesday
3	wmc rejects bn xstrata bid melbourne australian nickel copper miner wmc resources rejected aa bn takeover bid xstrata left door open higher offer shares soaring		wmc 25 bn xstrata deal melbourne australian nickel copper mine wmc resources rejected aa bn takeover bid xstrata left door open of offer shares soaring	wmc rejects bn xstrata bid melbourne australian nickel copper miner wmc resources or aa bn takeover firm xstrata opened door open higher dollar shares soaring
3	market comment european stocks rise oil shares gmt dow jones london european stocks higher driven gains oils mining stocks trader expiration derivatives contracts quot triple witching quot major impact		market comment european stocks rise oil shares gmt dow jones futures european shares higher driven gains oils mining stocks trader expiration derivatives contracts quot triple beta quot major vol	market comment european stocks rise oil shares gmt australian stocks london european stocks higher driven gains oils markets stocks trader expiration derivatives contracts quot triple plus quot major impact
3	nortel reports preliminary reuters reuters nortel networks corp delivered long awaited preliminary half thursday estimated second quarter earnings nil cent share north america biggest telecom equipment supplier cut jobs		nortel reports preliminary results reuters nortel tel corp delivered long awaited preliminary half thursday 2011 second quarter earnings nil cent share north america biggest telecom data supplier cut jobs	nortel reports preliminary reuters reuters nortel data corp delivered long awaited preliminary half thursday estimated second reading earnings one cent limited north america biggest telecom equipment supplier cut jobs
3	manchester united profits fall manchester united richest football club posted lower annual profits reinvesting proceeds selling england star david beckham lower media revenues hit profits year		manchester united profits fall manchester united richest football club estimates lower annual profits AS proceeds selling england star david beckham lower media revenues hit results forecast	manchester united profits fall in the richest football club posted lower annual profits reinvesting proceeds selling england star david beckham lost media revenues hit profits year
3	chicago fed conf sees gdp pct economic growth expected slow rising interest rates high crude oil prices forecast participants federal reserve bank chicago conference released monday		chicago fed conf sees gdp zone economic growth expected slow rising interest rates Lower crude crude prices forecast participants to reserve bank chicago conference released monday	chicago fed conf sees gdp pct projected growth expected slow rising interest rates global crude oil prices forecast participants federal reserve bank chicago paper released monday
3	general mills cereals going grain york reuters general mills thursday grains breakfast cereals including brands lucky charms trix latest foodmaker promote healthier eating		general mills cereals going grain york reuters general mills thursday grains out cereals including brands lucky oats trix latest foodmaker promote healthy eating	general foods cereals going general york reuters general mills thursday grains breakfast cereals including brands include charms trix latest foodmaker promote healthier eating
3	mortgage applications oct week york reuters applications loans fell week average year mortgage rates decreased previous week industry group wednesday		mortgage applications oct week york reuters applications loans fell week average year end purchases decreased previous month industry group wednesday	mortgage applications fell week york reuters applications loans fell week average year interest rates decreased previous week industry group wednesday
3	irs virginians owed tax refunds internal revenue service virginians unclaimed tax refunds waiting spokeswoman gloria wajciechowski refund checks delivered change address		irs state sales tax by internal revenue service virginians unclaimed tax refunds waiting spokeswoman gloria wajciechowski refund checks delivered change address	irs virginians owed tax and internal secret service virginians lost tax refunds waiting spokeswoman gloria wajciechowski refund checks customer change address
3	fedex earnings double reuters reuters fedex corp top air express shipper wednesday quarterly earnings doubled strong growth international ground freight services		fedex earnings double reuters reuters fedex is top air express shipper corp quarterly sales doubled strong growth international ground freight services	fedex earnings double reuters reports fedex corp top air express shipper wednesday quarterly earnings remain strong in international ground freight services
3	banks sound alarm online fraud banking industry warns customers online accounts guard wave sophisticated cyber fraud		banks sound alarm anti fraud banking industry warns customers online accounts guard wave sophisticated cyber attack	banks sound alarm online fraud banking advice warns customers online accounts guard a sophisticated cyber fraud
3	schwab cuts trading fees stock york reuters charles schwab corp lt href http investor reuters fullquote aspx ticker sch target stocks quickinfo fullquote gt sch lt gt biggest discount brokerage monday cut trading fees second time june bid outmaneuver rivals amid fierce competition		schwab cuts trading fees New york reuters charles schwab corp lt href http ] link [ aspx ticker sch target stocks quickinfo fullquote gt sch l gt biggest discount traders monday cut trading fees second time june bid with rivals amid fierce competition	schwab cuts trading fees stock citation reuters charles schwab corp lt sports http investor network fullquote aspx ticker sch sec stocks quickinfo fullquote gt sch lt gt biggest discount brokerage monday cut price fees second time june bid outmaneuver companies lose fierce competition
3	bayer unit plea bargains price fixing bayer corporation subsidiary bayer group germany agreed plead guilty pay criminal fine conspiracy		bayer unit plea bargains price fixing bayer corporation subsidiary bayer group germany agreed plead plea settle a fine conspiracy	bayer unit plea bargains price fixing bayer corporation uk bayer corporation germany agreed plead guilty pay criminal fine conspiracy
3	mortgage applications rise mortgage applications climbed percent week lowest mortgage rates months prompted consumers buy homes refinance loans		mortgage applications March mortgage applications climbed for week lowest mortgage rates months prompted consumers buy homes refinance loans	vacation applications rise mortgage applications climbed percent week lowest market rates months prompted consumers buy homes refinance loans
3	airways slash pay bankruptcy court judge harsh decision called critical airways group survival yesterday airline slash pay percent unionized workforce		airways slash pay bankruptcy court judge harsh decision for critical airways group survival cuts would slash pay percent unionized workforce	airways slash pay is court judge by decision called critical task group survival yesterday airline slash pay percent unionized workforce
3	pimco hit fund settlement pimco mutual fund group agreed pay settle fraud charges involving improper rapid dealing mutual fund shares securities exchange commission monday		pimco hit fund settlement pimco mutual fund group agreed pay settle SEC charges involving improper accounts dealing mutual target shares securities exchange commission monday	pimco equity fund settlement pimco mutual funds group agreed pay settle fraud charges involving improper rapid trading mutual fund shares securities exchange commission monday
3	oil price week decline speculation price crude oil dropped percent week biggest weekly decline april		oil price week decline speculation price crude oil dropped last week biggest weekly decline seen	oil price week low speculation price crude oil dropped percent week biggest weekly of april
3	cox brings voip service cities october pm pt zdnet survey professionals august wired amp wireless top month row		cox brings voip service cities t pm pt zdnet survey on august wired mobile wireless top month row	cox buy back service cities october pm pt zdnet senior professionals august wired amp wireless top month row
3	gains sale gas stake dutch government billion bought total control pipeline built tackle gas shortages uk energy prices soaring esso		gains sale from stake dutch government billion bought total control pipeline built tackle gas flare, energy prices soaring esso	gains sale bonus from dutch government billion bought total control pipeline built tackle gas shortages uk energy prices to esso
3	paxil maker post unfavorable test drugmaker glaxosmithkline agreed thursday settle charges misrepresented unfavorable data effectiveness safety top selling anti		paxil maker post unfavorable test drugmaker glaxosmithkline made thursday settle charges misrepresented unfavorable data presentation and top selling anti	paxil went post unfavorable test result glaxosmithkline agreed thursday settle charges misrepresented clinical data effectiveness safety top that anti
3	sales making grade retailers michigan delighted students returned classroom school sales generated kind dollars projected		sales making grade retailers michigan elementary students returned classroom school sales generated kind dollars more	sales in grade retailers michigan delighted after returned classroom school sales generated kind dollars projected
3	biogen elan ms drug approval san francisco cbs mw shares elan corp biogen idec rose premarket trade wednesday food drug administration approved companies multiple sclerosis drug tysabri		biogen elan ms drug approval san francisco high mw shares elan corp biogen idec rose premarket trade wednesday says drug FDA approved companies multiple sclerosis drug treatment	biogen elan ms drug approval san francisco a drug shares elan corp biogen idec rose premarket trade secrets food drug company approved companies multiple sclerosis drug tysabri
3	google share price surprises shares google internet search engine sold stock public august surged percent profit doubled company online advertising sales signs slowing		google share price surprises shares google maps search leader sold stock public august surged surge profit doubled company online advertising sales signs slowing	google share price surprises shares google internet search engine sold stock public august 15 percent profit based on online advertising sales signs slowing
3	overhauls public stock offering rules washington reuters securities exchange commission voted tuesday propose sweeping changes companies offer stock including eliminating called pre offer quiet period large companies		overhauls public stock offering policies washington reuters securities exchange Committee voted tuesday propose sweeping changes companies offer stock including eliminating called to offer quiet among large companies	overhauls public stock offering rules washington reuters public exchange shares voted tuesday propose sweeping changes companies offer stock including eliminating called public offer quiet period large companies
3	china bank advisor retracts statement treasurys central bank adviser quoted government cut holdings treasurys backtracked friday speculation helped push euro time peak		china bank advisor retracts statement treasurys central bank analyst quoted after buying interest treasurys backtracked friday speculation helped push euro time peak	government bank advisor retracts banks treasurys central bank adviser quoted government cut holdings treasurys backtracked friday speculation reports push euro time peak
3	good google google initial public stock offering talk unusual auction missteps company executives produced desirable outcome stock fairly priced share shares generated reasonable		good companies google initial public stock offering talk unusual auction missteps company executives produced desirable outcome stock fairly priced income shares look reasonable	good google sales initial public message offering talk unusual auction missteps company executives produced desirable outcome and fairly priced share shares generated reasonable
3	nikkei rises midday tokyo reuters gains banks exporters helped lift tokyo nikkei average percent midday tuesday fall crude oil prices rebound stocks led buyers pick shares hit sharp losses		nikkei rises midday tokyo reuters gains banks and trade lift tokyo nikkei average percent midday tuesday fall crude oil leads rebound stocks led after pick stock hit sharp losses	nikkei rises midday tokyo capital gains banks exporters helped lift tokyo nikkei average percent midday tuesday fall crude price and stock stocks led buyers pick shares hit sharp losses
3	paso plans write billion restatements houston paso corp nation largest natural gas pipeline company yesterday write oil gas properties billion reduce shareholder equity billion reflect accounting revisions natural gas hedges		paso plans write billion restatements houston paso corp nation largest natural gas production company yesterday write off pipeline properties billion new shareholder equity billion reflect accounting revisions natural gas hedges	paso plans write billion restatements across paso corp nation largest natural gas pipeline company yesterday write oil wells properties billion on business equity billion reflect accounting revisions natural gas hedges
3	oracle unveils peoplesoft board candidates oracle revealed identities people nominate board peoplesoft pushes ahead efforts control company		oracle unveils peoplesoft chair candidates in revealed identities people nominate board peoplesoft pushes ahead efforts control takeover	oracle unveils peoplesoft board candidates oracle corporate identities people web applications peoplesoft pushes ahead efforts control company
3	albertson second quarter profits drop fall earnings continuing impact company california labor dispute increased payments health welfare plans fund deficits		albertson second quarter profits drop fall earnings continuing at company california unions dispute increased payments health welfare plans fund employers	albertson second quarter profits drop gross earnings continuing impact upon california economic dispute increased payments health welfare plans fund deficits
3	crude dips crude oil futures eased barrel asia today traders awaited weekly crude inventory report helped bring prices weeks showing recovery supplies		crude dips but oil futures per barrel asia today traders awaited weekly crude inventory report helped bring prices rise showing recovery supplies	meat futures crude oil futures eased barrel asia today traders awaited weekly crude inventory report helped bring prices weeks showing the supplies
3	boeing negotiate tax breaks washington london reuters boeing lt href http investor reuters fullquote aspx ticker ba target stocks quickinfo fullquote gt ba lt gt prepared discuss elimination billions dollars tax breaks receives washington state deal european government loans competitor airbus company chief executive monday		boeing negotiate tax breaks the link reuters boeing lt href http investor reuters fullquote aspx buy ba target stocks quickinfo fullquote lead ba plan gt prepared discuss elimination million dollars tax breaks receives washington state deal european government loans competitor airbus company CEO executive monday	companies negotiate tax breaks washington london reuters boeing lt href http news reuters fullquote aspx ticker ba target stocks quickinfo fullquote beijing ba lt global prepared bond elimination billions dollars tax breaks receives washington state deal european government loans competitor airbus ceo chief executive monday
3	governor novel pitch japan bee capitol bureau tokyo gov arnold schwarzenegger millions wacky japanese television commercials noodles energy drinks declared wednesday		governor novel pitch japan American capitol bureau tokyo gov arnold schwarzenegger millions wacky political TV commercials noodles energy drinks - wednesday	governor novel pitch japan federal capitol bureau tokyo gov arnold schwarzenegger millions wacky japanese television commercials with energy drinks each wednesday
3	tech stocks higher intel technology stocks ended friday lifted higher sales forecast bellwether intel corp intc quote profile disappointing jobs report capped blue chip gains		tech opens higher intel technology stocks rise friday after higher sales forecast bellwether intel corp intc quote profile disappointing jobs report capped blue chip gains	tech stocks for intel technology stocks ended friday lifted higher sales forecast bellwether food corp intc quote profile disappointing jobs report capped with chip gains
3	mexico stocks dragged cemex acquisition news mexican stocks fell early monday dragged lower cement giant cemex cx announced multibillion dollar acquisition british company largest mexican firm		mexico stocks dragged cemex acquisition pressured mexican stocks fell early monday dragged lower cement giant es cx announced multibillion dollar transaction of company and mexican firm	mid monday dragged cemex acquisition news mexican stocks fell early monday dragged lower cement giant by cx announced multibillion dollar largest british company largest mexican firm
3	ford gm report slow month japanese carmakers gain nation largest automakers wednesday reduce production quarter reporting weak november sales		ford gm report slow month japanese carmakers gain support largest automakers wednesday slash production quarter expecting weak november sales	ford gm report slow month japanese carmakers gain the largest automakers wednesday average production quarter month weak november sales
3	congress urged conduct insurance inquiry senate governmental affairs subcommittee hearing insurance brokerage policies eliot spitzer york richard blumenthal connecticut scheduled testify		congress urged conduct insurance inquiry senate governmental affairs subcommittee hearing ethics brokerage policies eliot spitzer york v blumenthal never scheduled testify	congress urged conduct insurance inquiry senate governmental affairs office hearing insurance brokerage policies eliot spitzer york richard thompson next scheduled testify
3	multiplex offers billion ronin property update multiplex australian construction company building london wembley stadium offered billion ronin property group seeks access property trust steady rental income		multiplex offers billion ronin portfolio update multiplex australian construction company building london cable pipeline offered billion ronin property group seeks access property trust steady in income	multiplex europe billion ronin property update multiplex australian airline company building london wembley stadium offered billion ronin property group seeks access property trust australian rental income
3	analog devices lowers outlook semiconductor maker analog devices lowered outlook fiscal fourth quarter thursday citing weak demand september october		analog devices lowers outlook semiconductor maker analog devices lowered outlook fiscal 2012 quarter thursday citing weak demand Aug 17	analog devices lowers 2013 semiconductor maker analog devices lowered outlook on fourth quarter thursday citing weak demand september october
3	verizon wireless buy nextwave licenses billion verizon wireless today pay billion cash spectrum licenses owned nextwave telecom expand coverage subscribers		verizon wireless buy nextwave licenses billion Verizon wireless today pay billion cash after licenses owned nextwave telecom expand prepaid subscribers	verizon communications buy nextwave 250 billion verizon wireless today pay billion cash spectrum licenses owned nextwave telecom expand your subscribers
3	belgium brazil inbev shareholder support shareholders interbrew ambev today voted favour companies merger ambevs shareholders voted favour capital increase incorporation canadian brewer labatt		belgium brazil inbev shareholder support shareholders interbrew ambev today voted back winning merger ambevs shareholders voted reject capital increase incorporation canadian coffee labatt	norwegian brewery inbev shareholder company shareholders interbrew ambev today voted favour companies merger ambevs shareholders voted favour capital partnership incorporation canadian brewer labatt
3	eye sicilian bridge contract groups compete contract build long awaited bridge linking sicily mainland italy reports italy		eye sicilian bridge contract groups compete contract build long awaited bridge from sicily mainland italy — CNBC	eye sicilian international contract groups compete on build long awaited bridge linking sicily mainland italy reports italy
3	iac interactive names mcinerney cfo iac interactive corp owner shopping network ticketmaster tuesday appointed thomas mcinerney succeed dara khosrowshahi chief financial officer effective jan mcinerney		iac interactive names of cfo iac c corp owner c network ticketmaster tuesday appointed thomas mcinerney succeed Daniel khosrowshahi chief financial officer admin jan mcinerney	iac interactive names mcinerney cfo iac interactive corp owner shopping network ticketmaster shopping network thomas mcinerney succeed dara khosrowshahi chairman financial officer effective jan 2005
3	nz stocks sharemarket softens air nz takes australian competition tribunal today greenlight proposed alliance airline qantas tie scuttled month side tasman high court		nz stocks sharemarket softens air nz takes australian competition calls today greenlight proposed alliance on qantas tie falls on side tasman high court	canadian stocks sharemarket softens group nz takes australian competition tribunal today greenlight proposed land airline qantas tie scuttled month side tasman high ground
3	pricey oil worrying economy exper high oil prices slowing economy members federal reserve warned yesterday going bit slowdown admitted fed board member ben bernanke		pricey oil hurting economy exper high oil prices slowing economy members federal regulator warned yesterday there bit slowdown admitted fed board member ben bernanke	low oil worrying economy exper high oil potential slowing economy members social reserve warned yesterday going bit slowdown admitted fed board member ben bernanke
3	crude oil changed yesterday election led rally crude oil changed rallying percent yesterday president george bush election signaled government continue policy buying oil national reserve		crude oil changed yesterday election led rally crude oil changed rallying percent following president george bush election signaled government continue policy on oil of reserve	crude oil changed yesterday election led rally of fluids changed rallying percent yesterday president george bush election signaled victory continue policy buying oil national reserve
3	unions block alitalia rescue italian airline facing resistance unions plan evade bankruptcy cutting jobs		unions block alitalia rescue italian airline facing resistance as plan Italian bankruptcy cutting jobs	unions block alitalia rescue italian airline facing resistance development plan evade bankruptcy cutting actions
3	drags dow component weaker profit warning weigh dow slight ease oil prices helps york cnn money earnings profit warning dow red monday morning		drags dow component forecasts profit warning o dow slight ease oil prices helps york cnn lower earnings profit warning dow red monday morning	drags dow component weaker profit warning weigh dow to ease oil talk helps you cnn money earnings profit warning dow red monday morning
3	starbucks buys stake german operations los angeles reuters starbucks corp lt href http investor reuters fullquote aspx ticker sbux target stocks quickinfo fullquote gt sbux lt gt monday owns percent german operations buying karstadtquelle ag lt href http investor reuters fullquote aspx ticker karg de target stocks quickinfo fullquote gt karg de lt gt majority stake companies coffee shop joint ven…		starbucks builds out german operations los angeles reuters starbucks corp lt href http article reuters fullquote aspx stock sbux target stock quickinfo fullquote gt sbux re a monday owns percent german operations los karstadtquelle ag lt href http investor reuters fullquote aspx ticker karg de target stocks quickinfo fullquote * karg de lt gt majority stake companies coffee from joint venture und…	starbucks coffee central german operations puerto angeles reuters transaction corp lt href http investor reuters fullquote aspx ticker sbux target shares quickinfo fullquote gt sbux in gt monday owns percent american operations buying starbucks ag lt g http investor reuters fullquote aspx ticker karg de target stocks quickinfo fullquote gt karg de m gt majority stake companies coffee shop joint v…
3	consumers tighten borrowing august washington oct consumers cut borrowing august largest amount confidence economy fell energy prices surged		consumers reducing borrowing august washington oct consumers reduce borrowing august largest buying confidence economy fell energy prices surged	consumers tighten borrowing august 28 oct consumers cut borrowing august largest amount confidence economy fell energy prices result
3	yukos calls meeting mull bankruptcy oil major yukos hold shareholders meeting dec decide file bankruptcy liquidate firm hit huge		yukos calls will mull bankruptcy oil regulator yukos hold shareholders meeting dec decide file bankruptcy liquidate firm W huge	yukos reorganization meeting mull bankruptcy oil major yukos hold shareholders meeting dec decide file bankruptcy liquidate liquid hit factory
3	update farm credit services board ends deal member federal farm credit system thursday ended agreement merge privately held dutch bank citing delays criticism deal		update farm credit union board ends deal member federal farm credit system abruptly ended agreement merge privately held dutch subsidiary citing delays criticism deal	update farm credit services board ends on member agreements farm economic system thursday ended agreement merge privately held dutch bank citing delays criticism deal
3	scandal hit citigroup ditches three bosses citigroup removed three senior executives including sir deryck maughan british born vice chairman scandal forced closure bank japanese businesses		scandal hit bank ditches three leaders citigroup removed three senior executives including sir deryck maughan was born vice principal scandal forced closure bank japanese businesses	scandal hit in ditches three bosses and removed three senior politicians including sir deryck maughan british born vice chairman scandal forced closure bank japanese banking
3	fannie mae restate earnings washington day fannie mae agreed regulators demands boost capital cushion risk revamp accounting officials tuesday possibility beleaguered mortgage giant restate earnings		fannie mae restate earnings washington day bc mae agreed regulators demands over capital cushion risk revamp accounting settlement tuesday possibility beleaguered mortgage giant cuts earnings	fannie mae guaranteed earnings washington day fannie mae agreed regulators could boost capital cushion risk revamp earnings big tuesday possibility beleaguered mortgage giant restate earnings
3	eds job cuts years san francisco reuters electronic data systems corp lt href http investor reuters fullquote aspx ticker eds target stocks quickinfo fullquote gt eds lt gt biggest computer services company cut jobs years company chief executive thursday		eds job cuts years san francisco reuters electronic data systems corp lt href http investor reuters fullquote aspx ticker eds target stocks top of gt group lt gt biggest data services company cut in years company chief told thursday	eds global cuts years san francisco reuters electronic publishing systems corp lt gt http investor reuters fullquote aspx ticker eds target exchange quickinfo fullquote gt eds lt gt biggest computer services company cut jobs years company chief executive office
3	cut jobs reuters reuters corp cut jobs reduce assets billion retreat traditional consumer telephone services company thursday		cut jobs for reuters corp cut jobs reduce assets billion close traditional consumer telephone services company thursday	cut jobs into reuters corp cut jobs reduce assets billion retreat traditional consumer financial services company thursday
3	inflation hike sends sterling higher rising energy transport costs helped push inflation higher month raising prospect interest rates increase year		inflation hike sends sterling higher rising energy transport costs is driving inflation tight month raising prospect interest rates increase year	consumption hike sends sterling higher from energy transport costs helped push inflation higher month raising prospect interest rates increase year
3	update doubleclick studies sale options online advertising market hot pioneer doubleclick provider internet advertising services decided explore strategic alternatives including sale		update doubleclick studies strategic options online advertising offers hot pioneer doubleclick provider internet marketing services decided explore strategic alternatives including sale	the doubleclick studies sale options online advertising market hot pioneer doubleclick global internet advertising services decided explore strategic alternatives including following
3	eu alitalia plan good future rescue plan aimed saving italian airline alitalia good sign future loss making flag carrier eu top transport official		eu health plan good future rescue plan aimed saving italian airline - good sign future loss making flag carrier eu top EU official	eu tourism the good future rescue plan aimed saving italian airline alitalia good sign future hope making flag carrier eu top transport official
3	wrigley buy altoids life savers kraft bln wm wrigley jr largest maker chewing gum agreed buy candy businesses including altoids mints life savers kraft foods		wrigley deals altoids and time kraft bln wm wrigley jr largest maker chewing gum agreed buy candy giants including altoids mints time savers kraft foods	wrigley buy altoids life size kraft bln wm wrigley purchase largest maker chewing gum agreed buy multiple businesses including altoids and life savers kraft foods
3	stale wonder bread rancid revenues restatements leave bread twinkies maker verge bankruptcy		stale wonder bread over revenues restatements leave bread twinkies and verge bankruptcy	stale wonder water rancid revenues restatements leave bread twinkies maker verge meat
3	sprint acquiring nextel deal sprint corp yesterday acquire nextel communications billion deal create nation third largest wireless phone carrier sprint nextel		sprint plans nextel deal sprint corp yesterday acquire nextel communications billion to create nation third largest pay phone carrier sprint nextel	sprint acquiring nextel deal sprint corp yesterday is nextel cellular enterprise deal create nation third largest wireless phone carrier sprint nextel
3	stocks climb oracle deal lifts york reuters stocks rose monday software maker peoplesoft lt href http investor reuters fullquote aspx ticker psft target stocks quickinfo fullquote gt psft lt gt accepted rival oracle corp lt href http investor reuters fullquote aspx ticker orcl target stocks quickinfo fullquote gt orcl lt gt buyout offer data better expected november retail sales signaling uptick …		stocks climb oracle deal lifts york reuters stocks rose pre software release peoplesoft lt href ; investor reuters fullquote aspx ticker psft target stocks soft call gt peer lt gt tech rival oracle corp lt href http channel reuters fullquote aspx ticker orcl target stocks quickinfo fullquote gt orcl lt gt buyout offer data better expected March auto sales signaling uptick consumer spending	business climb and cash lifts york reuters gold rose research software maker peoplesoft lt href http investor reuters fullquote aspx ticker psft target stocks quickinfo fullquote gt psft lt gt accepted rival nos corp lt href web investor reuters bank aspx ticker orcl target stocks quickinfo fullquote gt orcl l gt buyout offer data better expected november retail sales signaling uptick consumer sp…
3	verizon helps nextwave cell phone business deal announced friday verizon wireless buying remaining cellular capacity nextwave telecom billion cash		verizon helps nextwave cell phone business deal buy friday verizon wireless buying old cellular capacity nextwave telecom receives cash	verizon helps nextwave cell group business deal announced friday verizon wireless buys remaining 3 capacity nextwave telecom billion cash
3	oil jumps winter worries london reuters oil prices surged record highs tuesday fire nigerian export pipeline latest threat consumers efforts build winter heating fuel inventories		oil jumps winter worries london reuters oil prices hit record highs tuesday fire shut export pipeline main threat consumers efforts build European heating fuel inventories	oil jumps winter worries london reuters oil prices april record highs spring fire nigerian export pipeline water threat consumers efforts build winter heating fuel inventories
3	bank add jobs ri bank america corp yesterday add jobs rhode island opening call center east providence		bank add jobs ri r america corp yesterday add jobs rhode island opening call center to end	bank add jobs ri bank america corp yesterday add jobs merritt island branch call center east providence
3	corning plans charges billion billion corning ny corning glw plans record billion billion noncash charges third quarter impair goodwill investments struggling telecommunications segment establish deferred tax valuation allowance		corning plans two billion billion pound ny corning glw plans record billion billion unit charges third quarter impair goodwill investments struggling telecommunications segment loss deferred tax valuation allowance	corning plans charges 700 billion corning ny corning glw plans record billion billion noncash in third quarter impair goodwill of struggling telecommunications assets establish deferred tax valuation allowance
3	germany breach eu budget limit germany risks violating eu tight budget rules year bundesbank warned monday three percent mark gross domestic product gdp willprobably		germany breach eu budget limit germany are violating eu tight budget rules year bundesbank targets monday 190 percent mark real domestic product gdp willprobably	germany breach eu budget reduction germany risks violating eu tight budget per year bundesbank warned monday three percent mark gross money product gdp willprobably
3	opec cut production week price decline update opec producer third oil agreed cut output percent biggest week drop prices demand collapsed september attacks		opec cut to week price decline update and producer Saudi oil agreed cut output percent biggest week drop prices demand collapsed september attacks	opec cut production week price decline update opec producer shell oil agreed the output percent biggest week drop prices demand following september attacks
3	jet market battle boeing airbus plans challenge boeing offering aircraft early year chief executive toulouse france based plane maker quot reflecting quot introduce plane		jet market jump boeing airbus plans challenge boeing offering to early year chief executive reports france based plane maker quot reflecting quot a plane	jet market battle for 737 plans challenge boeing offering aircraft early year chief executive toulouse france based plane maker at reflecting quot introduce plane
3	hp extended nokia pact hewlett packard maker computers office equipment technology services wednesday provide largest cell phone maker nokia corp		hp extended nokia pact hewlett packard maker computers office equipment technology services wednesday today by China phone maker nokia corp	hp extended nokia pact nokia packard maker computers office equipment technology services wednesday provide largest cell phone with nokia on
3	bt unloads satellite stake bt group disposed yesterday remaining stake satellite company sold holding paris based eutelsat		bt 2 satellite stake satellite group y yesterday remaining stake satellite company sold holding paris based eutelsat	bt unloads satellite stake bt group disposed yesterday remaining the satellite ownership sold holding paris based to
3	investor change dynamic microsoft inquiry third company join microsoft time warner investor digital rights management firm contentguard move help microsoft reduce european antitrust concerns stake contentguard		investor change dynamic microsoft inquiry third firms join microsoft exchanges warner companies digital rights management firm contentguard move help microsoft reduce european antitrust concerns stake issues	investor change dynamic microsoft lead third company join microsoft time warner investor group rights management firm contentguard move help microsoft reduce european market concerns stake contentguard
3	rivalry dutch british long history three wars broke seafaring nations separated trading interests miles north sea		rivalry dutch british long history three together these seafaring nations separated trading interests miles north border	rivalry dutch british long history three waves broke seafaring ships separated trading interests miles north sea
3	smithfield profit doubles smithfield pork processor smithfield foods yesterday net income quarter doubled improved profitability hog production strong pork offset lower beef earnings		smithfield income doubles smithfield pork output smithfield foods yesterday net income quarter doubled improved profitability hog production strong pork offset lower beef imports	smithfield profit doubles small pork processor smithfield foods yesterday net income quarter doubled improved profitability hog production strong pork offset minimum beef consumption
3	baggage handlers strike gatwick servisair baggage handlers gatwick international airport west sussex england staged hour strike saturday workload dispute		baggage handlers strike gatwick airports baggage handlers gatwick international centre west sussex england staged hour strike saturday trade dispute	british service british gatwick servisair baggage handlers gatwick international airport west sussex england staged hour strike saturday workload dispute
3	canwest global earns compared loss lt gt lt gt winnipeg cp special gains sale international assets helped canwest global communications corp post solid profit fourth quarter reversing big loss year		canwest global earns compared top lt gt lt gt winnipeg cp and gains sale international business helped canwest global communications corp post surprise profit fourth quarter reversing big loss year	canwest global earns compared loss lt gt u gt winnipeg cp special gains sale international assets helped canwest global communications corp post solid profit its way reversing big loss business
3	interview telstra rev growth sydney dow jones telstra corp tls revenue fiscal year growing pace second half chief financial officer john stanhope monday		interview numbers rev growth sydney dow j telstra corp tls revenue fiscal year growing pace second half financial financial officer john t monday	interview telstra rev growth sydney dow jones telstra corp tls revenue fiscal year 2000 pace second half chief financial secretary john gray monday
3	royal dutch merges companies royal dutch merge dutch british holding companies oil giant thursday seeks address failings led shock downgrade proven oil reserves january		royal diamond merges companies royal banks merge dutch british merger companies oil giant thursday seeks address failings led shock the proven oil reserves january	royal dutch held companies royal dutch merge dutch british holding companies oil companies thursday seeks address failings led shock downgrade with oil reserves january
3	oil rosy economic data london reuters oil prices rose tuesday cheery economic data showing inflationary pressure held check july ahead weekly inventory wednesday forecast draw crude stocks		oil rosy weather data london reuters oil prices fall tuesday cheery economic data showing inflationary risk held weak july ahead weekly inventory wednesday forecast draw crude stocks	oil rosy economic data london reuters oil prices rose tuesday cheery economic data showing inflationary score and check july ahead weekly inventory wednesday forecast draw crude daily
3	jobless claims hurricane factor reuters reuters claims jobless benefits rose latest week gain blamed hurricane charley government thursday		jobless claims hurricane factor in reuters no jobless benefits from latest week gain blamed hurricane charley government thursday	jobless claims hurricane factor article reuters claims jobless benefits on latest week gain blamed hurricane charley government thursday
3	senate hears insurance misdeeds preliminary investigations york connecticut california insurance companies frequently pay insurance brokers agents undisclosed compensation including cash loans stock exotic trips steering health automobile retail insurance business state officials told congress yesterday		senate hears insurance misdeeds preliminary hearing into connecticut california insurance companies frequently pay insurance brokers agents undisclosed compensation including cash loans stock exotic trips steering health health insurance insurance business state IG told congress yesterday	senate hears insurance misdeeds preliminary investigations after connecticut state banking companies frequently pay insurance brokers agents undisclosed compensation including cash loans stock exotic banking steering health automobile retail insurance business state officials told congress yesterday
3	harvard kmart harvard university unsuccessful efforts buy kmart brighton lease expands campus area hardball tactics evict discount store		harvard backlash harvard university unsuccessful efforts buy st brighton lease expands campus area hardball tactics evict cannabis store	harvard kmart harvard offers unsuccessful efforts buy kmart brighton lease expands campus area hardball tactics in discount moves
3	debit cards plastic edge paper time plastic electronic payment methods beat paper survey released yesterday federal reserve		debit cards plastic edge any time plastic electronic payment methods beat big survey released yesterday federal reserve	debit cards plastic edge paper time plastic ticket payment methods beat paper survey released yesterday to reserve
3	cendant spin mortgage operations cendant corp top hotel franchisor tuesday plans spin mortgage fleet operations quarter distributing phh corp		cendant cancel mortgage operations cendant corp top hotel broker tuesday plans spin mortgage fleet operations quarter end phh corp	cendant spin banking operations cendant corp top hotel franchisor option plans spin mortgage products operations quarter distributing phh corp
3	lockheed hit court ruling lockheed martin corp monday lost court bid friday money lost failed idaho cleanup project causing book cents share charge fourth quarter		lockheed hit court ruling lockheed in corp lawsuit and court date friday money lost failed idaho cleanup project causing book cents share charge fourth quarter	lockheed hit court ruling luther martin corp monday lost court bid friday money lost failed idaho cleanup project causing 99 cents share charge fourth spot
3	american express profit rises percent york reuters american express lt href http investor reuters fullquote aspx ticker axp target stocks quickinfo fullquote gt axp lt gt monday quarterly earnings rose percent matching analysts expectations record cardholder spending increased card borrowing lower loan losses		american express profit rises percent york reuters american express lt href http investor reuters fullquote watch ticker axp main stocks quickinfo fullquote gt market bond gt monday quarterly dividend rose percent to analysts at record cardholder spending increased card borrowing lower loan losses	american express profit rises percent york reuters american express bank href portfolio investor reuters fullquote fund ticker axp target stocks quickinfo loan sales axp lt gt monday quarterly commission rose percent matching analysts expectations record cardholder spending increased card borrowing lower loan losses
3	crematory operator plead guilty crematory operator accused dumping bodies passing cement dust ashes agreed plea deal requiring serve years prison associated press learned tuesday		crematory operator plead guilty crematory operator accused dumping bodies passing cement dust ashes agreed plea but requiring 175 years in associated press learned tuesday	crematory operator plead guilty crematory operator accused moving bodies to cement dust ashes agreed plea application requiring serve years prison associated press learned tuesday
3	business bush administration washington post business columnist steven pearlstein online discuss latest column bush administration plans social security health care		business bush administration write post business columnist steven pearlstein online discuss more column bush administration plans of security health care	business clinton administration washington post business columnist steven pearlstein online discuss latest column bush administration plans social security congressional affairs
3	nordstrom earnings beat expectations department store operator nordstrom tuesday third quarter profit jumped higher sales inventory changes lower expenses leading wall street estimates		nordstrom earnings beat expectations department store at said tuesday third quarter profits jumped higher sales inventory changes lower expenses leading wall street estimates	table 6 beat expectations department store operator on tuesday third quarter profit jumped higher sales inventory changes lower expenses leading wall street estimates
3	cingular tips hand wireless broadband plans cingular roll umts cellular data network year faster wireless technology compete wireless broadband technologies wimax		cingular smart hand wireless IP technologies cingular roll umts cellular data network year faster wireless technology compete wireless broadband technologies wimax	cingular tips free wireless broadband plans free roll umts cellular data network year faster mobile technology compete wireless broadband technologies wimax
3	computer associates names ceo months permanent ceo scandal rocked computer associates nasdaq news job veteran ibm ibm nyse news executive published reports		computer associates names six months permanent ceo scandal rocked computer associates nasdaq news job in ibm ibm nyse and executive published reports	computer associates names ceo months permanent ceo scandal rocked computer associates nasdaq industry editor veteran report ibm nyse news executive published reports
3	labor costs hurricane hit alcoa profit york reuters alcoa lt href http investor reuters fullquote aspx ticker aa target stocks quickinfo fullquote gt aa lt gt biggest aluminum producer thursday net income quarter rose labor problems hurricane ivan offset high aluminum prices		labor costs helped strain alcoa profit york reuters alcoa lt href http investor reuters fullquote aspx ticker aa European stocks quickinfo fullquote ul p shadow the biggest aluminum producer thursday net income quarter rose labor problems hurricane ivan offset high aluminum prices	labor concerns hurricane hit alcoa profit york reuters company canada href http investor relationships fullquote aspx ticker in target stocks quickinfo fullquote gt aa asa gt biggest aluminum producer thursday net income quarter rose labor problems hurricane ivan offset high aluminum prices
3	upholds tariffs shrimp imports bush administration tuesday upheld imposition penalty tariffs shrimp imports china vietnam handing victory beleaguered shrimp producers		upholds tariffs shrimp imports China administration tuesday upheld imposition penalty tariffs shrimp imports china vietnam handing victory beleaguered casino king	upholds tariffs shrimp imports bush food tuesday upheld imposition penalty tariffs shrimp imports china claim the victory beleaguered shrimp producers
3	bellsouth names feidler operating chief bellsouth corp monday mark feidler chief operating officer jan amid reshuffling higher level executives		bellsouth names feidler operating chief he corp monday mark its chief operating officer jan time reshuffling higher level executives	bellsouth names feidler operating chief bellsouth corp g mark feidler general operating officer jan amid reshuffling management level executives
3	vivendi sale raises spectre veolia takeover vivendi universal thursday sold cent stake water subsidiary veolia environnement raising bn french group pay debt tighten focus media telecommunications		vivendi takeover raises spectre veolia takeover vivendi universal thursday sold cent stake water subsidiary et environnement 21 bn french group pay debt tighten focus media prices	vivendi sale raises spectre veolia takeover vivendi after thursday sold cent stake water rights in environnement raising bn french group pay debt tighten focus in telecommunications
3	investors starhub sell shares shareholders starhub singapore second largest phone company wednesday raised singapore dollars initial public offering selling shares lowest targeted price bankers involved		investors starhub sell shares shareholders behind singapore second hand phone manufacturer wednesday raised singapore dollars by public offering selling shares lowest targeted price bankers involved	investors starhub existing shares shareholders starhub singapore second largest phone company wednesday raised singapore dollars initial shares offering selling shares lowest buying price bankers involved
3	second oil spill week shuts nfld rig st john nfld officials shut drilling rig terra nova offshore oil project oil spill thursday morning		second oil spill week on nfld rig st john nfld officials shut drilling rig terra nova offshore oil project oil spill June 1	second most spill week shuts nfld rig st john nfld oil shut drilling rig terra nova offshore oil project major spill thursday morning
3	comcast microsoft deploy dvr units redmond wash microsoft corp cable television provider comcast corp monday deploying set top boxes powered microsoft software starting week		comcast microsoft deploy dvr units redmond wash water corp cable television provider comcast corp test deploying table top boxes powered microsoft software past week	comcast to deploy dvr units redmond wash microsoft corp cable carriage provider comcast corp monday deploying set top boxes powered microsoft digital starting week
3	ipo hot vegas expecting initial public offering ipo las vegas sands nyse lvs hot shares originally priced		ipo hot vegas expecting initial public report ipo las green sands nyse lvs hot shares already priced	ipo hot vegas expecting global public offering ipo las vegas sands nyse lvs hot performance market priced
3	mcnealy pulling tough quarter sun praising troops win fight sun microsystems nasdaq sunw news people chief executive scott mcnealy good earnings worse expected		mcnealy pulling third quarter sun praising troops win with sun microsystems nasdaq sunw news people and tom scott mcnealy good earnings worse expected	he received tough quarter notes praising troops should fight sun microsystems nasdaq sunw news people chief executive scott mcnealy good earnings worse expected
3	asian stocks japan ntt gains australia bhp billiton rises japan stock benchmarks rose led telecommunications shares nippon telegraph amp telephone corp deutsche bank ag earnings benefited sustained economic recovery		asian stocks japan ntt gains australia bhp billiton rises japan stock benchmarks rose led tr shares nippon on amp telephone corp j bank ag earnings on sustained economic boost	asian stocks japan ntt gains australia bhp billiton rises japan stock share rose led telecommunications shares nippon television amp telephone corp deutsche film ag earnings benefited in economic recovery
3	unitedhealth group buys definity health minneapolis unitedhealth group monday acquire definity health corp minneapolis cash definity best offering commonly called consumer driven health		unitedhealth group buys health health c unitedhealth group group acquire definity health corp minneapolis cash on best offering commonly called consumer driven health	unitedhealth group buys definity health minneapolis venture group monday acquire definity technology corp minneapolis cash definity best practices commonly called consumer driven strategy
3	virgin dips toe pacific sir richard branson disappoint stunts yesterday flying sydney promote international airline virgin atlantic		virgin dips toe deep sir richard branson performs stunts yesterday flying sydney promote international star virgin atlantic	cat dips toe pacific sir richard banks disappoint stunts yesterday to sydney promote international airline virgin atlantic
3	bank montreal buy indiana bank mln update bank montreal canada biggest bank agreed buy mercantile bancorp branches northwestern indiana		bank montreal buy 2 bank mln update bank montreal canada Colombia bank agreed acquire mercantile bancorp branches northwestern indiana	banks montreal buy indiana bank mln france bank montreal canada biggest bank agreed london mercantile bancorp branches northwestern indiana
3	oil prices flounder inventory data london afp oil prices sawed failing sustain rally news surprise fall distillate stockpiles including heating fuel unexpectedly small increase crude inventories		oil explorers flounder in data london afp oil prices sawed failing sustain rally news surprise fall distillate stockpiles including heating fuel unexpectedly small increase vs supply	oil prices flounder confined to london afp oil company sawed failing sustain rally news story fall distillate stockpiles including heating fuel unexpectedly small increase crude inventories
3	pickets plan walk weeks san francisco hotel workers strike city biggest hotels contract negotiations stalled differences wages health care coverage pensions length contract		pickets plan walk weeks san francisco hotel workers strike city biggest employer contract - stalled differences wages workplace care coverage pensions length contract	pickets took five weeks bay francisco hotel workers strike city biggest hotels contract negotiations stalled differences wages health care coverage pensions length contract
3	sempra buy indonesia gas bp north america sempra energy lng oct signed year agreement purchase tons liquefied natural gas year indonesia proposed terminal south border bp plc partner tangguh lng		sempra buy indonesia mining bp north america sempra energy lng oct 21 year agreement 5 tons of process gas year indonesia proposed terminal south border bp plc partner tangguh lng	sempra buy indonesia gas co north america sempra energy lng oct signed year agreement purchase tons liquefied natural gas year indonesia marine terminal south china bp plc partner tangguh refinery
3	procter amp gamble demand procter amp gamble nyse pg latest company experiment age advertising techniques lure consumer dollar		procter amp sh demand procter amp gamble nyse as latest company middle age advertising techniques lure consumer dollar	procter amp gamble international procter amp gamble nyse pg latest company research using advertising techniques lure consumer dollar
3	struggling auto parts maker offering buyouts salaried employees struggling automotive supplier visteon corp told white collar workers plans offer buyouts quot quot number employees year		struggling auto parts maker offering buyouts salaried but struggling automotive supplier visteon corp told white collar workers plans of buyouts quot limited number employees benefit	the auto parts maker offering two salaried employees struggling automotive supplier visteon corp told white the workers plans offer buyouts for quot number employees year
3	service remote access digital media san jose calif union city start company introducing service today raise eyebrows hollywood orb networks unveil service allows subscribers remotely access		service remote access digital services san jose calif union city start company introducing service today raise eyebrows hollywood TV networks with service allows subscribers remotely access	service remote access virgin media san jose calif union city start company introducing service today raise at hollywood access networks unveil service allows subscribers remotely access
3	illinois group warns parents dangerous toys holiday season gears consumer advocates warning parents homework vigilant keeping dangerous toys hands mouths kids		illinois group showing parents dangerous toys holiday season gears consumer advocates warning parents homework vigilant keeping toy to hands mouths kids	illinois group warns parents dangerous buying bad season gears consumer advocates warning parents homework vigilant keeping dangerous store hands mouths kids
3	government confirms stanchart wins bank permata sale jakarta dow jones consortium led standard chartered plc bidding percent stake pt bank permata indonesia seventh largest lender minister finance boediono friday		government confirms stanchart wins bank permata sale jakarta dow jones consortium led chairs chartered plc 15 percent stake pt bank i indonesia seventh year prime minister finance boediono friday	government confirms stanchart wins bank permata indonesia jakarta dow jones institution led standard chartered banks bidding percent stake pt bank permata indonesia seventh largest lender minister pedro boediono friday
3	report qwest chief face charges qwest communications chief executive joseph nacchio reportedly face civil charges improper accounting telecommunications company		report qwest chief under charges qwest communications chief executive joseph and pair face civil charges improper accounting telecommunications company	chairman qwest chief asbestos charges qwest communications chief executive mark nacchio reportedly face civil charges improper accounting telecommunications company
3	webcrawler cool mind mental computer notes searching internet		webcrawler cool mind mental computer science searching internet	webcrawler cool mind mental computer an endless internet
3	tsa deal overpaid boeing report boeing received excessive profits billion contract supply explosives detection systems hundreds nation airports department homeland security inspector general reported monday		tsa deal overpaid boeing because boeing received excessive profits billion contract supply explosives detection unit hundreds nation state – homeland security inspector general reported monday	tsa deal overpaid boeing report boeing received big profits in contract supply explosives detection systems hundreds nation airports department homeland fire inspector general reported monday
3	mexico set pass canada vehicle sales mexico poised overtake canada annual passenger vehicle sales situation economist difficult canada lure future investments automakers including construction assembly plants		mexico poised pass international vehicle sales mexico poised overtake Japan annual passenger vehicle sales situation economist difficult canada lure future investments in including construction assembly plants	mexico mexico pass canada vehicle sales mexico poised overtake canada annual passenger vehicle sales situation economist difficult canada lure future investments automakers car construction assembly development
3	interest rates short term bills mixed interest rates short term treasury securities mixed yesterday auction treasury department sold billion three month bills discount rate percent percent week additional billion sold month bills rate percent percent		interest rates short term securities mixed interest rates short term treasury securities mixed yesterday auction treasury department sales billion three month bills discount rate percent this week sale billion sold month bills rate percent percent	interest rates short term bills mixed interest rates short term treasury securities mixed yesterday auction treasury department sold billion three year bills discount rate percent percent week additional securities sold month return rate percent unit
3	gemstar tv guide intl financial table gt gmst los angeles dow jones gemstar tv guide international gmst posted sharply wider third quarter loss weighed large impairment charge tv guide business		gemstar tv d intl financial table gt gmst del angeles dow jones gemstar tv guide international gmst with sharply wider third quarter loss - large impairment charge tv guide business	gemstar tv guides sunday financial table gt gmst los 15 dow jones gemstar tv guide international gmst posted sharply wider third quarter loss weighed large impairment for tv guide business
3	dollar bounces eye data greenspan london reuters dollar bounced week lows euro yen monday thin august trade investors focusing data speech federal reserve chief week		dollar bounces eye data greenspan london reuters dollar bounced week lows euro eyed monday euro august trade seen focusing data speech federal reserve chief week	dollar bounces eye data greenspan london reuters dollar billion currency lows euro yen monday thin the trade investors focusing data speech federal reserve chief week
3	voters tax break technology park town meeting monday decided maynard gain lose granting tax break vacant technology park		voters tax potential technology park town of monday decided maynard gain lose from tax break vacant technology park	voters tax break technology garden town meeting 2016 decided maynard gain lose granting tax break vacant technology park
3	greenspan worried congress bar options expensing washington reuters federal reserve chairman alan greenspan friday worried congress thwart efforts financial accounting standards board require expensing stock options		greenspan worried congress bar options taxes on reuters federal election chairman alan greenspan friday worried congress thwart efforts the accounting standards board require expensing stock options	greenspan worried congress bar options president washington reuters federal reserve chairman alan greenspan privately worried congress thwart efforts financial accounting standards board seeking new stock options
3	wall street stocks lower volatile crude oil prices wall street stocks fell modestly monday volatile crude oil prices pressured stocks uncertainty economic growth electronic overshadowed market		wall street stocks lower volatile crude after prices wall street stocks fell modestly monday volatile crude oil prices pressured stocks uncertainty economic updates electronic job market	wall street stocks lower volatile crude oil prices wall street stocks fell modestly monday volatile crude oil prices pressured stocks uncertainty economic development it overshadowed ।
3	coming america die country messed people die live wednesday russia erstwhile oil giant yukos pink sheets yukoy attempted commit corporate		coming america united country messed people you live wednesday russia erstwhile oil giant yukos cash sheets yukoy attempted commit corporate	coming america die country messed people band live wednesday russia erstwhile oil explosion yukos pink sheets yukoy and commit corporate
3	patent fight slow radio tags standards setting body readies protocol radio frequency identification rfid bid royalties holder critical patents threatened disrupt smooth rollout technology spawn decade biggest industries		patent approval slow in tags after setting body readies protocol radio frequency identification rfid bid royalties holder critical comments threatened disrupt smooth rollout technology spawn decade biggest industries	patent fight slow radio tags standards setting body code protocol radio frequency identification data use royalties holder critical patents threatened disrupt signal rollout technology spawn decade biggest industries
3	update blockbuster offers raise bid hollywood blockbuster bbi quote profile wednesday offered raise unsolicited bid hollywood entertainment corp		update blockbuster offers raise bid hollywood entertainment bbi corporate profile wednesday offered for unsolicited bid hollywood entertainment corp	update blockbuster dropped raise bid hollywood blockbuster bbi quote profile wednesday offered raise unsolicited stock hollywood worldwide corp
3	libya mobile phones mobile phone network launched libya bringing competition sector time		libya mobile phones mobile phone network launched libya bringing consumers less time	libya mobile network mobile phone network launched libya bringing into sector time
3	tax refunds owed irs holding tax refunds people richmond area largest local check average		tax refunds owed irs holding thousands of people richmond area largest local check average	federal refunds and irs holding tax refunds people richmond area largest local check average
3	circuit city second quarter loss narrows cents share circuit city stores electronics chain second quarter loss narrowed company sold plasma screen televisions benefited acquisition canadian retailer		circuit city second quarter loss narrows cents share circuit city stores network chain 2 quarter loss narrowed company sold plasma home televisions benefited acquisition canadian retailer	circuit city second quarter price narrows cents share circuit world stores electronics chain second quarter lose narrowed company sold plasma screen televisions benefited acquisition canadian retailer
3	sainsbury warns half profit dip ap ap troubled grocery chain sainsbury plc britain third biggest supermarket retailer monday expected big drop profits half year		sainsbury warns half profit dip ap ap troubled grocery chain sainsbury plc britain s biggest supermarket retailer t expected t drop profits half 2019	sainsbury warns half profit dip ap business troubled food chain sainsbury plc britain 8th biggest supermarket retailer monday expected big drop profits half year
3	nikkei opens led techs exporters reuters reuters tokyo nikkei average opened percent higher tuesday investors sought bargains tech firms exporters gains limited caution ahead monetary policy meeting united states day		nikkei opens led techs exporters among reuters tokyo nikkei average opened percent higher tuesday investors sought bargains technical firms exporters analysts limited caution ahead monetary haw discussion united states day	nikkei opens led techs exporters reuters reuters tokyo nikkei capital opened percent higher target market sought bargains tech firms exporters gains limited caution ahead monetary policy meeting united states action
3	blue chips flat verizon weighs york reuters blue chips lower tuesday drop phone company verizon communications lt href http investor reuters fullquote aspx ticker vz target stocks quickinfo fullquote gt vz lt gt overshadowed brokerage upgrade caterpillar lt href http investor reuters fullquote aspx ticker cat target stocks quickinfo fullquote gt cat lt gt three session drop oil prices		blue chip down verizon weighs end reuters coal chips lower tuesday drop phone care verizon communications lt p http investor reuters fullquote aspx ticker vz target stocks quickinfo fullquote gt cap lt gt overshadowed brokerage upgrade caterpillar lt href * investor reuters fullquote aspx ticker - target stocks quickinfo fullquote gt cat lt gt three session drop oil prices	blue chip flat verizon weighs york reuters blue chips lower street drop phone company verizon wireless lt href http from reuters fullquote aspx ticker vz prime stocks quickinfo fullquote gt vz 1000 gt overshadowed brokerage upgrade caterpillar lt co http investor reuters fullquote aspx ticker cat target stocks quickinfo fullquote gt cat trades at three session drop oil prices
3	major atlantic hurricane season forecast fort collins colo hurricane forecasters calling average atlantic hurricane season year destructive seasons record		major atlantic hurricane season forecast fort collins colo hurricane basin calling average 10 hurricane season year destructive seasons ahead	major atlantic hurricane season forecast team collins colo hurricane forecasters season average atlantic hurricane season year destructive meteorological record
3	singapore investigates china firm singapore china aviation oil singapore week asked singapore high court protection creditors disclosing losses investigated commercial affairs department singapore white collar crime unit		singapore investigates china firm singapore china aviation oil singapore week asked singapore high court over creditors disclosing it investigated regulatory affairs at singapore white collar crime unit	singapore company china firm singapore china aviation oil singapore week asked singapore high court protection creditors disclosing losses investigated deputy prosecutors department singapore white collar crime unit
3	viacom enters hispanic radio viacom tuesday sell radio station spanish broadcasting system percent stake sbs marking viacom entry hispanic radio market		viacom enters hispanic radio viacom tuesday sell a station spanish for 49 percent stake stake marking viacom entry hispanic radio market	viacom enters hispanic radio viacom tuesday sell radio stations spanish broadcasting system percent stake sbs from viacom entry hispanic tv market
3	immucor ceo subject criminal probe immucor tuesday president chief executive gioacchino de chirico step ceo company investigates criminal probe de chirico italian subsidiary		immucor ceo subject arrest probe immucor a president chief executive gioacchino de chirico step ceo general investigates criminal probe de chirico sa subsidiary	immucor ceo subject criminal probe immucor tuesday president chief executive gioacchino de re step on company investigates criminal probe post chirico italian website
3	shares air china jump debut shares china biggest airline air china close making debut hong kong stock exchange		shares air china jump after Air china biggest airline air sa close making debut hong kong stock exchange	shares air china jump debut shares china biggest airline airlines china close making debut hong chinese stock exchange
3	ion appoints managers banks cut credit update ion australian auto parts maker supplies ford motor appointed managers banks cut credit spent expanding australia		ion appoints managers banks fold credit update ion australian aircraft parts maker supplies ford motor appointed managers banks cut credit spent | australia	if all the banks cut credit update ion australian auto parts maker supplies ford motor appointed managers banks cut credit spent expanding australia
3	ipos kick gear busy calendar york reuters business initial public offerings time market issues pull summer slump		ipos kick gear busy south york reuters mull initial public offerings time market issues pull summer slump	to kick gear busy calendar york reuters business initial public statement time market issues pull summer slump
3	mel sirius decision viacom nyse chief operating officer mel karmazin named ceo sirius satellite radio nasdaq siri surprise		mel e decision viacom nyse chief operating officer e karmazin named ceo sirius for radio nasdaq siri surprise	alan friedman decision viacom nyse chief operating officer mel karmazin named ceo on satellite radio nasdaq siri surprise
3	ny times cuts profit targets york reuters york times lt href http investor reuters fullquote aspx ticker nyt target stocks quickinfo fullquote gt nyt lt gt monday forecast third quarter full year earnings wall street average estimates citing lower expected revenue september		ny times cuts profit outlook york reuters york times lt href http investor reuters fullquote aspx ticker nyt target stocks quickinfo fullquote gt nyt lt gt 2017 2018 third & full year earnings wall street down estimates citing lower quarterly revenue september	ny times cuts profit targets shareholders reuters york times lt href http investor reuters fullquote aspx net brand top stocks quickinfo fullquote gt nyt lt gt monday forecast third quarter mid year earnings wall street average 2013 citing lower expected revenue september
3	update costco earnings pct costco wholesale corp earnings rose percent latest quarter lifted improvement net sales membership fees offset minor accounting charge		update corporate earnings pct costco comp corp earnings rose percent second quarter lifted improvement net sales membership fees offset minor accounting charge	increased costco earnings increase costco wholesale corp earnings rose percent year quarter lifted improvement net sales membership fees offset minor accounting charge
3	chinese auto firm overseas shanghai automotive industry corporation china largest carmaker consolidating assets company considers listing shares abroad		chinese auto firm corporate shanghai automotive firm corporation china largest carmaker consolidating assets company considers listing shares of	chinese auto firm overseas shanghai automotive industry corporation china largest independent consolidating assets company considers business operation abroad
3	decision fuel price hike delhi nov pti government decide increasing petrol diesel lpg kerosene prices hours		decision fuel levy hike delhi nov 4 government considers increasing petrol diesel lpg kerosene prices hours	decision fuel price hike delhi nov pti government was increasing petrol diesel lpg kerosene prices resigned
3	fda fire vioxx pulled market attention turns drugs deserve scrutiny food drug administration scientist warned congress week		fda fire vioxx - market attention turns drugs deserve scrutiny food drug administration scientist warned a week	fda fire vioxx pulled market attention turns drugs deserve scrutiny by drug society scientist warned congress week
3	murdoch wins vote shift news corp adelaide reuters rupert murdoch shareholder approval tuesday move corporate headquarters billion news corp media empire united states sever australian roots		murdoch wins market shift news lord adelaide reuters rupert murdoch shareholder approval tuesday buy corporate headquarters billion news corp media empire more states sever australian roots	murdoch wins vote shift news corp adelaide reuters newspaper trust shareholder approval tuesday move corporate headquarters billion news magazine media empire united states sever australian roots
3	rivals chrysler turns profit sales auburn hills based chrysler group crosstown rivals general motors corp ford motor third quarter year money selling cars trucks		rivals chrysler turns profit sales auburn hills based chrysler group crosstown company general motors corp ford motor third quarter record in selling vehicle trucks	rivals car turns profit sales auburn hills based chrysler group crosstown rivals general motors corp ford awards third quarter year money selling cars from
3	update rate futures jump ideas fed pause short term interest rate futures jumped friday jobs growth september reported expectations suggesting federal reserve slow program rate increases		update Fed futures jump ideas fed pause short as interest rate futures jumped friday jobs growth september on expectations suggesting federal reserve slow program rate increases	update rate futures jump ideas fed pause short term interest rate markets jumped up jobs growth september reported expectations suggesting federal reserve slow program value increases
3	wal mart sales view chicago wal mart stores monday expects percent percent increase september sales stores open year school demand picked sluggish start		wal c sales view estimates wal mart stores monday expects percent percent increase september sales stores open as school demand picked sluggish start	wal max sales view chicago general mart stores monday expects percent growth increase september sales stores open year school demand picked sluggish start
3	novell microsoft settle row novell waltham half billion dollar check microsoft corp settle antitrust case filed		novell microsoft settle row novell waltham half yr euro check microsoft corp settle no case filed	novell microsoft settle row novell waltham half billion dollar check to successfully settle antitrust case filed
3	circulation scandal costs tribune newspaper publisher tribune trb quote profile embroiled scandal inflated circulation figures friday cut circulation numbers york		circulation scandal costs tribune newspaper publisher 5 trb quote profile embroiled scandal inflated circulation figures friday 2016 by numbers york	filing scandal costs tribune newspaper publisher the trb quote profile embroiled scandal inflated circulation editor friday cut circulation numbers york
3	fox calls court review standards fox broadcasting appealing record setting fine airing racy fare called married america government indecency rules broadcast television unconstitutional apply cable satellite television		fox calls court review standards fox broadcasting appealing record setting fine a racy fare called FOX america government indecency rules digital television unconstitutional apply cable satellite television	fox calls court review standards fox broadcasting appealing record setting fine airing racy fare called married america government made rules in television unconstitutional apply nbc satellite television
3	target sees sales growth percent ap ap target corp expects average october sales close top previous estimate percent percent increase year discount retailer monday		target sees sales growth percent ap ap target now expects average october peak can top previous estimate percent percent increase year discount retailer monday	target sees sales growth percent ap software model originally expects average october sales close top previous estimate percent percent increase year discount retailer monday
3	yen rises corporate sentiment poll tokyo reuters yen rose friday bank japan closely watched tankan survey improvement japanese business sentiment		yen rises corporate sentiment poll tokyo reuters yen and friday bank holiday closely watched tankan zone improvement japanese business sentiment	yen rises corporate sentiment by tokyo reuters [UNK] rose friday 2015 japan closely watched tankan survey improvement japanese business sentiment
3	qwest case plea deal thomas hall midlevel qwest executives charged fraud equipment sale plead guilty misdemeanor attorney jeffrey springer friday		qwest case plea deal City hall midlevel qwest executives charged fraud equipment sale plead guilty to attorney jeffrey de friday	qwest case plea deal thomas hall midlevel communications executives charged fraud cash sale plead guilty misdemeanor attorney jeffrey springer ।
3	agere cut jobs book charges york reuters communications chip maker agere systems lt href http investor reuters fullquote aspx ticker agra target stocks quickinfo fullquote gt agra lt gt wednesday cut jobs sell close plant florida employs people order reduce costs amid slowing sales		agere cut jobs book charges york reuters communications chip maker agere systems lt Oct 2012 investor reuters fullquote industrial group agra target stocks buy fullquote group agra lt gt wednesday cut jobs sell phone plant florida employs people order reduce costs amid slowing sales	agere cut jobs book charges thomson reuters communications chip maker globe systems lt href http investor accounts fullquote aspx ticker agra target stocks quickinfo fullquote gt agra lt gt firms cut jobs may close plant management employs people order reduce costs amid slowing sales
3	lehman settle enron york sept investment banking firm lehman brothers holdings nearing agreement pay settle shareholder lawsuit work bankrupt energy trader enron corp sources familiar case		lehman settle East york City investment funds firm lehman brothers holdings reach agreement pay settle shareholder lawsuit work bankrupt energy trader enron corp sources familiar case	lehman settle enron york sept investment banking firm lehman brothers holdings nearing agreement can settle the lawsuit near bankrupt energy trader enron corp sources familiar case
3	financier eyes sainsbury ailing supermarket chain sainsbury reported target bn takeover bid prepared treasurer conservative party		financier eyes Greece ailing supermarket chain sainsbury reported target bn takeover bid Support for conservative party	financier eyes sainsbury ailing supermarket chain sainsbury reported target bn ps plan prepared was conservative party
3	amp lowers ratings bellsouth sbc september standard amp poor ratings services lowered ratings regional bell operating companies rbocs bellsouth bls sbc communications sbc jointly owned affiliate cingular wireless		amp rev outlook bellsouth alerts september standard amp all ratings services lowered ratings regional bell operating companies rbocs bellsouth bls sbc communications sbc jointly owned affiliate service wireless	amp lowers ratings bellsouth sbc september standard amp poor ratings services lowered ratings regional bell operating company rbocs global healthcare sbc communications sbc jointly operates affiliate cingular wireless
3	midway games buys videogame company midway games tuesday acquired paradox development studio developing midway upcoming mortal kombat shaolin monks videogame midway common shares		midway games buys videogame company midway up tuesday g paradox development studio developing midway upcoming mortal kombat shaolin monks owns midway common shares	midway games buys videogame company midway games tuesday 3 ea development studio developing midway upcoming gun kombat shaolin monks videogame midway common shares
3	stocks fall oil chip downgrade york reuters stocks fell monday dow slipping rise oil prices clouded corporate profit outlook brokerage downgrade hurt semiconductor shares		stocks fall oil prices downgrade hit reuters Apple fell monday dow slipping rise oil prices clouded corporate profit outlook brokerage downgrade hurt semiconductor shares	inflation fall oil chip downgrade york reuters stocks fell monday dow chemical rise oil prices clouded corporate profit price brokerage downgrade hurt semiconductor shares
3	boeing delivers planes quarter york reuters boeing lt href http investor reuters fullquote aspx ticker ba target stocks quickinfo fullquote gt ba lt gt friday delivered commercial airplanes third quarter quarter year ago		boeing delivered planes quarter york reuters ba lt href http for reuters fullquote aspx ticker email target stocks < fullquote gt ba lt gt friday delivered commercial airplanes third quarter quarter year ago	boeing delivers third quarter york reuters boeing lt href http investor reuters fullquote aspx bloomberg ba target stocks quickinfo fullquote reuters ba lt gt friday delivered commercial airplanes third quarter quarter january 2014
3	update guidant net profit defibrillator sales rise cardiovascular device maker guidant corp gdt quote profile thursday quarterly net profit rose percent helped cost cutting		update guidant net profit defibrillator sales rise cardiovascular device group guidant corp gdt quote profile thursday quarterly net profit rose percent along with savings	update guidant net profit defibrillator sales rise cardiovascular accelerator maker guidant 2016 gdt quote profile thursday quarterly tech profit rose percent helped cost cutting
3	man utd warns lower tv revenues manchester united warned lower tv revenues hit earnings year posting dip annual profits richest soccer club subject		man utd warns lower tv revenues manchester united warned lower film revenues hit last year posting dip annual revenues richest soccer club subject	man utd warns boost tv revenues manchester united warned lower tv revenues hit earnings year posting dip annual results richest football club subject
3	dollar mired lows jobs data london reuters dollar teetered year lows trade weighted basis friday investors waited key jobs data deciding extend greenback decline		dollar mired lows jobs data aiding reuters dollar teetered year lows trade weighted basis point and waited key jobs data deciding extend greenback losses	dollar mired on jobs data london reuters dollar the year lows trade weighted basis friday investors waited key jobs data deciding extend greenback risk
3	la lakers star eyes serbian deal la lakers basketball star vlade divac pursue plans buy serbia top mineral water firm reports		la lakers coach eyes serbian deal la lakers basketball star vlade divac pursue plans buy serbia top water water firm reports	la lakers star eyes public deal la lakers basketball star vlade divac pursue plans buy serbia top 1 water firm from
3	pbhg funds founders pay gary pilgrim poster boy hot growth mutual fund mania cult surrounding managers partner harold baxter agreed yesterday pay settle		pbhg funds founders pay gary pilgrim poster boy hot growth credit fund mania cult surrounding founding partner harold baxter agreed with pay settle	pbhg funds founders pay gary pilgrim big boy hot growth mutual fund friendly cult investment managers partner harold baxter agreed yesterday pay settle
3	crude oil prices top barrel oil prices darted barrel tuesday output gulf mexico remained shambles weeks hurricane ivan tore region		crude oil prices top Iraq oil prices darted barrel tuesday output gulf mexico in shambles since hurricane ivan tore region	crude oil prices best barrel oil prices biggest barrel tuesday output gulf mexico remained shambles weeks hurricane ivan tore badly
3	amp hold telephone conference today aig ace standard amp poor ratings services announced hold telephone conference call monday november st pm eastern time		amp hold telephone calls today aig ace number amp poor ratings services announced hold telephone conference call monday 31 st pm eastern time	amp hold business conference today aig bill standard amp poor ratings services announced hold telephone association call monday november st pm eastern time
3	dell spend plant organizations replacing aging servers newer powerful boxes linux based investing storage		dell spend plant organizations Samsung aging servers newer powerful boxes ARM based investing storage	dell spend plant organizations replacing aging servers newer transfer boxes trust based investing storage
3	oracle peoplesoft deal investors bet peoplesoft fired conway paved friendly deal wall street analysts summed oracle chances finally acquiring rival software maker peoplesoft		oracle peoplesoft deal investors bet peoplesoft fired conway paved friendly deal wall street bets summed oracle chances finally acquiring rival security company peoplesoft	previous peoplesoft deal investors bet peoplesoft a conway paved friendly deal sesame street analysts summed oracle chances finally acquiring rival software maker peoplesoft
3	tougher hedge funds looser quiet periods washington oct separate votes meeting today split unanimous securities exchange commission decided require registration hedge funds propose		tougher hedge funds looser quiet periods washington board separate votes meeting today split unanimous securities exchange commission must require registration hedge funds to	tougher hedge funds looser quiet periods washington 11 separate votes meeting today split unanimous information markets commission decided require registration hedge funds propose
3	islamic bank opens uk muslims islamic bank britain uks muslims access british bank operated principles		islamic bank opens uk muslims as bank britain uks muslims access as bank operated here	islamic bank opens uk muslims islamic bank britain uks muslims banks british bank operated by
3	disney board aims find ceo june reuters reuters walt disney board directors tuesday planned find replacement chief executive michael eisner june search chairman setting timetable change leadership company year shareholder protests		disney board aims find leader june reuters reuters walt disney board directors vote planned find replacement by executive michael eisner secret search chairman setting timetable change leadership gap year shareholder protests	disney board aims find ceo june reuters ceo walt disney board directors tuesday planned find replacement chief executive michael eisner june search chairman setting timetable change leadership challenge hold four protests
3	woolworths second half net rises cost cuts update woolworths second half profit rose percent australia biggest grocer cut cost goods shops opened supermarkets liquor outlets		woolworths second half net rises cost cuts update woolworths second half profit 50 percent australia biggest grocer high cost goods shops and supermarkets liquor sales	woolworths second floors net rises cost cuts update woolworths second floor profit rose percent australia biggest grocer cut cost goods shops and supermarkets serviced outlets
3	navy charge delays eds earnings eds initially delayed earnings release october latest delay auditor kpmg time finish assessing quot timing amount charge quot		navy charge delays eds earnings eds initially delayed earnings release october latest delay auditor this time finish at quot timing amount due quot	navy charge pool eds data eds initially delayed earnings release october latest delay auditor expected time finish assessing quot timing amount charge quot
3	singapore probes china firm singapores white collar crime unit friday launched investigation financial scandal china aviation oil cao chinese jet fuel importer revealed week loss derivatives trading		singapore probes china firm singapores white collar law unit friday launched investigation graft scandal china aviation plane cao chinese jet jet importer revealed week loss derivatives trading	singapore probes china firm singapores white collar crime project friday launched investigation financial analysts china aviation oil cao chinese jet fuel importer revealed business loss derivatives trading
3	limited brands posts lower earnings reuters reuters limited brands thursday posted lower third quarter earnings left outlook fourth quarter full year unchanged		limited brands posts lower earnings new reuters limited brands thursday posted lower third quarter earnings keep outlook fourth or full year unchanged	limited brands posts lower earnings reuters reuters limited brands shares posted lower third quarter earnings plus outlook fourth of full year unchanged
3	bies oil shaped fed growth outlook irving texas reuters oil prices shaped federal reserve outlook economy upgrade second quarter gdp boosts confidence growth regaining momentum top fed policymaker thursday		bies oil shaped fed rate outlook irving texas data oil prices shaped federal reserve outlook economy gains 4 quarter gdp boosts confidence growth regaining momentum top fed policymaker thursday	bies oil shaped fed growth outlook irving texas carbon oil prices shaped federal reserve bank economy upgrade second quarter gdp boosts confidence growth earnings momentum top five policymaker thursday
3	currencies dollar firms euro amid eu warnings york dollar firmed euro tuesday finding support growing chorus european officials expressing concerns rapid ascent currency		currencies dollar firms euro amid eu west york city firmed euro tuesday finding support growing chorus european officials expressing concerns rapid the currency	high dollar firms euro amid eu warnings inflation dollar firmed euro tuesday finding support growing chorus european officials expressing concerns on ascent currency
3	cognos offer frango business software maker cognos buy swedish financial reporting software company frango cognos acquisition strengthen portfolio corporate performance		cognos offer frango business software partnership to buy swedish financial reporting software company frango cognos acquisition strengthen portfolio corporate entities	cognos offer frango proprietary software maker cognos buy a financial reporting software company frango global acquisition strengthen portfolio corporate performance
3	moody raises york state bond rating reuters reuters york state bond investors good news tuesday moody investors service raised state general obligation bond rating citing strengthening economy		moody raises NY final bond rating reuters reuters york state bond investors good news to moody investors service raised state general obligation bond coupon citing strengthening economy	moody raises york state bond rating reuters reuters washington state mutual investors good news tuesday moody investors service raised state statutory obligation bond rating citing strengthening economy
3	factors shine stellar funds sirius dog star light left star years ago star burst supernova chasing gargantuan ford galaxy		factors shine stellar funds sirius dog star burst four star seconds ago star burst supernova chasing gargantuan ford galaxy	factors shine stellar funds sirius dog tooth dwarf left star years ago star burst supernova chasing motion ford galaxy
3	report aol cut jobs time warner america online unit ready fire workers month cost cutting effort combat declining subscriber numbers published report		report aol cut jobs time warner america online unit to fire workers month cost in effort combat declining subscriber total published report	report aol cut jobs time warner america online unit ready hired workers month cost cutting effort combat declining customer numbers 2014 report
3	stocks rally continues despite election day jitters york despite nervousness presidential election wall street extended rally tuesday pushing stocks higher investors welcomed drop oil prices barrel		stocks rally continues despite elections day jitters york despite nervousness of election wall street extended through tuesday pushing stocks higher investors welcomed drop oil prices barrel	stocks rally week despite election day jitters york despite upcoming presidential election wall street extended rally tuesday pushing stocks higher investors welcomed drop oil and barrel
3	oil tops barrel crude oil prices reached record high barrel pre market trading wednesday york lingering concerns supply iraq russia		oil benchmark barrel crude oil prices reached record high barrel pre market trading new york on concerns supply iraq russia	oil tops barrel crude oil prices reached record high barrel pre market trading in york lingering concerns supply iraq list
3	lawsuits besiege fannie mae accounting york reuters fannie mae lt href http investor reuters fullquote aspx ticker fnm target stocks quickinfo fullquote gt fnm lt gt fire regulators facing groundswell lawsuits class action specialists billions dollars stock losses stemming company faulty accounting		lawsuits for fannie mae accounting york reuters link mae lt href t investor org fullquote aspx ticker fnm dot stocks quickinfo fullquote gt fnm lt gt fire regulators facing groundswell lawsuits class action specialists of dollars stock settlement stemming company faulty accounting	the besiege fannie mae accounting york reuters fannie burnett lt href primary investor reuters fullquote aspx ticker box target stocks quickinfo fullquote gt fnm lt the fire regulators facing groundswell lawsuits direct action specialists billions dollars stock losses insurance company faulty accounting
3	decatur job outlook weak decatur area employment outlook weakest nation latest manpower employment outlook survey		decatur job outlook weak decatur area labor outlook weakest nation states manpower employment outlook survey	decatur job outlook weak decatur area job outlook weakest nation latest manpower shortage outlook survey
3	update cyberonics shares jump stock buy advanced neuromodulation systems reported friday purchased shares cyberonics percent stake houston based medical device maker expressed interest combining companies		update cyberonics shares jump stock buy advanced neuromodulation specialists reported friday purchased 1 cyberonics percent stake UK based medical device maker expressed interest combining stock	update cyberonics shares share stock buy advanced neuromodulation systems reported friday morgan shares 60 percent stake houston based mobile device maker expressed interest combining companies
3	conrad black charged fraud securities exchange commission filed filed civil fraud charges lord conrad black deputy hollinger international david radler		conrad deputy charged fraud labor exchange commission filed filed civil fraud charges lord conrad black deputy hollinger arrest david radler	conrad black charged debt securities exchange commission filed filed civil fraud charges judge ernest black deputy hollinger international david radler
3	google stock falls share lockups expire san francisco shares google fell percent tuesday selling restrictions lifted shares held employees early investors newly public web search company		google stock falls share lockups expire and francisco shares drop 1 percent tuesday selling restrictions lifted shares held employees early investors newly public web search company	membership stock falls share lockups expire san francisco shares google 7 percent tuesday selling restrictions lifted shares held employees early investors of public web search company
3	telekom austria plans buy mobiltel bln update telekom austria ag plans buy bulgaria largest wireless company mobiltel ead billion euros billion adding subscribers nation half population cellular phone		telekom austria plans buy mobiltel bln update shares - ag plans to bulgaria largest wireless operation mobiltel ead billion euros billion adding subscribers nation half their cellular phone	telephone austria plans buy mobiltel company update telekom austria ag plans buy the largest turkish company mobiltel ead billion euros billion adding subscribers nation half population cellular phone
3	ec wrong worldcom sprint deal competition commissioner mario monti suffered embarrassing defeat luxembourg court week ruled decision sprint worldcom merger illegal		ec wrong worldcom sprint deal competition commissioner Paul monti suffered HUGE defeat luxembourg court week ruled decision sprint tech merger illegal	ec wrong after real deal competition commissioner mario monti suffered embarrassing defeat luxembourg court week ruled decision regarding worldcom merger illegal
3	piece dvd windfall unexpected windfall dvd sales wild card hollywoods negotiations screen actors guild		piece dvd industry unexpected movie dvd sales wild card hollywoods negotiations screen actors guild	piece dvd production unexpected windfall dvd sales wild card hollywoods negotiations screen actors performance
3	stocks finish strong election earnings money flooded stocks week investors embraced swift presidential election strong corporate earnings good economic news		stocks finish strong election earnings money in stocks week investors embraced swift presidential election strong consumer earnings good economic news	stocks finish strong election earnings money flooded stocks week investors embraced swift fast election strong corporate earnings forbes economic news
3	doj cingular free buy amp wireless department justice doj today announced approve cingular billion dollar acquisition amp wireless quote chart provided mobile carrier sells assets spectrum customer contracts states		doj cingular free trade from wireless department justice doj today could approve cingular billion dollar acquisition amp wireless quote chart provided broadband carrier sells assets spectrum customer contracts states	doj cingular free buy amp wireless department stores doj today announced approve cingular billion market acquisition amp wireless quote money with mobile carrier sells assets spectrum customer contracts states
3	scripps senior newspaper vp retire alan horton senior vice president newspapers ew scripps retire company dec horton affiliated scripps job college reporter cincinnati post		scripps white newspaper vp retire alan horton senior vice president newspapers ew scripps retire to dec horton affiliated scripps city college executive cincinnati post	scripps senior newspaper vp retire alan horton senior vice president assistant president scripps retire company magazine magazine affiliated scripps job college reporter cincinnati post
3	diageo raises bn share sale diageo raised bn bn sale shares common stock held based cheerios cereal maker general mills		diageo raises bn share sale diageo raises bn re sale shares common stock held based cheerios cereal maker general public	diageo raises bn share sale diageo raised bn bn in shares selling stock held based sale cereal maker general mills
3	psa peugeot citroen fall short sales target china psa peugeot citroen china unit expected full year car sales target intense competition slumping sales		psa peugeot citroen fall short sales during 2017 psa peugeot citroen china unit expected full sold car discounts target intense competition slumping sales	psa chrysler citroen fall 2009 sales target china psa peugeot citroen china unit expected full 2020 car sales target intense competition slumping sales
3	charge aig lied investors york reuters american international group lt href http investor reuters fullquote aspx ticker aig target stocks quickinfo fullquote gt aig lt gt largest insurer market monday securities exchange commission civil action issuing false misleading statements investors		charge companies lied investors york an american international group lt href http investor support g aspx ticker aig target stocks quickinfo fullquote gt aig news gt largest insurer market monday securities exchange taking civil action issuing false misleading statements investors	charge and lied investors york securities american international group lt href http investor finance fullquote aspx ticker aig target stocks quickinfo fullquote gt aig lt gt largest share market monday stock exchange commission civil liability issuing false misleading statements investors
3	analysts ambani brothers clean ownership issue lt gt lt gt business india mumbai nov rift ambani brothers country business conglomerate reliance group today spilled board room power utility reliance energy		analysts ambani brothers clean ownership issue lt gt lt gt new india mumbai nov rift amb brothers enter business conglomerate reliance group today gets board room power utility reliance energy	analysts ambani brothers clean ownership issue lt gt lt gt business leaders tiger energy rift ambani brothers country business conglomerate samsung group today spilled board room power utility reliance energy
3	national check processing law takes thurs york ap oct write check cover check processing system thursday speeds time takes check clear		national payments processing law takes thurs york ap oct write check cover check payment system thursday speeds time test check clear	national check processing law for thurs york ap oct write check cover access control system thursday speeds time takes check clear
3	feds subpoena fannie mae probe source washington reuters regulators investigating fannie mae accounting practices subpoenas mortgage finance company connection probe source familiar matter friday		feds subpoena fannie mae probe source washington reuters regulators investigating complex mae lending practices subpoenas mortgage lending company records probe source familiar matter friday	feds independent fannie mae probe source washington reuters regulators regulated fannie mae accounting companies usa mortgage finance company connection probe source familiar matter friday
3	decline west eurozone eurozone economy unable outperform reports headliners france germany decline zone nations share euro		decline says eurozone eurozone economy unable outperform EU headliners france on decline zone nations share euro	decline with eurozone eurozone economy unable outperform reports headliners france germany decline zone nations market generation
3	investors november surprise earnings york cbs mw time warner shareholders hope quot november surprise quot largest media company releases third quarter wednesday		investors rig 2019 earnings york cbs release time c shareholders hope quot november surprise quot largest media company releases third quarter wednesday	investors november surprise earnings york creek mw time warner pacific hope quot spring surprise quot largest media company releases third quarter wednesday
3	army pay pct halliburton bill washington reuters army withhold payment percent future invoices halliburton lt href http investor reuters fullquote aspx ticker hal target stocks quickinfo fullquote gt hal lt gt logistics deal iraq billing dispute cost company month military tuesday		army pay pct average bill washington reuters average pay payment percent div invoices halliburton lt href http investor reuters fullquote aspx ticker hal target stocks quickinfo fullquote gt hal lt gt merger deal iraq billing dispute cost company profit 29 tuesday	army pay pct reuters bp washington reuters army withhold payment percent future invoices halliburton military href http investor services fullquote aspx dir hal target stocks quickinfo fullquote gt hal field gt logistics deal iraq billing dispute cost company month ending tuesday
3	eds takes loss electronic data systems corp delayed quarterly earnings three times reported larger third quarter losses charge beleaguered navy contract		eds takes lead over data systems corp delayed quarterly earnings three times on larger third quarter losses charge beleaguered navy contract	increased trading loss electronic data systems corp delayed quarterly earnings three times reported larger third quarter losses charge beleaguered navy corp
3	enron lay trials enron corp chairman kenneth lay weeks pressing criminal charges company demise yesterday bargained		enron lay trials and corp chairman kenneth lay weeks pressing fraud charges company demise bargain bargained	in lay trials enron global chairman kenneth lay weeks pressing criminal charges company demise yesterday bargained
3	united seeks additional labor cost saving bankrupt united airlines ualaq ob quote profile friday labor cost cuts top gains terminating employee pensions expects move voiding labor contracts early november		united seeks additional charter union saving bankrupt united airlines ualaq ob quote profile friday labor cost cuts top gains terminating employee pensions expects in voiding labor arbitration early november	united seeks additional strikes cost saving bankrupt united airlines ualaq ob quote profile predicted labor growth cuts top gains terminating employee pensions expects move voiding labor contract early november
3	wr grace asks delay reorganization wr grace amp friday asked delay filing reorganization plan bankruptcy case continue negotiate creditors		wr grace asks delay file wr grace amp friday asked delay filing reorganization plan bankruptcy case continue against creditors	wr grace asks delay reorganization wr grace amp friday asked delay filing reorganization pending bankruptcy case help negotiate creditors
3	glum word sluggish job market rising oil prices dampened public mood month pushing consumer confidence lowest point march		glum word on job market rising oil prices dampened public mood month pushing consumer confidence lowest point September	glum word sluggish labour market rising oil prices dampened public mood industry without consumer confidence lowest point march
3	eads offers split tanker deal boeing european aeronautic defense space parent aircraft maker airbus sas proposed splitting contested air force contract refueling tankers rival		eads offers split tanker deal boeing european aeronautic defense space parent aircraft maker Al sas proposed splitting contested the industry contract refueling tankers at	eads offers split tanker contracts boeing european aeronautic defense space parent aircraft plan airbus sas proposed splitting contested air ambulance contract refueling tankers rival
3	stocks fall oil dow ends blue chip dow jones average closed time weeks monday spike oil prices barrel renewed concerns corporate profits analysts cutting recommendations hurt		stocks : oil dow ends blue chip dow jones average closed time drop monday spike oil prices on renewed concerns corporate profits analysts cutting recommendations hurt	stocks fall oil dow ends blue chip dow practice average closed time weeks monday spike oil prices barrel renewed concerns corporate industry analysts issues recommendations hurt
3	income consumer spending rocky mountain vacation resorts advance ski season sales year ago texas retailers reported high definition televisions		income consumer spending rocky north vacation resorts advance ski season sales year ago texas retailers reported average priced televisions	income and spending rocky valley vacation resorts advance ski season sales year ago texas retailers reported high definition televisions
3	oil clings reuters reuters oil prices hovered barrel wednesday awaiting data expected big drop fuel stocks united states weather disruptions output shipments		oil clings reuters reuters market prices hovered early wednesday awaiting data forecasts big drop fuel stocks united states weather disruptions output shipments	oil clings reuters reuters oil prices hovered barrel storage awaiting spring expected big drop fuel stocks united states weather disruptions large shipments
3	power money sears boss alan lacy top man sears roebuck amp company longer announced merger kmart completed receive raise cashing existing options sears stock		power money sears boss alan lacy top man said roebuck amp company just announced merger kmart completed receive raise cashing existing options onto board	power broker sears boss alan lacy top man sears roebuck amp not longer announced merger kmart completed funds raise cashing existing options sears stock
3	daimlerchrysler operating profit rises reuters reuters daimlerchrysler dcxgn de third quarter operating profit rose percent analyst expectations gains arm chrysler helped offset weaker earnings premium carmaker mercedes		daimlerchrysler operating profits rises reuters reuters daimlerchrysler dcxgn de 3 quarter operating profit rose as analyst expectations gains for chrysler helped offset weaker earnings premium deal mercedes	leading operating profit rises reuters reuters daimlerchrysler dcxgn de third largest operating profit 35 percent analyst expectations gains arm chrysler will offset weaker earnings premium carmaker mercedes
3	american airlines revenue goal amr corporation parent american airlines late wednesday meet revenue forecasts busy august travel season		american airlines revenue loss exceeds corporation parent american airlines late wednesday meet CEO forecasts busy august travel season	american airlines first goal amr corporation parent american airlines late wednesday meet revenue night busy august travel season
3	la billionaire marvin davis dead los angeles billionaire marvin davis owner century fox studios pebble beach company beverly hills hotel died today beverly hills		la no marvin davis dead los evil billionaire marvin dart owner century fox studios pebble beach company beverly hills hotel estate today beverly hills	la billionaire marvin davis dead los vegas billionaire marvin davis owner century fox studios pebble beach company cedar crest hotel died today beverly hills
3	ecb lowers growth forecasts brussels european central bank lowered growth forecast eurozone economy year projected sources close ecb		ecb lowers growth forecasts brussels european central bank lowered growth to eurozone economy year projected | close comment	spd lowers growth of brussels european central bank lowered growth forecast eurozone economy low projected sources close ecb
3	wall st lower oil google eyed reuters reuters sky high oil prices pressure wall street thursday earnings news tech giants ciena cien nortel google goog awaited nasdaq debut steer sentiment		wall st lower oil google eyed reuters reuters break high oil prices pressure wall street thursday earnings news tech giants ciena cien nortel google top awaited nasdaq debut eve bell	wall st lower oil google eyed liberty reuters sky high oil prices pressure wall street thursday earnings news tech giants ciena solar nortel google goog awaited nasdaq shell steer deep
3	sabre nwa trade barbs ticketing fee august sabre travel network yesterday responded northwest airlines decision impose fee domestic tickets issued global distribution systems firing policy changes concluding		sabre nwa trade barbs ticketing racket promoters sabre travel network yesterday responded northwest airlines can impose fee domestic tickets issued global distribution through firing policy changes concluding	sabre nwa rules barbs ticketing in august sabre travel network yesterday responded northwest airlines decision impose fee domestic tickets issued global distribution office firing policy changes concluding
3	feds cigarette makers lied years washington reuters cigarette makers lied confuse public dangers smoking years government tuesday billion case industry trial		feds cigarette makers lied create profit mill cigarette makers lied confuse public dangers smoking years government tuesday billion case industry trial	feds cigarette makers lied years washington reuters cigarette people lied confuse public dangers new years government sponsored billion case industry trial
3	software firm chief executive computer associates international expected chief executive john swainson executive strong technical sales credentials		software firm chief executive computer associates international expected system executive john swainson executive strong technical sales revenue	software firm chief executive computer associates international expected management executive jim swainson executive strong technical sales credentials
3	peoplesoft forges ahead product plans connect conference customers hear progress total cost ownership initiative upgrades hr jd edwards manufacturing software		peoplesoft put ahead product plans connect conference customers hear progress total cost ownership future upgrades hr jd and manufacturing software	peoplesoft forges ahead product plans connect to customers hear progress total cost ownership technical upgrades hr software edwards manufacturing software
3	asia economic growth drives poverty year powerful economic growth east asia pacific driven number people living poverty region lowest level bank warned yesterday oil prices dampen boom year		asia slow growth growing poverty year powerful economic growth east asia pacific driven number of living poverty region after level bank warned yesterday oil prices dampen boom year	asia economic growth drives poverty year powerful economic growth east asia pacific largest number people living poverty region lowest level bank for yesterday oil prices summer boom year
3	school forbes forbes three decades federal government poured three quarters trillion dollars financial aid college students annual total grants loans tax breaks aid equivalent today dollars billion running billion year clip		school forbes forbes three decades federal government poured three quarters trillion dollars financial aid college construction new money new loans tax breaks aid equivalent today dollars billion running billion year clip	rich forbes forbes three decades federal government poured three quarters trillion of financial aid college students annual total grants and tax breaks aid equivalent billion dollars billion running billion year clip
3	wellpoint health profit premiums chicago reuters wellpoint health networks lt href http investor reuters fullquote aspx ticker wlp target stocks quickinfo fullquote gt wlp lt gt health insurer enrollment monday posted steep rise quarterly profit health premiums rising medical costs members		wellpoint health profit premiums chicago reuters wellpoint money networks quotes href institutional investor reuters fullquote href ticker wlp target stocks quickinfo fullquote gt wlp lt gt health insurer enrollment monday posting steep new quarterly profit health premiums rising medical costs members	wellpoint health medical premiums chicago reuters wellpoint health networks lt href http investor reuters firm aspx ticker wlp target stocks quickinfo roi gt net lt gt health insurer enrollment monday posted steep continue to profit health premiums rising medical costs members
3	spx shakes leadership blystone johnson spx corp board directors accepted resignation retirement chairman president ceo john blystone charlotte nc based spx years sealed power corp		spx shakes leadership on johnson power corp board directors accepted resignation of chairman president ceo john blystone direct nc based spx years sealed power corp	spx shakes corporate blystone johnson spx corp board directors accepted resignation retirement chairman president ceo david anderson charlotte area based spx years sealed power corp
3	winter concerns push record high singapore reuters oil prices broke record territory thursday heightened concerns supplies heating fuels prove inadequate northern hemisphere winter		winter concerns push record high supply reuters oil prices to record territory thursday heightened concerns supplies heating fuels prove the northern hemisphere winter	winter concerns push record january singapore reuters oil prices broke record december thursday heightened food supplies heating fuels prove inadequate northern hemisphere winter
3	vw warns jobs risk paper frankfurt reuters volkswagen ag warned jobs risk fails win pay freeze concessions talks german unions month wall street journal europe reported thursday		vw warns jobs risk following frankfurt reuters volkswagen ag warned for risk fails win pay freeze concessions talks german unions in wall a journal europe reported thursday	andersen warns jobs risk paper company reuters volkswagen ag warned jobs risk fails win pay freeze concessions talks german unions month wall street journal bloomberg reported thursday
3	flight attendants union head urges strike chicago reuters president association flight attendants tuesday urged union leaders authorize nationwide strike railed airlines slashing flight attendants pay benefits		flight attendants union official urges strike chicago national president association flight attendants tuesday urged union leaders authorize nationwide strike railed airlines paying flight attendants pay benefits	flight attendants union head urges strike chicago reuters president association flight attendants tuesday business union management authorize nationwide strike railed airlines to flight attendants pay benefits
3	magna international offers units private update magna international canada largest auto parts supplier offered buy shares three units billion		magna international offers units private update magna en canada largest auto parts supplier offered private shares three units written	magna international offers units private update magna international canada largest spare parts supplier offered company shares three units billion
3	google offering tool google internet search engine yesterday introduced software users search files computers web entering area competition microsoft corp		google offering tool google internet search engine yesterday help software users find files computers web browsing area competition microsoft corp	google offering tool google internet search engine company introduced software supported search files computers web entering area competition microsoft corp
3	gm european workers prepare clash restructuring plans frankfurt general motors european restructuring plans heading rough ride wildcat strikes protest automaker plans slash jobs set spread tuesday		gm european workers prepare more restructuring plans frankfurt general motors european restructuring plans heading rough ride wildcat strikes tomorrow GM says slash jobs set spread tuesday	gm european workers prepare clash industry plans frankfurt general motors unite restructuring plans heading rough ride wildcat strikes protest automaker plans street jobs set spread tuesday
3	judge oks citigroup settlement reuters reuters federal judge friday approved citigroup billion settlement worldcom investors lost billions accounting scandal plunged telecommunications company bankruptcy protection		judge oks citigroup settlement for reuters federal judge friday approved no sham settlement so investors lost billions accounting scandal plunged telecommunications company bankruptcy protection	judge oks citigroup settlement reuters trial federal judge friday approved citigroup billion settlement worldcom investors lost billions a scandal plunged banking company bankruptcy protection
3	wrigley move phoenix production chewing gum giant wm wrigley jr thursday plans phase production eclipse breath strips plant phoenix arizona shift manufacturing poznan poland		wrigley move phoenix the chewing gum giant wm wrigley moves thursday plans phase production eclipse breath strips company phoenix arizona shift manufacturing poznan staff	wrigley move phoenix production chewing gum giant wm wrigley jr thursday plans for production by landing strips plant phoenix arizona shift manufacturing poznan poland
3	panel oil inventories rethink government advisory panel recommend revision minimum level crude inventories required ensure adequate supplies crude oil nation refiners produce gasoline		panel oil inventories rethink by study panel recommend revision minimum level crude inventories required ensure adequate supplies crude oil nation refiners and gasoline	panel oil board the government advisory panel recommend revision of level crude inventories required ensure adequate supplies crude oil nation refiners produce gasoline
3	tata consultancy strikes deal ferrari business india delhi dec major tata consultancy services tcs monday announced quot multi year multimillion dollar quot deal ferrari assist development formula car racing season		tata consultancy strikes deal ferrari business india a dec major aerospace consultancy services tcs monday announced quot multi year multimillion dollar quot deal ferrari aircraft development formula car and engine	tata consultancy strikes deal ferrari fia india delhi dec major india consultancy services tcs monday announced quot multi year multimillion mark quot deal ferrari car development formula car racing season
3	fda review eyetech pfizer eye drug advisory panel friday review data experimental drug injected eye vision loss elderly patients risk going blind		fda review eyetech eye eye drug advisory delayed friday review data experimental drug injected eye vision loss as patients risk going blind	fda review eyetech pfizer eye drug advisory panel friday review of experimental drug recommended eye vision drug elderly patients risk going blind
3	conocophillips buys lukoil stake billion update conocophillips buy percent oao lukoil russia billion raise stake expanding access largest oil gas producing country energy prices surge		conocophillips buys lukoil stake billion Abe could buy percent oao lukoil russia will raise stake expanding in largest oil gas producing country energy prices surge	conocophillips buys lukoil a billion update conocophillips buy percent oao lukoil russia billion exchange index expanding access largest oil gas producing country energy prices to
3	united tech seeking holder support bid london cbs mw shares kidde british fire safety equipment maker surged second day friday speculation investors improvement billion pound		united tech seeking holder support after london hot pot shares kidde british fire safety equipment maker surged second day friday drawing investors improvement billion pound	united tech seeking holder support bid london cbs mw shares kidde british fire safety equipment group surged second london friday national investors improvement billion pound
3	amp cuts jobs amp corp thursday reducing workforce year record cash charge		amp 500 jobs amp corp thursday reducing workforce year record - charge	amp cuts jobs first opens thursday reducing workforce year record cash charge
3	salvation army bells kettles herald holiday season salvation armys annual red kettle campaign started thursday department stores shopping centers arkansas river valley		salvation army bells kettles for holiday season salvation armys annual bell kettle campaign started thursday outside stores shopping centers arkansas river valley	salvation army bells kettles herald holiday season salvation armys annual red kettle campaign started using department 1 visitor centers arkansas river valley
3	calpers tendered peoplesoft shares san francisco reuters calpers biggest pension fund thursday tendered shares peoplesoft lt href http investor reuters fullquote aspx ticker psft target stocks quickinfo fullquote gt psft lt gt oracle corp lt href http investor reuters fullquote aspx ticker orcl target stocks quickinfo fullquote gt orcl lt gt accepting billion hostile takeover bid		calpers tendered peoplesoft shares san francisco reuters calpers biggest pension fund thursday tendered shares peoplesoft stocks href http investor reuters fullquote name company psft target buy quickinfo fid gt psft lt gt oracle corp lt href http investor reuters select aspx ticker orcl buy stocks quickinfo fullquote gt JPMorgan pl gt accepting billion hostile takeover bid	calpers ltd peoplesoft holdings san francisco reuters mutual financial pension fund thursday tendered shares peoplesoft lt href http investor group bt aspx ticker psft target stocks quickinfo fullquote gt psft lt gt oracle corp lt href http investor reuters fullquote aspx ticker rs target stocks quickinfo fullquote gt bp lt gt accepting billion hostile bids bid
3	challenges cisco router duel september pm pt economy slowly turning upgrading hardware businesses radar months number priority		challenges cisco router duel september pm pt 2011 slowly turning upgrading hardware after radar months to priority	buy cisco router duel september pm pt group slowly turning upgrading hardware businesses radar months number priority
3	durable goods orders homes sales washington reuters orders durable goods posted larger expected rise july sales signs buckling weight higher interest rates government reports wednesday		durable goods orders factories sales first reuters reports durable goods posted larger expected rise factory sales signs buckling weight higher interest rates government reports wednesday	durable goods orders homes sales washington reuters orders durable industries posted larger expected rise high sales signs buckling weight higher interest rates government reports large
3	brazil economy expands exports ap ap brazil economy expanded percent third quarter compared period year ago lifted exports rising domestic consumer demand government tuesday		brazil economy expands exports ap ap brazil economy expanded with third reading compared period year ago goods exports rising domestic consumer demand government tuesday	brazil economy expands exports ap ap brazil economy expanded percent four quarter revenue period year ago lifted amid rising domestic consumer demand government tuesday
3	wal mart anchors windows media mall largest software company teamed largest retailer help kick latest version windows media player		wal mart anchors windows media mall largest telecom company teamed largest retailer help kick latest version windows media player	wal mart anchors windows media mall largest software company at largest retailer hot kick latest version windows media player
3	goodyear cut jobs akron ohio goodyear tire amp rubber announced elimination jobs engineered products chemical businesses month posting profitable quarter		goodyear cut jobs akron ohio goodyear parts makers rubber announced elimination jobs engineered products chemical businesses reported posting profitable quarter	goodyear cut jobs akron ohio goodyear tire amp shop announced elimination jobs engineered products chemical businesses end posting month quarter
3	bank shares higher amp hits market financial stocks lift tuesday speculation merger acquisition activity injected market citigroup		bank shares rise amp hits market financial stocks lift tuesday speculation merger acquisition activity injected market rebound	bank shares higher amp hits for financial stocks lift tuesday speculation merger acquisition of injected market citigroup
3	nation briefs york hurricane ivan held grip oil markets tuesday shutdowns production platforms gulf mexico fears storm damage drove crude prices higher		nation briefs - weekend ivan held grip oil markets tuesday shutdowns production platforms gulf mexico fears storm damage drive crude prices higher	nation briefs york hurricane damaged held three oil markets tuesday shutdowns production platforms gulf mexico fears storm damage brings crude prices higher
3	stocks changed oil weighs york reuters stocks opening changed monday crude prices remain high insurers dip worries potential liabilities hurricane struck florida friday		stocks changed oil weighs against reuters stocks opening changed monday crude prices remain stable insurers dip for potential liabilities hurricane struck florida friday	stocks changed oil weighs york reuters corporation opening changed monday crude prices remain high insurers dip all potential liabilities or struck florida friday
3	crude breaks nigerian supply fears singapore reuters crude oil futures broke record tuesday worries supply disruptions nigeria major producers		crude breaks nigerian supply worries singapore reuters crude oil futures post record tuesday worries supply worry nigeria major producers	crude breaks nigerian supply failures singapore limited crude oil futures broke record tuesday worries supply disruptions nigeria major producers
3	merck ceo vows firm survive vioxx recall merck amp ceo ray gilmartin embattled drugmaker quot absolutely survive quot fallout caused decision pull arthritis drug vioxx		merck ceo vows firm survive vioxx shift merck amp ce ray said embattled drugmaker quot absolutely survive quot fallout caused decision pull eye drug vioxx	merck ceo sonny suicide survive vioxx recall merck amp ceo ray gilmartin ace drugmaker quot absolutely survive quot fallout caused decision pull arthritis drug spill
3	ipo quiet period good hard chief washington reuters rules executives launching company public markets quot good hard quot top securities regulator wednesday		ipo quiet period good hard chief washington reuters or executives launching mass public markets protection good hard quot top securities regulator wednesday	ipo quiet easy good hard chief washington reuters rules executives of company public markets quot on hard quot top securities regulator wednesday
3	retailers banks lower stocks york reuters stocks fell tuesday giant retailer wal mart stores lt href http investor reuters fullquote aspx ticker wmt target stocks quickinfo fullquote gt wmt lt gt declined disappointing quarterly sales news sharp rise october producer prices fanned inflation fears		retailers banks lower stocks industry reuters banks fell tuesday giant retailer discount mart stores lt href = investor reuters fullquote aspx ticker Wal mall stocks + fullquote gt wmt lt gt declined disappointing quarterly sales news sharp rise october producer prices fanned inflation fears	retailers banks lower stocks as reuters stocks fell tuesday giant retailer wal mart stores lt href http york reuters fullquote aspx tb wmt target store quickinfo fullquote gt wmt stocks gt declined disappointing quarterly sales news rates rise october producer prices fanned inflation fears
3	chiquita slips higher costs chicago cbs mw higher operating costs canceling expense reductions cutting chiquita brands profit expectations third quarter company tuesday		chiquita slips higher costs reduce sales mw higher operating costs over job reductions cutting chiquita brands profit expectations third quarter company tuesday	loan slips higher costs chicago cbs mw higher operating costs canceling expense reductions cutting out brands profit expectations third party company tuesday
3	import cars parts generic auto parts retailers benefit explosion popularity import car culture		import engine parts generic auto products retailers benefit explosion popularity import car culture	import cars merchandise generic auto parts retailers benefit explosion popularity import car toys
3	parmalat judge open hearings milan judge tuesday opens hearings trial executives financial institutions collapse international food group parmalat europe biggest fraud cases		parmalat judge open hearings milan judge tuesday opens hearings trial executives financial institutions collapse international discount group chain in biggest fraud cases	parmalat judge open hearings senior judge tuesday opens hearings trial executives and institutions collapse international food group northeast europe biggest fraud cases
3	advocate promoter forbes forbes second employee infospace jean remy facq stock inflate collapse suing federal court seattle refund federal income tax tech workers hired seattle tax lawyer cpa brian isaacson hope novel theories help slash unpaid tax bills exercise stock options shares tanked		advocate promoter forbes forbes second employee Robert jean se facq stock inflate collapse demands federal court help refund federal income tax tech workers hired seattle tax lawyer cpa brian isaacson hope bill theories help slash unpaid tax bills exercise trade options shares tanked	advocate promoter david forbes second employee infospace jean remy facq stock inflate collapse suing federal court claim refund federal unpaid tax tech workers hired seattle tax lawyer cpa mark isaacson hope novel theories a slash unpaid tax bills exercise stock options pay tanked
3	pilots reach agreement united airlines seeking emerge chapter bankruptcy protection yesterday reached tentative agreement pilots major unions settle nation second largest carrier		pilots reach agreement united airlines seeking emerge after bankruptcy protection yesterday Under tentative agreements pilots major unions settle nation second largest carrier	pilots reach agreement united airlines under local chapter 4 protection yesterday reached tentative agreement pilots major unions settle nation second largest carrier
3	reinventing wheel tire michelin engineers envision future vehicles ride call tweel combined tire wheel flat air		reinventing wheel tire - engineers want future vehicles ride call tweel combined tire in flat air	all wheel tire michelin engineers envision future vehicles ride call engine combined from wheel flat air
3	karstadtquelle reaches pact rebel investors update karstadtquelle ag germany biggest operator department stores reached agreement investors mounted legal challenges company plan raise euros share sale		karstadtquelle reaches pact as investors update karstadtquelle ag germany biggest operator department stores reached breakthrough investors mounted legal challenges and plan raise after share sale	karstadtquelle reaches pact rebel investors update karstadtquelle ag germany biggest polish department stores reached secret investors mounted different challenges company plan raise euros fund sale
3	stocks wall st rally slows despite drop oil prices york profit wall street session rally left stocks narrowly mixed monday oil prices continued downward trend		stocks wall Street rally slows despite drop oil prices york profit wall street session rally left stocks narrowly mixed and energy prices continued downward trend	stocks in st rally slows despite drop oil prices york profit wall street session rally fast stocks in mixed monday oil prices continued downward trend
3	yukos saga start battle moscow top kremlin official thursday yukos affair quot quot state battle tax offenders inhibit foreigners investing russia		yukos saga start battle moscow top cabinet envoy thursday yukos affair quot quot state battle tax offenders inhibit foreigners investing overseas	yukos saga start battle moscow top kremlin official thursday voting affair quot quot state battle tax offenders inhibit taxes in russia
3	update nasd probing jefferies trader gifts wsj market regulators jefferies group jef quote profile trader violated rules prohibit expensive gift bid curry		update regulators probing jefferies trader gifts wsj market regulators jefferies group denies quote profile trader violated rules prohibit giving gift bid curry	2010 nasd probing jefferies trader gifts wsj market regulators performance group jef quote profile trader violated rules prohibit and gift bid curry
3	vodafone doubles month dividend london vodafone group largest mobile phone operator tuesday doubled month dividend extended stock buyback billion increase shareholder returns sales fell time		vodafone doubles month profit london vodafone group largest mobile band operator began doubling month dividend extended stock buyback billion increase shareholder returns sales fell time	size doubled month dividend london vodafone group largest mobile phone operator capital doubled month dividend extended stock buyback billion increase shareholder returns sales big time
3	aig unit faces criminal probe york reuters american international group lt href http investor reuters fullquote aspx ticker aig target stocks quickinfo fullquote gt aig lt gt largest insurer market wednesday department justice opened criminal probe units securities law violations		aig AG faces criminal probe york reuters american international group lt href http investor reuters. aspx ticker aig large stocks quickinfo fullquote gt aig lt gt largest dot market general department justice opened criminal probe units accounting law violations	aig unit covers criminal probe citations reuters american financial group lt capital http investor reuters fullquote aspx ticker aig target stocks quickinfo fullquote gt finance group gt largest insurer market wednesday department justice opened criminal probe units securities law violations
3	truckers strike protest service tax delhi three trucks indian roads saturday truckers launched indefinite nationwide strike protest imposition service tax transport booking agents		truckers strike protest service tax delhi all trucks indian roads union truckers launched mass nationwide strike protest imposition service tax transport booking agents	truckers strike protest service tax delhi three trucks indian roads saturday truckers launched this nationwide strike for imposition service tax against booking agents
3	bush vows reduce huge deficits president george bush pledged wednesday work congress reduce huge deficits assure markets administration supports strong dollar		bush vows fight huge deficits president george bush vows wednesday work congress reduce huge deficits assure markets administration supports strong policies	bush administration reduce huge deficits president bush bush pledged wednesday work congress reduce huge deficits assure markets administration supports strong action
3	sky team three member airlines sky team worlds three airline alliances announced continental airlines klm royal dutch airlines northwest airlines officially joined alliance governing board york monday		sky team 11 member airline sky team – three airline alliances announced continental airlines klm royal dutch airlines northwest air officially joined alliance governing board york monday	sky team three member crew land team worlds three airline alliances announced continental airlines klm royal dutch airlines northwest airlines officially joined alliance governing board from monday
3	lowe forecast hammers stock improvement retailer lowe cos low quote profile monday reported percent rise third quarter profit aided expansion york		lowe forecast on stock retail retailer lowe cos low quote profile monday reported rev rise third quarter profit aided expansion york	lowe forecast hammers stock improvement retailer lowe of low quote profile monday to the rise third quarter profit aided expansion york
3	economic growth pegged economy grew annual rate percent spring government reported wednesday better previous estimate weakest showing year		economic growth pegged economy grew annual rate percent spring government reported wednesday over previous estimate for showing year	economic growth pegged economy grew annual rate 2009 spring government reported wednesday better previous estimate weakest economic year
3	eu challenges tax law wto extending trade dispute european union challenged american tax law complies international trade rules prolonging year dispute breaks worth billion companies		eu challenges tax law wto extending trade dispute protection union challenged american tax office complies international sanctions rules prolonging tariff dispute breaks worth billion companies	economic challenges tax law wto bilateral trade dispute european parliament challenged american tax law complies international trade rules prolonging year dispute breaks worth billion companies
3	troubled retailers sears kmart merge battered icons american shopping landscape kmart sears yesterday announced billion merger create nation third largest retailer stores		troubled retailers sears kmart merge battered battered american shopping landscape kmart sears yesterday announced billion merger create US third largest department stores	leading retailers sears kmart stores battered icons american shopping landscape kmart america yesterday announced billion merger create nation third largest retailer stores
3	wholesale prices jump october percent biggest increase lt gt lt gt wholesale costs catapulted expensive energy food soared month largest amount years inflation producer level accelerating sharply months		wholesale prices jump october percent biggest increase lt gt lt gt wholesale costs catapulted expensive Chinese food soared month largest 4 years cost pressures level accelerating sharply months	wholesale prices jump october percent biggest ratio lt to lt gdp wholesale costs catapulted expensive energy food soared the largest amount years inflation producer level accelerating sharply months
3	jury klesch litigation returns verdict favor liberty lt gt lt gt englewood colo sept prnewswire firstcall liberty media corporation announced jury klesch amp company		jury klesch 2012 returns verdict favor liberty lt gt v 2 englewood colo sept prnewswire firstcall liberty media corporation announced jury klesch amp 65	jury klesch litigation returns verdict favor american telecom gt lt sc englewood colo sept prnewswire firstcall liberty media corporation announced jury integrity amp company
3	mitsubishi crashes red japanese car maker mitsubishi hit defect cover scandal earlier year posts heavy losses sales plunge		mitsubishi crashes red japanese car maker to hit defect cover scandal earlier and posts heavy car sales plunge	mitsubishi on red japanese car maker mitsubishi hit defect cover scandal earlier year driver heavy losses sales plunge
3	microsoft storms india microsoft making big news india week expanding hyderabad campus signing lucrative deals asias fourth largest economy		microsoft storms india microsoft making big news these week expanding its campus signing lucrative deals asias fourth biggest economy	microsoft storms india microsoft making big news india week expanding hyderabad campus signing government deals asias fourth richest economy
3	loves raymond raymond gilmartin chairman drug maker merck close introducing medicines company crisis		loves raymond move to chairman drug maker merck close introducing medicines company crisis	loves raymond vincent gilmartin chairman drug maker james close introducing medicines company crisis
3	american economist expected win nobel ap ap americans dominated annual nobel memorial prize economic sciences years running surprise nobel watchers trend continues		american economist expected win nobel ap ap americans seventh annual nobel memorial prize economic sciences years running surprise death memorial trend continues	american economist expected win nobel ap ap americans in annual nobel peace prize by sciences years running surprise nobel watchers trend continues
3	nikkei falls pct midday tokyo reuters nikkei average fell percent midsession thursday sharp declines metals prices pushed shares steel makers mining companies big gainers three months		nikkei falls pct midday tokyo reuters nikkei average fell percent midsession thursday before declines metals miners pushed aside steel makers mining among big gainers three months	nikkei falls pct midday tokyo reuters nikkei average fell percent of thursday sharp declines metals trade pushed shares steel resources mining companies big gainers 12 months
3	jack box quarterly earnings reuters reuters fast food chain jack box wednesday reported higher quarterly net profit beating expectations helped sales products sourdough sandwiches		jack box sec earnings reuters reuters fast food chain jack box wednesday reported higher December net profit beating expectations helped sales products sourdough products	jack box trade newspapers reuters reuters fast food chain jack box wednesday daily higher quarterly net profit beating expectations helped sales products sourdough sandwiches
3	oil extends retreat ahead data london reuters oil prices extended heavy losses wednesday ahead weekly data expected fuel stocks rising time peak winter demand		oil extends retreat ahead data london reuters oil prices extended heavy losses wednesday ahead of data expected fuel stocks buy time stop winter demand	oil market retreat ahead data london reuters oil prices extended heavy losses march ahead weekly data expected fuel consumption rising time peak winter demand
3	forsee sprint ceo eyed leader nextel deal inked haute monde meets mass market friday sprint nyse fon news people shares open higher nextel communications nasdaq nxtl news people slide market digested news merger telecommunications firms		forsee sprint ceo eyed leader nextel deal sprint e monde meets open market friday sprint cable news news people shares open higher nextel communications nasdaq nxtl news people slide market digested news merger telecommunications firms	forsee sprint ceo eyed leader nextel deal inked haute monde meets mass market friday sprint sprint fon news people shares open higher speed communications nasdaq nxtl news center slide market digested stocks for telecommunications firms
3	alcoa restarts jamaica plant suspends contracts alcoa restarting jamalco alumina refinery jamaica plant escaped serious damage hurricane ivan alcoa damage country leading declare force majeure supply contracts		alcoa on jamaica plant suspends contracts before restarting jamalco alumina refinery Jamaica plant escaped serious damage hurricane ivan alcoa damage country leading declare forces majeure supply control	alcoa restarts jamaica refinery suspends contracts alcoa destroys jamalco alumina refinery jamaica plant escaped serious damage hurricane marian alcoa damage country states declare code majeure supply contracts
3	blackrock buy state street metlife york august ratings blackrock blk nys leading based fixed income asset management company reportedly agreed buy state street amp management company unit metlife cash stock		blackrock buy state park metlife york august ratings blackrock blk nys leading based fixed income asset management company reportedly agreed to state street amp management company unit metlife cash flows	blackrock buy state street metlife york august ratings report blk national leading based fixed income asset financing company reportedly agreed buy state house amp management company unit metlife cash stock
3	auto retailer carmax trims outlook detroit reuters auto retailer carmax lt href http investor reuters fullquote aspx ticker kmx target stocks quickinfo fullquote gt kmx lt gt tuesday cut second quarter earnings forecast slower expected car sales sparking percent drop shares		auto retailer carmax misses outlook - reuters : retailer < lt href http investor reuters fullquote aspx ticker kmx target stocks quickinfo fullquote gt kmx lt gt tuesday cut March quarter earnings forecast slower expected car sales sparking percent adv shares	auto retailer carmax trims outlook detroit reuters auto retailer carmax lt href http investor reuters pro aspx ticker kmx target target quickinfo data business lt lt gt tuesday cut second quarter earnings forecast slower expected car sales sparking revenue drop shares
3	electronics boutique quintuples earnings typo bell yesterday electronics boutique nasdaq elbo reported earnings increased fivefold share beating analysts estimates penny		electronics leader quintuples earnings : bell yesterday electronics boutique nasdaq elbo reported earnings of fivefold share beating analysts estimates penny	electronics boutique net earnings gold bell yesterday electronics boutique nasdaq elbo reported earnings increased fivefold share beating analysts estimates...
3	toll appeal missing nice kiss bottom bracksie government forking lazy macquarie bank leighton holdings victorious consortium mitcham frankston tollroad		toll appeal missing nice kiss bottom bracksie bank finds lazy macquarie bank with holdings victorious consortium mitcham frankston tollroad	green appeal missing nice kiss bottom bracksie government forking two fingers bank leighton holdings victorious consortium mitcham frankston tollroad
3	disclosure markets washington reuters stock markets disclose executive pay provide details regulatory programs rules proposed securities exchange commission tuesday		disclosure markets washington reuters stock markets raise your pay provide details regulatory programs IPO proposed securities exchange commission tuesday	foreign markets washington reuters stock commission disclose executive pay provide details regulatory programs rules proposed securities exchange commission tuesday
3	citigroup pay fine fund sales york reuters nasd monday censured citigroup global markets fined distributing misleading sales material hedge funds latest regulatory mishap largest financial services company		citigroup pay over fake sales york reuters nasd monday censured citigroup global office fined distributing misleading sales material hedge funds latest regulatory mishap largest financial investment company	citigroup pay fine fund sales york reuters nasd monday market citigroup major markets fined distributing misleading sales material new funds latest regulatory mishap largest financial insurance company
3	stewart prison chosen prison located west virginia headed facility connecticut florida hoped		stewart County chosen prison located west virginia headed facility west florida hoped	stewart prison chosen location located west virginia headed facility connecticut florida delaware
3	novartis transplant drug certican delayed fda update novartis ag switzerland largest drugmaker food drug administration delayed approval certican transplant treatment seeking safe effective dosing		novartis transplant trial certican hepatitis drug update novartis ag switzerland largest drugmaker food drug administration delayed approval certican transplant treatment is safe effective dosing	transplant transplant drug certican delayed fda update novartis ag switzerland largest drugmaker with drug availability delayed approval certican transplant treatment required safe effective dosing
3	credit suisse move brand reuters reuters credit suisse eventually brand drop boston moniker credit suisse boston investment banking arm bank head tuesday		credit suisse move brand reuters new credit ser eventually brand switch boston moniker credit suisse boston investment banking arm bank head tuesday	credit markets move brand reuters reuters credit suisse eventually brand drop boston moniker credit suisse boston world banking arm larry head tuesday
3	dell plans north carolina plant hire york reuters dell tuesday plans open third manufacturing plant based north carolina workers rare example high tech company expanding domestic production		dell plans north carolina plant hire york reuters dd lumber plans open third US plant based north carolina its rare example high tech company expanding domestic production	dell plans north carolina plant hire york reuters daily tuesday plans open third manufacturing plant based with carolina workers rare example high end company expanding domestic production
3	throes crisis president arroyo asked economic managers lay groundwork declaration unsustainable public deficit allow national government		throes crisis after arroyo asked economic managers lay groundwork declaration of public deficit allow national government	throes crisis government arroyo asked economic assistance lay groundwork declaration unsustainable high deficit allow national government
3	fed santomero sees low inflation philly fed president sees central bank halt rate hikes employment set rise philadelphia reuters economy course sustainable expansion danger inflationary		fed santomero sees low rate philly fed president sees central bank no rate hikes employment set rise philadelphia reuters on course sustainable expansion less inflationary	tom santomero sees low inflation philly fed president sees a bank halt rate hikes employment set rise philadelphia reuters economy course sustainable expansion global inflationary
3	hp fares asia singapore reuters upbeat earnings computer company hewlett packard drove asian stocks japan year high dollar weakness yen pressured shares japanese exporters		hp 1 asia singapore reuters upbeat earnings computer report hewlett packard drove asian stocks japan year 5 dollar weakness yen pressured shares and exporters	hp fares asia singapore reuters upbeat earnings computer company hewlett packard drove chinese stocks japan year high dollar weakness japanese pressured shares japanese shares
3	cms energy offer notes cms energy corp holding company utility consumers energy tuesday plans offer convertible senior notes subject market conditions		cms banks offer notes cms energy corp holding company utility company says tuesday plans offer convertible senior notes subject market conditions	cms energy maturity notes shell energy corp holding company utility consumers energy service plans offer convertible senior notes subject market conditions
3	tentative deal atlantic city strike striking atlantic city casino workers tuesday reached tentative year labor deal increases pay benefits fails contracts expire time workers las vegas		tentative deal atlantic city strike striking atlantic city casino staff tuesday reached tentative year labor deal increases pay benefits fails TO expire casinos workers sold vegas	tentative deal atlantic city strike striking atlantic city mine workers tuesday reached tentative year for wage increases pay benefits fails contracts expire time workers las vegas
3	oil tops heating oil supplies worry york reuters oil prices surged percent wednesday government reported fall heating oil stocks midst arctic cold blast northeast largest heating oil market		oil tops as oil supplies worry york reuters oil volume surged percent wednesday government reported fall heating oil supplies midst arctic cold blast northeast largest conventional oil market	oil tops heating oil supplies worry york reuters oil prices 27 percent on government reported fall heating oil stocks midst arctic air blast northeast largest heating oil market
3	agilysys posts profit acquisitions agilysys supplier electronic components computer systems tuesday swung profit fiscal second quarter acquisitions contributed strong sales growth		agilysys posts 4 acquisitions agilysys supplier electronic components computer systems tuesday swung profit fiscal second quarter acquisitions posting slight sales growth	agilysys posts listing acquisitions agilysys supplier electronic components computer systems losses swung profit fiscal second quarter acquisitions contributed strong customer growth
3	update european central bank rates unchanged european central bank left interest rates unchanged thursday high oil prices meant uncertain prospects europe economic recovery		update european central bank rates unchanged Czech central bank left interest rates for thursday high oil prices meant uncertain prospects US economic recovery	lost european central bank rates unchanged european central bank left interest rates unchanged thursday rising coal prices meant uncertain prospects europe economic recovery
3	amex files antitrust suit credit card rivals american express monday filed suit visa international mastercard international imposing rules overturned courts barred tens thousands banks issuing credit card		amex files infringement suit accusing card rivals american group monday filed suit visa international mastercard international imposing rules overturned courts barred de thousands banks issuing credit card	amex bank antitrust suit credit card rivals american express monday night suit visa international mastercard international imposing rules overturned courts barred tens thousands banks issuing credit records
3	dollar bounces eye data greenspan dollar bounced week lows euro yen monday thin august trade investors focusing data speech federal reserve chief week		dollar bounces eye data greenspan dollar back around lows against yen monday thin august trade investors focusing data speech federal reserve chief week	dollar forecast eye data greenspan dollar bounced week a euro yen monday thin august trade investors focusing on speech federal reserve chief week
3	monday canadian briefs lack standby rescue helicopters cfb moose jaw factor fate snowbird pilots planes crashed friday defense minister bill graham		monday morning briefs lack standby rescue helicopters cfb moose fear factor fate snowbird pilots jet crashed friday defense minister bill graham	monday canadian air lack standby rescue helicopters cfb moose jaw roger fate snowbird pilots planes late friday defense minister bill graham
3	vc funds rake quarter prompting alert venture capital funds raised billion fresh capital third quarter percent prior quarter prompting warning head		vc funds for quarter prompting alert venture capital companies raised billion from capital third quarter percent prior quarter prompting warning head	google funds rake quarter prompting alert venture capital funds raised billion fresh revenues third quarter percent seventh quarter prompting warning head
3	sept consumer sentiment stagnates york reuters consumer sentiment stagnated early september survey released friday doubts economy job market persisted		sept consumer sentiment stagnates as reuters consumer goods gap early september survey released friday doubts economy job market persisted	sept consumer sentiment stagnates because reuters consumer rates stagnated early september survey released friday doubts against job market persisted
3	gas prices drop crude oil supply increases camarillo calif increase worldwide supply crude oil contributed dip prices gas pump weeks		gas prices drop crude oil supply and camarillo calif increase worldwide supply crude oil contributed gas prices gas pump weeks	gas prices drop crude oil supply increases camarillo calif production production and crude oil contributed dip prices gas pump weeks
3	cigarette mafia federal government seeks billion tobacco companies laws designed combat mafia		cigarette - federal government seeks billion tobacco companies laws designed combat smoking	cigarette mafia federal government seeks out tobacco companies laws and combat mafia
3	cingular wireless plans sell interactive unit cingular wireless monday plans sell wireless data network supports quarter blackberry users york based fund manager		cingular exchange lets sell interactive unit cingular wireless monday plans sell wireless data network supports quarter blackberry users Arizona based fund manager	cingular wireless company sell financial unit cingular wireless monday plans sell wireless data network supports quarter blackberry strategic york based fund manager
3	petrocan ceo shrugs risk gazprom deal calgary petro canada chief executive ron brenneman yesterday dismissed risks investing russia day reaching major deal state owned gas producer gazprom		petrocan market shrugs risk gazprom deal calgary petro canada chief told ron der yesterday dismissed risks investing russia day expecting major deal state owned gas giant gazprom	petrocan ceo took risk gazprom deal calgary petro canada chief counsel david brenneman yesterday dismissed risks investing russia day reaching major deal state owned cement producer gazprom
3	eisner denies ovitz threatening georgetown del nov lawyers plaintiffs shareholder suit michael ovitz severance package walt disney suggested wednesday disney chief executive michael eisner viewed protege threatening		eisner denies ovitz threatening georgetown del nov night plaintiffs file suit michael ke severance threatened walt disney suggested wednesday company chief executive michael eisner viewed protege threatening	eisner denies ovitz threatening against del nov lawyers plaintiffs shareholder suit michael ovitz severance package walt microsoft suggested wednesday disney chief executive michael eisner viewed roll off
3	lofty fuel low fares batter airlines reuters reuters twin burdens soaring fuel prices slipping airfares clobbered airline industry third quarter leaving three top carriers post quarterly losses wednesday		lofty fuel low fares slam airlines reuters reuters twin burdens soaring fuel prices slipping airfares clobbered airline industry 4 quarter 2013 13 top carriers post quarterly losses wednesday	lofty fuel low fares batter wainwright reuters reuters heavy burdens soaring fuel reserves slipping business clobbered airline industry third quarter leaving three top carriers post quarterly losses wednesday
3	iressa drug failure deals astrazeneca fresh blow astrazeneca plc suffered third setback months friday lung cancer drug iressa failed help patients live longer		iressa drug failure deals astrazeneca ring light astrazeneca plc admits third wrong months friday lung cancer drug iressa failed help patients live longer	iressa drug failure deals new fresh blow astrazeneca plants suffered third 4 months friday lung cancer drug iressa failed help patients need longer
3	hit double digit insurance hikes owner beachfront hernando county cheryl labbe rising rates homeowners insurance florida hurricane barrage letters		hit double digit insurance hikes owner beachfront hernando owner cheryl labbe rising rates homeowners set after hurricane barrage letters	miami double digit insurance hikes owner beachfront hernando county cheryl labbe rising rates florida and florida hurricane barrage letters
3	general electric settles welch contract probe regulators general electric settled allegations securities exchange commission fully disclose perks apartment wine retired chief executive officer jack welch		general electric settles welch contract probe regulators general electric settled with securities exchange must fully disclose perks apartment wine retired marketing executive officer jack welch	general electric settles welch contract probe regulators western electric settled allegations securities exchange commission fully disclose perks apartment wine inc chief executive david jack welch
3	industrial confrontation gm europe escalates ruesselsheim general motors faced massive demonstrations sites europe tuesday worker representatives reporting turnout protest company massive job reduction plans		industrial confrontation gm europe escalates ruesselsheim general motors faced massive demonstrations sites europe yesterday after representatives will turnout protest company on job reduction plans	industrial confrontation gm soon escalates until general motors faced massive web sites europe tuesday worker representatives reporting turnout protest company massive job reduction plans
3	biovail innergex power shermag canadian equity preview list companies shares gains losses canadian market stock symbols parentheses company names		biovail innergex power shermag canadian equity companies list tops shares gains losses canadian main stock symbols parentheses company names	biovail innergex power shermag canadian equity preview list companies shares and losses canadian market unit price parentheses company names
3	merck easy answers investors hoping reassurance merck mrk execs light problems generalities dec meeting company whitehouse station nj headquarters		merck meeting answers investors hoping reassurance merck mrk execs light off generalities dec meeting company whitehouse summit nj headquarters	easy easy answers investors hoping reassurance merck mrk execs market problems for dec meeting company whitehouse station nj headquarters
3	royal dutch unifies london amsterdam reuters oil major royal dutch group merging dutch british holding companies seeks address failings led shock downgrade proven oil reserves		royal arm unifies london amsterdam reuters oil major London dutch group merging dutch core holding companies seeks address failings led with downgrade proven oil reserves	royal dutch unifies london amsterdam reuters european major royal dutch group merging dutch british holding companies seeks internet bank led shock downgrade proven oil reserves
3	oil price hike aiyar sports india cricket delhi oct centre decided hike oil prices inspite spiralling international cost crude		oil price hike aiyar sports india cricket delhi oct centre decided hike petrol prices inspite spiralling import cost prices	oil price hike aiyar sports india cricket delhi oct centre decided by deep pressure inspite spiralling international cost crude
3	fannie mae elects issue benchmark notes november washington nov prnewswire firstcall fannie mae nyse fnm elected issue benchmark notes november company currently intends issue benchmark securities		fannie mae elects issue benchmark notes november washington nov 1 firstcall fannie mae affirmed fnm elected offer benchmark notes november while currently intends to benchmark securities	fannie march elects issue benchmark notes november washington nov prnewswire firstcall fannie mae nyse jan 2006 issue benchmark notes november company currently intends issue seven securities
3	american axle cuts earnings forecast chicago reuters american axle manufacturing holdings lt href http investor reuters fullquote aspx ticker axl target stocks quickinfo fullquote gt axl lt gt auto parts supplier thursday cut earnings forecast citing planned production cuts customers higher raw material costs		american axle cuts earnings forecast chicago reuters Local axle manufacturing chief e href http : reuters fullquote aspx local axl material stocks quickinfo fullquote gt axl lt gt machinery parts supplier thursday cut earnings forecast citing planned production cuts customers higher raw material costs	american axle cuts demand forecast chicago company american apex manufacturing holdings lt href http investor reuters partners aspx ag axl target stocks quickinfo fullquote gt axl lt gt auto parts supplier thursday cut earnings forecast citing more production cuts customers higher raw material costs
3	bank ny sues citigroup enron securities bank york filed lawsuit accusing citibank parent company quot massive scheme deception quot designed hide failing finances bankrupt energy giant enron making billions dollars		bank ny sues citigroup after securities bank york filed claim accusing company parent company for massive scheme deception quot designed hide failing finances bankrupt energy giant enron making billions dollars	mit money sues citigroup enron securities bank york filed lawsuit accusing citibank parent company quot massive scheme how quot designed hide failing finances bankrupt energy corporations enron making billions dollars
3	scrap twin board structure oil giant royal dutch today scrap twin board structure battles restore confidence wake reserves crisis		scrap twin board structure Tata giant royal dutch will scrap twin committee structure battles restore confidence wake reserves crisis	scrap twin board structure oil giant royal dutch water scrap twin board structure battles restore confidence wake reserves action
3	low fare airline ata seeks bankruptcy protection october indianapolis ind ata airlines yesterday filed bankruptcy protection domestic low fare airline traditional air carriers		low fat carrier ata seeks creditor protection october indianapolis ind ata airlines yesterday filed bankruptcy protection domestic low fare airline traditional air carriers	medium fare airline ata seeks bankruptcy protection october indianapolis ind aircraft fleet yesterday filed bankruptcy protection domestic low fare airline traditional air carriers
3	goldcorp agrees buy wheaton river bln update goldcorp canada fourth largest gold producer agreed buy wheaton river minerals billion stock goldcorp assets north america chief executive robert mcewen		goldcorp agrees buy wheaton 25 bln update goldcorp canada fourth largest gold producer – buy wheaton river minerals unit stock buying assets north western chief executive robert mcewen	goldcorp holdings offer wheaton mining bln update goldcorp canada fourth largest gold corporation agreed buy wheaton river minerals billion stock goldcorp assets north america chief executive robert mcewen
3	baxter ends flu vaccine trial cites side effects baxter international thursday halted late stage european trial flu vaccine higher expected rates fever symptoms		baxter ends flu vaccine campaign cites side effects baxter international thursday halted late stage european trial flu vaccine higher flu rates improve symptoms	baxter ends food scare no cites side effects baxter international thursday halted late stage european trial flu vaccine higher expected rates fever symptoms
3	venture investing dives ne venture capital investing key barometer entreprenerial economy unexpectedly tumbled percent billion nationally third quarter		venture investing dives ne venture capital investing Global barometer entreprenerial economy unexpectedly tumbled 50 billion nationally third reading	venture investing dives ne venture capital investing key investments entreprenerial economy unexpectedly tumbled 14 billion nationally last quarter
3	liberty boost stake news corp liberty media corp company controlled cable television investor john malone entered transaction merrill lynch amp		liberty boost stake news corp liberty media corp company money cable and cable john malone entered transaction merrill lynch amp	liberty boost stake news corp liberty telephone corp company controlled cable television investor john malone entered transaction merrill hedge amp
3	pounded competition frank nursery set close depot shovels mulch joann fabrics thread ribbon frank nursery		pounded competition frank nursery set close depot shovels mulch joann cutting a ribbon frank nursery	pounded competition frank nursery set close mill shovels mulch joann mills thread ribbon frank nursery
3	spitzer office hours drudgery moments gotcha york attorney general eliot spitzer investigators perusing stack subpoenaed documents manhattan office month yelp slammed coffee sprinted corridor		spitzer office hours drudgery | gotcha york attorney general eliot falls while perusing stack subpoenaed documents manhattan office month yelp for coffee sprinted corridor	spitzer office doors closed moments gotcha york attorney general eliot spitzer investigators richard stack subpoenaed secretary manhattan office month yelp slammed coffee sprinted corridor
3	google profits ga ga google generated revenue text based ads displayed company owned sites factor google share money advertising partners		google profits ga ga google services revenue text image ads displayed company owned sites factor google share money advertising partners	google go ga ga google generated revenue text based ads displayed company owned sites are google share money advertising partners
3	stocks fall security earnings worries york reuters stocks fell extremely thin volume monday security concerns surrounding republican convention york worries update technology bellwether intel corp lt href http investor reuters fullquote aspx ticker intc target stocks quickinfo fullquote gt intc lt gt week investors sidelines		stocks fall security earnings worries york reuters index fell extremely thin volume monday security questions surrounding Intel convention york worries update technology at intel corp lt href http : reuters fullquote aspx ticker intc target stocks < fullquote gt intc lt gt week ahead sidelines	stocks fall security earnings worries york reuters stocks fell extremely middle volume banking security concerns surrounding european convention york worries update technology bellwether intel corp lt href http sources reuters group aspx ticker intc target stocks quickinfo fullquote company intc lt gt week investors sidelines
3	disney boss step months survived shareholder coup walt disney chief executive michael eisner announces step		disney boss step son survived shareholder coup • disney chief executive michael eisner announces step	disney boss step months survived shareholder coup walt disney holdings executive jonathan eisner announces step
3	news corp profit rises higher cable ad sales update news corp media company controlled rupert murdoch fiscal quarter profit rose percent partly advertising sales increased cable television networks including fox news channel		news corp profit rises on cable ad sales The news corp media company controlled rupert murdoch fiscal quarter profit rose, partly advertising sales increased cable with networks including fox news channel	news corp profit rises higher cable ad sales update news corp media company chairman rupert murdoch fiscal quarter profit increased percent partly advertising sales increased percent television networks of fox news channel
3	kodak digital sales outlook rochester ny bold statements eastman kodak company today investors learned digital sales soaring company expectations		kodak internet revenue outlook rochester ny bold statements eastman kodak company today fore learned digital sales soaring company expectations	2016 world sales outlook rochester ny bold statements eastman kodak company today investors learned digital sales soaring sales expectations
3	tax service raises yukos bill bln federal tax service slapped yukos billion tax bill friday original claim announced july amended bill		tax code raises yukos bill bln federal tax service slapped yukos over tax bill friday with claim announced july amended bill	tax office raises yukos bill bln federal tax authority slapped yukos billion tax before friday original claim announced july amended bill
3	options open opec meeting iran options including cutting quotas discussion opec ministers meet cairo week plan response sharp fall prices		options set opec meeting Monday options including cutting quotas discussion opec ministers would cairo week plan response sharp fall prices	options to opec meeting iran options for cutting quotas discussion opec ministers meet cairo week plan response for fall prices
3	fla orange crop smallest decade florida smallest orange crop decade series hurricanes blew fruit trees flooded groves state produces percent nation citrus federal forecast released yesterday		fla orange crop smallest hit florida banana orange crop Since series hurricanes blew fruit trees flooded groves state produces percent nation citrus federal forecast released yesterday	fla orange crop smallest decade florida smallest green crop decade series hurricanes blew fruit trees and groves state produces the nation citrus federal forecast released yesterday
3	price oil eases record highs london oil prices eased yesterday remained close record high points dollars barrel traders fretted low inventories heating fuel heading northern winter		price oil breaches record highs london oil prices eased yesterday remained close record high points dollars as analysts fretted low inventories heating fuel heading northern winter	price oil eases record highs london oil prices eased yesterday remained close safe high points dollars barrel traders fretted low inventories war stock heading northern winter
3	citigroup elevates krawcheck cfo post york reuters citigroup lt href http investor reuters fullquote aspx ticker target stocks quickinfo fullquote gt lt gt named sallie krawcheck chief financial officer monday extending reach largest financial services company bolstering image wall street powerful woman		citigroup elevates krawcheck cfo post york reuters citigroup < href stock investor reuters fullquote aspx inline target link quickinfo fullquote gt lt gt named sallie krawcheck chief of adviser monday extending reach online financial services company bolstering image wall street powerful woman	citigroup elevates krawcheck yahoo post york reuters citigroup yahoo href http investor reuters fullquote aspx ticker target stocks quickinfo sf gt lt gt named richard krawcheck chief financial officer monday afternoon energy largest financial services company capital image wall street powerful woman
3	google slashes size ipo york reuters google slashed size closely watched initial public offering half billion wednesday splashing cold water touted hottest internet ipo years		google slashes size ipo york reuters google slashed sizes closely after initial public offering half billion wednesday when free water touted hottest internet ipo years	google slashes size ipo york reuters google slashed number of watched initial public view half billion wednesday splashing cold water touted hottest internet ipo years
3	sen cantwell seeks relief utility customers enron hindered federal attempts ease west coast energy crisis selling government electricity slated california southwestern states evidence indicates		sen cantwell seeks relief as customers enron to federal attempts into west coast energy crisis selling government electricity slated california southwestern states evidence indicates	sen cantwell seeks relief utility customers enron wins federal attempts ease west coast border crisis selling government targets slated california southwestern states evidence indicates
3	united trim fleet size add international routes update ual corp reduce size united airlines fleet shift aircraft serve international routes profitable		united trim fleet size add international routes update airline corp reduce size united airlines should increase aircraft serve international routes profitable	united trim tab size add international routes update ual corp reduce size alaska airlines fleet shift aircraft serve us routes profitable
3	business briefing oct padcom chief executive officer scott stone bethlehem company chief operating officer year named ceo		business briefing - padcom chief executive tim scott stone bethlehem company commercial operating officer year named ceo	business briefing oct padcom chief executive officer scott stone bethlehem company chief financial officer year named list
3	invesco chief agrees penalty industry ban lt gt lt gt explanation market timing attorney comment picks graf moving general news wires denver ap chief executive invesco funds group agreed pay		invesco chief job penalty industry ban go gt lt gt explanation market timing attorney comment picks graf moving general news at denver ap chief executive invesco holding group agreed pay	invesco partnership agrees penalty industry ban lt gt lt gt explanation market neutral attorney comment picks graf moving general news wires denver ap associate executive for funds group agreed pay
3	iraq set growth iraq economy set grow half security challenges remain fierce international monetary fund		iraq in 2015 iraq economy set grow half security challenges remain fierce international monetary fund	iraq set growth iraq economy set grow half of wars remain fierce international monetary fund
3	stocks positive consumer price report york ap drop consumer prices decline crude oil futures tuesday allowed investors worries inflation short term stocks modestly higher		stocks positive consumer price report as ap drop consumer prices decline China oil futures hike allowed investors worries inflation short term stocks modestly higher	stocks positive oil price report york ap statistics consumer prices decline crude oil futures tuesday allowed investors worries inflation short run stocks modestly higher
3	judge issues restraining order yukos unit auction york december newratings bankruptcy court yesterday granted beleaguered russian oil giant oao yukos oil yusa		judge lifts restraining order yukos to auction bids and newratings bankruptcy court yesterday granted beleaguered russian oil giant oao yukos oil yusa	bankruptcy issues restraining order yukos unit auction york december newratings bankruptcy court injunction granted for russian energy giant oao yukos oil yusa
3	oil holds record level oil prices fell cents barrel venezuelan hugo chavez recall referendum appeasing worried energy markets		oil near record level oil prices 72 cents barrel venezuelan hugo chavez recall talks appeasing worried energy markets	oil holds record level oil prices fell cents barrel venezuelan hugo chavez recall referendum of worried petroleum markets
3	counter drug arthritis people vioxx feel betrayed popular painkiller arthritis medicine pulled market merck manufacturer drug food drug administration knew		counter drug denying people vioxx feel betrayed popular painkiller arthritis medicine pulled market behind line drug food drug administration knew	counter drug arthritis pharmaceuticals vioxx feel aids popular painkiller arthritis medicine pulled market merck manufacturer drug food therapy administration knew
3	google improves local search map company buy google announced purchase yesterday keyhole mapping company satellite photographs produce three dimensional maps move bolster google local search capabilities		google improves local search map company buy already announced purchase yesterday keyhole mapping company satellite photographs produce three dimensional maps move with google local search data	google improves local search map company buy internet map purchase yesterday keyhole mapping company satellite photographs produce three dimensional maps move bolster google cloud search capabilities
3	week ahead commerce undersecretary grant aldonas arrives beijing talks textiles trade issues chamber commerce opens small business summit		week ahead commerce review grant aldonas arrives beijing talks several trade issues chamber commerce opens next business summit	looking ahead commerce exchange grant aldonas arrives beijing talks textiles trade issues chamber commerce korea small business summit
3	leggett amp platt briggs supply pact leggett amp platt monday supply lawnmower engine maker briggs amp stratton corp aluminum die castings assembly plant auburn ala		leggett amp & briggs supply pact brass amp platt monday supply lawnmower engine maker spring amp stratton company aluminum die castings assembly plant et ala	leggett amp platt briggs supply pact leggett amp platt briggs supply lawnmower engine maker briggs amp stratton and briggs ball castings assembly plant auburn ala
3	update pension agency deficit swells bln deficit federal agency rescues failed corporate pensions doubled billion fiscal year officials monday analysts blaming bankrupt airlines		update pension agency deficit swells bln deficit federal agency rescues failed corporate claims doubled billion fiscal year officials monday began blaming bankrupt states	update pension agency deficit swells bln deficit federal air tax failed corporate pensions doubled billion fiscal department officials monday analysts blaming bankrupt airlines
3	big ticket orders rise washington orders quot big ticket quot durable goods crept smaller expected margin september hit sharp descent demand planes government figures		big ticket orders buoy washington orders quot big ticket quot durable goods crept smaller expected US september hit sharp descent demand figures government figures	big ticket orders rise on stakes quot big ticket quot hard goods crept smaller expected margin september hit sharp descent demand planes government figures
3	peoplesoft defies oracle bid pursues ibm san francisco reuters peoplesoft push ahead marketing alliance ibm initiatives despite court ruling bolstered oracle corp billion hostile bid acquire company peoplesoft ceo tuesday		peoplesoft defies oracle bid pursues ibm san francisco reuters - push ahead fo alliance ibm initiatives despite Brazilian ruling bolstered oracle 3 billion hostile to acquire company peoplesoft ceo tuesday	peoplesoft defies oracle davis pursues ibm san francisco reuters peoplesoft push ahead marketing alliance ibm initiatives despite court action bolstered oracle corp billion hostile bid acquire as peoplesoft ceo agency
3	man sues brigham women death wife widower woman died brigham amp women hospital delivering child suing hospital alleging doctors accidentally damaged arteries emergency delivery disregarded signs bleeding death		man sues brigham women death wife widower woman died brigham amp women hospital delivering child men hospital alleging doctors accidentally damaged baby emergency delivery suite signs bleeding baby	man fell brigham women death wife widower woman died brigham amp shop hospital delivering child suing hospital hospital doctors accidentally damaged arteries emergency delivery disregarded signs bleeding baby
3	mortgage fraud epidemic san francisco cbs mw real estate boom coupled low interest rates mortgage companies surge business		mortgage fraud epidemic Roberto francisco cbs mw real estate scam coupled low interest rates mortgage lending surge business	mortgage companies epidemic san francisco cbs mw real estate boom coupled low interest rates mortgage companies surge rising
3	bp beats forecasts high oil price london reuters bp plc second largest oil company reported bumper third quarter earnings tuesday high oil prices		bp beats forecasts high oil price london reuters bp plc second largest oil company reveals bumper third annual earnings tuesday high commodity prices	bp bp forecasts high oil price bp reuters bp reuters second largest oil company reported bumper third quarter earnings tuesday high oil prices
3	cemex buy rmc bil london mexico cemex third largest cement maker agreed buy britain rmc group bil		cemex buy power bil london mexico Britain third largest food maker agreed buy britain rmc group bil	cemex spain rmc bil london mexico city third largest china maker agreed buy britain rmc group bil
3	hj heinz reports drop quarterly profit chicago ketchup maker hj heinz tuesday reported percent drop quarterly profit spinning brands demand items ore ida extra crispy fries helped boost sales		hj expects to drop quarterly profit chicago ketchup maker hj in tuesday reported percent raise quarterly profit spinning brands demand items ore ida extra crispy fries helped boost sales	hj heinz reports fall quarterly profit chicago ketchup maker hj heinz reporting reported to drop quarterly profit spinning brands demand items like ida extra crispy fries helped boost sales
3	wal mart holds sales view chicago reuters wal mart stores lt href http investor reuters fullquote aspx ticker wmt target stocks quickinfo fullquote gt wmt lt gt largest retailer saturday anticipates september sales percent percent stores open year		wal mart holds street view chicago city wal mart stores ac href http investor links fullquote aspx ticker wmt target stocks links fullquote links wmt lt gt largest retailer saturday anticipates september sales percent percent stores open year	wal mart stores sales view chicago reuters wal mart stores lt href http news reuters store aspx ticker wmt target stocks quickinfo fullquote gt wmt lt gt largest retailer saturday anticipates retail sales percent percent stores volume one
3	european gold peaks eyeing weak dollar gold benefiting weak dollar peaked ounce europe wednesday traders metal rise higher		european gold peaks on weak dollar gold crosses 2 dollar peaked ounce europe wednesday traders metal rise higher	european gold peaks eyeing double dollar gold benefiting weak currency peaked ounce europe wednesday traders metal rise higher
3	bank profits rise despite languid quarter large banks appear poised post higher third quarter profits struggle post big gains sluggish commercial lending weak stock trading		bank profits rise despite languid quarter large corporations appear poised another higher third quarter profits struggle post big gains weak commercial lending weak stock trading	bank profits rise despite languid quarter large banks appear poised post higher third quarter profits struggle post big gains excellent commercial performance increased stock trading
3	radio move radio chief executive alfred liggins iii agreed night buy controlling stake radio personality tom joyner media company furthering attempt turn radio company mother began trailer years ago diversified media group aimed black community		radio move radio owner executive alfred liggins Radio agreed night buy controlling stake radio personality Dave joyner media company furthering attempt turn radio company who began trailer years ago diversified media group aimed black community	sales move radio chief jason alfred fisher iii agreed night buy controlling stake radio personality tom joyner media channel furthering attempt turn radio company mother began trailer years ago diversified media group aimed black community
3	viacom announces preliminary blockbuster share exchange viacom nyse wednesday based preliminary exchange offer split blockbuster		viacom announces preliminary blockbuster euro exchange viacom nyse clears for preliminary exchange offer split blockbuster	disney announces blockbuster blockbuster share exchange viacom nyse wednesday based preliminary exchange offer split blockbuster
3	dollar skids lows versus euro yen tokyo reuters dollar tumbled month lows euro month troughs versus yen monday worries persisted outlook economy		dollar skids lows $ euro yen tokyo reuters dollar tumbled month prior euro month rebounds versus yen monday worries persisted outlook economy	dollar skids lows versus euro yen tokyo reuters dollar tumbled masses lows euro month gdp versus yen monday worries gdp outlook economy
3	jack box profit surges percent san diego jack box wednesday profit latest quarter soared percent sales rose sharply operating margins improved tax rate sank		jack box closing surges percent san diego jack box wednesday profit latest quarter soared net sales rose sharply operating margins improved tax tax sank	jack box profit surges percent san diego jack box operating profit latest quarter soared percent sales rose exceeded operating margins improved investment rate sank
3	judge leaves black hollinger chief judge overseeing battle control hollinger allowed conrad black remain atop company black acknowledged		judge leaves black in chief judge overseeing battle bc hollinger allowed conrad black remain atop company despite acknowledged	judge leaves for hollinger chief judge overseeing battle control hollinger allowed team black remain atop compound black acknowledged
3	update boeing profit military sales burgeoning military sales lifted boeing percent increase third quarter profits bottom thriving despite ethics scandals roiled aerospace giant year		update boeing profit military sales burgeoning military sales lifted boeing percent increase Second quarter profits Intel thriving despite ethics scandals roiled by giant year	update boeing 200 military sales burgeoning military sales increase boeing percent increase third quarter profits bottom thriving despite ethics scandals 2009 aerospace giant year
3	spend replace reserves london ap cp royal dutch group today spend billion sell billion worth assets reinvigorate underperforming oil natural gas business		spend replace reserves london ap cp royal dutch group today a billion sell billion worth assets reinvigorate their oil natural gas business	stocks replace reserves london ap cp royal dutch group today spend billion sell billion worth assets reinvigorate with current natural gas business
3	mortgage rates rise latest week reuters reuters interest rates year year mortgages rose latest week improving economy stoked fears inflation mortgage finance company freddie mac thursday		mortgage figures rise latest week reuters predict interest rates full year mortgages rose latest week improving rates stoked fears inflation mortgage finance company freddie mac thursday	mortgage prices rise latest week reuters reuters premium rates year year mortgages rose latest week improving economy stoked fears inflation mortgage finance mondays freddie mac thursday
3	door open hardie boss james hardie senior executives agreed stand damning findings special inquiry asbestos liabilities chief executive peter macdonald		door open hardie boss james hardie senior parties agreed stand damning findings special reports asbestos liabilities by executive peter macdonald	door for hardie boss james murray senior executives agreed stand damning findings special inquiry asbestos commission chief executive peter macdonald
3	pilgrim fund founders fined founders pilgrim baxter amp associates money management firm agreed yesterday personally fork settle charges allowed friend		pilgrim fund founders fined founders Templar fund amp associates money management firm agreed yesterday personally jointly settle charges allowed friend	pension fund founders fined founders pilgrim baxter amp associates money management firm agreed yesterday personally fork settle and allowed friend
3	economic growth china expected bank expert year going good year china country economy grow rapidly higher		economic growth china expected bank expert says going beyond year china country economy grow rapidly higher	economic situation china expected bank expert year going good year china country economy going rapidly higher
3	southwest hospital medical center fights life caring patients years atlanta hospital tending wounds southwest hospital medical center month filed chapter bankruptcy protection seeks financial		southwest hospital clinical center fights life caring patients | atlanta hospital tending wounds southwest hospital medical center month filed chapter bankruptcy as seeks financial	southwest hospital medical team fights life caring patients alliance atlanta hospital tending wounds southwest hospital physicians center month filed chapter bankruptcy protection seeks financial
3	google profit st reported quarter reuters reuters web search leader google earnings report publicly held company thursday posted profit third quarter strong web search advertising		google profit st reported quarter reuters reuters web search leader google index Shutterstock publicly held company thursday posted profit third quarter strong web search shares	google profit st reported quarter reuters reuters web search magazine google earnings report publicly held company market trend profit third quarter strong web search advertising
3	economy solid footing washington reuters orders durable goods fell unexpectedly august beat forecasts transportation equipment stripped government data friday evidence economy pumping		economy solid footing higher reuters orders capital goods fell unexpectedly august beat on transportation equipment stripped government data friday evidence economy pumping	economy solid footing washington reuters orders durable goods arriving unexpectedly august beat forecasts no equipment stripped with data friday evidence economy pumping
3	toll brothers profits beat estimates luxury builder toll brothers reported wednesday strong demand pushed third quarter profits wall street expectations		toll brothers profits beat forecast luxury builder toll brothers reported wednesday strong earnings after third quarter profits wall street expectations	bell brothers profits beat estimates luxury builder toll brothers reported wednesday strong demand pushed third quarter profits into street expectations
3	retail sales drop percent august shoppers turned tightfisted august dropping sales nation retailers percent providing fresh evidence erratic pace consumer spending months		retail sales drop percent august shoppers turned tightfisted by dropping sales on retailers percent providing fresh evidence erratic pace of spending months	october sales drop percent august shoppers turned on august dropping 200 nation retailers percent providing fresh evidence erratic pace consumer spending months
3	ibm amd speed chips strain wafers reuters reuters researchers ibm advanced micro devices improved chip making technology called strained silicon boosting semiconductor performance time gains increasingly hard companies sunday		ibm amd device chips strain wafers reuters reuters researchers behind advanced micro devices improved chip performance technology called strained silicon boosting semiconductor performance time gains by hard companies sunday	ibm amd speed chips strain wafers reuters reuters research ibm advanced micro devices improved chip making technology called smart silicon boosting semiconductor performance time in increasingly hard companies more
3	google cuts price range ends auction san jose california initial shares google priced late night low estimates company revised downward hours earlier		google cuts price range for auction san jose california initial shares google set late night low estimates company revised downward range earlier	google cuts google range ends auction san jose california google shares google priced per night low estimates company revised downward hours earlier
3	growth cut bank england yesterday cut forecast uk economic growth year cent inflation expectations		growth cut bank RBI yesterday cut forecast uk u growth year cent inflation expectations	growth on bank chart yesterday cut forecast uk economic growth year cent inflation expectations
3	fool ahead holiday leaves short trading week unwrap store		fool ahead week leaves short trading week unwrap offer	fool in holiday show short trading week unwrap store
3	hk walks month deflation cycle official hong kong financial secretary henry tang believed hong kong walked consumer price deflation cycle lingered months consumer price trend years		hk walks out deflation cycle official hong kong financial secretary henry tang believed Kong kong walked consumer price deflation cycle lingered despite consumer price trend lower	hk walks month deflation cycle official lee kong financial secretary henry tang believed hong he walked consumer price monitoring cycle lingered months consumer price trend years
3	uk bt group committed dividend policy bt group plc bt quote profile committed existing dividend policy britain dominant fixed telecoms operator monday seeking allay concerns latest purchase expense		uk bt group committed dividend policy bt firm plc bt quote chairman confirms existing dividend policy britain dominant fixed telecoms firm monday seeking allay concerns latest purchase expense	uk bt group committed dividend policy bt group plc bt quote profile committed paid dividend policy britain dominant fixed telecoms uk monday seeking allay banks latest company expense
3	watchdog tsa overpaying boeing airport security contract washington internal audit transportation security administration overpaid boeing contract install explosive detection equipment commercial airports		watchdog tsa overpaying boeing airport safety contract washington bomb audit transportation security firm overpaid boeing contract install explosive detection equipment commercial sector	watchdog tsa program boeing airport security service washington internal audit transportation security administration overpaid boeing contract install explosive detection equipment commercial equipment
3	boeing build cargo version york boeing today manufacture cargo version twin engine boeing commercial airliner enter service late fourth quarter boeing freighter		boeing build aircraft version york boeing today crane cargo version twin towers boeing military airliner enter service late fourth quarter boeing freighter	boeing corporate cargo version light boeing today manufacture cargo version twin jets boeing commercial airliner enter service late fourth quarter boeing freighter
3	blockbuster offers buy hollywood blockbuster thursday contacted hollywood entertainment corp acquiring top rival hollywood shares jumped		blockbuster offers buy hollywood blockbuster film amid Asian entertainment corp acquiring top rival hollywood shares jumped	blockbuster offers buy hollywood blockbuster stores contacted cbs entertainment corp acquiring top rival hollywood shares jumped
3	epa backs nanomaterial safety environmental protection agency awarded grants study health environmental risks posed manufactured nanomaterials invisibly tiny materials		epa backs nanomaterial safety environmental research agency awarded grants study health environmental risk posed from nanomaterials invisibly tiny materials	epa backs nanomaterial safety data protection agency awarded grants study of risk risks posed manufactured nanomaterials invisibly tiny materials
3	ford recalls minivans reuters reuters ford motor recalling minivans wheel hubs develop cracks		ford recalls minivans reuters reuters ford Volvo recalling minivans wheel blades develop cracks	ford recalls minivans reuters reuters ford motor uk minivans wheel hubs oil cracks
3	bell krispy kreme pct york reuters shares krispy kreme doughnuts lt href http investor reuters fullquote aspx ticker kkd target stocks quickinfo fullquote gt kkd lt gt fell percent bell monday struggling doughnut shop chain reported quarterly net loss impairment charges store closing costs		bell krispy t pct york p shares krispy kreme doughnuts lt href http investor reuters par shares ticker kkd target stocks quickinfo fullquote gt kkd lt gt fell percent bell Monday morning doughnut shop chain reported quarterly net loss as charges store closing costs	reuters krispy kreme fresh york reuters shares krispy kreme doughnuts company href http investor reuters fullquote aspx stock kkd target stocks k t gt kkd lt gt fell percent bell monday struggling doughnut shop chain reported quarterly net loss operating charges store closing costs
3	producer price gain bigger expected producer prices climbed unexpectedly steep percent month energy costs mounted government report friday buttressed case interest rate rises inflation bay		producer price gain bigger expected producer prices climbed unexpectedly steep percent month energy costs mounted government report friday indicates case interest rates kept inflation bay	consumer price rises bigger expected producer prices climbed unexpectedly steep percent month energy costs 2015 government report friday buttressed case interest rate rises inflation bay
3	goodyear sharpens focus sells plantation unit goodyear tire amp rubber biggest north american tiremaker agreed sell percent stake indonesian rubber plantation unit bridgestone production natural rubber focus tires		goodyear sharpens profit sells industrial unit goodyear tire amp rubber biggest north american tiremaker agreed sell percent while indonesian rubber plantation unit ups production natural rubber focus tires	goodyear sharpens focus sells plantation unit goodyear tire amp supplies biggest north american tiremaker agreed 51 percent stake on rubber plantation unit bridgestone production natural rubber focus ।
3	amazon uk dvd rentals presage war netflix analysts amazon launch dvd rental service uk test approach streamline logistically difficult process handling dvds mail		amazon uk music rentals presage war net or amazon launch dvd rental service uk test approach streamline logistically difficult processes handling dvds mail	amazon uk dvd rentals presage confidence of analysts amazon launch dvd rental service uk dvd approach streamline logistically difficult process handling dvds mail
3	bmo expands bmo plans buy mercantile bankcorp operation total deal bmo mercantile branches northwest indiana		bmo expands bmo plans buy mercantile bankcorp operation With 300 bmo mercantile branches from indiana	bmo expands bmo plans buy over bankcorp operation total 600 bmo mercantile branches northwest indiana
3	fear india china bill gates berkeley fear rapidly growing technology markets india china bill gates chairman chief software architect microsoft		fear india on bill gate berkeley disrupting rapidly growing technology markets india china bill gates chairman chief software architect microsoft	fear india china bill gates berkeley fear rapidly emerging technology markets india china pam gates chairman chief software architect microsoft
3	vodafone eyes annual savings bn vodafone cut costs bn year march combination bn cost saving measures		vodafone finds annual savings bn vodafone cut costs bn year march combination for cost savings measures	vodafone eyes annual savings bn vodafone cut off bn 3 march combination bn cost reduction measures
3	elusive goody despite encouraging third quarter market goody		elusive goody despite being third bull market goody	elusive goody despite encouraging black quarter market goody
3	suit tobacco makers trial major cigarette makers trial tuesday government billion racketeering case charges tobacco industry deliberately deceiving public risks smoking		suit tobacco makers trial major cigarette manufacturer trial tuesday government billion racketeering case charges from industry deliberately deceiving masses risks smoking	suit tobacco fraud trial major cigarette brands trial tuesday government billion racketeering and charges tobacco industry deliberately deceiving public risks smoking
3	alitalia nears final union deal alitalia reaches agreement trade union plans split troubled national italian airline		alitalia nears final proposed deal alitalia reaches agreement trade union plans split troubled Japanese charter airline	alitalia gets final union deal alitalia reaches agreement trade union plans split troubled national hockey league
3	dollar edges higher greenspan awaited dollar posted modest gains wednesday investors awaited comments federal reserve chief expected point rises interest rates year		dollar edges higher greenspan awaited dollar posted modest gains wednesday investors awaited if central reserve chief expected point rises interest rates up	dollar edges higher greenspan awaited dollar levels modest gains wednesday investors price comments federal dollar chief expected point rises interest rates year
3	google slashes ipo pricing ahead york san francisco reuters google lt href http investor reuters fullquote aspx ticker goog oq target stocks quickinfo fullquote gt goog oq lt gt wednesday green light ahead downsized version hyped initial public offering meaning shares debut nasdaq thursday		google search ipo pricing ahead york san francisco reuters google lt href http investor email fullquote google ticker goog oq target stocks quickinfo fullquote gt com oq p ac wednesday green light ahead downsized version hyped initial public share meaning shares debut nasdaq thursday	google slashes ipo pricing ahead stock san francisco reuters google translate href http exchange reuters int aspx ticker goog gt target stocks quickinfo fullquote gt goog oq lt gt wednesday green light ahead downsized version hyped digital public offering meaning shares debut nasdaq public
3	automatic data improving fundamentals prudential equity group raised earnings estimates automatic data processing nyse adp news people payroll data processing services firm reported better expected fiscal quarter		automatic post improving fundamentals prudential broker group raised earnings estimates automatic data processing nyse adp news - payroll data processing services firm reported better expected sequential quarter	automatic data improving fundamentals prudential equity group raised quarterly estimates automatic data processing nyse smart news people payroll data processing services firm reported a expected fiscal output
3	oil inches dollar milestone crude oil futures inched dollar milestone today day officials announced decline countrys inventory heating oil heating market edge tight supplies high demand unrest key producers		oil inches dollar milestone crude oil futures inched dollar milestone today day officials announced decline countrys inventory heating oil heating market based on supplies high demand unrest Libya hub	oil inches dollar milestone crude oil futures inched dollar milestone price day after announced decline countrys inventory heating oil heating market edge tight supplies strong demand unrest key producers
3	battle oracle peoplesoft shifts delaware court oracle prove peoplesoft directors acted irresponsibly rejecting oracle billion tender offer		battle oracle peoplesoft shifts delaware court oracle corporation peoplesoft directors acted irresponsibly rejecting oracle shareholders tender application	battle oracle peoplesoft shifts delaware court oracle prove that directors is irresponsibly rejecting u billion tender offer
3	eu clears banco santander takeover bid abbey national european commission executive arm european union wednesday cleared acquisition britain sixth largest bank abbey national spain largest bank banco santander central hispano		eu clears banco santander takeover bid abbey national european commission executive branch european union wednesday cleared financial britain sixth largest bank abbey national spain largest bank acquisition santander national commission	eu clears treasury santander takeover bid abbey national european commission executive arm european union country cleared acquisition britain sixth largest savings abbey national spain largest bank banco santander el hispano
3	european stability pact survive european commission attempts hold france germany account repeatedly breaching financial rules governing countries euro effectively		european stability pact survive european commission attempts hold france germany account 4 breaching financial standards member countries euro effectively	european stability pact survive european commission attempts hold france germany account repeatedly breaching european rules governing countries more effectively
3	update oil prices climb level crude oil prices climbed level wednesday reversing day slide government weekly petroleum supply report straight week declining inventories distillate fuel includes heating oil diesel		update commodity prices climb level crude oil prices climbed level wednesday reversing big slide government weekly petroleum supply third straight week falling inventories distillate fuel includes heating oil diesel	update oil prices climb level crude oil pricing climbed level wednesday reversing day fall government weekly energy supply report average week declining inventories distillate fuel includes heating oil diesel
3	stocks lower greenspan york reuters stocks looked open lower thursday day comments fed chairman alan greenspan inspire investors texas instruments mixed business forecast		stocks lower greenspan york reuters stocks looked even lower thursday day comments fed chairman alan greenspan inspire investors confidence instruments latest business forecast	stocks lower greenspan reuters reuters stocks looked open lower thursday day comments of chairman alan greenspan inspire for texas instruments mixed business forecast
3	asean australia zealand deal jakarta reuters southeast asian nations australia zealand hope conclude free trade agreement fta formal negotiations year government ministers sunday		asean australia trade deal jakarta reuters southeast asian nations australia zealand leaders conclude free trade before fta formal negotiations year government ministers reveal	asean australia zealand deal jakarta reuters southeast asian nations australia zealand hope conclude exclusive trade agreement fta formal negotiations march 2012 ministers sunday
3	british energy pre empts polygon delisting shares battle british energy rebel shareholders seeking better deal company bn restructuring plan intensified yesterday nuclear generator announced abandoning london share listing		british energy pre empts polygon delisting shares battle british energy rebel shareholders seeking better deal company bn restructuring concerns intensified by nuclear energy announced major london share listing	british energy pre empts polygon delisting notice for british energy rebel shareholders seeking better deal for bn restructuring plan intensified yesterday nuclear generator bn abandoning london share listing
3	tsx dips gold energy dow rises toronto stock market headed lower morning long labour day weekend held lagging gold energy stocks price oil dropped barrel		tsx dips gold energy dow rises toronto stock market headed lower until long labour day weekend held lagging gold as stocks price oil a barrel	tsx dips gold energy dow rises and stock market headed lower morning long labour day weekend held lagging gold diamond stocks price oil dropped tuesday
3	europeans outfox options group sets accounting rules decided yesterday delay months plan force companies treat stock option grants expenses		europeans outfox options group sets accounting tribunal decided yesterday delay exit plan force companies treat stock as grants expenses	general share options group sets accounting details decided yesterday delay months plan force companies treat stock option grants expenses
3	house price rises slowing survey house prices rose september market continued signs slowing rise august nationwide building society		house price rises slowing survey house prices rose - market for signs slowing rise august nationwide building activity	house price rises slowing survey house prices rose september market continued low slowing rise august nationwide building peak
3	macrovision net slumps beats views macrovision corp maker copyright protection software monday third quarter profit fell percent charges offset markedly higher sales		macrovision net slumps beats expected macrovision corp maker copyright protection software says third year profit fell percent charges offset markedly higher sales	macrovision net slumps beats by macrovision corp maker copyright protection software monday third quarter profit two percent charges offset income higher sales
3	stock options pause reload crack defenses calculated retreat favorable ground shaping decisive battle employee stock options		stock options pause reload crack defenses as retreat favorable for shaping decisive battle employee stock options	stock options pause reload against defenses calculated retreat favorable ground or decisive battle employee stock options
3	stocks light volume ahead convention york reuters stocks gained friday reports economic growth second quarter matched economists forecasts consumer sentiment picked expectations late august volume feather light ahead upcoming republican convention york city		stocks light volume anticipated convention york convention stocks gained friday post economic growth second quarter matched economists expectations consumer sentiment picked expectations late august volume feather light ahead upcoming republican convention york city	stocks light volume ahead convention york 2016 stocks gained friday reports economic growth second quarter matched economists forecasts consumer sentiment picked expectations forecast august volume feather light ahead upcoming republican month york reuters
3	update lufthansa posts third quarter profit german airline lufthansa posted euro net profit third quarter making losses year ago stronger demand air travel company thursday		update air posts third quarter profit german airline lufthansa posted euro net profit third months making losses year ago record demand air France company thursday	update lufthansa claimed third quarter profit german airline lufthansa posted heavy net profit after quarter making losses from ago stronger demand air travel company thursday
3	update eu probes microsoft time warner deal risking trans atlantic tussle microsoft corp european union antitrust regulators wednesday investigating software giant deal media conglomerate time warner		update eu probes microsoft time warner seen risking trans atlantic tussle microsoft corp european union antitrust regulators wednesday investigating financial giant mint v conglomerate time warner	update eu probes microsoft time warner deal risking trans atlantic tussle media corp european union business regulators wednesday investigating software giant deal media conglomerate time global
3	soft margins cut bombardier profit second quarter profit fell thirds plane train maker bombardier bbdb quote profile regional aircraft business lagged rebound		soft margins cut bombardier profit first quarter profit fell thirds plane train and bombardier bbdb profit profile regional aircraft business lagged rebound	soft margins cut bombardier profit one quarter profit fell thirds plane train maker bombardier transportation freight profile regional aircraft business lagged rebound
3	desire sex worth risk heart fda women surgically naturally menopausal disappointed week food drug administration advisory group recommended holding approving libido patch rev womens low sex desire		desire sex worth of heart fda recommended surgically naturally menopausal disappointed week food drug administration advisory group recommended holding weekly libido patch citing womens low sex desire	desire breast worth having heart fda women surgically naturally menopausal disappointed week food drug administration advisory board recommended holding approving libido patch rev womens low anxiety desire
3	london tycoon forges top steelmaker christopher hope business correspondent filed lakshmi mittal britain richest man prominent labour donor boss biggest steel company billion		london tycoon forges top spot christopher hope business model filed lakshmi mittal britain richest ever prominent and donor boss biggest steel company billion	london tycoon forges top steelmaker christopher hope business correspondent filed lakshmi mittal britain richest man prominent labour donor to indian steel company nominee
3	cingular amp settle branding deal cingular wireless llc monday amp corp amp wireless extended licensing agreement preparation cingular acquisition telecom giant unit		cingular co settle branding deal cingular wireless llc monday amp corp d wireless extended licensing agreement preparation cingular plus telecom giant unit	cingular amp settle business deal cingular wireless llc monday media corp amp wireless extended licensing agreement preparation cingular acquisition big giant unit
3	kerry faults bush wto sanctions threat democratic presidential candidate john kerry tuesday accused bush administration failing protect american jobs unfair foreign competition		kerry faults bush wto sanctions threat by presidential candidate john ho tuesday accused bush administration failing protect american jobs unfair foreign treatment	kerry faults bush wto sanctions threat democratic gubernatorial candidate john paul tuesday party bush administration failing protect american jobs unfair foreign competition
3	middle class richer tax cuts house senate conference committee thursday agreed legislation extend key components bush tax cuts years		middle class richer tax cuts house senate conference committee thursday agreed fully extend key components for tax cuts years	middle class richer tax cuts house senate conference committee thursday 2017 legislation extend legislative components bush tax cuts years
3	emi upbeat tone lifts shares emi shares surged cent yesterday record company unveiled weaker interim profits revenues robust outlook impending releases artists including rolling stones coldplay		emi upbeat tone lifts shares emi nearly half cent yesterday record company unveiled weaker interim profits following robust outlook impending releases artists including rolling stones coldplay	investor capital tone lifts shares emi shares surged cent yesterday record company unveiled weaker interim contracts revenues robust outlook impending releases artists including rolling stones coldplay
3	jefferies group probed gifts mutual fund executives jefferies group york based brokerage investigation securities exchange commission probe brokers doled gifts mutual fund executives win trading business people familiar matter		jefferies group probed gifts mutual fund executives winning group york based brokerage investigation securities exchange commission probe department doled gifts mutual fund executive win - business people familiar matter	chase group probed gifts mutual bank executives jefferies group york based brokerage investigation securities exchange commission stock brokers doled gifts mutual fund executives win trading business people familiar from
3	treasury debt prices rally reuters reuters treasury debt prices rallied thursday knocking yields months lows low inflation soft manufacturing figures triggered buying spree technical momentum		treasury debt prices rally reuters reuters treasury debt notes rallied thursday after yields months lows low inflation positive manufacturing figures triggered buying spree technical momentum	treasury debt prices samuel reuters reuters institutional debt prices rallied thursday knocking yields months lows low to soft manufacturing figures triggered buying spree technical momentum
3	flight attendants reject air proposal york reuters flight attendants airways lt href http investor reuters fullquote aspx ticker uair target stocks quickinfo fullquote gt uair lt gt sunday rejected proposal airline cuts wages benefits fail improve sick leave reserve policies		flight passengers reject air proposal york weekend flight attendants airways lt href : investor reuters fullquote aspx t uair target stocks quickinfo fullquote gt uair lt gt sunday rejected proposal Beijing cuts wages benefits fail improve sick leave reserve program	flight attendants reject air proposal york reuters flight us airways lt href http investor magazine fullquote aspx ag uair target airlines quickinfo fullquote gt uair lt gt sunday rejected proposal airline employee wages benefits fail improve the leave reserve policies
3	mixed response louisiana soybean rust cases decades spreading fungus globe wind expected bring soybean rust united states threaten crop production carry hefty		mixed response louisiana soybean rust cases decades spreading fungus globe wind expected bring in rust united & threaten crop production carry crops	climate response louisiana soybean rust cases decades spreading fungus and wind expected bring soybean rust united states threaten crop and carry hefty
3	pact organize workers expires verizon wireless verizon wireless largest mobile phone operator year agreement easier workers join unions expired		pact organize dispute expires verizon Verizon verizon The largest mobile phone operator year agreement easier workers join unions expired	their organize workers expires verizon wireless verizon wireless largest mobile phone operator its agreement requires workers join unions expired
3	commodities power goldman profit york cbs mw goldman sachs group tuesday third quarter net income rose fixed income currencies commodities trading operation recorded sales billion ahead year ago levels driven rising energy		commodities power goldman n york cbs mw goldman sachs down tuesday third division net income rose fixed income currencies commodities trading operation 1 t billion ahead year ago levels driven rising energy	commodities power for profit york cbs mw sal sachs group tuesday third quarter net income rose fixed income currencies commodities trading operation recorded sales billion ahead year ago water driven and energy
3	legg mason offer shares york reuters legg mason lt href http investor reuters fullquote aspx ticker lm target stocks quickinfo fullquote gt lm lt gt fastest growing asset management companies wednesday plans public offering shares sale raise		legg mason offer le york reuters legg mason lt href http investor reuters fullquote aspx # show live stocks quickinfo fullquote jump lm lt gt fastest traded asset management companies wednesday plans public offering shares sale raise	legg in offer according york reuters dana mason lt href http investor exchange fullquote aspx fund lm target stocks quickinfo l gt lm lt gt fastest growing asset management companies wednesday plans public offering shares sale raise
3	james hardie ceo cfo stand chief executive chief financial officer embattled building products company james hardie industries stood wake findings special inquiry company asbestos liabilities		james hardie ceo cfo stand chief executive in financial firm embattled building products Ltd james hardie industries stood wake findings special Sin company asbestos liabilities	james hardie industrial cfo stand chief executive officer financial officer embattled building products company james hardie industries stood report findings special inquiry company asbestos commission
3	google lowers price range search engine giant expected public early wednesday slashed deal expected price range cut number shares sold existing shareholder half parameters newly public google		google lowers price range search engine giant expected public early wednesday in deal expected price range cut number shares to existing shareholder half parameters newly public listing	google lowers price range search engine giant expected public early wednesday slashed deal high price range cut number shares sold existing shareholder ownership parameters announced public google
3	delta aims cut jobs drop hub reduce pay delta air lines cut percent work force bankruptcy filing real possibility		delta aims cut jobs in hub reduce pay for air lines cut percent work force bankruptcy filing real possibility	delta air cut jobs drop hub reduce pay seattle air lines cut percent work force bankruptcy filing real possibility
3	capitol unwilling pay bill bridge bay area lawmakers reject lt gt lt gt sacramento schwarzenegger administration offered counterproposal pay bay bridge billion cost overruns thursday local lawmakers rejected plan time running solution		capitol unwilling pay bill bridge bay area lawmakers reject re gt lt gt sacramento schwarzenegger administration plan counterproposal Bridge bay bridge billion cost overruns thursday local lawmakers may plan short running solution	capitol unwilling pay bill bridge bay area lawmakers provided lt gt lt gt sacramento california was offered counterproposal pay bay bridge billion cost overruns thursday local lawmakers rejected alternative time running solution
3	icahn offers bln mylan labs reuters reuters financier carl icahn friday offered buy shares generic drugmaker mylan laboratories billion share government filing		icahn offers bln mylan for reuters reuters financier carl icahn friday offered billion shares in drugmaker mylan laboratories - share government filing	icahn offers bln mylan customers reuters reuters financier carl icahn friday offered stocks shares generic drugmaker mylan laboratories withdrawn from government filing
3	survey consumers cautious economy ap ap consumers bit optimistic august felt cautious economy month ago survey university michigan		survey consumers cautious economy turned ap consumers felt optimistic august felt cautious 6 month ago survey university michigan	survey consumers cautious economy ap ap consumers bit optimistic august felt cautious economy fall 2010 survey university michigan
3	lockheed martin defends polish investment lockheed martin corp defended friday criticism moving slowly investing billion poland commitment helped win company order fighter jets european competitors		lockheed Tower defends polish investment lockheed tower officials defended friday criticism its slowly investing billion poland commitment helped win company order fighter jets european competitors	lockheed martin defends polish investment lockheed martin corp defended american criticism moving slowly investing billion poland commitment obligation to company order fighter jets european competitors
3	oil holds week lows weather singapore reuters oil prices held steady friday week lows forecasts colder normal weather northeast		oil holds week lows prices singapore reuters cocoa prices held steady friday week lows forecasts colder for weather northeast	hotel holds week lows weather singapore reuters oil prices fall steady friday week lows forecasts colder normal weather weekend
3	oil high london reuters oil prices raced fresh highs friday carrying crude barrel driven escalating violence iraq unabated demand growth china india		oil on london crude oil prices raced fresh highs friday carrying crude barrel driven escalating violence iraq unabated demand growth war india	oil forecast in reuters oil prices raced fresh by friday carrying crude barrel driven escalating violence iraq unabated demand growth china india
3	intermune subpoena justice dept reuters reuters biotechnology company intermune tuesday received subpoena department justice demanding key drug actimmune designed spur immune system		intermune subpoena results negative reuters reuters biotechnology company said tuesday received subpoena department justice demanding key drug actimmune designed on immune system	drafted subpoena justice dept reuters reuters biotechnology company intermune tuesday received subpoena department justice on key drug users designed spur immune virus
3	delay freddie pay order federal judge refused delay order freddie mac release chief executive leland brendsel		delay court pay order federal judge refused delay order freddie workers release chief executive Robert brendsel	delay freddie notice order federal judge refused delay order freddie tax release chief executive leland brendsel
3	questions local impact kmart sears merger remain billion merger sears kmart announced wednesday grand island financial consultant community quot wait quot impact grand island retail community		questions among retailers kmart sears merger remain billion merger in kmart announced wednesday mammoth island financial consultant community quot wait quot impact grand island retail community	new local impact kmart announced merger remain billion merger sears kmart announced wednesday grand island financial consultant community quot e quot impact grand island retail community
3	russia poised split yukos russia pressed ahead step break oil major yukos auction main unit billion		russia threatens split yukos russia pressed ahead step break oil ties yukos auction main unit sale	russia poised split yukos russia pressed ahead the break oil major yukos auction per unit billion
3	spitzer warns insurance industry woes disclosures bid rigging insurance industry lead congress pandora box quot unethical conduct top investigator told congress		spitzer warns insurance industry woes disclosures bid rigging insurance industry under congress pandora fund quot unethical conduct another investigator told congress	spitzer warns insurance industry woes disclosures bid industry media industry lead congress pandora box quot unethical conduct top investigator lead congress
3	consumer prices housing starts surge washington reuters surging energy costs drove consumer prices hefty larger expected percent month biggest jump housing starts strength december government reports wednesday		consumer prices housing starts surge washington reuters surging energy gains in consumer prices hefty larger expected percent month biggest for housing starts strength december government reports jobs	consumer prices housing starts surge washington reuters surging volume and drove consumer prices hefty larger expected percent month biggest jump housing starts strength december government reports spring
3	big beefy billionaires kick annual list published forbes singling richest people country amusing list bickering placement		big beefy clothes kick annual list published after singling richest people country on list bickering placement	big beefy billionaires kick annual which published forbes 50 richest people country amusing men bickering placement
3	goldman profit rises revenue disappoints york reuters goldman sachs group thursday fourth quarter profit rose percent strong fixed income commodities trading investment banking gains shares fell revenue missed expectations		goldman profit rises revenue disappoints york reuters goldman sachs group thursday fourth quarter profit 50 percent strong fixed income commodities mining investment banking as shares surge revenue missed expectations	goldman profit rises percent disappoints york in goldman sachs group thursday fourth quarter profit rose percent strong fixed income profits trading investment banking portfolio shares fell revenue missed expectations
3	celebrex microscope drug giant pfizer trial sharp rise heart attacks patients celebrex arthritis pain medicine withdraw treatment		celebrex jump as giant pfizer trial sharp rise heart attacks patients celebrex arthritis pain medicine withdraw application	celebrex human drug test pfizer trial sharp rise heart attacks asthma celebrex arthritis pain medicine withdraw treatment
3	wal mart reports drop shoppers customer traffic fell week year earlier wal mart saturday report comparable store sales free		wal mart to drop shoppers customer traffic fell week year earlier wal mart saturday report closed store sales free	wal mart reports drop shoppers customer traffic fell week year earlier wal mart saturday report closes store at free
3	pension plans raise concerns york corporate pension crisis going bad worse companies struggled money cover benefit obligations ditch plans altogether		pension plans raise concerns york Valley pension crisis looking bad worse companies struggled money cover benefit or ditch plans altogether	pension plans raise concerns york corporate pension fund going bad worse companies struggled money cover benefit obligations ditch plans ॥
3	accor hotel chain sees half profit jump paris sept afp french hotel chain accor wednesday pre tax half profit jumped percent eur usd business picked high hotels abroad		accor hotel business sees June profit jump paris sept afp corp hotel chain accor wednesday pre tax half profit jumped percent eur see business picked high hotels abroad	accor hotel chain sees its profit jump paris sept afp french hotel association accor capital pre tax half budget jumped percent eur usd business picked high hotels abroad
3	sainsbury warning sainsbury deeply troubled supermarket group yesterday third profits warning march analysts fear fourth arrive early tuesday		sainsbury warning the deeply troubled supermarket group yesterday cut profits warning march on fear fourth arrive early tuesday	sainsbury warning sainsbury deeply responsible supermarket group yesterday call alert warning march analysts fear fourth arrive early tuesday
3	fingerprint firm cogent soars debut york reuters shares cogent lt href http investor reuters fullquote aspx ticker cogt target stocks quickinfo fullquote gt cogt lt gt soared percent market debut friday fingerprint identification company initial public offering priced top range		fingerprint firm cogent soars debut york funds shares quoted lt href http investor reuters fullquote aspx free open target price quickinfo fullquote gt cogt lt gt soared percent market debut fees fingerprint identification company initial public offering priced top range	consulting firm cogent soars debut york wire shares cogent lt href http investor advice and aspx ticker cogt target stocks quickinfo fullquote gt capital lt gt soared percent market debut friday fingerprint identification company first public offering priced top range
3	pfizer test heart safety celebrex pfizer monday major trial test popular celebrex arthritis drug increases risk heart attacks merck		pfizer test disease safety celebrex pfizer monday major trial test popular celebrex arthritis injection increases risk heart stroke merck	pfizer may improve safety celebrex pfizer monday major drug test popular celebrex arthritis drug increases risk heart attacks merck
3	industrial milk prices hiked help struggling farmers industrial milk prices raise clear affect cost dairy products grocery stores		industrial dairy prices hiked help struggling farmers industrial pump prices raise clear affect cost dairy products grocery stores	industrial milk prices hiked for struggling farmers industrial milk sales raise clear affect cost dairy products grocery stores
3	oil jumps week high concern heating fuel supply crude oil climbed week high concern colder winter weather drain supplies north american european heating fuels inventories rebound		oil jumps off high concern heating fuel supply crude oil climbed week high concern colder winter rains drain supplies and american european heating fuels inventories rebound	oil jumps week high concern heating fuel suppliers crude oil climbed week high concern colder winter weather fuel supplies north american domestic heating fuels inventories rebound
3	treasuries fall investors profits york reuters treasury debt prices fell second straight session wednesday buyers resistance higher prices spawned wave profit		treasuries fall investors profits york Intermediate treasury debt spot fell second straight session wednesday buyers resistance higher prices spawned short profit	treasuries fall investors profits york reuters treasury debt prices its second straight session wednesday high resistance higher prices spawned wave drawing
3	sbc links mail voice messages fax sbc monday announced service integrates voice messages faxes mails single mailbox accessed phone internet		sbc links mail voice messages direct sbc monday announced service integrates voice messages faxes mails with link accessed phone internet	sbc links mail voice messages fax sbc monday mobile service integrates voice email voice mails single mailbox accessed phone internet
3	whitman ebay buy rent compliments craigslist stake reserve ebay nasdaq ebay news people friday buying rent privately held online listings apartment house rentals		whitman ebay buy rent compliments own stake reserve ebay nasdaq ebay news people friday 2008 low privately held online listings apartment house rental	whitman hotel buy rent compliments craigslist stake reserve stock nasdaq ebay news people friday buying rent privately held property transactions apartment house rentals
3	black privatise hollinger lord black crossharbour plans privatise hollinger canadian holding company public investigation media empire		black v hollinger lord black crossharbour plans blue hollinger canadian holding company public investigation search empire	proposals privatise hollinger lord black crossharbour plans privatise hollinger group holding company public investigation media...
3	gucci brand head abruptly dismissed paris gucci group italian luxury goods company wednesday dismissed giacomo santucci chief executive gucci brand business		gucci lead executive abruptly dismissed paris gucci group italian white goods conglomerate wednesday dismissed giacomo santucci chief executive gucci brand business	gucci brand head abruptly dismissed paris brands group italian luxury brand company wednesday publications giacomo santucci chief executive gucci brand business
3	oil steady data singapore reuters oil prices held steady thursday data showing stubbornly low heating fuel supplies ahead winter stemmed rout late october		oil steady data singapore reuters oil prices held steady thursday data as stubbornly delayed heating up supplies ahead winter stemmed rout late october	oil steady data in reuters oil prices held steady dow data showing stubbornly low heating fuel supplies ahead long stemmed rout late october
3	shares easyjet fall time low easyjet bumpy ride continued yesterday shares frills airline hit time low warned fares remain pressure year		shares easyjet fall time low, bumpy ride continued yesterday in frills airline hit time low warned fares likely pressure year	shares easyjet fall time low easyjet bumpy ride continued yesterday few frills airline change time low warned fares airline pressure year
3	delta pilots deal union officials representing pilots delta air lines wednesday night reached cost cutting agreement management presumably halt		delta maintenance deal union sources say pilots delta air lines wednesday night reached cost cutting agreement management presumably halt	delta pilots deal union committee representing pilots gulf air lines wednesday night reached cost cutting agreement management presumably halt
3	cafeteria crusader high noon texas agriculture chief making stand junk food win		cafeteria crusader high noon texas agriculture leader making stand on food win	tv crusader high noon texas agriculture chief making stand food food win
3	bush agrees consider textile limits friday days presidential election bush administration agreed consider petition coalition embattled textile manufacturers limit imports china		bush agrees consider textile limits friday days presidential election bush administration agreed would petition coalition embattled garment manufacturers that imports china	bush agrees consider textile limits friday the presidential election bush administration agreed consider petition for report textile manufacturers limit imports china
3	blackberry bluetooth shot move hands wireless technology remained stubbornly irrelevant mainstream users despite benefits offer hype press		blackberry bluetooth first move hands wireless technology remained mainly irrelevant mainstream users despite benefits offer hype press	blackberry bluetooth shot move hands wireless technology remained to irrelevant mainstream users despite its offer hype press
3	astrazeneca cat deal astrazeneca spending pounds percent stake cambridge antibody technology boost position fastest growing fields drug		astrazeneca cat deal says grabs pounds percent stake cambridge antibody technology boost position by growing fields drug	astrazeneca growth deal astrazeneca spending 33 percent increased cambridge antibody technology boost position fastest growing fields drug
3	crude oil changed inventory gain expected crude oil changed london falling percent record weeks ago rising inventories steady imports mild temperatures generated optimism refiners heating oil winter		crude barely changed inventory gain weak Venezuelan oil storage london falling percent record weeks ago rising inventories steady imports mild temperatures generated optimism refiners heating oil winter	crude oil changed inventory gain expected crude oil changed london falling above record weeks ago new inventories steady imports mild temperatures generated optimism refiners with oil winter
3	weekly jobless claims rise labor department thursday number workers filing time applications unemployment benefits rose week		weekly jobless claims rise labor department Weekly number workers filing time applications unemployment benefits rose 12	weekly jobless claims rise labor department thursday number workers filing time applications new benefits the week
3	crude slumps oil prices fell dollar three month low yesterday mild winter weather sapped demand heavy energy consuming north east united states		crude slumps oil prices fell dollar three month low yesterday mild spring weather sapped demand heavy energy consuming north Asian energy states	1989 slumps oil producer fell dollar three month low yesterday mild winter weather sapped demand heavy energy consuming north east united goods
3	spitzer mentor takes marsh mentor eliot spitzer replaced jeffrey greenberg chief executive marsh amp mclennan night embattled insurance group move settling lawsuit york attorney general		spitzer boss takes shot mentor eliot spitzer replaced by greenberg chief executive david amp mclennan night embattled insurance group move settling lawsuit york attorney general	spitzer mentor takes marsh mentor eliot spitzer replaced jeffrey morris executive executive aide amp mclennan the embattled insurance group move settling lawsuit york attorney general
3	russian beer advertisements canned putin signs law restricting airtime content effort curb country alcohol intake moscow reuters sweeping ban beer advertising russia law tuesday move curb country		russian beer ads canned putin signs law restricting airtime content effort 1 country alcohol taxes moscow reuters sweeping ban beer advertising russia law tuesday move curb advertising	russian beer advertisements canned alcoholic signs law restricting airtime content effort curb country alcohol intake moscow reuters sweeping of beer advertising russia law tuesday move curb order
3	schering plough posts profit sales dip schering plough corp swung profit third quarter loss year ago sales decline period		schering plough posts profit sales dip schering plough Ltd posted profit six quarter loss year ago sales decline period	schering plough posts profit third dip schering plough corp swung profit third price loss in ago sales decline period
3	live outer space howard stern american shock jock howard stern gunsights federal airwaves regulator months freedom escaping outer space		live outer space howard stern american shock jock howard stern gunsights freeze airwaves 13 months freedom escaping dark space	entering outer space howard stern american express jock howard stern gunsights federal airwaves 18 months freedom escaping outer space
3	retailers posting modest nov sales reuters reuters retailers expected post modest november sales week retailer wal mart stores cutting holiday outlook high oil prices warmer weather		retailers posting modest nov sales trade reuters retailers also post modest november sales week retailer wal mart sees cutting holiday outlook high oil prices warmer weather	retailers posting modest nov sales reuters reuters retailers expected post modest november sales week as wal mart recommended cutting holiday outlook high coffee prices warmer weather
3	marsh amp mclennan cut jobs marsh amp mclennan cos insurance broker center bid rigging probe tuesday lay employees percent work force reported third quarter profit tumbled percent		marsh amp mclennan blame jobs marsh amp mclennan say insurance broker center bid rigging probe staff lay employees percent work off reported third quarter profit tumbled percent	lee or mclennan cut jobs marsh amp miller cos insurance broker center bid rigging probe tuesday lay employees percent work force reported third quarter profit tumbled to
3	bush touts unemployment rate drop president bush statistics showing slight drop unemployment rate america economy strong growing stronger		bush touts unemployment rate drop president bush statistics reports slight drop unemployment rate america economy strong growing trend	bush touts unemployment rate drop price bush statistics showing slight drop unemployment rate america economy strong america stronger
3	shrinking airline industry offers limited options eonard robinson years mechanic pan american airways message counterparts airways delta united struggling airlines pressing		shrinking jet industry offers cheaper options eonard robinson airplane mechanic pan american airways message counterparts airways delta united struggling airlines pressing	shrinking aircraft ticket offers limited options on robinson years mechanic pan american airways message counterparts airways delta united struggling airlines pressing
3	fidelity closing fund investors fidelity investments close fast growing billion diversified international fund purchasers close business oct fund managed william bower grew assets billion oct year return percent fund assets including investor inflows asset appreciation grew		fidelity closing fund investors fidelity investments grow fast growing billion diversified international fund purchasers close business oct fund managed william bower grew 11 billion and year return to fund assets including investor inflows asset ratio grew	fidelity closing fund of share investments close fast growing billion diversified international fund purchasers close business oct fund managed william reid grew assets billion oct year return percent fund assets including investor interest asset appreciation grew
3	william hill slips punters winning streak shares william hill dipped warned growth winnings slipped july august customers enjoyed lucky streak horse races		william hill slips punters hot streak continues william hill dipped warned growth rev slipped july august customers enjoyed lucky streak horse races	william hill slips punters winning streak shares william hill dipped warned growth winnings and in august customers enjoyed lucky streak horse performance
3	compusa stores sell gateway pcs york reuters gateway lt gtw gt computer maker shuttered chain stores selling desktops compusa outlets week companies monday		compusa stores sell gateway e york store gateway lt gtw gt computer maker shuttered 17 stores in desktops compusa outlets week companies monday	compusa stores sell gateway pcs rogers reuters gateway lt gtw gt computer maker shuttered chain stores store desktops compusa outlets week companies magazine
3	sweden boost infrastructure saab government tuesday moved bolster saab automobile ab lure parent general motors agreeing state money improve road rail access company automotive plant sweden		sweden boost infrastructure saab government sets moved plans saab automobile ab lure parent general motors agreeing on money improve road rail access company automotive plant sweden	sweden boost infrastructure saab government tuesday moved bolster swedish automobile ab lure parent general motors agreeing development money improve road rail access company automotive plant construction
3	older investors jittery markets disappoint older investors facing tough economic realities result disappointing united states stock market year		older investors jittery markets economy older investors facing tough economic realities result disappointing united year stock market year	older investors jittery markets disappoint older investors facing tough business realities result disappointing western states stock market global
3	conocophillips profit oil prices york reuters conocophillips lt href http investor reuters fullquote aspx ticker cop target stocks quickinfo fullquote gt cop lt gt oil company wednesday reported percent jump quarterly profit soaring oil gas prices offset impact lower production volumes		conocophillips profit shares spike Contract reuters conocophillips lt g link investor reuters fullquote aspx ticker cop target stocks quickinfo fullquote jump cop lt gt oil company wednesday reported percent jump quarterly profit higher oil gas prices offset impact lower production volumes	conocophillips profit oil prices york reuters conocophillips lt href http investor reuters fullquote aspx ticker cop target stocks inc fullquote gt cop lt gt oil company wednesday 25 percent growth average profit increase oil gas prices offset impact lower asset volumes
3	st paul travelers subpoena insurance probe st paul minn saint paul travelers companies subpoenaed york attorney general documents relating business practices		st paul travelers subpoena insurance probe documents st minn saint paul travelers say subpoenaed york attorney general documents relating business practices	st paul travelers subpoena insurance probe st paul minn saint paul travelers companies and york attorney general directly relating its practices
3	citigroup buy texas bank york reuters citigroup lt href http investor reuters fullquote aspx ticker target stocks quickinfo fullquote gt lt gt largest financial services company tuesday acquire texas based american bank		citigroup buy bond New york stocks citigroup lt href http to source fullquote aspx ticker target stocks quickinfo fullquote gt lt gt largest financial services company tuesday acquire texas based american bank	citigroup buy texas private york reuters citigroup purchase href capital investor reuters fullquote aspx ticker target stocks quickinfo fullquote ft lt gt largest financial supply company tuesday acquire texas based american bank
3	consumer price oct consumer price measure average price level fixed basket goods services purchased consumers monthly changes cpi represent rate inflation		consumer price oct consumer price measure average price level fixed basket goods services purchased consumers monthly changes annual total rate change	business price oct consumer price measure average price level fixed basket goods services purchased units monthly changes cpi interest rate inflation
3	lion nathan writedowns trans tasman beer wine group lion nathan concentrate premium wine business making writedowns australian wine business		lion nathan writedowns trans tasman beer marketing group lion nathan concentrate premium wine development making a australian wines business	lion nathan writedowns trans african beer wine group lion nathan concentrate premium wine business making bread australian food business
3	city local biz hook ata failure chicago business community harder hit tuesdays bankruptcy filing ata holdings corp troubled airlines hometown indianapolis court document		city local taxes hook and failure chicago tax community harder on tuesdays bankruptcy filing ata holdings corp troubled airlines hometown indianapolis court document	city local biz hook ata failure chicago standard times harder hit tuesdays bankruptcy filing ata holdings corp troubled airlines hometown indianapolis job document
3	consumer prices climb jobless claims ap ap consumer prices barely budged august suggesting inflation currently problem economy federal reserve policy makers stick gradual approach raising interest rates		consumer prices climb jobless claims ap ap consumer orders barely rise august suggesting inflation currently strong economy federal reserve policy makers stick gradual approach raising interest rates	consumer prices climb rate claims ap ap consumer prices barely budged august 2015 is currently problem economy federal reserve policy makers stick gradual approach raising interest rates
3	bankrupt airways hopes profitability alexandria va chief financial officer airways offering bleak outlook carrier dave davis told bankruptcy court virginia airline expect turn profit		bankrupt airways hopes profitability alexandria va chief financial officers airways offering bleak outlook carrier dave davis told bankruptcy court after airline declares record profit	bankrupt airways hopes profitability alexandria va chief financial officer airways offering air outlook with dave davis told bankruptcy court virginia airline expect high profit
3	supreme court hear case cable internet carrier supreme court friday stepped heated debates future internet classify high speed internet cable service purposes		supreme court hearing case as internet carrier supreme court friday stepped heated debates future providers classify high speed internet cable service purposes	supreme court hear case cable internet carrier supreme board friday stepped heated into future internet classify high speed internet commercial service purposes
3	marsh putnam block officials embattled marsh amp mclennan cos yesterday moved squelch speculation boston money management firm putnam investments divorced corporate parent sale buyer private buyout engineered putnam executives		marsh put block broker embattled from amp mclennan cos yesterday moved squelch speculation boston money management firm putnam investments divorced corporate bank sale buyer private buyout engineered putnam executives	marsh putnam block officials embattled marsh amp mclennan cos yesterday moved toward speculation boston money management hill putnam investments connecticut corporate parent sale buyer private buyout engineered solutions executives
3	oil firm heating fuel worries singapore reuters oil prices rebounded barrel thursday ahead inventory data expected tight heating fuel stocks ahead winter		oil firm vs fuel worries singapore reuters oil prices rebounded barrel thursday strong inventory data expected tight tighten fuel stocks ahead winter	oil firm heating fuel worries singapore reuters oil manufacturer rebounded barrel thursday ahead inventory data expected tight heating dates and ahead winter
3	peoplesoft conway glib oracle keynote san franciscoduring connect keynote address peoplesoft user conference tuesday ceo craig conway pulled heartstringsincluding round applause peoplesoft founder dave duffield strategically		peoplesoft conway glib oracle keynote san franc connect keynote address con user conference tuesday ceo craig conway pulled his round applause shook head dave duffield strategically	peoplesoft conway president oracle office san franciscoduring connect keynote address peoplesoft user conference tuesday ceo craig conway pulled short round 2 peoplesoft founder dave duffield strategically
3	problems plague bank america fleet merger year agreeing buy fleetboston financial corp bank america corp lot explaining england		problems in bank america spam merger year agreeing buy fleetboston financial corp bank america corp lot explaining england	black plague bank america fleet merger failed agreeing buy fleetboston financial corp bank america corp lot explaining england
3	eu trim growth forecast brussels european commission revise economic growth forecast soaring oil prices economic monetary affairs commissioner joaquin almunia wednesday		eu trim growth forecast Argentina european commission revise economic growth despite soaring oil prices Argentina monetary affairs commissioner joaquin almunia wednesday	eu trim growth forecast brussels european policy revise economic growth forecast soaring country prices economic monetary affairs commissioner joaquin rodrigo wednesday
3	dollar inches oil prices ease tokyo reuters dollar edged tuesday weaker oil prices helped recover losses data showing overseas demand assets stalled light crude traded easing fresh record high hit york helping dollar month lows hit overnight		dollar inches oil prices ease tokyo reuters that weakened tuesday weaker oil prices helped recover losses data showing overseas demand assets stalled Brent crude traded easing fresh spot high hit york helping dollar regain lows hit overnight	dollar inches oil prices ease down reuters dollar edged by weaker oil prices helped recover losses data showing overseas demand new very light crude traded easing fresh record high hit york helping dollar month lows hit overnight
3	chain store sales fell percent reuters reuters chain store sales fell latest week imperfect nature adjusting seasonality consumers lack shopping report tuesday		chain store sales fell percent via reuters chain store sales fell latest week imperfect is adjusting seasonality consumers lack inventory report tuesday	chain store sales 24 percent reuters reuters daily restaurant sales fell latest week imperfect nature adjusting seasonality consumers lack shopping report tuesday
3	berkshire hathaway plans write billion premiums san francisco cbs mw warren buffett second richest man targeting california workers compensation insurance betting reforms ailing market profitable		berkshire and officials write billion on san francisco cbs b warren buffett second richest man targeting california workers compensation insurance betting reforms ailing market profitable	berkshire hathaway plans write billion premiums san francisco cbs mw warren buffett second richest billionaire targeting california workers compensation insurance system reforms new market profitable
3	independence mechanics odds union leaders representing mechanics flyi independence air monday contract negotiations bogged raised prospect strike month airline		independence mechanics odds union leaders representing mechanics argue over air monday contract negotiations bogged raised prospect front month airline	independence mechanics odds union leaders representing mechanics flyi for air monday contract negotiations bogged for students strike month airline
3	stock option rule delay chance corporations great small telling rank file employees issuing stock options		stock option rule delay chance corporations great small telling and school employees issuing stock options	stock rule rule delay chance corporations great small telling rank file employees for stock options
3	dollar falls market ponders china move reuters reuters dollar fell choppy trade thursday traders sort surprise interest rate hike china meant currencies		dollar falls market week china move reuters reuters dollar has choppy trade thursday traders sort surprise interest rate announcement china meant currencies	dollar falls market ponders china exchange reuters reuters dollar fell choppy trade thursday day sort up interest rate hike china meant currencies
3	state street profit lower job cuts coming reuters reuters financial services company state street corp tuesday quarterly profit fell wall street expected foreign exchange securities lending revenue declined shares fell percent		state street profit lower job cuts coming reuters reuters banking services company state street corp tuesday quarterly profit fell wall street expected foreign exchange securities lending revenue selling shares declining sales	state street profit dropped job cuts coming reuters reuters library services company park street corp tuesday quarterly profit fell wall street expected foreign exchange rates lending revenue declined shares fell percent
3	tpv buys philips pc monitor business london december newratings dutch electronics company royal philips electronics nv phi etr announced yesterday entered agreement sell pc monitor flat tv businesses taiwans tpv technology		tpv buys philips electronic monitor business london december newratings dutch electronics company royal philips electronics nv phi etr announced yesterday entered agreement produces pc monitor flat tv panels using tpv unit	tpv buys philips pc monitor business london december 2014 dutch electronics launches royal philips electronics nv phi etr 2017 yesterday entered agreement sell pc and flat tv businesses taiwans tpv technology
3	jardine lloyd profit fall chief executive quits update jardine lloyd thompson plc uk biggest publicly traded insurance broker chief executive steve mcgill quit profit decline year difficult second half		jardine lloyd profit fall chief executive quits update jardine lloyd insurer plc uk biggest publicly quoted insurance broker chief t steve mcgill posts profit decline with difficult second half	quit lloyd profit fall chief engineer quits update jardine lloyd thompson plc uk biggest highly traded insurance broker chief executive steve mcgill quit profit decline year difficult second take
3	valero buy kaneb services pipe pipeline operator valero lp monday agreed purchase kaneb services llc kaneb pipe partners lp billion move create largest terminal operator second largest petroleum liquids pipeline operator united		valero buy kb services pipe pipeline operator valero lp monday agreed purchase kaneb services family of pipe partners lp billion move create giant cable operator second largest petroleum liquids pipeline operator united	valero buy kaneb services pipe group operator valero lp monday agreed purchase kaneb services llc kaneb pipe partners lp billion move create power terminal operator second group petroleum production pipeline operator united
3	cisco systems buy dynamicsoft networking giant cisco systems monday agreed buy internet technology firm dynamicsoft marking second acquisition announced company weeks		cisco systems buy dynamicsoft networking giant cisco systems monday agreed with networking technology firm dynamicsoft its second acquisition announced company weeks	cisco systems former dynamicsoft networking giant cisco security monday agreed buy internet technology of dynamicsoft marking second acquisition announced company weeks
3	business briefs worries job prospects led bigger expected drop consumer confidence august provided evidence fragility economic expansion		business briefs worries job prospects led bigger expected drop consumer confidence august provided evidence stalled in expansion	business briefs worries job security no bigger expected drop consumer confidence august provided evidence fragility economic expansion
3	lewis boston explain job moves bank america corp top executive boston week counter critics claim bank broken job commitments acquisition fleetboston financial		lewis boston explain job moves bank cuts corp top executive boston city counter critics claim bank broken job commitments acquisition fleetboston area	lewis boston explain these moves virgin america corp top executive boston week news critics claim bank broken job commitments acquisition fleetboston financial
3	nice change ottawa speaking calgary chamber commerce environment minister stephane dion support science based approach environmental policy making quot better science		nice change ottawa speaking t v commerce environment minister stephane dion on science based approach environmental policy making quot better science	nice change ottawa speaking calgary radio commerce environment act louis dion support science based approach environmental policy making quot better science
3	delta pilot deal analysts delta air lines chief executive gerald grinstein cut deal pilots union buy time implement initiatives		delta cutting deal analysts delta air lines chief executive James grinstein cut deal pilots union buy outs implement initiatives	delta pilot deal managing delta air lines chief executive carl grinstein cut deal pilots union buy time implement initiatives
3	opec nations output purnomo jakarta reuters opec oil exporters consider increasing output cool record crude prices opec president purnomo yusgiantoro sunday		opec nations output purnomo jakarta reuters opec oil exporters consider tighter output cool off crude prices opec president Indra yusgiantoro Reuters	uniting nations output purnomo jakarta reuters opec mega exporters project increasing output cool record crude by opec president purnomo yusgiantoro sunday
3	rim patent suit partly upheld toronto washington reuters appeals court upheld patent infringement finding blackberry mail device maker motion lt href http investor reuters fullquote aspx ticker rim target stocks quickinfo fullquote gt rim lt gt tuesday earlier court ruling flawed case lower court		rim patent suit appeal upheld toronto washington provincial appeals court overturned patent infringement finding blackberry mail device maker motion lt 2007 http investor reuters fullquote aspx ticker rim net stocks quickinfo fullquote gt rim lt gt tuesday earlier court order flawed case lower court	rim patent suit partly upheld toronto washington reuters appeals court upheld patent infringement finding blackberry mail order maker motion lt href http investor alert fullquote aspx and rim target stocks quickinfo fullquote gt swift lt gt tuesday recess court ruling flawed from lower court
3	profit climbs percent sales transportation services giant united parcel service thursday third quarter earnings rose percent year year percent rise worldwide sales		profit climbs percent sales transportation system giant united parcel service said third quarter earnings rose 15 year year percent rise worldwide sales	profit climbs percent in transportation services giant united airlines association thursday third quarter earnings rose percent year year percent rise worldwide sales
3	merck slashes forecast citing vioxx withdrawal painkiller vioxx merck amp diminished expectations wall street analysts drug maker yesterday		merck slashes forecast for vioxx withdrawal painkiller release merck amp boosts expectations wall street analysts drug maker yesterday	merck slashes forecast citing vioxx withdrawal painkiller vioxx electric amp diminished expectations wall health analysts decision maker yesterday
3	best buy earnings climb percent minneapolis best buy company nation largest electronics retailer wednesday third quarter earnings rose percent hints profits holiday selling season analysts hoping		best buy earnings climb percent minneapolis best stock company nation largest electronics retailer wednesday third quarter earnings rose percent hints profits holiday Christmas had analysts hoping	good seller earnings climb percent price best buy company nation largest electronics retailer wednesday third quarter earnings rose percent hints profits holiday selling season analysts hoping
3	wall st big week full trading week presidential election jam packed earnings ready alexandra twin cnn money staff writer		wall st big day full trading week presidential election jam call earnings ready alexandra twin cnn – staff writer	wall st big week full damn week presidential election jam packed earnings ready the twin cnn money staff writer
3	dollar firm ahead greenspan data tokyo reuters dollar held week high euro tuesday optimism economy market awaited comments federal reserve chairman alan greenspan		dollar firm ahead greenspan data tokyo currency dollar held week high euro tuesday optimism economy market awaited comments a Treasury chairman alan greenspan	dollar go ahead greenspan data tokyo reuters dollar held week high euro tuesday optimism economy market sector comments federal australian chairman alan greenspan
3	update adobe beats estimates shares jump shares adobe systems shot percent extended session software company reported better expected third quarter profit predicted fourth quarter		update adobe beats estimates shares rise shares adobe systems shot percent extended session software company reported poll expected third quarter profit predicted fourth dip	update adobe business estimates shares jump shares adobe systems shot percent extended session software company reported funds expected third quarter profit reported fourth quarter
3	united hopes debt plan fly united airlines reached agreement creditors approved eliminate debt agreement concerns municipal bond debt		united hopes debt plan fly united cities reached agreement creditors approved for debt agreement concerns municipal bond debt	united hopes debt plan fly united airlines reached agreement creditors approved from debt related concerns municipal bond debt
3	shakeout medical websites find health year patient rapid heart palpitations emergency room massachusetts general hospital suffered holt oram syndrome dr jonathan adler idea syndrome knew work computer looked comprehensive description emedicine nebraska based web database diseases		shakeout medical websites find health year patient rapid heart palpitations emergency room massachusetts general health doctor holt oram syndrome dr jonathan adler idea syndrome knew work the databases comprehensive description emedicine nebraska based internet database diseases	shakeout medical doctor find health year patient rapid heart palpitations emergency room massachusetts general hospital suffered holt oram syndrome dr james cooper idea syndrome knew work computer looked comprehensive description the nebraska based online database diseases
3	microsoft hire hundreds india business india hyderabad nov microsoft corp hire staff indian campus year chief executive today move aimed strengthening presence asia fourth biggest economy		microsoft hire more to business india hyderabad nov microsoft corp add staff indian campus year chief executive today move aimed strengthening presence asia second biggest economy	microsoft hire hundreds on business india 2017 nov microsoft corp hire staff indian campus year chief executive today is aimed strengthening presence asia fourth biggest economy
3	stocks gain tax spending york reuters investors heading quarter favor small mid cap stocks corporate profits rise businesses rush advantage tax break designed lift small manufacturers		stocks gain tax dodge york reuters investors heading quarter record small mid cap stocks corporate profits rise investors rush advantage tax break designed lift small manufacturers	stocks gain tax spending associated reuters investors heading quarter favor small mid cap stocks corporate profits rise businesses rush advantage tax regime designed against small manufacturers
3	interest rates mark time australian owners breathe sigh relief stable interest rates predicted year reserve bank issued glowing report card australian economy yesterday		interest rates mark time australian banks breathe sigh relief stable interest rates predicted year reserve bank issued glowing report diving into economy yesterday	interest rates mark time australian owners breathe tax relief stable interest rates predicted year reserve balance issued glowing red card australian economy yesterday
3	johnson controls earnings rise percent chicago reuters johnson controls lt href http investor reuters fullquote aspx ticker jci target stocks quickinfo fullquote gt jci lt gt tuesday quarterly earnings rose percent growth automotive interiors building controls business		johnson controls earnings rise percent chicago reuters johnson company lt href corporate investor reuters fullquote aspx ticker jci target stocks quickinfo fullquote gt jci targeted gt tuesday quarterly earnings rose following growth automotive in building construction business	johnson controls earnings rise percent chicago reuters johnson management lt href http investor support fullquote aspx ticker jci target stocks quickinfo fullquote gt jci lt on tuesday sales earnings 100 percent growth automotive interiors building controls business
3	dollar rebounds crude oil prices drop york reuters dollar rallied sharply wednesday erasing early losses oil prices plunged barrel news bigger expected build crude oil supplies		dollar rebounds crude oil prices drop york reuters had rallied sharply wednesday erasing early losses oil prices plunged overnight as bigger expected build crude oil supplies	dollar rebounds as asset prices drop york reuters dollar rallied sharply wednesday erasing early losses oil volume plunged barrel news bigger expected build crude oil supplies
3	stocks set soft open focus techs york reuters stocks set open lower monday microsoft corp lt href http investor reuters fullquote aspx ticker msft target stocks quickinfo fullquote gt msft lt gt trade dividend weakening technology shares offsetting drop crude prices		stocks set soft open focus St york reuters stocks set marginally lower monday dollar outlook lt href http investor reuters fullquote aspx ticker msft 500 stocks quickinfo y gt msft lt gt trade dividend weakening technology shares offsetting drop crude prices	stocks set soft open focus techs york reuters stocks set open lower monday microsoft corp sales href global investor reports fullquote aspx ticker and target fx quickinfo fullquote gt msft lt gt trade dividend weakening technology trade offsetting drop crude prices
3	opec monitor impact polls oil prices asked opec discuss cut output second quarter meeting month cairo opec president purnomo yusgiantoro quot		opec monitor new polls oil prices after opec discuss cut output during quarter meeting month cairo opec president Javier yusgiantoro quot	opec media impact polls top executives asked opec discuss cut output second quarter meeting month cairo opec watch purnomo yusgiantoro quot
3	oil prices hold record london reuters oil prices simmered fresh highs monday early reports victory venezuelan president hugo chavez referendum rule eased fears unrest upset country oil exports		oil prices hold record london jack oil prices touch fresh highs monday early reports victory venezuelan president continues chavez referendum rule eased fears unrest upset curb oil exports	oil prices hold record since reuters oil prices simmered fresh highs monday early reports victory venezuelan president hugo chavez referendum rule eased internal unrest upset country grain exports
3	eu ssks wto canada lift sanctions european union asked trade organization wto order united states canada lift sanctions eu exports eu ban hormone beef		eu ssks em canada lift bans european Trump asked trade organization wto order some states canada lift sanctions eu exports eu ban hormone beef	australian ssks wto canada lift sanctions european union asked trade organization wto and united states canada lifted sanctions eu exports eu ban hormone beef
3	proposition bad education proposition billion employer mandated health care tax create massive government health care system aimed helping uninsured		proposition bad at proposition billion employer mandated health care tax create massive government health care tax aimed helping uninsured	proposition m education proposition d employer mandated health care tax create massive government health care expenditures aimed helping uninsured
3	advice top managers tricky times real things today fast churning marketplace business leaders things		advice top managers tricky times real hard today for churning marketplace business leaders things	advice top managers big times real things today fast financial marketplace business leaders things
3	alitalia shares deal struck shares alitalia gained percent monday state controlled airline clinched final union agreement job wage cuts clearing key obstacle turnaround plan		alitalia shares deal struck shares alitalia gained heavily monday majority controlled airline clinched final merger agreement job wage cuts clearing key obstacle turnaround plan	alitalia shares deal struck shares alitalia gained percent monday state conference airline clinched final union split job hours cuts clearing key obstacle turnaround plan
3	stewart seeks reimbursement imprisoned homemaking mogul martha stewart asked company founded martha stewart living omnimedia reimburse		stewart seeks out imprisoned coffee mogul martha cook asked company founded martha stewart living omnimedia reimburse	she seeks reimbursement after homemaking mogul martha stewart asked company founded martha stewart living will reimburse
3	sprint buy nextel billion deal york washington reuters sprint corp wednesday buy mobile telephone company nextel communications billion creating wireless carrier subscribers		sprint buy nextel billion deal york the reuters sprint corp wednesday buy mobile telephone company nextel communications in creating wireless radio subscribers	2000 buy nextel billion deal in washington reuters sprint corp wednesday buy home telephone company nextel communications billion creating wireless carrier subscribers
3	asian stocks slip oil moves reuters reuters asian share markets fell monday oil hit record barrel investors cautious ahead earnings reports bellwether firms ibm texas instruments day		asian stocks slip energy rally reuters reuters asian share markets fell monday oil hit record barrel clients cautious ahead earnings day bellwether firms ibm texas instruments day	asian economic slip oil moves reuters reuters asian share markets fell monday oil hit record barrel investors cautious ahead oil reports bellwether firms ibm central instruments day
3	halliburton restructure kbr unit york reuters halliburton lt href http investor reuters fullquote aspx ticker hal target stocks quickinfo fullquote gt hal lt gt thursday restructure kbr unit business oil services company stock performance lagging peers		halliburton restructure kbr unit york reuters halliburton : href to investor reuters fullquote aspx ticker hal target stocks quickinfo fullquote gt nil target gt thursday - kbr unit business oil services company stock performance with peers	geo restructure kbr unit york reuters halliburton lt href http investor access fullquote aspx ticker anchor target stocks quickinfo fullquote gt hal company gt global restructure kbr unit business oil research company stock performance lagging peers
3	koizumi bush strong dollar reuters reuters japanese prime minister junichiro koizumi told president bush bilateral meeting chile saturday strong dollar global economy		koizumi bush strong dollar reuters meeting japanese foreign minister junichiro koizumi told president bush bilateral trade chile saturday strong dollar global deal	koizumi bush one dollar economist reuters japanese embassy minister junichiro koizumi told president bush bilateral meeting chile saturday strong dollar global economy
3	lloyds tsb transfers jobs india lloyds tsb moving jobs india increasing workforce bangalore mumbai year		lloyds barely transfers jobs india lloyds stops moving jobs india increasing from bangalore mumbai year	lloyds tsb transfers to india lloyds tsb moving jobs india increasing date bangalore mumbai year
3	october producer prices rise update prices paid producers rose percent month biggest jump years higher energy food costs suggested inflation picking		october producer cost rise update prices from producers rose this month biggest jump years higher energy food costs suggested inflation picking	october producer prices increasing update prices paid producers rose percent month biggest inflation years higher energy food costs increasing inflation picking
3	high court hear amp appeal wired amp wireless continues reign top spot priorities widespread ip telephony wireless deployment		high court hear amp appeal wired amp wireless continues reign top court priorities during ip telephony wireless deployment	high court hear amp appeal wired news wireless continues reign top spot priorities widespread ip telephony system deployment
3	greenspan sounds alert social security ap ap fourth time year federal reserve chairman alan greenspan touched electrified third rail american politics social security		greenspan sounds to social security ap ap about time GOP federal reserve chairman alan greenspan touched electrified third rail american politics social security	greenspan sounds alert social security ap ap the time ap federal reserve ap alan greenspan touched electrified third rail american politics social security
3	high crude stay oil dipping signal major retreat commodities experts crude fall barrel		high crude stay prices dipping following major retreat commodities experts crude fall barrel	high crude stay oil dipping signal major retreat commodities from well fall barrel
3	jobless claims fall applications unemployment benefits dropped week partly result hurricane charley labor department reported thursday		jobless claims fall applications unemployment benefits fall week partly result hurricane charley unemployment department reported thursday	jobless claims fall applications unemployment benefits dropped week partly result and ike labor department reported thursday
3	australian unit lifts profit singtel singapore singapore telecommunications thursday profit second quarter fiscal year rose percent year earlier signed mobile phone subscribers australia cut expenses takeovers		australian unit lifts profit singtel singapore singapore telecommunications net profit second straight fiscal year rose percent year earlier signed mobile network subscribers australia ca expenses takeovers	australian unit lifts profit singtel network singapore telecommunications thursday profit one quarter fiscal year rose percent since earlier signed mobile phone subscribers australia cut expenses takeovers
3	ceo charged fraud york reuters computer associates international chief executive sanjay kumar charged wednesday securities fraud obstruction justice stemming year investigation improper accounting software maker		ceo charged fraud york reuters computer associates international business officer sanjay kumar + for securities fraud obstruction justice stemming year investigation improper accounting software maker	ceo charged fraud york reuters computer associates international chief executive ram kumar charged of securities fraud obstruction justice stemming year investigation 2004 accounting software maker
3	china aviation oil business main supplier jet fuel china continuing business despite criminal investigation euro losses derivative trading company		china aviation oil business loses supplier jet fuel china resumes business despite criminal investigation euro losses derivative trading loss	china aviation oil business petroleum supplier jet fuel china continuing business despite criminal investigation euro losses derivative petroleum company
3	hk bourse release hutchison whampoa connected deal stock exchange hong kong limited takes responsibility contents announcement representation accuracy completeness expressly disclaims liability whatsoever loss howsoever arising		hk bourse release whereby whampoa connected company of exchange Hong kong limited takes responsibility contents announcement representation accuracy completeness expressly disclaims liability whatsoever loss howsoever arising	news bourse release hutchison companies connected deal stock exchange hong feng limited takes responsibility contents announcement information accuracy completeness expressly disclaims liability whatsoever loss howsoever arising
3	sign jobs created europe brussels belgium euro zone continues experience jobless recovery indication jobs created year generally sluggish economic growth		sign jobs created europe brussels belgium euro zone economies experience jobless recovery indication of created year generally sluggish economic data	sign jobs created europe brussels belgium euro zone continues experience jobless regional indication jobs created year generally new economic scenario
3	eating bob evans cafes rescue restaurant chain stay tuned find		eating to evans cafes rescue restaurant chain stay tuned »	eating bob evans by rescue restaurant chain stay tuned find
3	ban yo yo water ball toy group washington reuters water filled yo yo balls banned united states public interest group tuesday issued annual survey hazardous toys holiday season		ban yo yo water ball toy group washington reuters water balls yo yo balls banned united with public interest group tuesday issued to survey hazardous toys holiday 2017	ban yo yo water ball toy group alice reuters water filled yo yo competition banned united states public interest group tuesday issued annual survey of toys holiday season
3	update ubs cautious weak trading hits quarterly profit banking giant ubs ubsn vx quote profile cautious prospects rest year seasonal lull trading hurt third quarter		update ubs cautious peak trading hits quarterly profit banking giant ubs rev vx quote profile cautious prospects rest year seasonal lull trading hurt Singapore quarter	update ubs cautious offering trading of for profit banking giant ubs ubsn vx quote profile cautious prospects third year seasonal lull trading hurt third quarter
3	attacks disney eisner abate friday disney directors led shareholder rebellion aimed ouster disney chief executive directors year dropped plans slate directors year shareholders meeting		attacks disney eisner abate friday disney directors 2016 shareholder challenge aimed ouster disney chief executive directors year dropped plans slate directors year were rejected	attacks disney eisner abate friday disney board led shareholder rebellion aimed ouster disney chief executive directors year dropped plans executive directors year appointed meeting
3	cendant acquires british travel cos cendant corp thursday agreed acquire gullivers travel associates octopus travel group britain billion euro cash		cendant group british travel cos cendant corp thursday agreed acquire gullivers travel companies octopus travel group britain billion euro operation	1980 acquires british travel cos cendant corp thursday agreed acquire gullivers travel associates octopus investment group britain acquired euro cash
3	halliburton dump kbr unit houston halliburton considering selling kbr unit object numerous investigations persistent losses ongoing bankruptcy		halliburton dump kbr unit houston halliburton considering dump a unit object numerous reports persistent losses ongoing bankruptcy	halliburton dump kbr unit houston early considering dump kbr unit object numerous investigations persistent losses ongoing to
3	aquires computer security firm computer associates international promised acquisition game scooping second computer security company months agreement buy netegrity		aquires computer security firm computer associates international promised acquisition game scooping second cyber security fund months ago buy netegrity	aquires american security firm computer associates international promised free game scooping second computer security company sales agreement buy netegrity
3	delphi announces plans cut jobs percent total work force largest automotive supplier troy michigan based company set goal year exceeded attrition		delphi announces plans cut jobs percent total work force largest automotive supplier at michigan based company despite goal 175 exceeded attrition	delphi relocation plans cut jobs percent fewer work force largest automotive employer troy michigan based company set goal year exceeded attrition
3	government opens enron trial houston enron merrill lynch executives accused tuesday prosecutor disguising loan sale energy producing barges quot help enron jam		government opens enron trial houston / merrill lynch executives accused tuesday of disguising loan sale energy producing scheme quot help food jam	government opens your trial houston enron merrill lynch group accused tuesday by disguising loan sale energy producing barges quot help enron jam
3	ready windows service pack elicits fear loathing land announcement major windows upgrade grown men women quake thought hours troubleshooting corporate departments full battle gear issue stern warnings upgrading tested incompatibilities small children weep favorite computer games suddenly		ready windows service pack elicits fear loathing land announcement major battery upgrade grown men women quake thought engineers troubleshooting rescue departments full battle gear issue fire warnings upgrading tested incompatibilities small children weep for computer games suddenly	ready windows service pack elicits deep loathing land announcement major windows upgrade computer men home quake thought hours troubleshooting corporate history full battle gear issue stern warnings upgrading tested incompatibilities and children weep favorite computer games suddenly
3	dollar lifted slipping oil prices york reuters dollar rose three week high euro wednesday boosted fall price oil help narrow trade deficit benefit dollar		dollar lifted slipping oil prices york reuters dollar rose three week high euro wednesday boosted after price data to narrow trade deficit benefit dollar	dollar lifted slipping oil prices york reuters dollar rose three week high euro wednesday boosted share price stabilization help narrow trade deficit benefit cut
3	pay view revenue boosts wwe profit york reuters wrestling entertainment lt href http investor reuters fullquote aspx ticker wwe target stocks quickinfo fullquote gt wwe lt gt producer wrestling entertainment programs including smackdown wrestlemania reported higher quarterly profit monday helped increased pay view revenue		pay view revenue data wwe first york reuters wrestling entertainment lt newsletter http investor Us fullquote aspx ticker wwe target stocks Reuters fullquote gt wwe stock gt producer wrestling entertainment programs including TV wrestlemania reported higher quarterly profit monday helped increased pay view revenue	pay view revenue boosts wwe profit york reuters wrestling apparel network href http investor reuters fullquote sports ticker wwe target stocks quickinfo fullquote gt wwe lt gt producer wrestling entertainment programs including smackdown wrestlemania reported higher quarterly investment monday helped surge pay show revenue
3	ipod perspective number music players apple computer nasdaq aapl news people sold quarter		ipod perspective number music for apple computer nasdaq aapl news to sold quarter	ipod perspective guitar music players apple computer nasdaq aapl 5000 people sold quarter
3	china impose textile export tax prospect chinese exports overwhelm worldwide clothing market thrown doubt yesterday beijing announced tax shipments textiles apparel global market liberalized jan		china impose textile export embargo prospect chinese exports overwhelm worldwide clothing market thrown doubt yesterday was announced that shipments textiles apparel global market liberalized jan	china impose textile export tax prospect chinese exports overwhelm worldwide export market thrown doubt but beijing announced tax day textiles apparel global market liberalized jan
3	banks pay price money laundering fight money laundering costing banks financial institutions dear invest heavily technology combat crime survey kpmg		banks pay price money back Risk money laundering costing banks financial institutions dear invest heavily technology of crime survey kpmg	banks pay price fin laundering and financial laundering costing banks financial institutions dear invest heavily technology combat crime survey kpmg
3	temps lose bargaining rights temporary workers longer bargain job benefits unit permanent employees national labor relations board ruled reversing clinton era precedent		temps lose bargaining rights temporary workers cannot bargain job benefits unit permanent employees national labor relations board - reversing Reagan era precedent	temps lose bargaining rights temporary workers longer term job benefits unit permanent employees united labor relations board proposed reversing clinton era precedent
3	fed row federal reserve wednesday nudged interest rates quarter percentage point fourth time year citing healthier job markets indicating press rate rise campaign		fed row federal reserve wednesday nudged interest rates quarter basis point fourth time year citing healthier job gains indicating press confidence rise campaign	government row federal reserve wednesday nudged interest rates 1 percentage point fourth time year citing us job markets indicating press rate rise campaign
3	sprint nextel quot merger equals quot spin lt gt lt gt sprint nextel communications signed merger agreement combined company adopt sprint nextel serve wireless customers		sprint nextel Communications merger equals quot spin lt gt lt gt sprint nextel communications signed merger two combined local carriers sprint nextel serve wireless customers	sprint nextel quot merger equals quot spin lt super lt gt sprint nextel communications signed merger agreement as company with sprint nextel serve wireless customers
3	yukos abandons fight survival russia embattled oil giant yukos raised white flag seek quot liquidation bankruptcy quot forced government sale key oilfield month company yesterday		yukos abandons fight survival russia embattled oil sector sellers of white flag seek quot liquidation bankruptcy quot forced government sale key close month company yesterday	yukos abandons of survival russia embattled oil company yukos raised white flag that quot liquidation bankruptcy liquidation forced government sale key oilfield month company yesterday
3	stocks higher stocks inched higher friday lackluster post thanksgiving trading helped steel producers amid concerns steel shortage retailers consumers piled stores start holiday shopping season		stocks higher stocks inched higher friday lackluster post thanksgiving trading lifted steel producers easing concerns steel and retailers consumers piled stores start holiday shopping season	stocks higher stocks ceilings higher friday lackluster post thanksgiving trading helped steel producers amid concerns steel shortage retailers consumers the stores start holiday shopping ।
3	trump optimistic scuttled casino deal york reuters scuttled deal rebuild donald trump casino empire thursday left star apprentice optimistic forge agreement bond analysts wary prospects money losing gambling company		trump optimistic scuttled casino deal york reuters scuttled deal rebuild donald trump casino empire is left star apprentice optimistic forge agreement bond would raise prospects money losing gambling system	trump optimistic scuttled casino deal meta reuters trump deal rebuild donald connor casino empire thursday left star apprentice optimistic forge agreement bond analysts wary prospects money losing gambling scandal
3	foreign direct investment outlook good foreign direct investment fdi inflows decreased percent usd billion compared percent decrease latest report united nations conference trade development unctad		foreign direct investment outlook good foreign direct investment fdi inflows decreased percent usd balance up percent decrease latest report united nations conference trade development estimates	foreign direct investments outlook 2012 foreign direct investment fdi inflows decreased percent usd billion income percent decrease latest report united nations conference trade development unctad
3	royal dutch unifies reuters reuters oil major royal dutch group merging dutch british holding companies seeks address failings led shock downgrade proven oil reserves		royal unit unifies reuters reuters oil major royal dutch group merging dutch british holding companies to address what led shock downgrade proven oil grades	chartered dutch unifies reuters reuters oil major royal dutch chemical merging dutch british holding companies seeks address failings led by downgrade proven oil reserves
3	chief vote market crackdown washington reuters securities exchange commission vote governance disclosure rules groups oversee america stock markets chairman william donaldson thursday		chief vote market crackdown washington reuters securities exchange commission vote governance rules industry groups oversee america stock market chairman william donaldson thursday	president vote market crackdown washington reuters securities exchange president vote governance disclosure rules groups oversee america stock markets president william donaldson thursday
3	hyatt buy amerisuites hotel chain hyatt corp agreed buy amerisuites hotel chain affiliates private equity firm blackstone group hyatt thursday		hyatt buy amerisuites beer chain hyatt corp agreed buy by hotel company affiliates private equity firm blackstone group on thursday	2002 buy amerisuites hotel chain hyatt corp agreed buy amerisuites home chain affiliates london equity firm blackstone chase hyatt thursday
3	dow falls wal mart update rise producer costs disappointment wal marts third quarter sales performance news sharp rise october producer prices shares united states downward path yesterday		dow falls wal mart prices rise producer costs disappointment wal marts third quarter sales performance news sharp drop october producer prices shares entered states downward path yesterday	dow falls wal store update rise producer costs disappointment wal marts in quarter sales performance news sharp rise october producer prices drop united states downward path yesterday
3	tokyo stocks flat late trade retailers ito yokado lift government data activity japan service sector rose june wide range businesses including retailers restaurants enjoyed recovery customers		tokyo stocks flat late when retailers ito yokado lift government data activity japan services sector rose june on consumer businesses including retailers restaurants enjoyed recovery customers	tokyo wide flat late trade retailers ito yokado lift government data store japan service sector rose june wide range businesses including retailers restaurants restaurant recovery customers
3	dow jones buy marketwatch dow jones publisher wall street journal buy marketwatch deal monthlong bidding war online financial news provider		dow jones buy marketwatch dow jones get wall street journal signs marketwatch deal monthlong bidding for online financial news provider	dow jones buy share dow jones publisher wall street one buy share deal monthlong bidding war online financial news provider
3	spending flat august washingtonus consumers tightfisted money amid soaring gasoline costs august hurricane disruptions week applications jobless benefits highest level months		spending flat august washingtonus consumers tightfisted money amid soaring food costs august hurricane disruptions number two jobless benefits highest level months	spending flat august washingtonus consumers tightfisted money upon soaring gasoline costs during hurricane disruptions week applications housing benefits highest level months
3	institutions split peoplesoft battle largest institutional holders peoplesoft shares opposite positions oracle latest takeover bid indicating battle control company		institutions buying peoplesoft battle largest institutional splits peoplesoft shares opposite their oracle latest takeover bid indicating battle control company	institutions split peoplesoft battle largest ticket holders peoplesoft shares opposite positions oracle latest order clause indicating battle control company
3	putin denies nationalization plans yukos state firms lt gt lt gt london september newratings vladimir putin denied speculations government plans nationalize beleaguered oil giant oao yukos oil company yusa		putin denies nationalization plans yukos state firms lt gt u gt u v newratings vladimir putin denied speculations government plans initiated by Asian giant oao yukos oil company yusa	putin state nationalization plans yukos state security lt gt lt gt london office newratings vladimir putin denied speculations government plans nationalize beleaguered chinese giant oao state oil company yusa
3	forecasters repeat oil bust houston reuters team market forecasters correctly predicted oil bust thinks history repeat		forecasters repeat oil bust houston reuters team market forecasters now predicted oil spill thinks history repeat	forecasters repeat oil crash houston reuters team market forecasters correctly predicted oil bust thinks history ।
3	stocks mixed oil prices rise stocks trading mixed today lower reading manufacturing activity spike oil prices		stocks mixed oil exports rise stocks trading mixed today lower reading manufacturing worries spike oil prices	stocks mixed oil prices new stocks trading mixed today lower reading manufacturing plants spike oil prices
3	government sell stake oil business canadian government oil gas business selling stake petro canada billion		government sell stake oil business canadian government oil gas business seeks 5 petro canada billion	government sell company oil business canadian company oil gas business selling stake petro canada billion
3	federated frances cost sales ap ap hurricane frances cost federated department stores lost sales florida stores retailer tuesday		federated frances cost sales ap ap traded frances cost wages department stores lost sales florida area retailer tuesday	federated frances cost sales ap ap hurricane frances cost federated department stores lost its florida stores failed tuesday
3	study ceos rewarded outsourcing york cnn money ceos top companies service jobs overseas pulled pay counterparts large companies year study tuesday		study ceos rewarded outsourcing york cnn money ceos pushed companies hiring jobs overseas pulled pay counterparts foreign companies year study tuesday	study ceos rewarded outsourcing york cnn money ceos top companies service jobs overseas pulled their counterparts large companies profits by tuesday
3	disney aims find eisner successor los angeles reuters walt disney lt href http investor reuters fullquote aspx ticker dis target stocks quickinfo fullquote gt dis lt gt board directors tuesday expected find chief executive succeed michael eisner june consider executives disney president chief operating officer bob iger position		disney aims find eisner successor los angeles reuters walt dem lt href http investor reuters fullquote aspx ticker dis target for quickinfo puts on dis lt gt board directors tuesday expected find chief executive succeed michael eisner june consider 2011 disney president chief operating strategist bob iger 2011	disney aims find eisner successor on angeles employees of disney company href http investor reuters fullquote newspaper ticker dis target stocks quickinfo fullquote stock dis lt gt board directors stock expected find chief executive succeed michael eisner june consider executives disney president chief operating officer bob iger position
3	coca cola amatil shares halted amid transaction talks update coca cola amatil australia biggest soft drink maker stock halted trading australian financial review reported bid fruit canner spc ardmona		coca cola amatil shares halted amid transaction outlook update coca cola amatil australia biggest frozen drink maker stock halted trading australian investors statement takeover bid fruit canner spc ardmona	coca cola amatil shares halted amid transaction talks update coca marketing amatil australia biggest soft drink maker stock halted trading victorian economic review reported bid fruit canner chain ardmona
3	wto takes textiles quota issue todays hour talks elimination textiles quotas trade organization council trade goods reportedly reconvene month formal talks impact quota elimination jan		wto takes the quota issue todays hour talks elimination textiles quotas trade organization on trade goods reportedly reconvene after formal talks impact quota measure jan	wto takes textiles as issue todays special talks elimination textiles quotas draft organization council trade goods reportedly one month formal talks impact quota elimination jan
3	imf warns house buyers exercise caution sudden changes housing market pose biggest threat uk economy financial watchdog warned today unusually stark message international monetary		imf ts house buyers exercise caution sudden changes housing market pose biggest threat uk s financial watchdog warned today unusually stark trends international monetary	embassy warns foreign buyers exercise caution sudden changes housing market pose biggest threat uk housing financial watchdog warned today unusually stark message international monetary
3	american express sues rivals american express suing visa usa mastercard international banks damages stemming anticompetitive practices prevented american express issuing cards banks		american express financial rivals american express suing visa usa mastercard international banks damages stemming same practices prevented american express issuing cards overseas	visa express corporation rivals america express suing visa usa mastercard international banks damages stemming anticompetitive practices prevented american express issuing cards banks
3	florida candidate calls bipartisanship nation leaders partisan labels help florida recover devastation three major hurricanes month democratic senate candidate betty castor saturday		florida candidate calls bipartisanship movement leaders partisan labels help florida recover after three major violence month democratic senate candidate in castor saturday	florida candidate calls bipartisanship nation for partisan campaigns help florida recover devastation three major hurricanes month democratic conservative candidate betty castor saturday
3	venezuela boosts taxes orinoco deals venezuela sunday ordered foreign oil firms operating huge orinoco heavy crude belt pay higher taxes president hugo chavez called		venezuela boosts taxes around deals venezuela sunday ordered foreign oil firms operating huge orinoco hard crude belt pay higher prices per hugo chavez called	venezuela boosts taxes orinoco deals venezuela sunday ordered to oil firms operating from orinoco heavy crude ports pay higher taxes president hugo chavez called
3	kettle campaign ring christmas month salvation army bell ringers organization kettle campaign today locations topeka		kettle action ring christmas month salvation army bell ringers organization kettle action today locations topeka	kettle campaign ring christmas month continental army bell ringers organization kettle campaign key locations topeka
3	flight attendants union mails strike ballots sf airport nation largest union flight attendants mailed strike authorization ballots united airlines attendants thursday setting stage strikes nationwide		flight attendants duo mails strike ballots sf airport nation largest union flight crew mailed strike authorization ballots united airlines attendants thursday setting stage strikes Sunday	flight controllers union mails strike ballots sf airport nation largest union call attendants mailed strike authorization of united airlines attendants thursday setting stage strikes nationwide
3	quattrone serve months frank quattrone deal making investment banking star internet stock bubble multimillionaire sentenced yesterday months prison obstructing justice		quattrone serve months frank quattrone deal making investment 1 star internet property bubble multimillionaire sentenced yesterday months prison obstructing procedure	quattrone serve months with quattrone deal making investment banking star news stock bubble multimillionaire sentenced 6 months prison obstructing justice
3	stocks watch friday reuters reuters stocks watch friday microsoft corp largest software maker suffer serious harm forced provide version windows windows media player audio visual software lawyer told european union court		stocks watch futures reuters reuters stocks watch friday microsoft corp largest tech companies suffer serious harm forced provide version windows windows cloud player audio visual software lawyer told european union court	stocks fast friday reuters business stocks watch friday microsoft corp his software maker reported serious harm forced provide version windows windows media player audio visual software lawyer told european union court
3	chain store sales rise latest week york reuters chain store sales rose week ended december average sales generally ahead year customer counts report tuesday		chain store sales rise latest week york reuters city store sales rose 2016 ended december 2015 sales generally ahead year customer counts report tuesday	retail store sales rise latest week york reuters chain store sales rose week ended december average sales generally fall year customer base report tuesday
3	inflation check bond prices rise briskly thursday bond price rally government report inflation restrained august		inflation check Consumer prices run briskly thursday bond price rally government report inflation restrained august	inflation check bond prices rise briskly but shares price rally government report inflation restrained august
3	regulator agrees power price rise power network distribution charges rise average year regulator ofgem announced electricity charges capped rate inflation years ofgem		regulator agrees power price cap power network distribution charges rise average year regulator ofgem announced electricity charges capped rate inflation minute ago	company agrees power price varies power network distribution charges rise average year regulator ofgem announced electricity charges capped rate inflation regulator ofgem
3	update american charge ticket buys american airlines charging service fee buy ticket phone airport counter copying move northwest airlines		update american charge ticket buys economy airlines charge service fee buy ticket phone airport carriers copying move northwest airlines	travel american charge ticket buys american airlines charging service fee buy ticket phone airport counter copying move america airlines
3	nasdaq planning share sale owner nasdaq icon internet boom planning sell shares public list market operates		nasdaq planning share issue owner nasdaq icon internet boom to sell shares public list market operates	nasdaq planning share sale owner nasdaq icon internet boom planning sell shares trade list market listing
3	bellsouth sees higher benefits expense atlanta ap telecommunications firm bellsouth corp wednesday terms tentative labor agreement change company contribution retiree medical benefits calculated boost benefit expenses billion		bellsouth announces higher benefits expense atlanta ap telecommunications firm bellsouth corp wednesday terms tentative labor standards change company contribution retiree death benefits calculated into benefit expenses billion	bellsouth sees higher benefits expense atlanta ap telecommunications firm bellsouth corp wednesday terms tentative transfer agreement change company contribution retiree medical benefits may boost corporate expenses billion
3	philippine president country faces fiscal crisis philippine president gloria arroyo warned country midst fiscal crisis report economists university philippines country faces economic collapse		philippine say country in fiscal crisis philippine minister gloria arroyo warned country midst fiscal crisis | economists university philippines country faces economic collapse	philippine president country faces fiscal emergency philippine president gloria arroyo warned country to fiscal crisis report economists university philippines philippine faces economic collapse
3	acquisitions horizon coke speaking analysts investors yesterday ceo soft drinks giant coca cola company plans major acquisitions		acquisitions horizon coke speaking analysts investors in while soft drinks giant coca cola company plans massive acquisitions	acquisitions horizon coke management analysts investors yesterday ceo soft drinks giant coca cola international plans major acquisitions
3	anthem merger closer reality california insurance commissioner tuesday dropped opposition anthem proposed billion purchase wellpoint health networks		anthem gets closer reality california insurance commissioner tuesday dropped feds anthem proposed billion for wellpoint health networks	anthem merger closer reality california insurance commissioner tuesday dropped opposition anthem proposed billion purchase for spectrum networks
3	sports depot strategic play anticipating harvard university expansion allston owner sports depot pub style restaurant week bought longtime neighbor rug real estate century slap dash warehouse style building parking lot		sports center strategic play anticipating harvard university expansion building owner sports depot pub style restaurant week bought down neighbor rug real estate century slap dash warehouse style building parking stalls	sports depot strategic play anticipating harvard university expansion carnegie hall sports depot pub and restaurant week bought longtime neighbor rug real estate century slap dash warehouse style building former lot
3	hp performance hitting groove riding record revenue business segments hewlett packard delivered surprisingly strong financial reports fiscal fourth quarter profit percent		hp performance hitting groove riding record revenue in segments hewlett packard delivered surprisingly strong financial reports after fourth quarter profit beats	hp was hitting groove riding record revenue business segments hewlett packard delivered surprisingly strong financial and fiscal and quarter profit percent
3	top court upholds call registry washington reuters supreme court monday stand lower court ruling telemarketers rights free speech violated government nationwide call list		top court upholds call from washington reuters supreme court monday stand lower court ruling telemarketers rights free speech violated government surveillance call conference	top court upholds call from washington reuters supreme court monday stand lower court suspended telemarketers rights free speech of government nationwide call list
3	wall st bears claw black york reuters short sellers wall street dwindling band ultra cynics green		wall st bears claw black green reuters short sellers wall show dwindling band ultra cynics green	wall st t claw black york reuters short news wall street dwindling band ultra cynics green
3	trucking firm takes tumble truckload shipping specialist scs transportation nasdaq scst unwanted territory largest nasdaq percentage loser		trucking firm takes tumble vs shipping specialist scs transportation nasdaq scst unwanted territory largest online sector loser	trucking firm takes over truckload shipping specialist scs limited nasdaq scst regional territory largest nasdaq percentage loser
3	bankruptcy judge promises yukos ruling week russian oil company yukos making stand prevent russia selling main production unit tax dispute asked bankruptcy judge thursday block scheduled auction unit		bankruptcy judge promises court ruling week russian oil company yukos making stand prevent russia selling main production part tax dispute tells bankruptcy judge should block scheduled auction unit	case judge promises yukos ruling week russian oil company yukos making tea party russia selling main production unit tax dispute asked bankruptcy judge thursday block scheduled auction unit
3	salaries cut delta bid remain solvent elta air lines yesterday cutting pay executives salaried workers percent making changes meant help avoid bankruptcy filing		salaries cut delta bid remain solvent elta air lines after cutting pay at salaried 50 percent making changes meant help avoid bankruptcy filing	salaries cut delta bid remain solvent elta air lines yesterday to pay executives salaried workers percent making changes to help avoid false filing
3	dollar starts slight gains london reuters dollar rose trading session monday gaining cent record lows euro investor selling paused ahead economic data week analysts persistent imbalances economy continue weigh dollar pushing euro percent record highs year		dollar starts slight gains london reuters dollar rose first session monday gaining cent record lows euro investor selling paused ahead economic data week industry says worsening economy continue weigh dollar pushing euro from record highs year	dollar average slight gains london reuters sky rose trading session monday gaining cent record lows against investor selling paused ahead economic data week analysts persistent low economy continue weigh dollar pushing euro percent record highs year
3	northwest pilots mln concession reuters reuters pilots union northwest airlines corp air carrier ratified concession package includes percent pay cuts union friday		northwest pilots mln concession reuters reuters pilots union northwest military corp air carrier ratified concession with includes percent pay cuts strike friday	northwest pilots mln concession policy reuters pilots agency northwest airlines corp air carrier ratified concession package 6 percent pay cuts union friday
3	disney increases daily ticket prices offers options walt disney revamping admissions policy time decades dramatically restructuring ticket pricing structure offering lower prices longer stays options		disney increases daily ticket prices offers options online disney revamping admissions policy time decades dramatically restructuring ticket pricing structure to lower prices available stays options	disney increases daily ticket prices offers of walt universal revamping admissions policy all decades dramatically restructuring ticket pricing structure offering lower prices longer stays options
3	pension funds voice disney board york reuters biggest public pension funds tuesday press shareholders nominate directors walt disney lt href http investor reuters fullquote aspx ticker dis target stocks quickinfo fullquote gt dis lt gt board directors		pension funds voice disney shares links reuters biggest public pension funds tuesday press shareholders congress directors walt disney lt href http : reuters fullquote aspx links dis target stocks quickinfo net gt dis lt gt board directors	pension funds the disney board york reuters biggest private interest funds tuesday press shareholders nominate directors walt disney lt href http investor reuters fullquote aspx ticker changes target stocks quickinfo fullquote gt capital lt gt board directors
3	british airways profits soar british airways today reported progress recovery half year pre tax profit higher fuel costs remained concern		british Airways profits soar british airways today reported progress recovery half year pre tax profit higher fuel costs being challenging	british airlines profits soar british airways flights reported progress recovery half a pre tax profit higher fuel costs remained concern
3	martha cleans news media fascinated martha stewart surprise request yesterday wanted entire imclone systems nasdaq imcl mess		martha cleans news media fascinated martha stewart task request yesterday wanted entire new code nasdaq imcl mess	martha cleans news media fascinated martha stewart membership request yesterday announced entire imclone systems nasdaq big mess
3	makers food packages seconds count spoons school slow harried americans searching ways shave precious seconds seized foods designed utensils needed soup heat sip cups yogurt squeeze tubes mini cookies cans fit car cup holders frozen peanut butter jelly sandwiches		makers food packages seconds at spoons school slow harried americans searching ways shave precious seconds seized foods designed utensils needed soup can sip cups yogurt dough tubes mini cookies to fit car cup holders frozen cookie butter jelly sandwiches	makers food packages seconds plastic spoons school slow harried americans searching ways shave precious seconds fast foods designed utensils needed soup heat sip cups yogurt squeeze tubes mini cookies cans fit a phone holders frozen pot butter jelly sandwiches
3	nvidia force intel processors graphics chip maker nvidia friday public plans create version nforce chipset intel processor pcs nvidia legally broad patent swap intel		nvidia force panel processors graphics panel vendors nvidia friday public plans create version nforce chipset intel processor pcs nvidia legally broad patent swap intel	nvidia force intel integrated graphics chip maker nvidia friday public plans create version nforce chipset intel processor pcs nvidia legally broad intentions to market
3	big loss cablevision cablevision msg network fox sports ny lose big ad bucks forced cut prices charge cable satellite companies mets walked start channel media insiders yesterday		big loss cablevision cablevision msg network fox sports team lose big ad bucks forced cut programming charge cable satellite TV mets walked start channel media company yesterday	big loss cablevision cablevision msg telecom fox sports ny lose big ad company forced cut of charge cable satellite companies mets now start channel media insiders yesterday
3	coach coach joins stand benefit leather weather		coach Santa joins stand benefit leather weather	coach coach joins stand benefit leather player
3	molson boss molson coors mer canadian brewer molson proposed merger adolph coors lack sufficient shareholder support offer consider molson chief		molson v molson coors mer canadian brewer molson shares merger adolph coors lack sufficient shareholder capital offer consider molson chief	currently boss brewing coors mer canadian brewer molson proposed merger adolph coors lack sufficient shareholder settlement offer consider molson chief
3	jds uniphase posts deeper loss jds uniphase corp maker fiber optic equipment wednesday posted deeper loss quarter despite sharply higher revenue		jds uniphase cuts deeper loss jds uniphase corp maker OF optic equipment wednesday posted deeper loss quarter despite sharply falling revenue	jds uniphase posts deeper loss jds uniphase corp international fiber optic equipment wednesday posted deeper loss quarter loss sharply decreasing revenue
3	companies time meet rules stock options federal accounting standards board voted companies months meet rules require companies consider employee stock options expense		companies time meet rules stock options federal accounting standards board voted companies months past must require companies deduct employee stock options expense	companies time meet rules stock options federal accounting enforcement board voted companies months time guidelines require companies consider employee stock options expense
3	nortel financial statements delayed nortel networks corporation restating yesterday financial statements year half ready october month planned		nortel financial statements delayed nortel news corporation restating yesterday financial statements year half half of month planned	nortel financial statements delayed nortel networks corporation restating yesterday financial statements year half since october month...
3	europe unhappy tax subsidy lawmakers thought thorny tax dispute european union raised objections parts corporate tax bill passed month		europe unhappy tax subsidy lawmakers thought of tax dispute european government raised objections over corporate tax bill passed month	an unhappy tax subsidy lawmakers thought thorny would dispute european union raised objections parts corporate tax bill passed list
3	tokyo stocks dip focus data japanese stocks edged lower midday monday confidence domestic economic outlook failing offset profit hit gainers insurers telecom stocks including kddi corp		tokyo stocks first focus data japanese stocks inch lower midday monday confidence domestic economic outlook failing offset profit hit gainers among listed stocks including kddi corp	tokyo stocks dip on data japanese stocks edged up midday monday confidence domestic investment outlook failing offset profit hit gainers insurers telecom stocks including kddi ।
3	west ceo faces struggle douglas steenland appointed northwest airlines ceo president friday faces job leading airline turbulent times industry history		west airline faces struggle douglas steenland : northwest airlines ceo president friday a job leading airline turbulent times industry history	friday ceo faces struggle douglas steenland appointed northwest company ceo president friday faces job leading airline turbulent times industry leader
3	freddie fannie shares feel fresh pressure washington cbs mw shares freddie mac fell friday market digested news mortgage company earnings restated lower		freddie fannie shares feel fresh pressure - cbs mw shares freddie mac fell and market digested after mortgage service earnings restated lower	freddie fannie shares feel fresh pressure washington cbs mw shares freddie still fell friday market cbs news mortgage products earnings restated lower
3	intel raises quarterly revenue target intel corp intc quote profile largest maker microchips thursday raised quarterly revenue outlook citing strong worldwide		intel raises quarterly revenue target intel corp intc quote target stock maker microchips thursday doubles quarterly revenue outlook citing strong worldwide	2008 limited quarterly growth target intel corp intc quote profile largest maker microchips thursday raised quarterly revenue outlook citing strong worldwide
3	bristol myers profit lower shares york reuters bristol myers squibb lt href http investor reuters fullquote aspx ticker bmy target stocks quickinfo fullquote gt bmy lt gt friday quarterly profit fell percent special charges lower sales amid competition rival brands cheaper generics		bristol myers tweets lower bell york reuters bristol myers squibb lt href http = reuters fullquote aspx ticker bmy target stocks quickinfo fullquote gt bmy targets shares friday quarterly profit fell percent special charges vs sales amid pressure rival brands cheaper generics	bristol myers company share shares york reuters bristol myers squibb lt href http investor profile fullquote aspx ticker bmy target stocks quickinfo fullquote gt bmy lt com friday club profit fell on special charges lower sales amid competition rival brands cheaper generics
3	file sharing sites liable infringement court ruled distributors software millions people exchange music files internet held liable aiding copyright infringement		file sharing sites - Swedish court ruled distributors software millions people exchange music files internet held liable aiding copyright infringement	file sharing sites liable infringement court ruled distributors software millions could exchange music files internet held liable aiding an infringement
3	recognizes yukos court protection boucher asked press briefing government planned involved case terms reaction yukos management pursue legal remedies determines		recognizes yukos court protection panel asked press briefing government planned involved case terms reaction government management issues legal remedies determines	recognizes yukos court filing service asked press briefing government planned involved case terms reaction yukos management pursue legal issues determines
3	earnings watch marketwatch richemont sees lift unclear fy london cbs mw swiss luxury goods maker richemont zz zz news chart profile		earnings and marketwatch richemont sees lift from fy london cbs mw the luxury goods maker richemont the zz news chart profile	earnings watch marketwatch richemont sees lift unclear 2011 london cbs world swiss luxury goods maker richemont zz zz gold chart profile
3	jaguar workers resigned closure business leaders west midlands bracing disastrous impact decision close local jaguar factory		jaguar workers resigned closure business says west midlands bracing disastrous as decision close local pork factory	jaguar council resigned closure business leaders west midlands bracing disastrous impact on close local jaguar factory
3	dreamworks pixar rule digital animation dreamworks pixar cutting edge digital animated films scenes studios shrek		dreamworks pixar rule digital creative dreamworks pixar cutting edge digital artistic animated scenes studios shrek	studio pixar rule digital animation dreamworks pixar leading edge digital image films scenes studios shrek
3	morgan stanley bear stearns profits stumble morgan stanley bear stearns companies posted drop quarterly profits wednesday surprising investors day		morgan stanley bear stearns a stumble morgan stanley bear sales revenue posted drop quarterly profits wednesday surprising investors day	morgan stanley bear 2017 profits stumble silver stanley bear stearns companies posted outstanding quarterly profits wednesday surprising investors day
3	british bankers extradited judge rules judge ruled today three british bankers extradited united states face wire fraud charges balance sheet dealings enron energy group		british bankers extradited panel rules It ruled today three british bankers extradited united states face criminal fraud charges in sheet dealings enron energy group	british bankers extradited sec rules judge ruled today three british bankers extradited united states government wire corruption charges balance sheet dealings enron energy group
3	divide managing wallet president bush sen john kerry profess quot free traders quot opposed tariffs impediments commerce		divide managing wallet president bush sen and kerry profess quot foreign traders quot opposed tariffs impediments commerce	divide managing wallet president bush sen... kerry profess policy free traders quot high tariffs impediments commerce
3	poverty mars chile success story chile pacific rim summit showcase latin american model free trade democracy modernity grinding poverty convention		poverty mars chile full story chile & rim summit showcase latin american model free trade democracy trump grinding poverty convention	chilean mars chile space story chile pacific rim summit showcase latin american poverty free trade democracy modernity grinding poverty convention
3	pound weekly gain september retail sales unexpectedly rose pound rose second week dollar speculation currency reflects pessimism outlook economy		pound weekly gain Cyprus retail sales unexpectedly supported pound rose second week dollar currency currency reflects pessimism outlook economy	gdp weekly gain september retail sales quarterly rose pound notes second week dollar speculation currency reflects pessimism outlook economy
3	oil prices dollar opec president quot oil quot saudi slashes prices peak driving season ends york cnn money oil prices eased tuesday head opec plenty crude		oil / dollar opec president quot oil quot sa slashes prices peak driving up ends york cnn money oil oil eased tuesday head opec plenty crude	oil prices 2007 opec money quot oil quot saudi slashes prices peak driving season rotation york cnn money oil prices eased tuesday for opec plenty crude
3	amp profit beats expectation insurer fund manager amp wednesday posted better expected half profit higher investment returns improved margins targeted stronger performance remainder year		amp profit beats expectation insurer fund manager amp wednesday saw better expected half profit higher investment returns improved margins targeted stronger performance to 2018	amp profit beats expectation insurer fund manager amp wednesday has better expected half profit higher investment returns improved margins targeted for performance per year
3	airways pilots union leaders reject proposal leaders airways pilots union late monday rejected carrier latest contract proposal blow airline attempt avoid second bankruptcy filing		airways pilots union leaders new proposal leaders airways airlines union late monday rejected carrier latest contract proposal blow airline attempt avoid second strike filing	airways pilots organization leaders contract proposal leaders airways pilots union late monday rejected carrier latest contract proposal blow airline and avoid second bankruptcy filing
3	amp cingular amp merger combining companies networks result clearer calls fewer dropped calls peak hours broader availability coverage		amp cingular amp merger combining companies networks result clearer calls in dropped calls peak to broader availability coverage	amp acquisition amp merger combining companies networks result clearer calls fewer dropped over peak hours broader availability coverage
3	time warner profit falls york reuters news service november time warner yesterday posted drop quarterly net profit set legal reserve accounting probes america online division restate		time Warner profit falls before reuters news service november time warner yesterday posted weak quarterly net profit set legal and accounting probes america online division restate	time warner profit falls york reuters news service november time warner yesterday business drop quarterly net profit report legal times accounting probes america online division restate
3	ppr talks sell rexel stake french retailer pinault printemps redoute talks sell stake rexel valuing electrical equipment supplier bn bn		ppr talks shrink stock of french retailer pinault printemps redoute talks sell stake rexel French electrical equipment supplier bn bn	ppr talks for a stake french business pinault printemps redoute talks sell stake rexel valuing electrical equipment supplier bn bn
3	church chicken owner chicago cbs mw afc enterprises monday inked deal unload church chicken chain private investment group		church chicken owner chicago cbs mw afc enterprises monday inked deal in Chicago chicken chain private school group	church chicken owner chicago cbs mw afc enterprises monday inked deal unload mormon chicken chain private investment funds
3	redefining role academic charles vest stepping month president mit personifies school famed engineering mentality quot simply inclination find problem		redefining role academic charles vest - month president mit personifies school of engineering mentality to simply inclination find problem	redefining role academic charles lewis stepping month president mit personifies school famed professor mentality quot simply inclination find down
3	oil winter stocks london oil prices charged barrel week fresh fall heating oil stocks stoked worries winter supplies		oil winter travel london oil prices charged barrel week fresh fall heating oil stocks amid worries winter supplies	local winter stocks london oil prices charged barrel week fresh fall heating oil water stoked worries winter supplies
3	spam lacrosse day books laws aimed prosecuting big time internet spammers helping small businesses elevating lacrosse status state team sport effective today maryland		spam lacrosse day books scams aimed prosecuting big picture internet spammers helping small businesses elevating lacrosse status state team sport effective against maryland	spam lacrosse day books laws peering into big time internet pollution helping small businesses elevating lacrosse status state team sport effective today maryland
3	natwest bankers fear unfair trial extradited james daley london katherine griffiths york three natwest bankers fighting extradition alleged involvement fraud linked collapse enron		natwest bankers fear unfair tactics extradited james daley london katherine griffiths york three west bankers fighting extradition alleged from causing linked collapse enron	natwest bankers fear unfair trial 2006 james daley london mark griffiths york three natwest bankers fighting extradition alleged a fraud linked collapse enron
3	dow jones pay marketwatch dow jones list competing media bidders gain control marketwatch share offer buy approved shareholders dow jones gain valuable foothold fast		dow jones pay marketwatch dow jones list competing media bidders gain big marketwatch share tax has approved shareholders dow they gain valuable foothold fast	dow jones pay marketwatch dow jones major competing media bidders gain exclusive marketwatch share offer buy approved shareholders dow jones gain another foothold fast
3	dbcc philippines fiscal crisis situation malacaang allayed fears yesterday philippines brink financial crisis assured government exerting best efforts bring widening		dbcc philippines fiscal crisis PM malacaang allayed fears yesterday by brink financial security assured government exerting best efforts bring widening	dbcc philippines fiscal crisis project malacaang allayed fears asia philippines brink financial crisis assured by exerting best efforts bring widening
3	nintendo ds beats sales target japanese computer games firm nintendo raises sales target ds handheld games console strong early sales		nintendo ds beats earnings target s computer games firm nintendo raises sales target ds handheld games console strong Q sales	nintendo ds beats sales target japanese computer sales firm nintendo raises sales target ds handheld games console for early sales
3	intel fuels asian stocks oil singapore reuters shares tech bellwethers intel corp yahoo rose hours trade upbeat earnings reports driving asian shares higher wednesday oil prices retreated record highs		intel fuels asian stocks oil higher reuters shares tech bellwethers intel stocks yahoo rose hours trade upbeat earnings seen driving asian shares higher after oil prices retreated record highs	intel fuels asian stocks oil stocks reuters shares tech bellwethers intel partners yahoo rose hours trade upbeat earnings reports driving asian shares higher wednesday share prices at record highs
3	sets plans move wealth management operation boston bank america corp pressure massachusetts authorities justify job cuts movement business lines state today unveiled plans locate wealth management business boston		sets plans move wealth management operation boston bank was facing pressure massachusetts authorities justify job cuts movement business lines state today bank plans transition wealth management business boston	sets plans move wealth management operation like bank america corp pressure centers help justify job cuts movement business lines state today unveiled plans locate wealth management business boston
3	rate scare amp block amp block hrb nyse news low multiple shares cheapened wednesday investors digest explanation wide quarter earnings		rate 1 amp block amp dam hrb nyse news surge multiple shares cheapened wednesday investors digest explanation wide quarter earnings	rate scare amp block f block hrb the news low ceiling shares cheapened wednesday investors digest explanation wide quarter earnings
3	cantor fitzgerald split voice broking unit update aug bloomberg cantor fitzgerald lp largest treasury bond brokers split original business person person sales focus profitable activities institutional equity sales trading		cantor fitzgerald split voice brokers unit update aug bloomberg cantor fitzgerald operates largest treasury bond brokers unit original business person person sales focus profitable activities institutional equity sales opportunity	the group split voice broking unit update aug 2018 cantor fitzgerald lp largest treasury bond brokers split original business person person sales focus profitable activities institutional support sales trading
3	sets investment program stock major oil company falls disappointment extend stock buyback program london reuters scandal hit oil company royal dutch wednesday invest billion year		sets investment program stock major rig company falls disappointment extend stock buyback program london graft scandal hit oil company royal dutch fund invest billion year	sets investment program stock major oil company falls disappointment program stock engagement program london markets scandal hit oil company royal dutch wednesday invest billion year
3	pensions grounded steel industry airlines united airlines airways group bankruptcy protection warned terminate employee pension plans bid survive delta air lines file bankruptcy		pensions grounded steel industry threatens united airlines airways group bankruptcy protection warned terminate employee labor talks bid survive delta air lines file bankruptcy	pensions grounded steel industry airlines air airlines airways filing bankruptcy protection warned terminate employee recovery plans bid survive delta air lines file bankruptcy
3	markets september york investors expected focus oil prices earnings outlooks week slightest warning revenues weigh stocks		markets september york investors expected focus oil company earnings outlooks as slightest warning revenues weigh stocks	markets september york investors expected global oil prices on outlooks week slightest warning revenues weigh stocks
3	camden named dangerous city trenton nj camden nation dangerous city ocean county municipalities safest kansas company yearly ranking based crime statistics		camden named dangerous city trenton nj camden top dangerous city the county best safest kansas company yearly ranking based crime statistics	camden act dangerous city trenton nj camden nation dangerous city ocean county municipalities safest kansas company district ranking based use statistics
3	small companies star market rises recovery resource stocks star performances smaller companies helped australian share market black today		small companies star market rises recovery resource stocks star performances smaller companies helped australian stock market open today	small companies star market rises recovery resource stocks star index smaller companies helped to share market black today
3	nyse suspends gold fields trading south african company gold fields limited announced friday york stock exchange suspended trading stock		nyse suspends gold spot trading south african company foreign fields plan announced friday york stock exchange suspended trading stock	nyse suspends all fields trading south african company gold fields limited announced friday london stock exchange closed trading stock
3	children place buy disney stores york reuters children place retail stores lt href http investor reuters fullquote aspx ticker plce target stocks quickinfo fullquote gt plce lt gt wednesday buy walt disney lt href http investor reuters fullquote aspx ticker dis target stocks quickinfo fullquote gt dis lt gt chain north american retail stores pledged invest		children place buy disney stores york reuters we shop retail stores lt href http investor reuters fullquote aspx ticker plce target stocks quickinfo fullquote gt make lt gt wednesday shopping walt disney lt href http investor reuters fullquote name ticker dis target stocks new fullquote gt sell lt gt chain north american outlet stores pledged York	children place buy disney stores york reuters children place prime stores lt g web investor reuters fullquote aspx ticker plce target stocks marketing fullquote gt plce lt gt wednesday buy walt america lt href http investor reuters fullquote aspx ticker dis direct stocks quickinfo fullquote gt dis lt gt all north american disney stores pledged invest
3	brambles profit brambles industries today reported cent decline net profit slugs writedowns costs restructure chep pallet business		brambles profit brambles have today reported cent decline Christmas profit slugs hit costs restructure chep pallet business	brambles profit brambles industries today reported cent and net profit slugs writedowns costs of chep company business
3	ship owners float vacation idea years buying nantucket lightship ebay bill kristen golden sell vacationers interest onetime rust bucket transformed floating pleasure palace		ship owners float vacation three years buying nantucket lightship leader bill kristen golden sell his interest onetime rust bucket boat floating pleasure palace	ship owners world vacation idea boat off nantucket lightship ebay bill kristen golden sell vacationers interest onetime rust bucket transformed floating pleasure palace
3	nymex crude oil prices soar dollars barrel nymex crude oil surged record dollars barrel monday traders concerned petroleum production gulf mexico return tonormal		nymex crude oil prices up dollars barrel nymex crude oil surged in dollars barrel monday traders concerned petroleum production of mexico return high	nymex crude oil rose 700 dollars barrel nymex crude oil surged record dollars barrel monday traders concerned low production gulf mexico return tonormal
3	astrazeneca shares fall drug blow astrazeneca shares fallen percent medical panel recommended regulators reject anti clotting pill exanta key product company future growth		astrazeneca shares latest drug blow to shares fallen percent medical panel tells regulators reject anti clotting pill exanta key product company future growth	fda shares fall drug blow astrazeneca shares fallen percent review panel recommended regulators reject no clotting claim exanta key product company future growth
3	fool winners lost cereals bowled online storefronts schooled offline storefronts sum week twisted holiday cheer		fool and lost cereals and online storefronts schooled offline storefronts sum Up twisted holiday cheer	week winners school cereals bowled online toys schooled offline storefronts sum week twisted holiday cheer
3	biotech stocks rise marginally shares neopharm jumped percent thursday morning troubled biotechnology company regained licenses key cancer medications pfizer		biotech stocks rise marginally shares neopharm jumped percent thursday morning troubled the company regained licenses of cancer treatment pfizer	biotech stocks and marginally shares neopharm jumped percent till morning troubled biotechnology company regained licenses key cancer medications missing
3	quick mad cow meeting ottawa hints lt gt lt gt ottawa cp manhattan mad cow combination agriculture minister andy mitchell mixing saturday travels york city meet american counterpart lobby costly mad cow crisis		quick mad cow meeting ottawa hints p gt lt gt ottawa cp manhattan mad cow combination agriculture minister andy mitchell mixing saturday travels to city chair of agriculture lobby costly mad cow crisis	quick mad cow meeting ottawa hints lt gt c gt ottawa cp manhattan mad cow combination agriculture minister matt williams mixing saturday travels york city meet american counterpart lobby costly mad cow restaurant
3	gold reaches year high york reuters price gold rose year high ounce wednesday investors piled hard asset amid widespread worries dropping dollar		gold reaches year high york reuters say gold rose too high ounce wednesday investors piled hard asset amid Europe worries dropping dollar	gold reaches year high york reuters price position 12 year high ounce equity investors piled hard asset amid widespread worries dropping dollar
3	stocks watch monday maker colgate toothpaste irish spring soap warned earnings second half year fall short earlier forecasts high marketing costs		stocks in monday maker colgate toothpaste, spring soap warned earnings para half year fall short earlier forecasts high marketing costs	stocks watch monday maker colgate toothpaste irish river soap warned earnings second half year fall short at forecasts of marketing costs
3	general mills sells snack ventures europe stake minneapolis general mills announced monday selling stake european snack operation pepsico		general mills sells snack ventures europe stake operator general mills announced monday selling stake european bar operation company	general mills sells snack ventures europe operations minneapolis general foods announced monday selling stake european snack operation pepsico
3	gm close van factory baltimore general motors corp yesterday shut year van factory southeast baltimore year confirming closure workers long expected state officials hoped stave		gm close van factory baltimore general motors corp yesterday shut year van factory southeast baltimore year confirming closure workers initially expected the legislature hoped stave	gm close van factory baltimore ac power corp yesterday shut year van factory shut baltimore year confirming closure workers long expected state officials hoped stave
3	sears fires chief toronto sears canada dismissed mark cohen chair chief executive citing quot strategic differences quot board directors		sears bay o toronto sears canada ex mark cohen chair chief executive citing quot strategic differences quot board directors	sears fires chief toronto sears canada president mark jones chair chief executive citing their strategic differences quot board directors
3	australia incitec considers brunei ammonia jv melbourne dow jones australian fertilizer company incitec pivot ipl au monday group selected complete feasibility study construction ammonia urea manufacturing complex brunei		australia incitec considers brunei ammonia jv melbourne – jones australian chemicals company incitec pivot ipl au monday commission members complete feasibility study for ammonia urea manufacturing complex brunei	australia incitec considers brunei ammonia jv melbourne edward jones australian oil company incitec pivot ipl au monday australia selected the feasibility study construction ammonia urea manufacturing complex brunei
3	rim shares atwitter amid case concerns motion shares fluctuating amid anticipation ruling hotly contested patent infringement case bad news blackberry maker		rim shares atwitter amid case concerns motion shares fluctuating amid anticipation ruling hotly contested patent fraud case bad time after maker	rim shares atwitter challenge case concerns motion delay fluctuating amid anticipation ruling hotly contested patent infringement case bad music blackberry maker
3	airbus withdraws microsoft backing eu suit airbus withdrawn filing support microsoft antitrust case european union court instance source close situation friday		airbus withdraws proposal backing eu suit airbus withdrawn filing support microsoft antitrust case european union court instance source close connection to	airline withdraws microsoft backing eu suit airline withdrawn filing support airbus antitrust case european union court instance source close situation friday
3	unfriendly airline grounds pension plans fly friendly skies united airlines slogan employees americas largest carrier convinced weekend heels filing court documents scrap pension plans		unfriendly airline grounds pension plans fly friendly deal united airlines slogan employees americas largest carrier convinced airlines heels filing tax documents scrap pension plans	unfriendly airline grounds pension plans fly friendly skies new airlines slogan employees americas air carrier convinced weekend heels filing tax documents scrap pension plans
3	netflix girds dvd rental price war future suddenly shaky online dvd rental pioneer netflix plucky entertainment upstart managed hold ground retailing giants wal mart stores		netflix starts dvd rental price war amid suddenly shaky online dvd rental pioneer netflix plucky entertainment upstart managed hold ground retailing giants wal mart video	netflix television dvd rental price war future suddenly shaky online dvd retail pioneer netflix plucky entertainment upstart managed hold ground retailing network dvd mart stores
3	trade profits rise despite weakness ap ap trade financial corp third quarter profit rose percent despite sharp drop investor trading online brokerage signs weakness banking business company raised fourth quarter outlook bit		trade profits rise despite slowdown ap ap trade financial corp latest quarter profit 10 percent despite sharp drop investor trading online brokerage signs weakness banking business bank raised fourth quarter outlook bit	trade profits rise despite weakness ap ap trade financial corp third full profit rose as despite sharp drop investor trading and brokerage signs weakness national business company raised fourth quarter outlook bit
3	greenspan america age wave things count life death taxes economics government budgets thing demographics		greenspan down age wave things count life and taxes economics government budgets thing demographics	greenspan america age wave things economic life death taxes economics people budgets thing demographics
3	ctia features wireless devices initiatives october computerworld san francisco wireless industry leaders today told attendees ctia wireless entertainment event plenty optimism future growth companies announced advances		ctia features wireless devices on october computerworld san francisco wireless industry leaders today told attendees ctia wireless entertainment sees plenty optimism future growth if demand advances	ctia features wireless devices initiatives october computerworld san francisco wireless industry world today told attendees at wireless entertainment event plenty of future growth companies announced advances
3	cuba shield peso devaluation havana cuban central bank president francisco soberon committed ensuring convertible peso remains par dollar wake country currency replacing dollars legal tender		cuba shield peso devaluation havana cuban pes reserve president francisco soberon committed ensuring convertible peso as par dollar wake country currency replacing dollars for tender	cuba one peso devaluation havana cuban central bank president francisco soberon committed ensuring convertible status remains in dollar wake country currency replacing dollars legal tender
3	oil flowing invest vienna spike oil prices stoking heated arguments market players blame lack output capacities exposed strong global demand		oil flowing invest but spike in prices stoking heated arguments market players blame high output capacities exposed strong global demand	oil flowing invest vienna spike oil prices stoking heated petroleum market players blame broad output is exposed strong global demand
3	oracle acquire peoplesoft billion bitter fight merger step consolidation technology industry matures		oracle acquire a billion bitter fight merger step before technology industry matures	oracle acquire peoplesoft billion bitter fight final step consolidation technology industry global
3	comcast market video recorder starting tomorrow comcast corp marketing enhanced cable box englanders accelerate revolution changing television watching habits television industry motorola box includes tivo style digital video recorder allow millions subscribers watch schedule skip advertisements		comcast market broadcast recorder starting production comcast corp marketing enhanced cable box englanders accelerate revolution of television listening habits television industry motorola box market tivo style digital video recorder allow millions subscribers watch schedule skip advertisements	standard market video format starting tomorrow comcast corp marketing enhanced cable box englanders accelerate revolution changing television watching american television industry motorola box includes tivo style commercial video recorder allow millions subscribers watch schedule skip advertisements
3	lawmakers approve package dell raleigh nc state lawmakers approved dollar incentives package bring dell computer manufacturing plant triad		lawmakers approve package in raleigh nc state lawmakers approved environmental incentives package bring power computer manufacturing plant triad	lawmakers approve project new raleigh nc state lawmakers approved dollar incentives package bring dell computer manufacturing plant triad
3	nova chemicals join pemex study mexican plants update nova chemicals corp canada largest chemical maker join petroleos mexicanos mexico state owned oil company partners study plan build billion petrochemical complex mexico		nova chemicals join pemex study mexican plants update nova chemicals corp canada largest chemical buyers join petroleos mexicanos mexico plant sells oil company in China plan build billion petrochemical complex mexico	specialty chemicals join pemex study mexican plants update nova chemicals corp canada international chemical maker join petroleos mexicanos mexico state owned foreign producer partners study plan build billion petrochemical complex mexico
3	pfizer sales hurt years york pharmaceutical giant pfizer reiterated tuesday meet earnings target years lose billion revenues patent expirations		pfizer sales slump years york pharmaceutical giant pfizer reiterated didnt meet earnings target years lose billion from patent expirations	pfizer sales hurt years york or giant are reiterated... meet earnings target years lose billion revenues patent expirations
3	oracle billion leave peoplesoft offer oracle peoplesoft takeover battle finally entered endgame oracle corp upping bid time imposing deadline peoplesoft shareholders accept		oracle billion leave peoplesoft offer oracle peoplesoft stock price finally entered endgame oracle corp upping in time imposing deadline peoplesoft shareholders accept	oracle billion leave peoplesoft fight on peoplesoft takeover battle finally entered endgame oracle corp upping bid to imposing deadline peoplesoft shareholders accept
3	opec agrees oil supply crackdown cairo reuters opec oil producers friday agreed squeeze excess supply lowered prices record highs		opec agrees oil supply crackdown cairo reuters as oil producers friday agreed squeeze excess supply before prices record close	opec agrees expanded supply low cairo reuters opec oil leak friday agreed squeeze excess supply lowered prices record highs
3	ibm third quarter net flat charge international business machines corp ibm quote profile monday posted flat quarterly net profit weighed partial settlement employee pension lawsuit		ibm third quarter net flat charge international business machines and unit quote profile monday posted flat quarterly profit profit weighed partial settlement employee pension lawsuit	ibm third quarter net flat charge international business machines corp ibm quote profile monday posted online quarterly net profit and partial due employee pension lawsuit
3	texas accused reporting false trades traders indicted yesterday houston charges reporting false trades industry newsletters manipulate natural gas prices		texas accused reporting fraudulent trades traders indicted yesterday houston charges reporting sham trades to newsletters manipulate natural gas prices	texas accused reporting false principal traders indicted yesterday houston charges using false trades industry newsletters manipulate natural gas prices
3	oil falls demand outlook oil prices tumbled yesterday market fright signals cost energy choking rate growth economy		oil falls demand outlook oil prices tumbled yesterday market fright signals cost to choking US growth economy	oil falls demand outlook oil was tumbled yesterday market yield signals cost energy choking rate growth economy
3	stocks flat gdp consumer data york reuters stocks flat friday reports economic growth second quarter matched economists forecasts consumer sentiment picked expectations late august		stocks flat after consumer data york reuters stocks flat friday reports economic growth second quarter matched economists as consumer demand picked expectations late august	stocks flat gdp consumer data york street stocks flat friday reports economic growth a quarter year economists forecasts consumer sentiment picked expectations late august
3	blue chips skid oil rising york shares ended lower thursday oil prices moving higher despite news strategic reserves tapped ease supply concerns		blue chips skid after rising york shares ended lower bullish oil prices moving higher despite news strategic reserves tapped & supply concerns	blue chips national oil rising york shares ended on thursday oil prices moving higher despite news strategic reserves tapped by supply concerns
3	bush retailers drop oil prices markets boost wall street continued post election rally yesterday oil prices dropped barrel president bush outlined plans second term		bush retailers drop oil prices markets for wall street continued post poll rally yesterday Gold prices dropped barrel president bush outlined plans second term	bush retailers drop oil free markets boost wall street continued post election rally yesterday oil prices dropped barrel president bush races to second term
3	asian stocks fall oil heads weekly gain sony drops asian stocks fell fourth weekly gain oil prices increased concern record fuel costs stifle consumer spending sony corp		asian chips fall but heads weekly gain sony drops asian stocks fell on weekly gain oil prices increased concern record fuel costs stifle federal spending sony corp	asian stocks fall oil yield weekly gain sony drops asian trades fell fourth weekly as oil prices increased concern record fuel costs stifle consumer spending sony corp
3	abbott agrees buy nutrition firm eas mn york october newratings abbott laboratories abt nys reached definitive agreement acquire leading based nutrition products company eas cash stock deal valued		abbott agrees buy nutrition firm ad mn york october newratings abbott laboratories abt nys reached reach agreement acquire leading based nutrition products company eas pre stock deal terms	abbott agrees buy nutrition firm eas mn york october 2015 abbott laboratories abt nys reached definitive agreement acquire leading based nutrition holding company in cash stock deal to
3	study sage grouse endangered fish wildlife service friday senior biologists recommended greater sage grouse listed endangered species finding		study White grouse endangered fish wildlife service friday senior biologists recommended greater sage grouse species endangered by finding	study sage grouse threatened fish wildlife report friday senior biologists for greater sage grouse listed endangered species finding
3	sony led deal mgm set group companies led sony corp america includes cable television comcast corp thursday signed definite agreement acquire film studio metro goldwyn mayer		sony led group mgm set group companies led sony corp america includes cable television tv corp thursday signed definite agreement acquire small studio metro goldwyn film	sony led deal mgm set group companies led sony corp it includes cable television comcast prime thursday signed definite agreement sony film studio metro goldwyn mayer
3	china debut finance talks week china attend talks group industrialized countries time week reflecting emerging biggest developing nation global economy treasury		china debut finance talks week china attend talks group four countries time period reflecting the biggest developing nation global economy treasury	china debut asia talks week china attend talks group industrialized countries time week reflecting emerging biggest developing nation chinese economy week
3	china impose tariffs textile exports bangladeshi garment exporters poised breathe sigh relief china decided impose tariffs textile export items preparation upcoming global textile quota phase		china imports tariffs textile exports bangladeshi garment exporters poised breathe fresh relief china exports impose tariffs textile export items preparation upcoming global textile trading phase	china impose tariffs textile exports bangladeshi garment exporters poised breathe sigh relief has decided impose tariffs textile export participants from upcoming global textile quota phase
3	time warner unit unveils quot pinpoint shopping quot york cbs mw america online monday unveiled service instore brand offers shoppers ability compare features prices rival products		time warner unit unveils technology pinpoint shopping quot york n mw shop online monday unveiled service instore brand offers shoppers interactive compare features prices rival products	time warner unit sears quot pinpoint retailer quot york cbs mw america online monday shopping service instore brand offers shoppers ability compare shopping prices rival products
3	tough beat tough job fill recruited years ago securities exchange commission rescue tumultuous years		tough beat tough job fill recruited centuries ago securities exchange commission rescue 10 years	tough beat chicks fresh fill recruited years ago securities exchange commission rescue tumultuous years
3	middle class america post jonathan weisman discusses increasing temporary employment american economy		middle class america post jonathan weisman post increasing white employment american economy	middle class america post jonathan weisman discusses increasing temporary native american life
[truncated: 7,217 more rows]
