# Supplementary material for: Contrastive learning with mutual information enhancement and negative sample augmentation combined with KAN for text clustering
Source: PLoS One. 2026 Jul 30;21(7):e0354718. doi: 10.1371/journal.pone.0354718 (PMC13422851; doi:10.1371/journal.pone.0354718)
Supplement: S1 File — (ZIP) [file pone.0354718.s001.zip › AgNews/agnewsdataraw-8000_trans_subst_30.csv]

label	text	_	text1	text2
3	bhp billiton approves chile copper project western australia iron lt gt lt gt sydney bhp billiton approved copper project northern chile costing dollars expansion iron ore operations western australia		bhp billiton delays chile copper project western australia iron exploration mining lt gt black energy billiton delays gas project northern chile costing dollars expansion iron port operations northern empire	bhp billiton energy various mines project western australia iron mine gold lt gt sydney bhp energy approved ore project east chile costing and expansion iron shaft operations western australia
3	ceo pleads guilty fraud york reuters computer associates international lt href http investor reuters fullquote aspx ticker target stocks quickinfo fullquote gt lt gt chief executive sanjay kumar pleaded guilty thursday charges securities fraud obstruction justice year investigation accounting fraud company		ceo pled guilty fraud o reuters rush associates international lt href http investor reuters fullquote aspx ticker word stocks quickinfo fullquote gt lt gt chief executive also has pleaded guilty thursday charges accounting fraud no justice b end accounting fraud company	ceo pleads guilty fraud york post telecom business international lt href http investor reuters fullquote aspx ticker target td bank ci gt lt gt chief executive sanjay kumar seems guilty thursday public financial fraud obstruction justice year investigation accounting stock company
3	microsoft offer windows flavor retail market windows client software microsoft corp developing customized variants windows embedded operating system specific markets		microsoft offer windows solution to market windows client design microsoft com provides customized software windows for operating system specific markets	microsoft business station flavor specific market windows client product microsoft corp developing business variants windows brand operating system specific markets
3	study amp neck stent effective surgery johnson amp johnson neck stent effective surgery clearing blocked blood vessels brain strokes death company funded study tomorrow england journal medicine		study amp neck stem success surgery johnson amp johnson neck stent success on clearing blocked brain path brain strokes death from new surgery tomorrow england as medicine	study into neck movement experimental surgery johnson back johnson neck stent effective surgery few blocked blood vessels as in death company funded by tomorrow england experimental medicine
3	china richest york expanded list names top year required personal wealth year		china on 300 expanded list by next year required personal wealth transfers	in richest york article list names top year historical personal retirement year
3	amp cut constellation brands debt rating standard amp poor tuesday cut debt rating constellation brands stz quote profile deeper junk wine beer distributor launched unsolicited offer		amp cut outlook Brand debt rating proposal amp issued tuesday morning debt multiple constellation brand stz quote profile deeper junk wine drink distributor launched unsolicited plan	amp supply constellation brands debt profile of amp poor tuesday cut debt rating constellation brands wine quote profile for junk wine profile tasting data unsolicited ।
3	cisco systems st quarter earnings rise reuters reuters cisco systems biggest maker equipment directs data internet tuesday quarterly earnings rose percent rising demand networking gear		cisco systems st quarter earnings leak reuters reuters cisco services telecommunications maker and provider of internet tuesday FY earnings 81 percent rising telecom networking gear	cisco systems st quarter 2011 rise reuters as cisco the biggest selling equipment directs data international tuesday quarterly trading 2 percent rising technologies networking gear
3	chrysler revs gm ford rivals automaker profit selling cars gains market share brett clanton detroit news chrysler ongoing recovery boost thursday automaker reported		chrysler revs on ford rivals automaker win as Nissan gains market share average rate after repairs chrysler engines recovery boost thursday newspaper reported	audi and gm ford union automaker profit selling cars gains audience share brett clanton detroit bike conference race recovery conference thursday news reported
3	fannie mae takes approach crisis independent probe throw top executives overboard		fannie bill will approach crisis independent before sending top executives overboard	fannie creed takes this crisis independent probe throw top out of
3	hidden fees bank accounts mortgages credit cards car loans buyer beware financial fees rise waiting blindside		hidden fees mortgage applications mortgages credit cards profit sharing buyer beware financial advisor while waiting blindside	credit gems savings accounts loan credit cards car loans buyer beware mortgage fees finance waiting blindside
3	update italy treasury bln euros enel sale italian treasury raised billion euros billion sale percent utility company enel enei		update italy 3 bln euros enel sale Saudi utilities raised billion EUR equity sale Saudi utility funds enel purchase	update italy treasury bln profit on sale italian tax raised about marks of sale percent utility tax enel enei
3	report vegas sands names macau arm chief based las vegas sands chosen head casino company oversee operations macau chinese gambling enclave ended casino monopoly newspaper reported monday		report vegas sands names legal claim chief based las vegas was chosen as as company oversee offshore macau territory leading enclave ended casino monopoly Bloomberg reported that	report vegas sands in macau arm chief based las airlines executive chosen head of company china operations other chinese american enclave casinos casino monopoly list reported monday
3	city moody watch list macon moody investors service quot watch list quot city rating stay		city moody trading + macon moody investors / quot watch ratings + quot rating stay	health information watch list company moody public service canada watch list the city rating stay
3	eu clear oracle deal source oracle corp orcl quote profile win clearance european commission hostile takeover rival software firm peoplesoft		eu clear software deal Team oracle teams build deal and win clearance for commission hostile takeover global software firm peoplesoft	eu strategic debt deal source oracle ceo orcl dropped from win clearance for commission hostile takeover rival oracle firm peoplesoft
3	sun drops gloves sun microsystems nasdaq sunw shareholders headache medicate management wise decision settle patent infringement litigation crusty eastman kodak nyse ek		sun drops gloves sun drop from sunw shareholders talked to management before decision - economic discrimination lawsuit crusty eastman kodak i ek	sun guard gloves sun insurance nasdaq sunw shareholders return investment insurance wise investor settle patent infringement suit crusty energy incorporated nyse ek
3	virgin mobile adds customers virgin mobile users half year turnover firm profits fell rising costs		virgin operators adds strength virgin operator represents half the turnover firm profits fell rising costs	star mobile adds customers virgin mobile users half the first firm profits fell first year
3	buy second biggest heart device manufacturer washington united states health titan johnson johnson reached deal acquire american heart device manufacturer guidant stock cash deal valued billion based share companies statement early		buy second biggest heart device manufacturer washington light states health clinic johnson johnson prepares for acquire dominant heart barrier manufacturer penny stock cash deal valued market based share companies stock price	buy in biggest heart device at washington united states when titan johnson health global deal acquire american heart device manufacturer by stock cash deal held after additional share companies statement sources
3	africa heard councils rich oxford england rich countries ardent advocates democracy international monetary fund bank government preferred option		africa as councils deny oxford free speech the ardent advocates create international monetary authority bank government preferred option	member european councils rich foreign university rich countries ardent advocates country international monetary fund bank government bond option
3	general mills latest trix packaged food outfit steps contribute improved road		general claims latest trix packaged food step steps in smoother road	general food uses trix based food product steps contribute improved road
3	rents rising western markets apartment rents western rising sign landlords regaining leverage lost sluggish economy hot buying market		rents rising western markets high rents to rising eastern landlords regaining leverage even as economy hits buying market	rents higher western markets apartment rents northern markets london landlords capital leverage new sluggish economy hot mount market
3	regional grocer pathmark posts loss regional grocer pathmark stores ptmk thursday reported quarterly loss warned danger breaching debt covenants current quarter grapples weaker sales rising costs		regional chain pathmark posted profit Shanghai grocer pathmark stores ptmk thursday reported quarterly loss after danger breaching debt covenants during quarter expenses amidst retail food costs	independent grocer pathmark 2006 loss on grocer specialty stores ptmk thursday the quarterly loss warned danger breaching debt covenants current lost revenue at new service costs
3	free credit reports bear ads ordered congress consumers free access credit reports year nation three largest credit bureaus turning requirement marketing opportunity		free income monitoring bear ads Looking for consumers who access credit reports year nation three major credit bureaus turning beacon of opportunity	free credit center daily ads the congress consumers free deposit insurance reports year nation three largest credit networks turning requirement marketing magazine
3	crude oil futures fall day iraq increases shipments crude oil futures fell third day iraq sixth largest supplier increased shipments tankers time weeks		crude oil futures fall day iraq sinks more Yemeni oil contracts weaken third day iraq sixth largest leader increased consumption for time since	crude oil futures fall and iraq increases shipments crude other futures its third month iraq sixth largest city has shipments time time time
3	intercontinental sell hotels intercontinental hotels group plc ihg quote profile friday selling hotels hospitality properties trust hpt		intercontinental sports hotels intercontinental jet co says put media profile friday selling hospitality rental properties trust hpt	intercontinental sell out intercontinental exchange group international ihg quote profile friday selling hotels stock rating in hpt
3	lennar profit pct shares fall builder lennar corp len quote profile monday reported percent rise quarterly profit raised forecasts current year citing stable economy		lennar 14 pct avg fall * lennar corporate len quote report monday 4 percent growth its earnings raised forecasts current year citing stable economy	lennar profit by shares income builder lennar money index quote profile monday sales net rise commission profit raised forecasts of value citing stable economy
3	pacificare buys ams pacificare health systems wednesday expand wisconsin completing purchase american medical security group		pacificare buys CIA pacificare health security operation under contract completing acquiring american private security group	pacificare and members of health north wednesday expand after completing purchase american medical security global
3	stanley buying indianapolis lock firm britain conn stanley works agreed buy indianapolis based security group maker locks access systems		stanley buying indianapolis lock designer will conn st works will buy UK based security & broken locks design group	stanley buying indianapolis lock manufactures national conn stanley works locks co indianapolis industrial security systems maker locks access systems
3	global lcd oversupply peak seoul reuters global oversupply large sized liquid crystal displays lcds forecast peak third quarter year balance fourth quarter based firm friday		global lcd s peak seoul 2017 global oversupply large sized printed paper displays lcds forecast outlook 2017 quarter year balance out yr 2017 post friday	geo information technology from seoul reuters global oversupply large sized liquid or crystal lcds forecast peak third quarter year balance fourth ¼ year firm company
3	spanish bank expands south banco bilbao vizcaya argentaria spanish bank agreed tuesday buy laredo national bancshares gain customers southwest		spanish bank expands global bank bilbao said as spanish bank opens tuesday three local banks casinos gain cash southwest	spanish bank expands on banco bilbao vizcaya argentaria spanish bank agreed rights to european national bank cs capital excluded
3	ibm pc saga decades unmaking ruler nascent industry cheeky advertisement greeting rival ad quot ibm		ibm fee saga continues after ruler sports industry cheeky advertisement greeting rival ad user rates	future pc saga decades unmaking years of market as advertisement greeting rival product quot ibm
3	cao executives hand passports executives collapsed china aviation oil singapore voluntarily handed passports singapore police spokesman tuesday		cao firms hand passports to looking into aviation oil singapore voluntarily disclose documents singapore police spokesman says	cao executives hand twenty executives collapsed the military construction corp voluntarily handed passports pm police spokesman tuesday
3	spring productivity rate small gain ap ap workers productivity increased annual rate percent spring smallest gain late reflecting economy slowdown		spring productivity rate weekly gain ap to workers productivity increased annual 6 percent spring smallest improvement March reflecting trade slowdown	spring productivity increase net gain ap salary workers productivity increased annual by percent with smallest gain of reflecting and slowdown
3	oracle merger talks firms reuters reuters oracle corp merger talks technology companies awaits outcome billion hostile takeover bid rival software maker peoplesoft		oracle data - 2 reuters reuters oracle corp bid talks 2 companies announce outcome billion deal takeover bid rival software giant Adobe	oracle merger from the reading reuters thomson reuters merger talks technology companies awaits submission from hostile takeover bid of software maker peoplesoft
3	halliburton units exit bankruptcy reuters reuters oilfield services company halliburton monday subsidiaries kellogg brown root dii industries emerged year long bankruptcy proceedings instigated facilitate billion asbestos settlement		halliburton units exit bankruptcy as major oilfield commodities company now seeks investors from brown funds dii industries emerged to long trial proceedings instigated facilitate billion asbestos settlement	multiple units exit company reuters investments global exploration company fast monday subsidiaries kellogg and root dii industries emerged year two bankruptcy proceedings with facilitate billion asbestos concerns
3	aids samoan tree university california berkeley signed agreement samoan government isolate tree gene promising anti aids drug share royalties sale gene derived drug people samoa		aids samoan tree of california berkeley signed agreement that government acquired mutant gene promising anti aids drug and it sale somehow linked can people cancer	project samoan tree university of berkeley signed agreement samoan government dept of culture promising anti aids and share and sale with used drug people samoa
3	coke ceo pep talk company lowers outlook coca cola top executive wednesday beverage maker work harder better execute business strategy improve culture warned third quarter share income drop percent year ago		coke ceo pep talk company releases outlook coca chief top executive wednesday say chiefs work harder better execute business overhaul improving culture warned third dip investment income 10 percent months ago	deputy ceo pep talk company ceo outlook coke cola top executive wednesday beverage maker work environment better global business strategy top credit warned us bank share income drop five year ago
3	swiss international air lines posts profit switzerland struggling national airline swung profit third quarter pledged tuesday cutting costs felt bite high oil prices competition low cost carriers europe		swiss international transport lines posts profit switzerland big air carrier swung over second quarter pledged said cutting costs felt bite high oil prices low Lower cost carriers quit	china world air lines posts profit switzerland austria national airline company profit third quarter pledged nations cutting costs felt bite up oil prices of other passenger carriers europe
3	update enron barge dealmaker regrets deal house enron corp accountant convinced energy giant unofficial promise buy barges sold merrill lynch amp		update 1 barge dealmaker regrets statement before arrest corp accountant hints that traders unofficial see oil barges sold merrill lynch amp	2003 enron power purchased at clearing house enron corp accountant convinced energy giant unofficial promise buy island sold off islands amp
3	aol parent sets reserve time warner yesterday creating reserve response federal investigations america online unit restate aol europe financial		aol company sets reserve review lag _ creating reserve response as investigations america online unit announces plans for financial	aol parent bank reserve time warner yesterday federal reserve response federal bankruptcy operating online expanding reserve energy europe financial
3	pfizer generic neurontin drugmaker pfizer pfe quote profile friday consider launching generic version epilepsy drug neurontin patent hearing ended thursday ruling		pfizer generic Canadian drugmaker pfizer files quote profile friday at approving generic version following federal neurontin ruling that held without ruling	pfizer approved neurontin now has pfe dobson profile on and for generic version a drug neurontin to hearing table thursday ruling
3	cbi calls cuts spending reduce borrowing gordon brown faces warning today raise taxes billion cut swaths government spending labour wins years general election		cbi warning to spending reduce crime gordon brown faces warning today couple of billion cut swaths government budgets following previous years general election	new money cuts spending or borrowing gordon brown faces warning that raise taxes billion australian state government spending act wins years general government
3	mayban unit trust eyes rm fund size mayban unit trust bhd plans double total fund size rm bil middle year capture larger slice local fund management industry chief executive officer shamsuddin bahari		mayban unit trust leads big fund consolidation mayban unit trust bhd plans double total fund size rm Small middle managers capture and fund local fund management industry John executive officer Ali alias	mayban unit trust eyes international fund models mayban unit trust fund plans double new fund size as for middle year capture larger 1 local fund management industry majority executive officer m malik
3	china stable yuan policy paper shanghai reuters china maintain stable monetary yuan policy inflation check state media cited central banker amid resurgent speculation beijing tinker rigidly held currency		china weak yuan policy paper shanghai tons of cash stable monetary yuan rates inflation check state media faults central banker for rising inflation beijing tinker long held currency	china stable yuan white paper general information data maintain stable monetary yuan policy inflation department state papers cited central banker amid resurgent stock paper had hands held currency
3	oil prices approach barrel oil prices eased remain close record high points approaching barrel oil prices doubled barrel york start		oil slides approach barrel parity price eased remain close record 200 points approaching Brent oil prices approaches barrel level start	oil prices approach barrel price prices eased remain stop record prices still approaching the oil prices doubled barrel price start
3	daewoo heavy wins mil order daewoo heavy industries amp machinery wednesday orders united states worth supply manufacturing machines international manufacturing technology began wednesday day		daewoo heavily wins wind power daewoo heavy ramp amp machinery wednesday begins 75 states worth supply manufacturing machines international information technology industry wednesday began	daewoo aviation wins mil products daewoo heavy industries amp limited wednesday orders company biscuits worth supply pump machines international aircraft technology of this day
3	billion corporate tax bill washington senate passed reaching billion corporate tax package today cuts taxes businesses ranging film companies bow arrow makers closing tax loopholes bringing exporters international		billion corporate tax credits washington senate pass 7 billion money tax package which cuts taxes businesses ranging film makers big arrow makers closing tax break bringing money international	billion taxpayers tax bill for assembly passed reaching billion corporate contribution package today cuts taxes businesses major film maker bow out makers closing tax loopholes work together international
3	business tumbles barriers kind irish unity newry northern ireland windows century textile mill long lay derelict feargal mccormack looked catholic row houses seethed poverty anger road newry canal car bombs snipers lurked years sectarian violence		business long barriers its s unity newry northern ireland mid century Dublin mill long lay derelict feargal women in catholic row houses seethed poverty anger on newry country car bombs snipers the years sectarian violence	no route barriers kind of unity bridge northern road windows of one mill long lay derelict feargal mccormack looked back burning houses seethed mary anger road newry canal car bombs snipers lurked years sectarian violence
3	fund manager ate retirement retirement savings consumed mutual funds		fund lovers ate retirement pot savings consumed stock funds	fund manager ate retirement savings savings consumed earnings life
3	china revises gdp growth rate jan june china revised upward gross domestic product gdp growth cent half year higher growth service industries state media reported monday		china GDP gdp estimates since jan june with revised up gross domestic project number growth a half year high growth service industries state media reported yesterday	results reached the exchange rate jan june china projected upward gross domestic products gdp growth prospects reduced costs higher growth service industries state media reported monday
3	stocks oil edges higher york reuters stocks fell monday oil prices hit record high spurring worries energy costs eat corporate profits		stocks are seen lower york reuters output fell monday metal prices touched fresh low spurring worries energy costs eat corporate profits	stocks the edges of york high stocks oil monday the markets hit record high spurring worries energy costs eat up profits
3	fda regs cigs tax bill washington cbs mw proposed compromise designed reconcile competing versions key corporate tax bill allow federal buyout subsidized tobacco growers strikes senate approved language food drug		fda raises cigs tax bill n and mw proposed compromise designed reconcile competing a key corporate tax bill allow to buyout subsidized tobacco growers This also eliminates tobacco tax drug	washington regs cigs tax per washington cbs mw proposed compromise designed reconcile the groups key corporate tax bill taxes foreign buyout for plant growers tax senate approved language on drug
3	harrah caesars expects payoff harrah entertainment nyse het hoped better late month casino operator harrah merger partner caesars		harrah caesars see payoff from entertainment nyse - expects better late month season - expects merger market review	including caesars expects plans for entertainment nyse markets hoped for late market listed operator pending merger with caesars
3	report fannie mae regulator secret inspector general office department housing urban development yesterday declined release investigation hud agency regulates mortgage funding giant fannie mae disclosure interfere enforcement proceedings		report on mae regulator and inspector pay office department housing urban development yesterday in report on hud agency regulates mortgage lending giant fannie mae it threatened legal proceedings	report to mae regulator the inspector practices office schools housing urban association yesterday declined release local crime agency regulates mortgage payments giant fannie mae disclosure to enforcement investigate
3	kimberly clark seeks cut dollars afp afp kimberly clark maker kleenex tissues consumer goods announced cost cutting plan aimed saving dollars three years share buyback plan		kimberly clark seeks cut needed for afp whole clark CEO kleenex tissues unit will release cost cutting plan aimed 2 in three into share buyback plan	company clark seeks cut down consumer reports that clark maker kleenex division consumer goods announced target based plan aimed saving dollars three years share capital agency
3	natfoods steps defence stepping takeover defense predator zealand fonterra operative group dairy target national foods today shares worth share		natfoods steps defence stepping confrontation with predator zealand fonterra products group dairy sales net foods group shares click :	next steps defence move out defense predator zealand fonterra state farm dairy target national competition today shares of share
3	bankers face trial three natwest investment bankers extradited united states face charges conspiring enron fraud judge london ruled yesterday		bankers at question three natwest investment managers extradited united Canada face charges conspiring criminal Justice Christine Daniels ruled yesterday	bankers face challenge three natwest corporation bankers representing 23 states face charges concerning financing fraud royal london ruled two
3	sba offers discounted loans disaster victims small business administration steps aid businesses weather disasters oct business owners florida southwestern pull things		sba temporary discounted loans disaster recovery recovery business people looking forward businesses weather severe oct business owners florida southwestern pull things	sba money discounted from disaster victims small business foundation steps aid businesses weather disasters oct regional organizations central southwestern plant things
3	umich finds consumer sentiment bit reuters reuters consumer sentiment brightened november helped cheaper gasoline better jobs outlook survey released wednesday		umich finds Fed sentiment bit down on luxury goods brightened dollar helped cheaper gasoline better awaited figures survey releases wednesday	umich international consumer trends sources reuters reuters consumer trade magazine november 2014 cheaper gasoline better jobs outlook information released wednesday
3	reasons seasons luxury hotel manager doubles earnings second straight quarter		reasons seasons wear goods manager lower earnings second plus quarter	reasons seasons luxury runs luxury doubles earnings top straight quarter
3	deutsche bank checked china aviation finances share sale deutsche bank ag questioned china aviation oil singapore corp finances arranging share sale october month company		deutsche bank checked ties firm finances share sale deutsche bank checking deals with aviation funding singapore which is arranging private sale october month company	deutsche bank checked cash australia finances share sale deutsche bank ag airlines australia aviation oil netherlands aeronautics finances arranging sale sale october month 1
3	pilots money save delta air labor cost productivity problems major airlines intractable couple decades imminent pay concessions delta pilots hopeful event airline lenders investors industry		pilots money save delta jets despite losing productivity A major cost intractable For decades imminent hope for delta pilots hopeful event airline lenders investors billions	pilots money save delta air labor cost pilot problems normal or intractable flight decades imminent downward shift delta pilots public event insurance lenders tourism industry
3	israel close erez industrial zone march israel start liquidating erez industrial zone northern gaza strip launching stage disengagement plan march local newspaper ha aretz reported tuesday		israel close out nuclear fence march has began liquidating whole industrial area northern gaza starts launching stage disengagement exercises i local newspaper ha aretz reported tuesday	neighborhood close to industrial zone august 2014 start liquidating erez industrial zone northern villages after launching israeli disengagement plan 2 local newspaper ha hash holiday tuesday
3	wmc rejects bn xstrata bid melbourne australian nickel copper miner wmc resources rejected aa bn takeover bid xstrata left door open higher offer shares soaring		wmc wins nickel xstrata bid melbourne australian nickel copper : wmc already rejects aa bn capital bid but left a firm higher offer seen soaring	wmc rejects bn bids east melbourne central nickel copper miner western resources limited proposed bn takeover bid xstrata gold mining did not offer shares soaring
3	market comment european stocks rise oil shares gmt dow jones london european stocks higher driven gains oils mining stocks trader expiration derivatives contracts quot triple witching quot major impact		market comment european yields rise broad shares gmt dot j london British stocks sink after gains oils European stocks extend expiration derivatives contracts quot triple witching quot major securities	market comment european stocks rise oil shares index armstrong jones london european stock index trading premium oils mining stocks trader markets derivatives contracts quot da witching index double impact
3	nortel reports preliminary reuters reuters nortel networks corp delivered long awaited preliminary half thursday estimated second quarter earnings nil cent share north america biggest telecom equipment supplier cut jobs		nortel reports first reuters of DSL networks data delivered long June First half thursday estimated second quarter 6 nil cent share as states biggest solar equipment supplier cut jobs	nortel the preliminary reuters reuters nortel film corp delivered long delayed preliminary news thursday estimated second sunday earnings nil cent share by america agriculture companies manufacturing manufacturers cut jobs
3	manchester united profits fall manchester united richest football club posted lower annual profits reinvesting proceeds selling england star david beckham lower media revenues hit profits year		manchester boss team fall manchester united richest three teams posted lower 2017 profits reinvesting proceeds for away star Billy beckham low media revenues hit profits further	manchester united profits fall manchester clubs professional football club percentage gains than profits reinvesting proceeds with england star david beckham in yearly revenues hit profits rating
3	chicago fed conf sees gdp pct economic growth expected slow rising interest rates high crude oil prices forecast participants federal reserve bank chicago conference released monday		chicago central bank sees more positive economic forward while slow rising interest conditions driving crude global prices forecast at federal reserve bank chicago conference released monday	chicago fed conf sees the pct economic growth expected with rising interest in high crude market pressure 2006 a federal conference annual chicago conference released monday
3	general mills cereals going grain york reuters general mills thursday grains breakfast cereals including brands lucky charms trix latest foodmaker promote healthier eating		general sale cereals iron grain york reuters general banks thursday sale breakfast meats including brands lucky charms wheat latest guru urged balanced eating	general information price going first york reuters bloomberg news thursday fresh breakfast cereals including brands two charms trix cotton foodmaker promote healthier health
3	mortgage applications oct week york reuters applications loans fell week average year mortgage rates decreased previous week industry group wednesday		mortgage issues last weeks average new applications loans fell week average year mortgage applications rose previous week industry group reviewed	mortgage trends oct week york reuters said loans remained on old rental mortgage rates decreased previous week industry group wednesday
3	irs virginians owed tax refunds internal revenue service virginians unclaimed tax refunds waiting spokeswoman gloria wajciechowski refund checks delivered change address		irs virginians pays tax for bad revenue service virginians unclaimed tax forms needed for have debt refund checks delivered proper address	irs virginians owed no refunds in law department virginians unclaimed irs returns waiting spokeswoman gloria wajciechowski house and state home address
3	fedex earnings double reuters reuters fedex corp top air express shipper wednesday quarterly earnings doubled strong growth international ground freight services		fedex figures swell reuters reuters Brazil remains top air jet shipper as quarterly earnings doubled buoy growth international fuel delivery services	fedex earnings accounts reuters reuters fedex corp top rank express shipper quarterly quarterly forecast 2010 strong offerings in ground sales services
3	banks sound alarm online fraud banking industry warns customers online accounts guard wave sophisticated cyber fraud		banks sound alarm online with warning industry warned customers online accounts could wave sophisticated online fraud	banks sound alarm online risk insurance industry warns security online safety guard wave sophisticated cyber security
3	schwab cuts trading fees stock york reuters charles schwab corp lt href http investor reuters fullquote aspx ticker sch target stocks quickinfo fullquote gt sch lt gt biggest discount brokerage monday cut trading fees second time june bid outmaneuver rivals amid fierce competition		schwab cuts trading fees new york reuters charles schwab corp lt href http investor reuters. aspx small firm target stocks ac fullquote gt sch neutral gt sch discount stocks monday cut trader fees second time june bid outmaneuver firms amid fierce competition	saturday cuts trading fees stock river mills charles evans corp lt capital http investor reuters new aspx ticker sch senior stocks quickinfo fullquote by sch lt gt biggest share brokerage monday cut trading proceedings second time june bid outmaneuver rivals amid fierce competition
3	bayer unit plea bargains price fixing bayer corporation subsidiary bayer group germany agreed plead guilty pay criminal fine conspiracy		bayer unit trade deal group cuts massive corporation subsidiary bayer group germany members plead nothing on criminal fine conspiracy	bayer unit plea bargains agreement with bayer sector subsidiary bayer group germany agreed immediately they pay criminal fine against
3	mortgage applications rise mortgage applications climbed percent week lowest mortgage rates months prompted consumers buy homes refinance loans		mortgage requests rise Buy applications climbed percent despite lowest mortgage rates months prompted consumers swapped leases and loans	mortgage rate rise loans rates climbed percent week long mortgage rates months prompted by buy and refinance loans
3	airways slash pay bankruptcy court judge harsh decision called critical airways group survival yesterday airline slash pay percent unionized workforce		airways slash bonus bankruptcy court says harsh decision called in airways group warns If they slash pay target unionized workforce	airways slash off bankruptcy case judge harsh has called out strike group survival yesterday and slash pay percent off workforce
3	pimco hit fund settlement pimco mutual fund group agreed pay settle fraud charges involving improper rapid dealing mutual fund shares securities exchange commission monday		pimco hits fund settlement pimco hit fund managers agreed settlement of fraud suit involving improper rapid sales on fund shares securities exchange settlement monday	pimco hit fund settlement pimco mutual fund group agreed that settle for offences involving improper rapid convergence mutual loan rules consolidated reporting rules monday
3	oil price week decline speculation price crude oil dropped percent week biggest weekly decline april		oil price week 12 speculation price crude oil dropped last Thurs vs weekly rise april	raw price week decline export price crude price 6 percent column biggest weekly decline april
3	cox brings voip service cities october pm pt zdnet survey professionals august wired amp wireless top month row		cox launches voip service from l pm in zdnet survey professionals august wired places at top in row	friday brings wired 101 2010 october pm pt zdnet technology professionals august wired amp wireless top 100 2007
3	gains sale gas stake dutch government billion bought total control pipeline built tackle gas shortages uk energy prices soaring esso		gains from gas stake - fund has bought total gains tax built tackle gas shortages uk energy coming down esso	on sale gas stake dutch government billion the total control pipeline built tackle and in uk petrol prices were peak
3	paxil maker post unfavorable test drugmaker glaxosmithkline agreed thursday settle charges misrepresented unfavorable data effectiveness safety top selling anti		paxil injections post unfavorable findings drugmaker Lilly agreed thursday settle silence after unfavorable data conducted as a secret anti	paxil maker had high ratings but had agreed away from charges concerning unfavorable data from safety top level anti
3	sales making grade retailers michigan delighted students returned classroom school sales generated kind dollars projected		sales making and retailers michigan help students learn from school sales without additional dollars projected	education at grade retailers michigan delighted students returned classroom goods sales generated 2000 dollars with
3	biogen elan ms drug approval san francisco cbs mw shares elan corp biogen idec rose premarket trade wednesday food drug administration approved companies multiple sclerosis drug tysabri		biogen results get approval approval hospital francisco cbs its shares elan, biogen shares rose premarket on wednesday food drug administration v companies multiple sclerosis drug Wednesday	biogen and ms drug products san marco cbs mw shares elan corp biogen idec products premarket trade company food drug industries research companies variant sclerosis medical corporation
3	google share price surprises shares google internet search engine sold stock public august surged percent profit doubled company online advertising sales signs slowing		google shares list Google shares google internet search engine sold goes public august surged percent profit doubled in Q advertising sales October 21	google share stock surprises shares google play search page sold directly on august surged percent profit doubled company products advertising corporate signs slowing
3	overhauls public stock offering rules washington reuters securities exchange commission voted tuesday propose sweeping changes companies offer stock including eliminating called pre offer quiet period large companies		overhauls public stock trading rules washington reuters securities exchange commission voted no propose similar reforms in store cash by eliminating called public offer grace period large companies	overhauls of bonds paper rules washington reuters securities administration commission voted tuesday and sweeping changes companies expanding stock exchanges eliminating insurance short offer quiet period large companies
3	china bank advisor retracts statement treasurys central bank adviser quoted government cut holdings treasurys backtracked friday speculation helped push euro time peak		china bank president retracts statement treasurys as bank paper cites government cut package for due friday that may push euro time lower	data history of financial statement company central bank adviser quoted government securities holdings treasurys backtracked friday crisis group push euro financial peak
3	good google google initial public stock offering talk unusual auction missteps company executives produced desirable outcome stock fairly priced share shares generated reasonable		good google on initial public stock issue talk unusual auction missteps company promoters want desirable outcome Share quotes priced share shares online from	good google google initial box stock offering talk unusual auction list company executives select these outcome stock offerings at possible prices generated reasonable
3	nikkei rises midday tokyo reuters gains banks exporters helped lift tokyo nikkei average percent midday tuesday fall crude oil prices rebound stocks led buyers pick shares hit sharp losses		nikkei rises midday tokyo reuters help banks exporters firms lift tokyo index 4 percent midday despite fall crude battery firms lead stocks after buyers pick shares hit sharp falls	nikkei rises premium tokyo reuters premium shares and helped lift tokyo capital average percent midday staff fall curb oil reserves rebound stocks hold buyers whose shares hit sharp losses
3	paso plans write billion restatements houston paso corp nation largest natural gas pipeline company yesterday write oil gas properties billion reduce shareholder equity billion reflect accounting revisions natural gas hedges		paso to pay off restatements houston and states nation largest natural gas pipeline company yesterday purchase oil gas equity billion per shareholder equity billion improve accounting and natural gas hedges	paso plans write billion restatements of paso corp houston power municipal gas pipeline company can write oil shale properties or reduce shareholder equity or use accounting revisions and gas hedges
3	oracle unveils peoplesoft board candidates oracle revealed identities people nominate board peoplesoft pushes ahead efforts control company		oracle unveils new board The oracle revealed identities people nominate for representatives and politicians to control company	oracle unveils control board positions oracle online identities people at board peoplesoft are ahead in control coalition
3	albertson second quarter profits drop fall earnings continuing impact company california labor dispute increased payments health welfare plans fund deficits		albertson second quarter results drop with earnings and impact benefits california claims dispute increased on health benefit net fund deficits	fall second big profits drop fall earnings dana holdings company california labor dispute increased worker health welfare plans data source
3	crude dips crude oil futures eased barrel asia today traders awaited weekly crude inventory report helped bring prices weeks showing recovery supplies		crude dips No oil futures eased down asia zone traders awaited as crude inventory report helped bid euro up before recovery supplies	crude dips crude oil futures eased by asia today long awaited oil product inventory report helped bring awareness to old recovery supplies
3	boeing negotiate tax breaks washington london reuters boeing lt href http investor reuters fullquote aspx ticker ba target stocks quickinfo fullquote gt ba lt gt prepared discuss elimination billions dollars tax breaks receives washington state deal european government loans competitor airbus company chief executive monday		boeing negotiate tax breaks washington bill reuters boeing lt p c investor assets as aspx ticker ba penny stocks quickinfo fullquote gt ba lt gt prepared discuss elimination in dollars on breaks receives washington state banks european government loans competitor money company chief executive monday	boeing negotiate big breaks washington london reuters boeing lt capital http investor reuters fullquote aspx ticker ba target stocks for fullquote gt ba lt gt prepared by elimination old dollars tax breaks receives a global deal in government loans competitor airbus as chief on monday
3	governor novel pitch japan bee capitol bureau tokyo gov arnold schwarzenegger millions wacky japanese television commercials noodles energy drinks declared wednesday		governor novel says japan in capitol residents not to arnold spending millions on japanese television shows noodles bill bill declared wednesday	governor novel pitch japan and capitol usa tokyo gov philip schwarzenegger millions wacky international television commercials for egg coffee declared chorus
3	tech stocks higher intel technology stocks ended friday lifted higher sales forecast bellwether intel corp intc quote profile disappointing jobs report capped blue chip gains		tech futures higher intel technology shares ended week higher higher sales forecast bellwether intel corp news quote the disappointing jobs report capped new collar strength	tech stocks double limit equity stocks ended debt lifted higher sales numbers bellwether intel corp... quote profile disappointing outlook un capped blue chip funds
3	mexico stocks dragged cemex acquisition news mexican stocks fell early monday dragged lower cement giant cemex cx announced multibillion dollar acquisition british company largest mexican firm		mexico stocks dragged as fir news mexican earnings fell early Thursday after headline cement maker cemex cx announce multibillion ring acquisition british company over mexican firm	mexico stocks dragged cemex big news in stocks reported early monday with lower shares giant global cx announced silver dollars acquisition through investments largest mexican firm
3	ford gm report slow month japanese carmakers gain nation largest automakers wednesday reduce production quarter reporting weak november sales		ford new calendar 2019 starts japanese carmakers gain again leading automakers wednesday begins production quarter reporting in november sales	ford marketing report slow month 2017 carmakers model nation largest performance wednesday 2018 production stock reporting weak 2017 sales
3	congress urged conduct insurance inquiry senate governmental affairs subcommittee hearing insurance brokerage policies eliot spitzer york richard blumenthal connecticut scheduled testify		congress urged comprehensive public inquiry as external affairs subcommittee hearing insurance brokerage policies eliot ben ben richard blumenthal - court testimony	president judiciary conduct insurance inquiry senate veterans affairs rules hearing house retirement policies survey john york richard blumenthal connecticut scheduled testify
3	multiplex offers billion ronin property update multiplex australian construction company building london wembley stadium offered billion ronin property group seeks access property trust steady rental income		multiplex super billion ronin property deal multiplex mega construction projects building grand wembley stadium funded by ronin the group re access property trust insurance rental income	2018 offers bernie ronin business update multiplex australian construction australia building city arena stadium offering billion ronin property group seeks alternative property trust steady business income
3	analog devices lowers outlook semiconductor maker analog devices lowered outlook fiscal fourth quarter thursday citing weak demand september october		analog has lowered outlook semiconductor other other manufacturers lowered outlook fiscal fourth full thursday citing dismal demand september report	micro devices lowers 2016 semiconductor age analog devices 2010 outlook fiscal fourth quarter thursday citing revised forecast september october
3	verizon wireless buy nextwave licenses billion verizon wireless today pay billion cash spectrum licenses owned nextwave telecom expand coverage subscribers		verizon wireless joins nextwave Both have won and today pay billion purchase spectrum licenses as nextwave telecom expand their subscribers	2005 co 2000 cash 20 billion verizon wireless today pay billion cash the licenses to nextwave telecom expand for subscribers
3	belgium brazil inbev shareholder support shareholders interbrew ambev today voted favour companies merger ambevs shareholders voted favour capital increase incorporation canadian brewer labatt		belgium brazil inbev shareholder voted shareholders backing ambev today said No on merger ambevs unions voted favour of increase incorporation or restructuring etc	por brazil inbev shareholder support union of ambev shareholders voted favour from merger ambevs today voted favour company manager of canadian tire labatt
3	eye sicilian bridge contract groups compete contract build long awaited bridge linking sicily mainland italy reports italy		eye Greek economic engineering firm gets contract build long island link linking sicily mainland italy reports italy	other sicilian bridge contract groups hold contract cases for tunnel bridge at sicily mainland italy reports italy
3	iac interactive names mcinerney cfo iac interactive corp owner shopping network ticketmaster tuesday appointed thomas mcinerney succeed dara khosrowshahi chief financial officer effective jan mcinerney		iac interactive names for cfo iac interactive tables de virtual network ticketmaster c 19 thomas q succeed dara khosrowshahi chief financial office c jan 17	iac interactive names mcinerney cfo horizon interactive for regional shopping network bad tuesday appointed brad jones succeed dara ellis chief educational adviser 2011 jan mcinerney
3	nz stocks sharemarket softens air nz takes australian competition tribunal today greenlight proposed alliance airline qantas tie scuttled month side tasman high court		nz stocks dip softens air passengers put heat on tribunal today who proposed the airline to tie up month side in high court	airline stocks broker softens air nz national australian bankruptcy tribunal today greenlight on the airline qantas hangar on harbour side tasman circuit court
3	pricey oil worrying economy exper high oil prices slowing economy members federal reserve warned yesterday going bit slowdown admitted fed board member ben bernanke		pricey oil job the exper poor oil prices damage economy members federal budget supports nations going bit slowdown admitted treasury board member ben Harper	pricey oil worrying economy exper high oil prices slowing coalition members discussing senate rules yesterday a bit slowdown majority committee board spokesperson ben taylor
3	crude oil changed yesterday election led rally crude oil changed rallying percent yesterday president george bush election signaled government continue policy buying oil national reserve		crude action changed by election sales rally crude have changed rallying rallied yesterday as george bush election signaled government continue policy of money under reserve	natural oil changed yesterday election american rally crude oil revolution rallying percent yesterday election george bush quietly signaled government continue pushing for oil crisis reserve
3	unions block alitalia rescue italian airline facing resistance unions plan evade bankruptcy cutting jobs		unions block claims rescue italian army facing resistance Islamists say evade keep cutting plans	miami central alitalia being a airline facing resistance unions plan international bankruptcy cutting jobs
3	drags dow component weaker profit warning weigh dow slight ease oil prices helps york cnn money earnings profit warning dow red monday morning		drags weak global business profit would weigh dow slight ease oil prices dow york for ease earnings profit warning dow on monday paper	2014 dow change and price warning weigh dow slight ease oil prices helps york cnn money market drop rate dow red friday morning
3	starbucks buys stake german operations los angeles reuters starbucks corp lt href http investor reuters fullquote aspx ticker sbux target stocks quickinfo fullquote gt sbux lt gt monday owns percent german operations buying karstadtquelle ag lt href http investor reuters fullquote aspx ticker karg de target stocks quickinfo fullquote gt karg de lt gt majority stake companies coffee shop joint ven…		starbucks buys stake german operations los angeles coffee starbucks target lt info http investor reuters fullquote aspx ticker sbux target stocks quickinfo fullquote gt sbux lt gt monday owns most german brands buying stake ag a href http investor reuters fullquote aspx ticker karg de target info fir fullquote gt karg de lt gt majority stake with coffee shop joint venture undisclosed amount	starbucks buys stake german operations los angeles reuters starbucks corp lt href http investor reuters fullquote aspx ticker sbux target commodities quickinfo fullquote ag e lt gt monday owns percent german operations buying carbon ag l ax http investor reuters fullquote aspx ticker karg l target futures quickinfo fullquote gt gs de lt gt majority stake companies best shop joint venture undisclo…
3	consumers tighten borrowing august washington oct consumers cut borrowing august largest amount confidence economy fell energy prices surged		consumers stop borrowing august washington oct consumers cut borrowing by new amount household indicator fell energy sales surged	consumers tighten lending august 10 oct consumers cut borrowing august largest amount confidence economy reduce the cost some
3	yukos calls meeting mull bankruptcy oil major yukos hold shareholders meeting dec decide file bankruptcy liquidate firm hit huge		yukos calls meeting mull bailout request - yukos hold shareholders meeting and decide file bankruptcy from company over hard	the new meeting on bankruptcy oil corporation yukos hold shareholders interest in decide file bankruptcy liquidate firm of huge
3	update farm credit services board ends deal member federal farm credit system thursday ended agreement merge privately held dutch bank citing delays criticism deal		update Colorado credit branch board ends strike member of rural credit union thursday ended process merge privately held dutch bank citing customers criticism deal	washington housing service services board ends deal member from housing credit system thursday group agreement merge privately held debt credit citing delays criticism deal
3	scandal hit citigroup ditches three bosses citigroup removed three senior executives including sir deryck maughan british born vice chairman scandal forced closure bank japanese businesses		scandal hit Barclays ditches three bosses citigroup suspended three senior executives for sir deryck & c born vice presidents scandal called out bank paid staff	after hit citigroup ditches three bosses also removed three senior executives including chairman george maughan new born vice chairman group after dismissal from associated businesses
3	fannie mae restate earnings washington day fannie mae agreed regulators demands boost capital cushion risk revamp accounting officials tuesday possibility beleaguered mortgage giant restate earnings		fannie may restate earnings Fed recap why mae agreed China might boost capital market risk revamp accounting officials tuesday hear beleaguered paper giant restate rates	betty mae restate earnings washington day betty mae closing before demands boost or cushion risk to new officials tuesday afternoon of mortgage giant restate financial
3	eds job cuts years san francisco reuters electronic data systems corp lt href http investor reuters fullquote aspx ticker eds target stocks quickinfo fullquote gt eds lt gt biggest computer services company cut jobs years company chief executive thursday		eds job board years san francisco reuters electronic data systems corp lt href http investor reuters fullquote aspx favorite eds target stocks quickinfo email prev > lt gt biggest bank to cut 75 jobs years including chief executive thursday	eds job cuts years los francisco office electronic information systems reuters lt href http fed reuters fullquote aspx ticker eds small stocks quickinfo fullquote gt eds lt eds biggest contract services for cut jobs years company chief emails thursday
3	cut jobs reuters reuters corp cut jobs reduce assets billion retreat traditional consumer telephone services company thursday		cut jobs reuters reuters corp cut jobs cull assets Jobs lost by consumer telephone telephone company Sprint	small jobs the measurement corp cut jobs accounting assets billion billion traditional consumer advisory services company thursday
3	inflation hike sends sterling higher rising energy transport costs helped push inflation higher month raising prospect interest rates increase year		inflation hike sends drivers higher than for transport costs and push inflation higher month raising hopes for rates on year	inflation hike sends tax higher on energy transport costs inflation push tax a month raising prospect interest rates every year
3	update doubleclick studies sale options online advertising market hot pioneer doubleclick provider internet advertising services decided explore strategic alternatives including sale		update doubleclick studies sale options online advertising industry hot indicators doubleclick provider internet advertising retailers analyze various strategic approaches including …	update doubleclick studies 2010 wide cloud advertising market hot market industry advised internet advertising service decided explore strategic alternatives on sale
3	eu alitalia plan good future rescue plan aimed saving italian airline alitalia good sign future loss making flag carrier eu top transport official		eu alitalia plan and future rescue which aimed saving italian airline not good sign future money making and plan for new transport class	airport alitalia plan team future an organization aimed saving the air alitalia good sign future rescue making according to eu top transport official
3	wrigley buy altoids life savers kraft bln wm wrigley jr largest maker chewing gum agreed buy candy businesses including altoids mints life savers kraft foods		wrigley buy for life for 23 bln wm wrigley jr the maker chewing almonds agreed buy consumer businesses including flavored mints and pres & foods	wrigley buy altoids life savers store bln wm foods jr candy maker sales gum and buy food businesses including bitter mints ever saving kraft supermarket
3	stale wonder bread rancid revenues restatements leave bread twinkies maker verge bankruptcy		stale edges down prices as restatements see bread dough maker verge bankruptcy	stale raw bread wheat revenues milk leave bread cheese maker cheese eggs
3	sprint acquiring nextel deal sprint corp yesterday acquire nextel communications billion deal create nation third largest wireless phone carrier sprint nextel		sprint in nextel deal sprint fiber yesterday acquire nextel in billion would create with third largest broadband satellite carrier in nextel	sprint broadband nextel technology sprint acquisition yesterday acquire us 1 billion deal create nation for broadband wireless phone carrier outside nextel
3	stocks climb oracle deal lifts york reuters stocks rose monday software maker peoplesoft lt href http investor reuters fullquote aspx ticker psft target stocks quickinfo fullquote gt psft lt gt accepted rival oracle corp lt href http investor reuters fullquote aspx ticker orcl target stocks quickinfo fullquote gt orcl lt gt buyout offer data better expected november retail sales signaling uptick …		stocks climb IPO deal lifts york reuters stocks rose monday deal maker peoplesoft lt href = investor reuters fullquote aspx ticker psft support stocks quickinfo fullquote gt psft lt gt accepted rival stock corp a href http investor reuters fullquote aspx ticker orcl target stocks quickinfo fullquote group corp lt gt company offer data better expected november retail sales signaling uptick retail …	stocks climb oracle corporation next york reuters stocks rose monday software maker corp lt sc http investor reuters fullquote alpha ticker psft target stocks quickinfo fullquote gt psft lt gt accepted rival oracle corp lt href http investor reuters fullquote aspx ticker no dummy stocks quickinfo fullquote gt s jun gt buyout offer data better expected november retail buy signaling uptick consumer…
3	verizon helps nextwave cell phone business deal announced friday verizon wireless buying remaining cellular capacity nextwave telecom billion cash		verizon on nextwave cellular upgrade business deal emerges after verizon wireless buying better cellular capacity rivals telecom buys cash	verizon helps nextwave cell technology business deal announced with verizon investor buying out business capacity and telecommunications acquisition cash
3	oil jumps winter worries london reuters oil prices surged record highs tuesday fire nigerian export pipeline latest threat consumers efforts build winter heating fuel inventories		oil jumps winter worries stocks flat after trading surged record LOW tuesday fire year energy slump poses threat consumers efforts build winter heating gas inventories	oil jumps winter 2017 london north oil spill surged record highs tuesday fire damaged export from latest threat consumers efforts build up of program inventories
3	bank add jobs ri bank america corp yesterday add jobs rhode island opening call center east providence		bank add no ri bank america banks cant add jobs rhode to investor call in east ear	bank united capital ri bank america america yesterday add south rhode island opening call the east boston
3	corning plans charges billion billion corning ny corning glw plans record billion billion noncash charges third quarter impair goodwill investments struggling telecommunications segment establish deferred tax valuation allowance		corning tax from impairment of corning net corning glw plans record 40 billion annual charges in quarter impair net investments struggling telecommunications segment from deferred tax valuation allowance	corning wireless charges billion billion dollar ny times glw claims over 400 kb noncash charges a quarter impair goodwill for struggling telecommunications segment establish deferred tax valuation corporation
3	germany breach eu budget limit germany risks violating eu tight budget rules year bundesbank warned monday three percent mark gross domestic product gdp willprobably		germany - eu Law limit germany risks of eu Budget control Next year Merkel warned its three percent mark gross domestic income deficit willprobably	and breach eu budget laws greece risks violating eu external economic rules year ending on monday three percent mark on domestic product taxes willprobably
3	opec cut production week price decline update opec producer third oil agreed cut output percent biggest week drop prices demand collapsed september attacks		opec cut reserves Dec 1 up vs opec producer third oil quarter high output percent biggest week rise after demand collapsed september attacks	opec first production week price decline update of producer grew oil agreed cut rates control share share drop prices demand collapsed september...
3	jet market battle boeing airbus plans challenge boeing offering aircraft early year chief executive toulouse france based plane maker quot reflecting quot introduce plane		jet market battle after mills settle for no offering sales for year v economist toulouse france based plane maker quot reflecting quot a plane	jet market chief boeing airbus plans phoenix air offering aircraft five year chief executive toulouse france based aircraft operations quot reflecting service introduce...
3	hp extended nokia pact hewlett packard maker computers office equipment technology services wednesday provide largest cell phone maker nokia corp		hp ink contract pact hewlett packard maker & or i technology services wednesday provide largest new phone contract nokia 2	hp extended network pact phone packard maker computers software and technology update wednesday from largest cell phone maker news corp
3	bt unloads satellite stake bt group disposed yesterday remaining stake satellite company sold holding paris based eutelsat		bt l C stake bt group sell off remaining stake & company & holding paris based home	bell enterprises satellite stake bt group purchased yesterday remaining operator or company sold at paris at eutelsat
3	investor change dynamic microsoft inquiry third company join microsoft time warner investor digital rights management firm contentguard move help microsoft reduce european antitrust concerns stake contentguard		investor at arms piracy inquiry EU countries join microsoft time warner investor digital rights management stakes contentguard move EU authorities break european antitrust concentration stake contentguard	name change dynamic microsoft inquiry and level join microsoft experience travelers investor process wealth management firm this move help microsoft reduce european antitrust concerns stake on
3	rivalry dutch british long history three wars broke seafaring nations separated trading interests miles north sea		rivalry dutch british has lost three unions broke first nations separated trading interests from under Belfast	rivalry dutch rivalry long history three centuries broke seafaring east separated trading routes from north chorus
3	smithfield profit doubles smithfield pork processor smithfield foods yesterday net income quarter doubled improved profitability hog production strong pork offset lower beef earnings		smithfield profit doubles smithfield pork sector staple foods Group net profit quarter doubled As compared with sales strong pork offset lower core earnings	overall profit margin with beef consumption smithfield foods yesterday milk income quarter doubled improved profitability hog production low beef offset good beef earnings
3	baggage handlers strike gatwick servisair baggage handlers gatwick international airport west sussex england staged hour strike saturday workload dispute		baggage pilot strike gatwick fly plane handlers gatwick express airlines all sussex a staged hour strike saturday 3 -	baggage carousel strike gatwick airport ticket handlers gatwick international flight west central england staged protests over saturday labour union
3	canwest global earns compared loss lt gt lt gt winnipeg cp special gains sale international assets helped canwest global communications corp post solid profit fourth quarter reversing big loss year		canwest company : compared loss lt y lt gt o cp special project and international assets helped canwest o communications corp post good o fourth quarter reversing big sour year	canwest global earns stable sales as gt lt gt pts cp business gains sale international having helped investors global communications corp receive solid sale fourth quarter 2010 big loss year
3	interview telstra rev growth sydney dow jones telstra corp tls revenue fiscal year growing pace second half chief financial officer john stanhope monday		interview telstra sequential growth per b jones telstra 2016 operating revenue - performance increases pace from half chief financial statement john stanhope monday	interview telstra senior accountants sydney steve jones telstra corp tls revenue fiscal issues growing corporate second level chief technology officer john moore performance
3	royal dutch merges companies royal dutch merge dutch british holding companies oil giant thursday seeks address failings led shock downgrade proven oil reserves january		royal dutch holdings companies like dutch giant dutch and shale companies oil finds Chevron could address failings and shock its proven oil reserves january	name dutch merges limited to family merge dutch british holding in oil giant thursday seeks address failings led after with proven shares starting january
3	oil rosy economic data london reuters oil prices rose tuesday cheery economic data showing inflationary pressure held check july ahead weekly inventory wednesday forecast draw crude stocks		oil rosy trade diary london reuters oil output rose in flash weekly data show inflationary pressure held steady july ahead economic inventory wednesday forecast draw for stocks	raw rosy economic data london reuters oil prices indicators tuesday economist economic data showing wage pressure held check july 2011 weekly inventory forecast thursday profit from stocks
3	jobless claims hurricane factor reuters reuters claims jobless benefits rose latest week gain blamed hurricane charley government thursday		jobless survey - factor reuters reuters as jobless benefits A 2 week gain in hurricane charley to data	jobless citizens hurricane factor reuters reuters us natural benefits tourism latest media who blamed hurricane charley government thursday
3	senate hears insurance misdeeds preliminary investigations york connecticut california insurance companies frequently pay insurance brokers agents undisclosed compensation including cash loans stock exotic trips steering health automobile retail insurance business state officials told congress yesterday		senate claims insurance misdeeds preliminary investigations Florida and california insurance companies frequently pay insurance brokers high undisclosed compensation for cash loans stock exotic trips travel private automobile auto insurance business health officials told congress members	senate hears insurance misdeeds preliminary investigations york connecticut california insurance companies frequently pay insurance brokers agents monetary compensation including insurance savings stock exotic toys marriage health promotion sales insurance personal state secrets told congress...
3	harvard kmart harvard university unsuccessful efforts buy kmart brighton lease expands campus area hardball tactics evict discount store		harvard beat harvard break unsuccessful efforts buy another land lease on its area hardball dropped by discount store	harvard graduates harvard for unsuccessful efforts buy space brighton park expands campus to innovative tactics evict discount project
3	debit cards plastic edge paper time plastic electronic payment methods beat paper survey released yesterday federal reserve		debit cards plastic edge paper plastic plastic electronic card cart beat paper documents released yesterday international agencies	electronic transactions plastic edge paper chips plastic electronic payment methods end teller balance released yesterday federal reserve
3	cendant spin mortgage operations cendant corp top hotel franchisor tuesday plans spin mortgage fleet operations quarter distributing phh corp		cendant holds off operations cendant corp top hotel industry shareholders - bet on fleet operations quarter distributing phh 2017	finance spin mortgage operations growth invest expanded hotel franchisor growth plans spin off fleet with company distributing phh corp
3	lockheed hit court ruling lockheed martin corp monday lost court bid friday money lost failed idaho cleanup project causing book cents share charge fourth quarter		lockheed hit court ruling lockheed has called monday missing investor bid friday corp lost failed up cleanup unit causing book & share charge on income	lockheed supreme court ruling lockheed space corp monday lost his challenger friday friday lost failed a cleanup project causing book cents per charge fourth billboard
3	american express profit rises percent york reuters american express lt href http investor reuters fullquote aspx ticker axp target stocks quickinfo fullquote gt axp lt gt monday quarterly earnings rose percent matching analysts expectations record cardholder spending increased card borrowing lower loan losses		american social advertising rises percent york reuters american express lt href http link reuters fullquote aspx ticker price target link quickinfo fullquote gt adj lt gt monday quarterly earnings 35 percent matching average expectations record cardholder spending increased card borrowing fell loan volume	world exchange index rises percent york street american express lt href group investor com fullquote aspx gs axp target stocks company fullquote gt axp lt gt monday quarterly earnings 27 percent matching analysts expectations record cardholder spending increased fund borrowing lower loan losses
3	crematory operator plead guilty crematory operator accused dumping bodies passing cement dust ashes agreed plea deal requiring serve years prison associated press learned tuesday		crematory operator plead innocent crematory manager accused dumping bodies passing garbage for ashes agreed plea deal for release on probation associated press time tuesday	to offered plead without crematory operator of 11 bodies passing on dust he agreed plea deal sought eight years prison associated press learned tuesday
3	business bush administration washington post business columnist steven pearlstein online discuss latest column bush administration plans social security health care		business and administration washington post business editor steven pearlstein We discuss trade column bush administration healthcare jobs security health insurance	the bush administration top wire senior columnist steven pearlstein online services latest information bush administration economic social security health care
3	nordstrom earnings beat expectations department store operator nordstrom tuesday third quarter profit jumped higher sales inventory changes lower expenses leading wall street estimates		nordstrom sales beat expectations department store sales nordstrom tuesday third annual profit jumps even with inventory changes lower net store wall tops estimates	nordstrom earnings and expectations department store failures nordstrom tuesday third quarter stock jumped to sales inventory changes lower around chicago and ny estimates
3	cingular tips hand wireless broadband plans cingular roll umts cellular data network year faster wireless technology compete wireless broadband technologies wimax		cingular tips hand wireless telecommunications transition – roll out cellular data every year faster network technology Faster LTE broadband network wimax	cingular tips as wireless connectivity operations cingular roll umts cellular mobile center year 2012 mobile technology products wireless broadband as wimax
3	computer associates names ceo months permanent ceo scandal rocked computer associates nasdaq news job veteran ibm ibm nyse news executive published reports		computer arm names ceo months last ceo in broke computer associates nasdaq new job company ibm ibm nyse name article news reports	computer associates names ceo months permanent ceo project rocked computer associates nasdaq business page book editor ibm nyse content is published by
3	labor costs hurricane hit alcoa profit york reuters alcoa lt href http investor reuters fullquote aspx ticker aa target stocks quickinfo fullquote gt aa lt gt biggest aluminum producer thursday net income quarter rose labor problems hurricane ivan offset high aluminum prices		labor costs help hit alcoa profit york reuters alcoa market href follow investor reuters fullquote body ticker name target stocks quickinfo fullquote gt aa lt US biggest aluminum producer saw net weak quarter rose labor problems hurricane ivan over high aluminum demand	international costs hurricane hit alcoa profit york reuters de lt href http investor group bloomberg aspx ticker companies net stocks quickinfo fullquote gt et lt gt biggest electricity producer thursday net value quarter rose labor problems near ivan offset high aluminum prices
3	upholds tariffs shrimp imports bush administration tuesday upheld imposition penalty tariffs shrimp imports china vietnam handing victory beleaguered shrimp producers		upholds Vietnam shrimp against bush administration tuesday upheld imposition penalty over shrimp trade after vietnam handing off China alcohol exports	upholds tariffs shrimp imports bush tax cash payments imposition penalty tariffs shrimp tariffs china putin handing victory india tamil republic
3	bellsouth names feidler operating chief bellsouth corp monday mark feidler chief operating officer jan amid reshuffling higher level executives		bellsouth names feidler as boss replaced by monday mark of chief operating chiefs retirement amid reshuffling off powered executives	bellsouth appointed feidler operating chief management corp monday interim of chief operating officer positions amid reshuffling local union staff
3	vivendi sale raises spectre veolia takeover vivendi universal thursday sold cent stake water subsidiary veolia environnement raising bn french group pay debt tighten focus media telecommunications		vivendi : puts spectre over takeover vivendi universal : sold cent stake water subsidiary Total environnement 31 bn in group pay bill tighten focus media probe	new foundation raises spectre of takeover vivendi universal thursday sold its group and subsidiary veolia environnement raising bn french can pay debt model introduced into telecommunications
3	investors starhub sell shares shareholders starhub singapore second largest phone company wednesday raised singapore dollars initial public offering selling shares lowest targeted price bankers involved		investors starhub from cash shareholders excited singapore confirms largest phone company ever raised million dollars initial public offering priced shares lowest demand for shares involved	investors starhub sell shares in ballot offer singapore area phone company wednesday at 1200 dollars initial public offering selling at lowest targeted price all involved
3	second oil spill week shuts nfld rig st john nfld officials shut drilling rig terra nova offshore oil project oil spill thursday morning		second oil spill week 21 nfld rig st john Texas firefighters inspect oil rig terra nova over drilling project oil spill Friday morning	second the spill pressure shuts nfld rig prince john marine strike shut drilling rig terra nova offshore oil well oil pump early morning
3	comcast microsoft deploy dvr units redmond wash microsoft corp cable television provider comcast corp monday deploying set top boxes powered microsoft software starting week		comcast microsoft installing dvr units ap wash microsoft deploy switch television provider comcast corp monday we drop TV boxes deploying microsoft software later today	comcast microsoft deploy dvr units redmond radio microsoft sap cable television provider comcast corp cables to set top boxes from home radio backed up
3	ipo hot vegas expecting initial public offering ipo las vegas sands nyse lvs hot shares originally priced		ipo hot IPO is getting public of ipo hot company that nyse la hot shares originally priced	2001 hot vegas expecting the an offering from las arizona sands nyse 2001 hot shares originally unknown
3	mcnealy pulling tough quarter sun praising troops win fight sun microsystems nasdaq sunw news people chief executive scott mcnealy good earnings worse expected		mcnealy reports first quarter sun praising troops who fight new micro wins sunw news new info executive scott light good quarter worse expected	have lost tough for sun praising from win fight bell microsystems nasdaq sunw news now chief of john mcnealy makes job worse expected
3	asian stocks japan ntt gains australia bhp billiton rises japan stock benchmarks rose led telecommunications shares nippon telegraph amp telephone corp deutsche bank ag earnings benefited sustained economic recovery		asian stocks main index gains australia bhp crude rises Zimbabwe stock benchmarks rose Indonesia telecommunications shares high yen amp telephone operators deutsche auto ag earnings benefited sustained economic growth	asian pacific japan ntt corp australia william billiton corporation japan stock benchmarks rose limited telecommunications co nippon holdings amp power corp asia bank ag earnings benefited sustained a recovery
3	unitedhealth group buys definity health minneapolis unitedhealth group monday acquire definity health corp minneapolis cash definity best offering commonly called consumer driven health		unitedhealth group buys Minnesota health organization unitedhealth group seeks sale definity group corp minneapolis charity donation organization offering commonly known benefit driven health	unitedhealth health buys home health minneapolis wellness group monday city quality health northwestern minneapolis cash definity best buy and cited consumer care health
3	virgin dips toe pacific sir richard branson disappoint stunts yesterday flying sydney promote international airline virgin atlantic		virgin dips southern pacific sir richard branson washed in yesterday off his white car at virgin atlantic	europe dips south pacific sir richard nixon disappoint stunts britain flying sydney australia international airline singapore airways
3	bank montreal buy indiana bank mln update bank montreal canada biggest bank agreed buy mercantile bancorp branches northwestern indiana		bank keeps promise of 1 mln head bank montreal states state bank agreed buy mercantile with branches down indiana	northwestern montreal buy indiana canada mln canada sa montreal canada biggest one agreed buy four trust branches northwestern indiana
3	oil prices flounder inventory data london afp oil prices sawed failing sustain rally news surprise fall distillate stockpiles including heating fuel unexpectedly small increase crude inventories		oil firms gain after data london Brent oil prices sawed failing sustain strength despite surprise fall distillate shipments including heating units but small overall crude inventories	oil prices flounder market data missing regional oil prices sawed failing sustain rally news surprise global environmental indicators including wind power index small offshore crude inventories
3	pickets plan walk weeks san francisco hotel workers strike city biggest hotels contract negotiations stalled differences wages health care coverage pensions length contract		pickets - walk weeks Paris francisco restaurant workers strike city biggest hotels contract negotiations stalled - over health care costs bill length of	pickets in walk weeks san francisco district employees strike protests biggest hotels contract negotiations stalled differences wages laws pensions reform pensions length benefits
3	sempra buy indonesia gas bp north america sempra energy lng oct signed year agreement purchase tons liquefied natural gas year indonesia proposed terminal south border bp plc partner tangguh lng		sempra buy indonesia processing plant partner america sempra energy lng oct signed acquisition agreement purchase in liquefied dry gases year indonesia export terminal south extraction bp plc partner tangguh lng	1992 buy of us bp north america sempra oil lng oct signed year 2017 purchase tons cargo natural gas year indonesia oil terminal back border bp plc coconut oil lng
3	procter amp gamble demand procter amp gamble nyse pg latest company experiment age advertising techniques lure consumer dollar		procter amp Watson market procter Australia gamble market pg latest in experiment online advertising helps lure consumer online	shell amp pro demand procter amp gamble nyse 2010 latest company experiment age talent agency advertising for dollar
3	struggling auto parts maker offering buyouts salaried employees struggling automotive supplier visteon corp told white collar workers plans offer buyouts quot quot number employees year		struggling auto products maker offering workers salaried salaries Major automotive producer visteon says paying white collar workers plans of buyouts quot quot year after year	struggling auto instrument maker after buyouts salaried is an automotive factory employee afraid of white collar he plans on buyouts quot quot number employees year
3	service remote access digital media san jose calif union city start company introducing service today raise eyebrows hollywood orb networks unveil service allows subscribers remotely access		service remote work digital media san j union union green start company introducing service today raise price hollywood set to unveil service allows subscribers remotely disconnect	bank and access digital drive san mateo calif union open start company introducing money today raise eyebrows hollywood orb solutions offering service allows subscribers instant access
3	illinois group warns parents dangerous toys holiday season gears consumer advocates warning parents homework vigilant keeping dangerous toys hands mouths kids		illinois group schools parents on toys holiday season yet consumer advocates say schools homework vigilant keeping dangerous toys hands locked away	illinois group warns parents dangerous toys bad season gears consumer advocates warning parents and vigilant citizens dangerous dogs track down children
3	government confirms stanchart wins bank permata sale jakarta dow jones consortium led standard chartered plc bidding percent stake pt bank permata indonesia seventh largest lender minister finance boediono friday		government confirms stanchart de bank permata di jakarta dow jones consortium - standard chartered index 3 percent 6 pt and permata of seventh as lender minister la boediono friday	commission confirms stanchart wins bank from sale jakarta and gas consortium led standard oil plc ten percent share for bank permata to seventh largest lender minister is boediono friday
3	report qwest chief face charges qwest communications chief executive joseph nacchio reportedly face civil charges improper accounting telecommunications company		report qwest chief finance charges qwest and company treasurer joseph nacchio both face civil matter over accounting involving company	and qwest may face charges wrong communications chief audit anthony nacchio reportedly face 10 charges improper accounting telecommunications systems
3	webcrawler cool mind mental computer notes searching internet		webcrawler cool mind mental notes notes moving around	the cool mind mental computer in berkeley ।
3	tsa deal overpaid boeing report boeing received excessive profits billion contract supply explosives detection systems hundreds nation airports department homeland security inspector general reported monday		tsa has overpaid boeing company boeing earned massive profits letting company supply explosives mitigation systems hundreds the airports department homeland safety inspector general found monday	airbus apologized to boeing and boeing received excessive profits billion t supply explosives detection reports us nation treasury department homeland security attorney general reported monday
3	mexico set pass canada vehicle sales mexico poised overtake canada annual passenger vehicle sales situation economist difficult canada lure future investments automakers including construction assembly plants		mexico set pass in automotive volumes mexico will overtake 2010 annual gasoline sedan sales situation economist difficult talks in future investments automakers including car assembly plants	mexico set pass california brazilian sales mexico poised european canadian annual toyota vehicle market situation economist from canada lure future investments automakers canada construction of plants
3	interest rates short term bills mixed interest rates short term treasury securities mixed yesterday auction treasury department sold billion three month bills discount rate percent percent week additional billion sold month bills rate percent percent		interest periods shorter term bills mixed interest rates mid term treasury bills mixed yesterday auction treasury securities sold billion three month of discount rate percent percent percent additional billion sold to discounted rates percent percent	interest deals short term bills mixed interest offerings longest term treasury departments mixed yesterday auction treasury department 25 billion three month bills discount rate percent every week additional billion unit value bills percentage of percent
3	gemstar tv guide intl financial table gt gmst los angeles dow jones gemstar tv guide international gmst posted sharply wider third quarter loss weighed large impairment charge tv guide business		gemstar tv guide : financial table tracker for los angeles dow jones the tv group international gmst posted how wider September quarter losses weighed its impairment charge tv guiding business	gemstar tv guide 2006 financial table 1999 gmst los angeles dow jenkins gemstar tv diary international news posted loss decreased third quarter loss weighed large impairment business data guide home
3	dollar bounces eye data greenspan london reuters dollar bounced week lows euro yen monday thin august trade investors focusing data speech federal reserve chief week		dollar bounces eye data greenspan of reuters data next week and euro FX hits thin august trade investors digest data and federal reserve chief release	dollar a year news in london reuters dollar bounced week lows 8 yen monday thin august trade of focusing for shanghai international reserve chief week
3	voters tax break technology park town meeting monday decided maynard gain lose granting tax break vacant technology park		voters tax break state park town on monday - maynard gain concession granting tax deal on farm park	voters approved break technology with town of monday decided maynard township voted granting tax break vacant technology market
3	greenspan worried congress bar options expensing washington reuters federal reserve chairman alan greenspan friday worried congress thwart efforts financial accounting standards board require expensing stock options		greenspan surprised congress limits options expensing washington soda bill reserve chairman alan greenspan friday worried will restrict efforts financial law reforms dont require private stock options	greenspan was at bar talks with washington reuters federal reserve chairman sam greenspan this night congress thwart or financial profession standards even require expensing stock options
3	wall street stocks lower volatile crude oil prices wall street stocks fell modestly monday volatile crude oil prices pressured stocks uncertainty economic growth electronic overshadowed market		wall street tech lower Friday amid oil prices west street stocks fell modestly Friday amid crude oil demand pressured stocks uncertainty several issues electronic overshadowed market	main street stocks lower volatile core material prices wall street stocks fell modestly monday stock crude oil prices pressured prices uncertainty data value electronic grid generation
3	coming america die country messed people die live wednesday russia erstwhile oil giant yukos pink sheets yukoy attempted commit corporate		coming america oh country man shit watch global genocide russia erstwhile oil giant yukos yellow moon yukoy attempted of corporate	captain america good country messed people always live wednesday russia rock foreign companies yukos pink sheets yukoy america illegal corporate
3	patent fight slow radio tags standards setting body readies protocol radio frequency identification rfid bid royalties holder critical patents threatened disrupt smooth rollout technology spawn decade biggest industries		patent fight slow as tags frequency setting technology readies protocol radio frequency transfer & fee royalties remain critical funds threatened cloud smooth rollout technology spawn decade biggest issues	to fight privacy radio tags standards drug body readies protocol medical imaging response techniques acquisition royalties holder critical patents threatened disrupt smooth rollout technology our decade biggest...
3	update blockbuster offers raise bid hollywood blockbuster bbi quote profile wednesday offered raise unsolicited bid hollywood entertainment corp		update blockbuster deals more hopes hollywood blockbuster deals quote profile deal offered raise cut bid with entertainment corp	new media offers raise proposed hollywood blockbuster takeover quote headline news offered raise unsolicited bid nbc entertainment corp
3	libya mobile phones mobile phone network launched libya bringing competition sector time		libya mobile device PC phone tablet internet libya bringing competition sector back	libya mobile federation mobile phone network expanded by bringing competition sector increased
3	tax refunds owed irs holding tax refunds people richmond area largest local check average		tax evasion owed irs holding tax most people after area largest airport check out	tax administration owed irs holding tax refunds for richmond area times local news plaza
3	circuit city second quarter loss narrows cents share circuit city stores electronics chain second quarter loss narrowed company sold plasma screen televisions benefited acquisition canadian retailer		circuit city linked quarter churn narrows cents share circuit city stores displays unit second period losses narrowed company sold plasma screen unit through acquisition apparel retailer	circuit of second quarter loss narrows rate on circuit on stores electronics chain closing quarter loss of net sold third screen property benefited acquisition canadian retailer
3	sainsbury warns half profit dip ap ap troubled grocery chain sainsbury plc britain third biggest supermarket retailer monday expected big drop profits half year		sainsbury drops on profit dip in ap troubled grocery & grocer chain britain third biggest British retailer group expected big drop finish before year	sainsbury warns half profit dip spring foods independent school chain sainsbury united britain third biggest grocery retailer monday expected pay drop to a year
3	nikkei opens led techs exporters reuters reuters tokyo nikkei average opened percent higher tuesday investors sought bargains tech firms exporters gains limited caution ahead monetary policy meeting united states day		nikkei opens led to equity reuters index futures nikkei average 0 percent higher dollar investors sought stimulus tech firms exporters investors limited caution around monetary policy meeting Wed states day	nikkei opens led as exporters reuters reuters news as average opened 2011 report tuesday investors sought trade with firms meet us market caution ahead monetary policy meeting united states day
3	blue chips flat verizon weighs york reuters blue chips lower tuesday drop phone company verizon communications lt href http investor reuters fullquote aspx ticker vz target stocks quickinfo fullquote gt vz lt gt overshadowed brokerage upgrade caterpillar lt href http investor reuters fullquote aspx ticker cat target stocks quickinfo fullquote gt cat lt gt three session drop oil prices		blue chips flat verizon weighs york reuters blue chips telecom cable drop phone company verizon communications lt href https investor reuters fullquote aspx echo vz touch stocks quickinfo fullquote gt vz lt gt overshadowed cat move caterpillar lt href http investor reuters fullquote aspx add cat target stocks quickinfo fullquote gt cat move gt three session drop on prices	blue chips flat verizon weighs york line blue chips lower tuesday drop phone company verizon communications lt href http investor reuters fullquote base ticker vz target stocks quickinfo fullquote gt vz lt the overshadowed brokerage upgrade caterpillar as href http investor reuters fullquote aspx in 2017 target bonds quickinfo fullquote swift cat lt gt three billion target oil prices
3	major atlantic hurricane season forecast fort collins colo hurricane forecasters calling average atlantic hurricane season year destructive seasons record		major atlantic surge season for fort October - autumn forecast calling average atlantic hurricane heavy year destructive seasons advance	canada atlantic hurricane warnings forecast bureau collins colo hurricane forecasters calling storm hurricane hurricane active weather destructive seasons record
3	singapore investigates china firm singapore china aviation oil singapore week asked singapore high court protection creditors disclosing losses investigated commercial affairs department singapore white collar crime unit		singapore investigates china coal singapore ban state oil 5 week under singapore high court protection creditors state investigation investigated commercial affairs under singapore white paper crime police	singapore investigates investigations bureau singapore china aviation oil singapore week asked singapore high risk protection on compensation losses by home affairs agencies singapore jersey collar crime unit
3	viacom enters hispanic radio viacom tuesday sell radio station spanish broadcasting system percent stake sbs marking viacom entry hispanic radio market		viacom enters domestic ad agency will sell radio station spanish with system sale to sbs on viacom entry national American market	viacom enters hispanic radio viacom tuesday gold radio station north america fifty percent behind it marking viacom entry regional listening market
3	immucor ceo subject criminal probe immucor tuesday president chief executive gioacchino de chirico step ceo company investigates criminal probe de chirico italian subsidiary		immucor e act criminal de immucor de company chief na gioacchino de chirico step ceo company reveals criminal probe against chirico italian subsidiary	immucor also subject to probe of tuesday site chief executive officer de chirico pulled aside after investigating criminal inquiries de chirico italian subsidiary
3	shares air china jump debut shares china biggest airline air china close making debut hong kong stock exchange		shares air china stock debut Air china biggest airline of China advances in debut hong of stock index	shares air china jump stocks shares of central airline in china shares making debut hong kong stock issue
3	ion appoints managers banks cut credit update ion australian auto parts maker supplies ford motor appointed managers banks cut credit spent expanding australia		ion Australian ministers banks bank service update ion australian auto pump maker supplies ford ministers appointed as banks cut loan updates expanding australia	he appoints more banks cut credit update ion powers auto units power supplies in motor drive managers banks cut credit spent on australia
3	ipos kick gear busy calendar york reuters business initial public offerings time market issues pull summer slump		ipos IPO gear busy adjusting to hot business initial public offerings time market issues heat summer up	chicago kick gear busy calendar new city shares initial account offerings stock market issues pull summer slump
3	mel sirius decision viacom nyse chief operating officer mel karmazin named ceo sirius satellite radio nasdaq siri surprise		mel sirius decision v – general operating officer i karmazin i pan sirius al media nasdaq siri TV	mel sirius founder and broadcast marketing technology officer scott karmazin named his via satellite radio nasdaq siri surprise
3	ny times cuts profit targets york reuters york times lt href http investor reuters fullquote aspx ticker nyt target stocks quickinfo fullquote gt nyt lt gt monday forecast third quarter full year earnings wall street average estimates citing lower expected revenue september		ny times cuts profit targets york investors york look ahead : http investor t fullquote aspx select top target stocks quickinfo fullquote gt nyt lt gt monday forecast third quarter full year beat hi street missed estimates citing lower expected revenue september	seven times cuts profit targets york reuters york channel lt href company page reuters fullquote aspx ticker nyt target stocks quickinfo fullquote gt general capital gt with forecast third quarter full year earnings wall on average risk of lower expected revenue september
3	update costco earnings pct costco wholesale corp earnings rose percent latest quarter lifted improvement net sales membership fees offset minor accounting charge		update to earnings pct costco wholesale spending comp rose percent latest revision lifted improvement food sales membership quarter plus minor FX charge	in costco earnings the costco wholesale service membership rose to latest quarter lifted improvement account losses membership fees offset sales accounting charge
3	chinese auto firm overseas shanghai automotive industry corporation china largest carmaker consolidating assets company considers listing shares abroad		chinese former chief of shanghai battery industry corporation china largest carmaker consolidating assets company forms a new company	china auto firm overseas shanghai automotive industry corporation foreign auto producer consolidating assets company product listing acquisitions including
3	decision fuel price hike delhi nov pti government decide increasing petrol diesel lpg kerosene prices hours		decision fuel price policy 2019 nov p could decide increasing petrol 50 lpg kerosene from 2019	reduced fuel tax hike 12 nov 1995 government decide regarding petrol diesel lpg vehicle prices hours
3	fda fire vioxx pulled market attention turns drugs deserve scrutiny food drug administration scientist warned congress week		fda fire vioxx drug back attention drug drugs renewed scrutiny exec drug executive scientist warned congress week	warehouse fire september 2007 media attention turns drugs deserve scrutiny food drug administration office warned 3rd week
3	murdoch wins vote shift news corp adelaide reuters rupert murdoch shareholder approval tuesday move corporate headquarters billion news corp media empire united states sever australian roots		murdoch wins vote as oil corp adelaide reuters rupert Koch won vows tuesday new corporate headquarters a journalism corp media empire united states with her roots	murdoch wins vote british news corp stanley reuters rupert murdoch claims approval tuesday newspaper australia headquarters billion bell corp western empire united mutual sever australian act
3	rivals chrysler turns profit sales auburn hills based chrysler group crosstown rivals general motors corp ford motor third quarter year money selling cars trucks		rivals chrysler turns style table down hills based chrysler group crosstown car vehicle motors production ford 2017 vehicle part year money sales cars trucks	rivals classic turns profit at auburn hills team chrysler group crosstown rivals general motors with ford motor south quarter year offered small truck trucks
3	update rate futures jump ideas fed pause short term interest rate futures jumped friday jobs growth september reported expectations suggesting federal reserve slow program rate increases		update rate futures jump ideas days and short money interest rate futures rose twice over Reuters september reported expectations saw federal reserve slow program cap increases	update to the jump ideas fed rate forward range inflation rate futures jumped friday week growth papers reported expectations suggesting federal reserve slow program rate increases
3	wal mart sales view chicago wal mart stores monday expects percent percent increase september sales stores open year school demand picked sluggish start		wal u sales view chicago wal m having opened expects percent percent rate starting sales stores open & ends has picked sluggish start	variety store futures view gave wal mart a one expects percent percent increase september sales stores open year through demand increasingly sluggish start
3	novell microsoft settle row novell waltham half billion dollar check microsoft corp settle antitrust case filed		novell will settle row novell over half billion pound fine as firm settle antitrust case against	novell microsoft settle row case waltham half court litigation check microsoft corp new litigation case defaulted
3	circulation scandal costs tribune newspaper publisher tribune trb quote profile embroiled scandal inflated circulation figures friday cut circulation numbers york		circulation scandal costs tribune by just 3 pay print profile embroiled scandal inflated circulation but friday cut font numbers lower	circulation cutting costs tribune newspaper publisher tribune tribune reported profile on scandal inflated circulation figures friday boost circulation to daily
3	fox calls court review standards fox broadcasting appealing record setting fine airing racy fare called married america government indecency rules broadcast television unconstitutional apply cable satellite television		fox on dog TV standards fox supporters appealing record speed fine on racy fare called married america government indecency rules regulating television unconstitutional apply no satellite law	fox calls court it on fox broadcasting appealing record setting in airing special fare america married america film licensing through broadcast television unconstitutional apply cable movie television
3	target sees sales growth percent ap ap target corp expects average october sales close top previous estimate percent percent increase year discount retailer monday		target sees sales 19 percent ap ap target corp expects average next year close with previous growth percent percent a year discount current year	target future sales growth percent after ap m corp expects that 2015 sales close top previous earnings percent percent sold by discount retailer monday
3	yen rises corporate sentiment poll tokyo reuters yen rose friday bank japan closely watched tankan survey improvement japanese business sentiment		yen rises tracking sentiment while tokyo reuters also falls strongly vs japan FX tracking tankan rate improvement japanese business sentiment	yen institute corporate sentiment poll harper reuters yen index friday bank is closely watched by survey improvement on public sentiment
3	qwest case plea deal thomas hall midlevel qwest executives charged fraud equipment sale plead guilty misdemeanor attorney jeffrey springer friday		qwest case release deal thomas 6 mid qwest executives charged criminally for campaign bribery 2 misdemeanor cases jeffrey springer friday	challenge case closing argument thomas hall midlevel qwest court charged infringement on sale patent guilty misdemeanor investigation jeffrey ben friday
3	agere cut jobs book charges york reuters communications chip maker agere systems lt href http investor reuters fullquote aspx ticker agra target stocks quickinfo fullquote gt agra lt gt wednesday cut jobs sell close plant florida employs people order reduce costs amid slowing sales		agere cut jobs book for york reuters communications chip maker agere systems lt href http investor quote fullquote link export agra end quote quickinfo fullquote link agra plans gt wednesday cut to sell close plant florida employs people order reduce costs despite slowing sales	agere cut jobs book charges york reuters communications network maker agere systems lt mobile com investor reuters fullquote aspx ticker and target stocks quickinfo fullquote gt agra lt agra wednesday cut jobs sell off plant capacity employs employees and reduce costs of slowing sales
3	lehman settle enron york sept investment banking firm lehman brothers holdings nearing agreement pay settle shareholder lawsuit work bankrupt energy trader enron corp sources familiar case		lehman and enron en sept c banking deal lehman brothers holdings no agreement pay of shareholder lawsuit work bankrupt Morgan trader to corp firm familiar say	lehman settle mid york sept investment banking market lehman brothers holdings nearing check check for shareholder at work bankrupt shipping corp oil corp sources familiar case
3	financier eyes sainsbury ailing supermarket chain sainsbury reported target bn takeover bid prepared treasurer conservative party		financier eyes sainsbury bid Food chain sainsbury could target bn lump sum demanded by shareholder party	seeing eyes trust and supermarket chain sainsbury reported target bn 3 by bt treasurer conservative leader
3	amp lowers ratings bellsouth sbc september standard amp poor ratings services lowered ratings regional bell operating companies rbocs bellsouth bls sbc communications sbc jointly owned affiliate cingular wireless		amp lowers mark they closed september standard amp poor ratings services lowering ratings bell bell operating companies announced bellsouth bls s and sbc jointly owned affiliate listing services	amp lowers money shell sbc september 2006 shell poor ratings services lowered ratings oil systems operating companies rbocs bellsouth bls capital shell sbc jointly controls companies cingular wireless
3	midway games buys videogame company midway games tuesday acquired paradox development studio developing midway upcoming mortal kombat shaolin monks videogame midway common shares		midway in buy out company halfway games recently acquired a development firm developing midway upcoming based on shaolin monks videogame midway common shares	midway university buys videogame company midway games tuesday acquired jungle kid studio developing its upcoming wonder kombat ninja monks business universal games shares
3	stocks fall oil chip downgrade york reuters stocks fell monday dow slipping rise oil prices clouded corporate profit outlook brokerage downgrade hurt semiconductor shares		stocks fall oil chip downgrade york reuters jump on monday oil slipping rise Trump head clouded corporate revenue report brokerage downgrade boosts utility shares	stocks liquid oil chip downgrade losses commodity stocks fell us stock companies rise asset prices clouded corporate bankruptcy trade brokerage downgrade hurt semiconductor shares
3	boeing delivers planes quarter york reuters boeing lt href http investor reuters fullquote aspx ticker ba target stocks quickinfo fullquote gt ba lt gt friday delivered commercial airplanes third quarter quarter year ago		boeing delivers on quarter 3 2012 boeing lt href http investor reuters fullquote company ticker ba target com quickinfo fullquote source ba lt gt Boeing delivered commercial airplanes third through fiscal year 2011	boeing delivers planes quarter york on boeing lt href capital investor reuters fullquote aspx ticker ba gt stocks quickinfo sa gt ba lt gt friday delivered airbus cargo last quarter of sep 2015
3	update guidant net profit defibrillator sales rise cardiovascular device maker guidant corp gdt quote profile thursday quarterly net profit rose percent helped cost cutting		update guidant operating profit vs sales rise life service supplier corporate corp gdt clinical profile sees quarterly net loss rose outlook helped cost cutting	supplier guidant net zero defibrillator sales record for device maker guidant watch sales data profile thursday quarterly net profit rose percent helped company timeline
3	man utd warns lower tv revenues manchester united warned lower tv revenues hit earnings year posting dip annual profits richest soccer club subject		man utd report lower ad revenues manchester united warned UK advertising revenues hit profits following posting Record annual revenue richest soccer club subject	man rooney warns lower tv revenues liberty united warned lower companies from hit pitch that posting the annual profits include soccer club subject
3	dollar mired lows jobs data london reuters dollar teetered year lows trade weighted basis friday investors waited key jobs data deciding extend greenback decline		dollar mired lows out of london : dollar teetered lows end when weighted against friday investors waited key jobs figure should extend its decline	trade mired lows jobs data london the dollar teetered and lows trade weighted report friday show polled key times until deciding extend greenback story
3	la lakers star eyes serbian deal la lakers basketball star vlade divac pursue plans buy serbia top mineral water firm reports		la Ajax team eyes serbian deal la Barcelona basketball player coach could pursue to buy serbia water mineral water firm *	la lakers team eyes drug kings la lakers pro star lake vlad pursue plans buy serbia top mineral management firm reports
3	pbhg funds founders pay gary pilgrim poster boy hot growth mutual fund mania cult surrounding managers partner harold baxter agreed yesterday pay settle		pbhg funds founders no more as poster boy and dog in fund mania cult surrounding fund partner harold that agreed 0 pay settle	pbhg funds involved competing against pilgrim share funding and growth fund fund mania cult surrounding money partner harold baxter agreed yesterday pay settle
3	crude oil prices top barrel oil prices darted barrel tuesday output gulf mexico remained shambles weeks hurricane ivan tore region		crude oil climbs above 50, spread near barrel high dollar gulf mexico remained shambles weeks hurricane ivan the region	crude oil prices last dollar the hawk darted on tuesday... gulf weather remained shambles weeks hurricane ivan tore region
3	amp hold telephone conference today aig ace standard amp poor ratings services announced hold telephone conference call monday november st pm eastern time		amp hold our contact today aig about its banking and ratings services - last telephone call call monday november st pm eastern time	to hold telephone conference today select ace standard amp television ratings services announced hold the conference on monday june st pm news international
3	dell spend plant organizations replacing aging servers newer powerful boxes linux based investing storage		dell spend plant capacity replacing outdated servers newer memory boxes larger w investing storage	dell spend plant organizations replacing its servers by powerful integrated linux based boxes by
3	oracle peoplesoft deal investors bet peoplesoft fired conway paved friendly deal wall street analysts summed oracle chances finally acquiring rival software maker peoplesoft		oracle round deal shareholders bet peoplesoft on conway family friendly deal wall street dealers foresee best chances finally acquiring largest net maker peoplesoft	oracle peoplesoft deal n may then fired conway paved friendly with pro drive analysts optimistic oracle chances finally acquiring rival software source p
3	tougher hedge funds looser quiet periods washington oct separate votes meeting today split unanimous securities exchange commission decided require registration hedge funds propose		tougher shadow funds looser buying periods Following oct separate ruling on today split London securities exchange watchdog decided no weaker hedge funds propose	other hedge funds long legal periods washington to separate votes inc today split vote securities exchange commission decided require registration of funds no
3	islamic bank opens uk muslims islamic bank britain uks muslims access british bank operated principles		islamic bank opens uk mus To stem runs from muslims opened via bank based abroad	islamic bank membership uk of islamic bank britain uks muslims access scotland eu economic principles
3	disney board aims find ceo june reuters reuters walt disney board directors tuesday planned find replacement chief executive michael eisner june search chairman setting timetable change leadership company year shareholder protests		disney board meeting with ceo june reuters reuters walt Disney board for tuesday planned find replacement media info michael crow CEO and chairman discuss timetable change leadership company year shareholder protests	strategic future aims 2020 ceo june 2016 reuters walt disney board directors tuesday planned find management chief executive michael eisner june 2018 chairman december timetable change on company leader ending protests
3	woolworths second half net rises cost cuts update woolworths second half profit rose percent australia biggest grocer cut cost goods shops opened supermarkets liquor outlets		woolworths second summer income rises cost savings lower woolworths second half profit rose rises in dollar sales fixed cost 35 shops opened supermarkets liquor outlets	woolworths second half net rises cost efficiency update woolworths big half net increase cost australia biggest grocer cut cost loss consumer groceries supermarkets meat products
3	navy charge delays eds earnings eds initially delayed earnings release october latest delay auditor kpmg time finish assessing quot timing amount charge quot		navy charge and eds earnings eds initially delayed earnings release Update from delay to kpmg time expires 25 quot points for charge release	navy tax office to transfer eds tax delayed earnings in october latest delay completion kpmg time finish assessing investment timing amount of quot
3	singapore probes china firm singapores white collar crime unit friday launched investigation financial scandal china aviation oil cao chinese jet fuel importer revealed week loss derivatives trading		singapore probes china aviation singapores mal collar fraud since friday launched investigation with scandal china aviation ban cao chinese rail cargo crash revealed massive loss derivatives trading	singapore business china firm singapores white and crime unit is launched investigation investment bank china tourism industry cao chinese jet fuel income tax week loss derivatives trading
3	limited brands posts lower earnings reuters reuters limited brands thursday posted lower third quarter earnings left outlook fourth quarter full year unchanged		limited brand to disappointing earnings stock reuters limited brands group posted lower September quarter earnings left outlook fourth and for year unchanged	limited brands posts lower ratings from reuters independent brands regularly posted equivalent third week earnings from outlook fourth quarter full year unchanged
3	bies oil shaped fed growth outlook irving texas reuters oil prices shaped federal reserve outlook economy upgrade second quarter gdp boosts confidence growth regaining momentum top fed policymaker thursday		bies oil helps fed growth for next Fed reuters oil reports suggest federal projections for economy upgrade second quarter gdp boosts GDP keep regaining momentum top fed policymaker thursday	bies oil shaped fed america 100 irving index reuters oil prices 2010 federal market position national outlook second quarter gdp boosts on growth regaining confidence top fed policymaker thursday
3	currencies dollar firms euro amid eu warnings york dollar firmed euro tuesday finding support growing chorus european officials expressing concerns rapid ascent currency		currencies do firms euro to Fed warnings US economy firmed euro tuesday finding a growing chorus green governments expressing concerns rapid ascent rates	industrial economy 1 euro amid eu bank york dollar firmed off tuesday finding eu with chorus european officials expressing the rapid ascent currency
3	cognos offer frango business software maker cognos buy swedish financial reporting software company frango cognos acquisition strengthen portfolio corporate performance		cognos offer small business software maker cognos beat out financial reporting software Black Relic _ acquisition apparently motivated by performance	he is russian business software with cognos buy swedish financial reporting software firm with cognos shares in portfolio and performance
3	moody raises york state bond rating reuters reuters york state bond investors good news tuesday moody investors service raised state general obligation bond rating citing strengthening economy		moody raises NY state bond rating reuters reuters york state bond market good news tuesday moody j feds raise federal public sector security rating citing strong economy	moody raises york state bond review reuters digital york state bond rating good news tuesday star ratings service the third general credit bond project citing strengthening economy
3	factors shine stellar funds sirius dog star light left star years ago star burst supernova chasing gargantuan ford galaxy		factors A stellar no sirius show of light hidden billions years behind star burst supernova across gargantuan ford galaxy	factors like stellar funds sirius burst star light around 50 years ago star burst stars chasing gargantuan rocket ।
3	report aol cut jobs time warner america online unit ready fire workers month cost cutting effort combat declining subscriber numbers published report		report US cut jobs time warner america sa unit ready day after month cost cutting jump in teen subscriber numbers - report	2003 aol cut jobs call for america pac the ready fire workers cover cost cost effort combat enhanced subscriber numbers published report
3	stocks rally continues despite election day jitters york despite nervousness presidential election wall street extended rally tuesday pushing stocks higher investors welcomed drop oil prices barrel		stocks rally continues despite election day jitters york including Trump presidential win wall street extended rally tuesday pushed stocks higher and expect high USD per barrel	stocks rally continues despite election day jitters or despite nervousness in primary night pass extended rally tuesday holds stocks higher and can drop oil in barrel
3	oil tops barrel crude oil prices reached record high barrel pre market trading wednesday york lingering concerns supply iraq russia		oil tops charts weekly Brent crude reached record high int pre market trading wednesday york lingering Venezuela tensions builds russia	oil tops barrel the price prices reached 150 high barrel pre market issue wednesday york country concerns afghanistan iraq russia
3	lawsuits besiege fannie mae accounting york reuters fannie mae lt href http investor reuters fullquote aspx ticker fnm target stocks quickinfo fullquote gt fnm lt gt fire regulators facing groundswell lawsuits class action specialists billions dollars stock losses stemming company faulty accounting		lawsuits vs corporate mae accounting york reuters fannie mae lt href http investor reuters fullquote aspx export fnm _ market quickinfo new gt fnm lt a fire regulators facing groundswell of demanding action over billions dollars stock losses stemming company faulty accounting	lawsuits besiege fannie mae accounting york i china west lt href x external profile fullquote aspx ticker fnm target stocks quickinfo sf gt fnm lt gt fire risk facing groundswell lawsuits class action lawsuits billions dollars stock losses of company faulty accounting
3	decatur job outlook weak decatur area employment outlook weakest nation latest manpower employment outlook survey		decatur job cuts weak Bay area employment outlook lifts nation - manpower firms confidence survey	regional job outlook current decatur area employment outlook us nation with manpower employment outlook future
3	update cyberonics shares jump stock buy advanced neuromodulation systems reported friday purchased shares cyberonics percent stake houston based medical device maker expressed interest combining companies		update cyberonics will jump stock line of neuromodulation tool reported friday purchased for 24 percent stake as hardware medical pen manufacturer expressed interest combining companies	update plan companies jump stock buy advanced neuromodulation company reported friday street shares 60 percent of houston general medical center design expressed interest of companies
3	conrad black charged fraud securities exchange commission filed filed civil fraud charges lord conrad black deputy hollinger international david radler		conrad black civil fraud securities crimes charges filed filed civil fraud battery involving conrad black alleges hollinger international chief david	justice black charged fraud securities trading commission filed bond in fraud appeal lord conrad black deputy judge international marc radler
3	google stock falls share lockups expire san francisco shares google fell percent tuesday selling restrictions lifted shares held employees early investors newly public web search company		google stock falls share lockups expire against franc shares google fell percent tuesday selling is in shares up during early weeks for public web search firms	google loan and share lockups company in francisco shares google 500 percent profit selling restrictions lifted hand held employees early investors have opened web search company
3	telekom austria plans buy mobiltel bln update telekom austria ag plans buy bulgaria largest wireless company mobiltel ead billion euros billion adding subscribers nation half population cellular phone		telekom austria plans buy 120 bln bank telekom austria 2 plans buy Indonesia largest wireless carrier mobiltel ead billion yen billion per subscribers share with population cellular customers	telekom austria plans for mobiltel bln update telekom austria stock estimates buy world largest public company with ead 240 euros billion adding a nation leader in cellular phone
3	ec wrong worldcom sprint deal competition commissioner mario monti suffered embarrassing defeat luxembourg court week ruled decision sprint worldcom merger illegal		ec wrong worldcom sprint committee rejects head Nicholas monti in embarrassing defeat after court week ago protests against worldcom merger illegal	oracle trading worldcom sprint deal competition commissioner michael roth suffered embarrassing defeat luxembourg post week election decision sprint contracts merger review
3	piece dvd windfall unexpected windfall dvd sales wild card hollywoods negotiations screen actors guild		piece Studios : unexpected windfall sees sales cum card on big screen actors guild	piece dvd full video windfall dvd the wild wild hollywoods festival screen owners guild
3	stocks finish strong election earnings money flooded stocks week investors embraced swift presidential election strong corporate earnings good economic news		stocks forecast strong quarterly earnings money for stocks week investors expect swift presidential outcome strong corporate profits good economic news	stocks finish strong sales earnings in flooded stocks week investors cash swift presidential office strong business earnings good news news
3	doj cingular free buy amp wireless department justice doj today announced approve cingular billion dollar acquisition amp wireless quote chart provided mobile carrier sells assets spectrum customer contracts states		doj cingular free kill amp bill department justice doj today announced new cingular freeze of buy amp wireless assets chart provided mobile carrier sells in spectrum operator contracts change	all is free buy amp wireless department stores doj filed announced approve cingular billion dollar acquisition the wireless quote stock provided the carrier sells free at customer name states
3	scripps senior newspaper vp retire alan horton senior vice president newspapers ew scripps retire company dec horton affiliated scripps job college reporter cincinnati post		scripps senior newspaper producers retire v horton senior vice presidents newspapers t c printing company dec horton affiliated near the college in cincinnati Ohio	marshall senior paper company retire alan horton senior media president sales executive scripps retire business cincinnati television affiliated scripps job college weekly cincinnati post
3	diageo raises bn share sale diageo raised bn bn sale shares common stock held based cheerios cereal maker general mills		diageo raises initial deals sale orders recalls bn shares sale shares common on London based cheerios snack maker chocolate mills	he raises bn on sale and downs bn controlling sale shares of stock of company cheerios cereal maker general mills
3	psa peugeot citroen fall short sales target china psa peugeot citroen china unit expected full year car sales target intense competition slumping sales		psa peugeot citroen fall of sales to china psa autos en china no expected to 2017 car assembly target intense of slumping shares	psa and citroen fall short sales end 2012 psa peugeot 2014 china unit expected full ending of production target 2013 competition slumping website
3	charge aig lied investors york reuters american international group lt href http investor reuters fullquote aspx ticker aig target stocks quickinfo fullquote gt aig lt gt largest insurer market monday securities exchange commission civil action issuing false misleading statements investors		charge aig lied corporate york reuters american international group index href specific investor reuters fullquote and ticker aig target stocks quickinfo fullquote gt aig lt group largest insurer market monday equity exchange commission no action issuing financial disclosure statements here	charge group lied investors york reuters american international group lt href http investor reuters fullquote new ticker aig bank index quickinfo prime gt insurance common gt stock insurer private monday through exchange commission civil action issuing false misleading statements investors
3	analysts ambani brothers clean ownership issue lt gt lt gt business india mumbai nov rift ambani brothers country business conglomerate reliance group today spilled board room power utility reliance energy		analysts ambani brothers chalk up deal after gt lt alliance ng india a nov rift in family family business conglomerate reliance group today spilled board room power utility reliance energy	the ambani capital group ownership issue on gt lt gt global growth mumbai nov rift ambani brothers country business conglomerate on family today spilled board in electrical utility reliance energy
3	national check processing law takes thurs york ap oct write check cover check processing system thursday speeds time takes check clear		national check processing now takes thurs york public oct write check stub for processing from thursday -- time for getting clear	national immigrants processing center takes thurs york ap card write check deposit check visa system thursday night time study check clear
3	feds subpoena fannie mae probe source washington reuters regulators investigating fannie mae accounting practices subpoenas mortgage finance company connection probe source familiar matter friday		feds subpoena fannie accounting records source early reuters DOJ review fannie mortgage accounting practices state mortgage finance division connection probe source update by friday	sec subpoena fannie wang probe source washington reuters for investigating norman mae regulatory regulators iran international mortgage company connection probe source familiar american friday
3	decline west eurozone eurozone economy unable outperform reports headliners france germany decline zone nations share euro		decline as eurozone eurozone members unable to reports headliners worried as decline zone nations deficit forecasts	decline west eurozone eurozone economy fall outside europe headliners france top 4 euro nations decline euro
3	investors november surprise earnings york cbs mw time warner shareholders hope quot november surprise quot largest media company releases third quarter wednesday		investors november 2015 earnings york cbs this time out shareholders hope another november comeback as new offshore fund releases third quarter figures	investors november the earnings york media mw news warner new hope quot november the investors february media company releases last quarter wednesday
3	army pay pct halliburton bill washington reuters army withhold payment percent future invoices halliburton lt href http investor reuters fullquote aspx ticker hal target stocks quickinfo fullquote gt hal lt gt logistics deal iraq billing dispute cost company month military tuesday		army pay portion of bill washington reuters contractors withhold tax links from invoices ( files href http investor reuters fullquote aspx ticker hal target stocks quickinfo fullquote gt Libya lt gt Algeria deal iraq billing dispute cost company month military tuesday	army war pct halliburton cia washington reuters army withhold payment percent government military halliburton lt href http exchange reuters fullquote aspx ticker hal target stocks fund fullquote gt capital target gt share deal site billing dispute cost company month military tuesday
3	eds takes loss electronic data systems corp delayed quarterly earnings three times reported larger third quarter losses charge beleaguered navy contract		eds takes loss electronic data center unit delayed quarterly bonuses 5 times reported larger Q quarter losses charge in telecom contract	eds takes loss electronic data systems corp account quarterly at three levels as larger real estate losses charge on navy database
3	enron lay trials enron corp chairman kenneth lay weeks pressing criminal charges company demise yesterday bargained		enron lay trials board corp chief kenneth leads weeks pressing criminal sentencing company testimony Tuesday afternoon	unsuccessful lay trials enron corp chairman kenneth daniel weeks failed fraud charges company demise until date
3	united seeks additional labor cost saving bankrupt united airlines ualaq ob quote profile friday labor cost cuts top gains terminating employee pensions expects move voiding labor contracts early november		united seeks additional restructuring cost for bankrupt united a ualaq plane quote profile friday says cost cuts top view stock employee pensions amid move voiding labor accord 13 november	united added additional labor losses saving to commercial airlines ualaq ob quote profile below labor cost settlement capital gains terminating employee insurance company move voiding labor contracts early 2009
3	wr grace asks delay reorganization wr grace amp friday asked delay filing reorganization plan bankruptcy case continue negotiate creditors		wr bankruptcy asks delay reorganization wr grace in friday bids delay filing reorganization documents bankruptcy case must negotiate status	grace grace asks delay reorganization wr grace amp friday does the reorganization reorganization plan bankruptcy case continue down time
3	glum word sluggish job market rising oil prices dampened public mood month pushing consumer confidence lowest point march		glum word sluggish commodity market rising commodity prices dampened investor mood month UK consumer confidence lowest since October	glum word sluggish job description rising air pollution dampened the mood towards pushing consumer confidence on point period
3	eads offers split tanker deal boeing european aeronautic defense space parent aircraft maker airbus sas proposed splitting contested air force contract refueling tankers rival		eads offers split tanker rights to european European defense space parent and contractor airbus sas proposed with their Dutch defense tanker refueling tankers rival	he built split tanker at boeing european aeronautic defense space parent aircraft maker and has proposed or contested air force on orbital vehicle rival
3	stocks fall oil dow ends blue chip dow jones average closed time weeks monday spike oil prices barrel renewed concerns corporate profits analysts cutting recommendations hurt		stocks fall after price ends blue chip low jones average closed sales for monday spike oil per barrel curb concerns corporate profits hikes could recommendations hurt	stocks increasing oil dow ends blue chip dow jones average dow time bank monday rising oil prices dow renewed concerns on profits analysts cutting business risk
3	income consumer spending rocky mountain vacation resorts advance ski season sales year ago texas retailers reported high definition televisions		income student spending rocky Mexico vacation resorts advance for season sales year ago texas retailers anticipate lower wage inflation	income consumer spending rocky mountain vacation resorts advance ski rental through year 2017 several newspapers reported high rate televisions
3	oil clings reuters reuters oil prices hovered barrel wednesday awaiting data expected big drop fuel stocks united states weather disruptions output shipments		oil by reuters reuters Global prices at barrel wednesday - weekly expected big gain in exports united states weather US output shipments	oil quality report reuters oil prices heavy barrel roll awaiting data results big drop of price united farmers weather disruptions output shipments
3	power money sears boss alan lacy top man sears roebuck amp company longer announced merger kmart completed receive raise cashing existing options sears stock		power money sears stock alan lacy top aide takes pay amp company without a plan since completed fund raise via existing options sears stock	forest rangers sears boss alan dean top man sears honda motor company they announced merger kmart in receive raise cashing of options sears australia
3	daimlerchrysler operating profit rises reuters reuters daimlerchrysler dcxgn de third quarter operating profit rose percent analyst expectations gains arm chrysler helped offset weaker earnings premium carmaker mercedes		daimlerchrysler operating profit rises on estimates to dcxgn de facto quarter operating percentage rose preliminary analyst Says gains from Jeep helped offset weaker demand premium carmaker mercedes	daimlerchrysler operating profit rises reuters profits and dcxgn a third quarter operating cost rose percent on investment after having now helped offset weaker global premium carmaker mercedes
3	american airlines revenue goal amr corporation parent american airlines late wednesday meet revenue forecasts busy august travel season		american net v goal amr corporation parent american news : none meet revenue forecasts for august travel season	southwest airways revenue goal amr to parent american airlines late dates meet flight forecasts through august travel season
3	la billionaire marvin davis dead los angeles billionaire marvin davis owner century fox studios pebble beach company beverly hills hotel died today beverly hills		la billionaire stars davis dead beautiful angeles billionaire fools fools first century fox studios Beverly hill hotels beverly hills hotel of today Leslie hills	la father paul johnson president beverly angeles billionaire marvin davis owner jack fox owner pebble mill company beverly hills hotel died today beverly hills
3	ecb lowers growth forecasts brussels european central bank lowered growth forecast eurozone economy year projected sources close ecb		ecb world growth forecasts build out exit seen lowered growth prediction global economy recession projected sources close ecb	ecb lowers euro rate brussels global central bank european exchange rates international economy year projected sources close ecb
3	wall st lower oil google eyed reuters reuters sky high oil prices pressure wall street thursday earnings news tech giants ciena cien nortel google goog awaited nasdaq debut steer sentiment		wall st drops after production eyed reuters reuters sky red energy prices pressure wall on thursday earnings news tech index ciena cent de google goog awaited nasdaq fall steer sentiment	wall st john crust world news reuters reuters sky high oil prices daily wall house thursday times billion tech giants ciena cien nortel boston goog awaited nasdaq google steer sentiment
3	sabre nwa trade barbs ticketing fee august sabre travel network yesterday responded northwest airlines decision impose fee domestic tickets issued global distribution systems firing policy changes concluding		sabre nwa increases in ticketing fee against Ethiopian rail network yesterday responded northwest airlines ban citing a domestic region issued global distribution systems firing policy changes...	official nwa trade union ticketing fee disclosure sabre travel management yesterday announced allegheny airlines decision impose fee domestic tickets issued global distribution systems airport policy making public
3	feds cigarette makers lied years washington reuters cigarette makers lied confuse public dangers smoking years government tuesday billion case industry trial		feds cigarette makers hid years washington law pot makers lied confuse people around smoking years under tuesday billion drug to trial	feds cigarette companies lied to washington state tobacco makers lied confuse scandal investigation error years government tuesday billion case industry trial
3	software firm chief executive computer associates international expected chief executive john swainson executive strong technical sales credentials		software sales executive executive computer program international marketing chief executive john swainson executive strong computer savvy credentials	parent firm ibm executive computer associates international expected principal executives john swainson a strong ibm sales credentials
3	peoplesoft forges ahead product plans connect conference customers hear progress total cost ownership initiative upgrades hr jd edwards manufacturing software		peoplesoft announces future product plans connect conference update on progress total power saving initiative upgrades to jd edwards related software	peoplesoft forges ahead product plans over conference customers hear progress total cost calculation and sales of jd edwards digital products
3	asia economic growth drives poverty year powerful economic growth east asia pacific driven number people living poverty region lowest level bank warned yesterday oil prices dampen boom year		asia economic slowdown drives poverty year powerful economic growth year asia pacific driven number adults living outside region poverty level bank financial future is seen in boom year	asia economic growth in poverty rate 1999 global growth east and pacific high number people living poverty region government level bank income yesterday oil prices dampen by year
3	school forbes forbes three decades federal government poured three quarters trillion dollars financial aid college students annual total grants loans tax breaks aid equivalent today dollars billion running billion year clip		school forbes forbes three decades federal officials poured three quarters all cash direct aid into profits annual college grants aid tax breaks aid equivalent today dollars billion running full story clip	also forbes lists three states federal government poured twelve quarters trillion dollars financial aid for students annual total annual loans and breaks aid equivalent aid dollars billion a billion budget clip
3	wellpoint health profit premiums chicago reuters wellpoint health networks lt href http investor reuters fullquote aspx ticker wlp target stocks quickinfo fullquote gt wlp lt gt health insurer enrollment monday posted steep rise quarterly profit health premiums rising medical costs members		wellpoint health profit premiums healthy healthcare wellpoint healthcare networks hot href http investor reuters fullquote aspx url wlp target stocks quickinfo fullquote : wlp lt links health insurer enrollment monday posted steep rise quarterly profit health services to medical emergency members	target health profit premiums chicago reuters wellpoint health networks lt href http service network fullquote aspx index wlp equity stocks indices fullquote stocks wlp stock gt health insurer enrollment monday posted benefits rise quarterly profit health premiums rising medical costs fisher
3	spx shakes leadership blystone johnson spx corp board directors accepted resignation retirement chairman president ceo john blystone charlotte nc based spx years sealed power corp		spx changes leadership inside owned spx as board re accepted names company chairman president ceo john cass charlotte Pennsylvania based spx years sealed firm corp	spx shakes leadership don johnson spx corp board directors the resignation of chairman of general john martin charlotte nc tech llc llc sealed power history
3	winter concerns push record high singapore reuters oil prices broke record territory thursday heightened concerns supplies heating fuels prove inadequate northern hemisphere winter		winter concerns push Canada high Alaska fuel pump prices hits record territory thursday concerns over supplies heating fuels prove worsen northern hemisphere winter	winter high push record high singapore reuters oil price offshore northern territory thursday heightened concerns missing including fuels prove rare northern hemisphere winter
3	vw warns jobs risk paper frankfurt reuters volkswagen ag warned jobs risk fails win pay freeze concessions talks german unions month wall street journal europe reported thursday		vw shift jobs from paper frankfurt reuters unions also warned climate risk fails win pay freeze concessions in german unions month after street build is reported Monday	canada warns companies on paper service reuters volkswagen europe warned jobs risk workers win job freeze concessions talks german unions month 2012 european journal europe reported thursday
3	flight attendants union head urges strike chicago reuters president association flight attendants tuesday urged union leaders authorize nationwide strike railed airlines slashing flight attendants pay benefits		flight stew union head urges endorsement from unions president representing flight stewards tuesday urged union leaders urge nationwide strike railed airlines denying flight attendants pension benefits	flight crew union leadership urges strike chicago reuters business association flight attendant tuesday day political leaders authorize labour strike railed pilots and flight attendants pay benefits
3	magna international offers units private update magna international canada largest auto parts supplier offered buy shares three units billion		magna access three units status update CNBC international canada largest body parts supplier offered access in three units billion	mitsubishi international offers units nationally with magna international canada largest car parts supplier in buy shares million units billion
3	google offering tool google internet search engine yesterday introduced software users search files computers web entering area competition microsoft corp		google google tool a standard search engine yesterday introduced web users search on computers web entering area hosting microsoft at	google offering tool google internet search engine it introduced software tools search files computers information entering systems competition wikipedia online
3	gm european workers prepare clash restructuring plans frankfurt general motors european restructuring plans heading rough ride wildcat strikes protest automaker plans slash jobs set spread tuesday		gm european automakers in clash restructuring plans in general motors european fighter jet taken off ride - strikes protest automaker plans slash production set spread blow	gm european workers prepare clash restructuring agreement with nissan motors employees restructuring plan heading rough ride wildcat international protest strikes plans slash calendar set every tuesday
3	judge oks citigroup settlement reuters reuters federal judge friday approved citigroup billion settlement worldcom investors lost billions accounting scandal plunged telecommunications company bankruptcy protection		judge oks citigroup settlement bill reuters federal jury friday approved citigroup patent settlement Malone may receive billions all year in telecommunications company litigation protection	reports on citigroup settlement reuters investment correspondent judge friday approved citigroup billion settlement all investors lost public accounting loss national telecommunications company bankruptcy bankruptcy
3	wrigley move phoenix production chewing gum giant wm wrigley jr thursday plans phase production eclipse breath strips plant phoenix arizona shift manufacturing poznan poland		wrigley fruit phoenix forest chewing gum giant tobacco wrigley new 26 slated for production eclipse breath strips production near arizona shift manufacturing south poland	wrigley move phoenix group chewing gum giant joseph wrigley jr thursday plans phase production machine breath strips plant for ford county production cash supply
3	panel oil inventories rethink government advisory panel recommend revision minimum level crude inventories required ensure adequate supplies crude oil nation refiners produce gasoline		panel boosting inventories rethink government advisory panel suggested revision minimum level if inventories stuck until adequate new crude oil nation could draw gasoline	crude oil inventories rethink government specific guidance that revision with price api inventories shall ensure adequate supplies crude oil nation refiners produce in
3	tata consultancy strikes deal ferrari business india delhi dec major tata consultancy services tcs monday announced quot multi year multimillion dollar quot deal ferrari assist development formula car racing season		tata consultancy strikes deal ferrari pa u delhi 2017 i tata consultant services on monday announced quot first year of dollar quot on ferrari assist development formula car i season	tata consultancy strikes group ferrari research india delhi dec major tata consultancy services tcs monday market quot five year multimillion dollar quot the honda signature series electric car series season
3	fda review eyetech pfizer eye drug advisory panel friday review data experimental drug injected eye vision loss elderly patients risk going blind		fda review heart & skin diseases advisory panel not review how experimental drug injected block weight loss so patients risk going blind	fda review results 2006 eye drug safety panel friday review data experimental light absorption into vision from elderly patients for going blind
3	conocophillips buys lukoil stake billion update conocophillips buy percent oao lukoil russia billion raise stake expanding access largest oil gas producing country energy prices surge		conocophillips turn Indonesian for billion update conocophillips buy Chinese oao on russia billion raise How expanding fish and oil gas producing county sees prices surge	iran acquired lukoil stake billion update conocophillips buy percent oao buy russia company billion stake expanding access largest holding company in world land prices surge
3	united tech seeking holder support bid london cbs mw shares kidde british fire safety equipment maker surged second day friday speculation investors improvement billion pound		united tech seeking holder to bid against hard dollar shares sale british fire safety equipment maker gets second cents friday as investors demand billion leap	united tech private holder support bid new british mw shares kidde british fire safety business prices surged one day friday speculation reports 1 billion pound
3	amp cuts jobs amp corp thursday reducing workforce year record cash charge		amp cuts jobs amp corp for reducing workforce & ending cash bonuses	amp group jobs amp corp thursday night workforce year ending rent charge
3	salvation army bells kettles herald holiday season salvation armys annual red kettle campaign started thursday department stores shopping centers arkansas river valley		salvation army bells a herald of break salvation armys and red kettle tree opens Monday at stores shopping range arkansas river valley	salvation services red kettles herald holiday day salvation forces big red button campaign started for department stores shopping centers arkansas flood valley
3	calpers tendered peoplesoft shares san francisco reuters calpers biggest pension fund thursday tendered shares peoplesoft lt href http investor reuters fullquote aspx ticker psft target stocks quickinfo fullquote gt psft lt gt oracle corp lt href http investor reuters fullquote aspx ticker orcl target stocks quickinfo fullquote gt orcl lt gt accepting billion hostile takeover bid		calpers most peoplesoft shares san customer reuters calpers biggest pension manager thursday tendered shares peoplesoft lt href http investor reuters fullquote aspx linking psft wants stocks quickinfo fullquote link psft lt gt oracle corp lt href http investor reuters fullquote aspx ticker cash targets stocks quickinfo comp gt orcl lt gt accepting billion hostile fund bid	calpers tendered peoplesoft shares san francisco state calpers biggest pension fund thursday tendered shares peoplesoft lt href http investor reuters fullquote aspx ticker psft target stocks quickinfo fullquote gt company lt gt oracle corp lt lang http investor reuters nielsen aspx ticker orcl public trading quickinfo fullquote mt orcl investors gt had only hostile takeover bid
3	challenges cisco router duel september pm pt economy slowly turning upgrading hardware businesses radar months number priority		challenges through router shutdown september 2009 pt stop slow turning off large businesses radar months number priority	challenges of router duel in 2013 pt economy slowly turning to their businesses radar months 1 priority
3	durable goods orders homes sales washington reuters orders durable goods posted larger expected rise july sales signs buckling weight higher interest rates government reports wednesday		durable goods orders goods building washington reuters orders new product posted in expected surge factories sales signs buckling weight more for data government reports wednesday	durable goods orders for sales washington reuters orders leather goods for larger expected date july sales signs as compared with interest rates bloomberg reports wednesday
3	brazil economy expands exports ap ap brazil economy expanded percent third quarter compared period year ago lifted exports rising domestic consumer demand government tuesday		brazil economic July exports report ap Brazil economy expanded percent this quarter following period year 1 lifted exports rising domestic goods demand on tuesday	brazil home expands brazil ap ap brazil economy expanded percent for country and the year increases lifted exports rising domestic consumer or government tuesday
3	wal mart anchors windows media mall largest software company teamed largest retailer help kick latest version windows media player		wal mall anchors windows media mall largest software company teamed largest investors help with latest version of retail empire	wal mart anchors madison media mall largest software company teamed largest dvd franchise centers in generation windows media player
3	goodyear cut jobs akron ohio goodyear tire amp rubber announced elimination jobs engineered products chemical businesses month posting profitable quarter		goodyear 2000 jobs 800 ohio goodyear cut amp recently announced elimination jobs engineered products rubber manufacturers are posting profitable year	2010 removal jobs project bell manufacturing closed amp rubber announced elimination jobs engineered products plant businesses month posting profitable quarter
3	bank shares higher amp hits market financial stocks lift tuesday speculation merger acquisition activity injected market citigroup		bank breaks up & mid market financial stocks with tuesday speculation merger acquisition activity injected market correction	income shares higher amp diamond market new stocks lift tuesday securities firms acquisition activity offshore market citigroup
3	nation briefs york hurricane ivan held grip oil markets tuesday shutdowns production platforms gulf mexico fears storm damage drove crude prices higher		nation after the earthquake ivan concerns grip financial markets tuesday shutdowns were shut gulf quake fears storm damage drove crude prices up	nation briefs york and mitch held grip oil markets tuesday petroleum production platforms new mexico disputes surrounding katrina drove crude prices third
3	stocks changed oil weighs york reuters stocks opening changed monday crude prices remain high insurers dip worries potential liabilities hurricane struck florida friday		stocks changed oil weighs york as Indonesia opening pressured as crude pulls off high USD dip worries potential liabilities Iran struck Cuba friday	business changed oil off york reuters stocks trade changed as crude stocks remain high insurers reduced the potential liabilities hurricane struck florida fatal
3	crude breaks nigerian supply fears singapore reuters crude oil futures broke record tuesday worries supply disruptions nigeria major producers		crude breaks nigerian supply draw - p says oil demand broke record tuesday worries liquidity gap at major producers	security breaks nigerian export fears singapore reuters crude oil futures broke export loss worries supply scares nigeria offshore producers
3	merck ceo vows firm survive vioxx recall merck amp ceo ray gilmartin embattled drugmaker quot absolutely survive quot fallout caused decision pull arthritis drug vioxx		merck ceo advocates transparency in recall recall but amp ceo confirms now embattled drugmaker quot absolutely has quot fallout profits off pull arthritis drug vioxx	with ceo pharmaceutical firm survive vioxx recall of founder operator ray gilmartin embattled drugmaker quot absolutely lost in fallout caused decision pull company release ।
3	ipo quiet period good hard chief washington reuters rules executives launching company public markets quot good hard quot top securities regulator wednesday		ipo 1 period good hard China law reuters rules executives launching shares in market promises good deal quot top securities regulator wednesday	ipo quiet period blog hard chief reports reuters rules board launching company capital markets and its news quot top growth regulator wednesday
3	retailers banks lower stocks york reuters stocks fell tuesday giant retailer wal mart stores lt href http investor reuters fullquote aspx ticker wmt target stocks quickinfo fullquote gt wmt lt gt declined disappointing quarterly sales news sharp rise october producer prices fanned inflation fears		retailers banks and this york reuters index fell tuesday biggest retailer declines - stores lt shorts target investor reuters at aspx ticker wmt target stocks quickinfo fullquote gt wmt lt gt declined disappointing quarterly sales news sharp rise october producer cuts fanned inflation fears	retailers banks lower new york reuters shares fell tuesday giant stocks wal mart sold lt href to investor reuters fullquote aspx ticker wmt target stocks quickinfo sales gt wmt lt stock declined disappointing quarterly sales news sharp rise and producer prices rate increased fears
3	chiquita slips higher costs chicago cbs mw higher operating costs canceling expense reductions cutting chiquita brands profit expectations third quarter company tuesday		chiquita slips higher offset China stocks report higher freight costs canceling expense reductions and chiquita brands profit expectations full year financial overview	chiquita may not pay chicago cbs corporation higher operating costs canceling travel allowance cutting chiquita brands profit due to quarter thursday tuesday
3	import cars parts generic auto parts retailers benefit explosion popularity import car culture		import automotive parts generic auto parts retailers register explosion on import car demand	import cars parts and auto parts retailers product explosion popularity to car mechanics
3	parmalat judge open hearings milan judge tuesday opens hearings trial executives financial institutions collapse international food group parmalat europe biggest fraud cases		parmalat judge open for milan on tuesday filed request to executives financial institutions collapse international capital markets parmalat where biggest fraud uncovered	parmalat judge open call of judge tuesday security hearings for executives financial institutions collapse case lawyer group parmalat europe comparative civil cases
3	advocate promoter forbes forbes second employee infospace jean remy facq stock inflate collapse suing federal court seattle refund federal income tax tech workers hired seattle tax lawyer cpa brian isaacson hope novel theories help slash unpaid tax bills exercise stock options shares tanked		advocate promoter forbes forbes second employee infospace jean remy fac stock inflate collapse suing federal court and attorney for income tax tech workers hired seattle tax lawyer cpa lawyer isaacson hope federal laws help slash higher tax bills exercise share cap shares tanked	event promoter larry forbes second employee infospace jean remy facq stock inflate collapse suing insurance agencies seattle refund federal income tax tech workers hired seattle business lawyer cpa matt isaacson three novel theories help avoid unpaid tax bills exercise a common shares tanked
3	pilots reach agreement united airlines seeking emerge chapter bankruptcy protection yesterday reached tentative agreement pilots major unions settle nation second largest carrier		pilots reach agreement airlines would likely emerge from antitrust protection yesterday reached tentative agreement pilots for investors backing nation second largest carrier	pilots reach of united pilots seeking emerge chapter bankruptcy protection has reached with agreement pilots major on settle of second family carrier
3	reinventing wheel tire michelin engineers envision future vehicles ride call tweel combined tire wheel flat air		reinventing metal laid michelin They envision hybrid vehicles which call tweel combined air wheel flat technology	reinventing disc tire michelin tire lead implementation of ride call tweel combined tire wheel tyre configuration
3	karstadtquelle reaches pact rebel investors update karstadtquelle ag germany biggest operator department stores reached agreement investors mounted legal challenges company plan raise euros share sale		karstadtquelle reaches deal rebel investors update karstadtquelle ag community in discount department store reached agreement or bring legal challenges company plan cuts euros store count	karstadtquelle reaches out rebel investors holding investments ag for biggest shareholder through stock purchase agreement investors mounted legal on company plan raise euros share legal
3	stocks wall st rally slows despite drop oil prices york profit wall street session rally left stocks narrowly mixed monday oil prices continued downward trend		stocks wall st rally slows despite drop oil & york profit takes, session closed on stocks hovering above monday after price continued downward trend	stocks wall st finally decided to drop oil prices york profit wall street session top left turn narrowly lost result oil market continued downward trend
3	yukos saga start battle moscow top kremlin official thursday yukos affair quot quot state battle tax offenders inhibit foreigners investing russia		yukos saga start battle in top poll expected thursday new government quot quot - house tax act like foreigners investing russia	2014 team start battle moscow top kremlin held thursday 29 april 2011 quot end battle fraud offenders inhibit free investing russia
3	update nasd probing jefferies trader gifts wsj market regulators jefferies group jef quote profile trader violated rules prohibit expensive gift bid curry		update nasd probing jefferies eve gifts wsj reg regulators bribery & jef quote profile trader orders restrictions after systematic bulk bid curry	investigate or probing company securities gifts wsj market regulators jefferies group purchased smith equity trader violated rules prohibit expensive stock bid campaign
3	vodafone doubles month dividend london vodafone group largest mobile phone operator tuesday doubled month dividend extended stock buyback billion increase shareholder returns sales fell time		vodafone doubles month yield london vodafone group UK network phone owners may triple monthly dividend bonus stock buyback billion increase shareholder share sales fell profits	monday doubles on dividend london vodafone as private pay phone holder tuesday doubled to dividend 1 month buyback billion dollar shareholder returns sales fell time
3	aig unit faces criminal probe york reuters american international group lt href http investor reuters fullquote aspx ticker aig target stocks quickinfo fullquote gt aig lt gt largest insurer market wednesday department justice opened criminal probe units securities law violations		aig unit faces criminal probe york 2012 american stock $ lt href http investor reuters fullquote aspx ticker aig - stocks $ fullquote > aig lt gt live insurer market wednesday department justice files criminal case for securities law violations	aig unit faces criminal false york companies american international group 2015 href http investor reuters fullquote aspx ticker campaign target korea international fullquote gt aig print media largest insurer market wednesday department justice opened an probe units securities law division
3	truckers strike protest service tax delhi three trucks indian roads saturday truckers launched indefinite nationwide strike protest imposition service tax transport booking agents		truckers strike protest services levy — three trucks block roads u truckers launched indefinite agitation rally complaint imposition service tax against booking agents	international strike protest and tax strikes three daily indian roads saturday truckers launched on nationwide border strike imposition service tax transport booking fund
3	bush vows reduce huge deficits president george bush pledged wednesday work congress reduce huge deficits assure markets administration supports strong dollar		bush vows low federal deficits president george bush insists tax work will reduce huge dollar assure budget administration supports strong dollar	bush vows in huge bubbles president george bush pledged wednesday work congress reduce all deficits small markets stability supports progressive policies
3	sky team three member airlines sky team worlds three airline alliances announced continental airlines klm royal dutch airlines northwest airlines officially joined alliance governing board york monday		sky drops three member airlines skies team worlds three members are announced continental airlines klm royal dutch central northwest may officially open skies skies old york monday	sky eagle three eagle future sail academy one three airline alliances announced and air klm royal dutch airlines northwest airlines officially joined alliance to board york monday
3	lowe forecast hammers stock improvement retailer lowe cos low quote profile monday reported percent rise third quarter profit aided expansion york		lowe forecast hammers further drop in lowe stock low quote update monday reported huge rise first quarter profit aided expansion by	lowe silver hammers stock improvement retailer as cos morgan quote profile management reported the rise or quarter growth aided expansion york
3	economic growth pegged economy grew annual rate percent spring government reported wednesday better previous estimate weakest showing year		economic orders continue to grew similar rate in spring government reported wednesday better previous then weakest showing year	economic growth pegged economy grew annual rate performance adjusted survey reported wednesday better percentage estimate before showing true
3	eu challenges tax law wto extending trade dispute european union challenged american tax law complies international trade rules prolonging year dispute breaks worth billion companies		eu challenges tax law wto more favorable terms european union believes american tax law complies international labor treaty General NAFTA dispute claims worth billion dollars	law challenges eu law policy extending international dispute european union challenged american export law challenge international trade rules 500 year dispute dispute worth billion lives
3	troubled retailers sears kmart merge battered icons american shopping landscape kmart sears yesterday announced billion merger create nation third largest retailer stores		troubled retailers sears kmart merge a icons american shopping spree kmart sears president announced new jobs create nation s leading small chain	troubled retailers sears retail merge battered virgin american shopping landscape kmart capital great york fashion pound shopping nation third largest retailer stores
3	wholesale prices jump october percent biggest increase lt gt lt gt wholesale costs catapulted expensive energy food soared month largest amount years inflation producer level accelerating sharply months		wholesale prices spike october -- biggest increase this gt lt Whole food costs catapulted | Whole food soared | Over amount years inflation producer level accelerating in months	wholesale cost jump in percent cost increase pc gt rr gt wholesale costs rose as energy production soared at largest amount years with producer level accelerating sharply months
3	jury klesch litigation returns verdict favor liberty lt gt lt gt englewood colo sept prnewswire firstcall liberty media corporation announced jury klesch amp company		jury klesch litigation returns for legal liberty s gt lt gt for no news prnewswire firstcall corporation counsel corporation dissenting jury decision amp company	jury judgment from returns of favor liberty express et lt gt west airport sept prnewswire firstcall crown media corporation closed jury klesch amp...
3	mitsubishi crashes red japanese car maker mitsubishi hit defect cover scandal earlier year posts heavy losses sales plunge		mitsubishi falls back as bike maker mitsubishi hit ethics cover scandal & even posts bigger losses sales plunge	big crashes 2010 japanese car maker auto hit defect cover scandal earlier facebook posts heavy losses the void
3	microsoft storms india microsoft making big news india week expanding hyderabad campus signing lucrative deals asias fourth largest economy		microsoft of the microsoft making big news india week expanding around neighbourhood with lucrative deals asias announces flagship campus	microsoft storms like microsoft making digital news india rapid expanding a campus signing lucrative bank asias 1st largest economy
3	loves raymond raymond gilmartin chairman drug maker merck close introducing medicines company crisis		loves all raymond the major drug company shares close on medicines company crisis	loves raymond andrews gilmartin major medication maker merck shaw introducing medicines post crisis
3	american economist expected win nobel ap ap americans dominated annual nobel memorial prize economic sciences years running surprise nobel watchers trend continues		american economist for 1996 nobel peace ap to dominated 1997 nobel memorial prize economic science experts running they won watchers trend continues	2017 economist expected 2016 prize in ap americans dominated annual nobel memorial prize economic sciences years running related to watchers club continues
3	nikkei falls pct midday tokyo reuters nikkei average fell percent midsession thursday sharp declines metals prices pushed shares steel makers mining companies big gainers three months		nikkei falls percent midday tokyo reuters hourly average fell percent midsession with sharp declines for prices pushed to record makers other industry also gainers three others	rapid north pct midday tokyo reuters nikkei south fell middle midsession early saturday declines coal prices pushed shares steel makers owned companies closed first three months
3	jack box quarterly earnings reuters reuters fast food chain jack box wednesday reported higher quarterly net profit beating expectations helped sales products sourdough sandwiches		jack box quarterly net record reuters heavyweight food chain jack box eventually produces higher quarterly net profit beating expected On boost products sourdough fruit	jack box share earnings reuters reuters fast food chain jack rock wednesday publishes its quarterly net earnings and expectations company sell products sourdough sandwiches
3	oil extends retreat ahead data london reuters oil prices extended heavy losses wednesday ahead weekly data expected fuel stocks rising time peak winter demand		oil extends retreat tracking stocks and reuters Petroleum prices extended modest losses Friday ahead weekly data expected fuel stocks and time soft fuel demand	oil extends weeks ahead initial predictions and top prices extended heavy losses wednesday ahead weekly data expected fuel stocks rising monthly quoted electricity demand
3	forsee sprint ceo eyed leader nextel deal inked haute monde meets mass market friday sprint nyse fon news people shares open higher nextel communications nasdaq nxtl news people slide market digested news merger telecommunications firms		forsee sprint ceo eyed leader nextel deal inked Friday plus with key approval friday sprint nyse fon corporate equity shares company stocks nextel communications nasdaq nxtl news people sees market digested news merger telecommunications firms	forsee sprint ceo eyed leader and products inked photo monde meets mass events friday sprint stores fon and people shares open higher nextel roberts nasdaq global news corporation slide market digested stock merger telecommunications firms
3	alcoa restarts jamaica plant suspends contracts alcoa restarting jamalco alumina refinery jamaica plant escaped serious damage hurricane ivan alcoa damage country leading declare force majeure supply contracts		alcoa restarts jamaica reliance on output alcoa runs major alumina refinery jamaica plant battles serious storm hurricane ivan alcoa damage country leading declare month 1 supply disruption	alcoa lands jamaica factory suspends construction alcoa purchased jamalco alumina from jamaica plant escaped serious injury hurricane ivan has damage results leading declare dem to supply contracts
3	blackrock buy state street metlife york august ratings blackrock blk nys leading based fixed income asset management company reportedly agreed buy state street amp management company unit metlife cash stock		blackrock buy state united metlife york credit ratings on blk nys leading based fixed time asset management companies reportedly agreed sale modern day risk management company unit while cash stock	some buy h street metlife private bank 2005 blackrock an investment leading based fixed income asset insurance company reportedly may buy state avenue amp management company unit metlife cash stock
3	auto retailer carmax trims outlook detroit reuters auto retailer carmax lt href http investor reuters fullquote aspx ticker kmx target stocks quickinfo fullquote gt kmx lt gt tuesday cut second quarter earnings forecast slower expected car sales sparking percent drop shares		auto retailer lets break down detroit at auto retailer carmax lt href http investor reuters fullquote aspx ticker = target stocks cf fullquote gt kmx lt gt tuesday 2017 second quarter div forecast slower expected market max sparking percent drop shares	auto retailer carmax trims in detroit reuters auto retailer carmax insider href http investor service fullquote aspx ticker kmx classified stocks quickinfo fullquote auto plus lt gt tuesday cut second quarter earnings forecast slower expected car models the explosion of shares
3	electronics boutique quintuples earnings typo bell yesterday electronics boutique nasdaq elbo reported earnings increased fivefold share beating analysts estimates penny		electronics makers quintuples earnings typo bell while a boutique audio tech reported earnings growth fivefold share beat analysts estimates.	electronics boutique quintuples earnings typo american laboratories electronics asia tata elbo reported earnings increased fivefold with growth peaks for 2010
3	toll appeal missing nice kiss bottom bracksie government forking lazy macquarie bank leighton holdings victorious consortium mitcham frankston tollroad		toll appeal filed after kiss as bracksie r calls out macquarie bank leighton v victorious s mitcham frankston Australia	hill victoria city nice kiss mill hill government forking lazy macquarie bank school coaches victorious consortium mitcham frankston services
3	disclosure markets washington reuters stock markets disclose executive pay provide details regulatory programs rules proposed securities exchange commission tuesday		disclosure about washington requirements that company disclose executive pay provide details regulatory programs of proposed securities updates today tuesday	disclosure markets information common stock markets board executive summary provide details regulatory programs rules proposed securities exchange public website
3	citigroup pay fine fund sales york reuters nasd monday censured citigroup global markets fined distributing misleading sales material hedge funds latest regulatory mishap largest financial services company		citigroup SEC fine fund sales york reuters 11 monday 26 citigroup public markets fined distributing misleading sales products legal risk sparks regulatory mishap at financial services group	citigroup pay fine fund of york reuters fortune monday censured investors america corporation for distributing misleading disclosure material hedge funds latest regulatory orders national financial risk company
3	stewart prison chosen prison located west virginia headed facility connecticut florida hoped		stewart prison held at located west of headed to conservative leaders hoped	psychiatric prison chosen prison located west of lincoln facility connecticut freedom hoped
3	novartis transplant drug certican delayed fda update novartis ag switzerland largest drugmaker food drug administration delayed approval certican transplant treatment seeking safe effective dosing		novartis eyes drug certican in fda update novartis ag sw food drugmaker food drug administration seeks approval for transplant med vs safe cholesterol drug	renal transplant treatment certican approved fda review novartis in switzerland largest drugmaker regarding drug administration through approval of transplant treatment and safe effective medicines
3	credit suisse move brand reuters reuters credit suisse eventually brand drop boston moniker credit suisse boston investment banking arm bank head tuesday		credit pricing statement big reuters reuters credit markets eventually le de boston moniker new suisse sells investment banking arm bank head cuts	port union move brand reuters reuters credit suisse eventually brand global boston moniker business suisse first corporate banking fast big head tuesday
3	dell plans north carolina plant hire york reuters dell tuesday plans open third manufacturing plant based north carolina workers rare example high tech company expanding domestic production		dell plans north carolina plant hire york reuters news tuesday will open fourth production unit based on carolina amid rare signs of tech company expanding domestic production	gm plans north carolina plant sun york reuters library journal plans texas stores kentucky plant based north carolina workers one example high plains company expanding domestic production
3	throes crisis president arroyo asked economic managers lay groundwork declaration unsustainable public deficit allow national government		throes crisis president lets oil fund zone lay groundwork declaration unsustainable public deficit says national bank	throes crisis president peters asked government managers personal blame in unsustainable budget deficit allow civilian government
3	fed santomero sees low inflation philly fed president sees central bank halt rate hikes employment set rise philadelphia reuters economy course sustainable expansion danger inflationary		fed santomero sees low inflation philly central president warns Fed bank continue gradual hikes of set rise while reuters economy to sustainable cuts danger zone	fed santomero development bank inflation plan fed president sees central bank halt rate rising employment set rise steady market economy more sustainable health not inflationary
3	hp fares asia singapore reuters upbeat earnings computer company hewlett packard drove asian stocks japan year high dollar weakness yen pressured shares japanese exporters		hp buy asia singapore after upbeat export report - hewlett packard shares asian shares japan year high down & yen pressured on japanese exporters	hp fares west singapore reuters international earnings management company hewlett packard drove these stocks japan year high index 1 yen pressured from asian shares
3	cms energy offer notes cms energy corp holding company utility consumers energy tuesday plans offer convertible senior notes subject market conditions		cms energy offer — Chinese energy corp says private utility nec energy group plans offer convertible senior notes meets market conditions	cms energy offer companies northern resources corp holding company utility consumers energy service plans offer convertible cost notes option market council
3	tentative deal atlantic city strike striking atlantic city casino workers tuesday reached tentative year labor deal increases pay benefits fails contracts expire time workers las vegas		tentative deal atlantic city leaders striking big city casino public tuesday reached tentative year ago council cutting salaries but fails contracts expire time crews flee vegas	tentative year for city strike striking atlantic power union workers tuesday reached tentative year total deal call for negotiation fails contracts expire time workers las days
3	oil tops heating oil supplies worry york reuters oil prices surged percent wednesday government reported fall heating oil stocks midst arctic cold blast northeast largest heating oil market		oil tops Europe oil supplies worry york reuters factory orders fell earlier wednesday government reports fall heating product stocks midst in cold Midwest northeast largest heating oil supplier	price tops falling oil supplies worry york reuters oil prices 57 percent wednesday government reported fall heating copper demand midst arctic cold storage sources largest critical element market
3	agilysys posts profit acquisitions agilysys supplier electronic components computer systems tuesday swung profit fiscal second quarter acquisitions contributed strong sales growth		agilysys boosted profit acquisitions inc : makes automotive computer systems tuesday swung profit beats First quarter acquisitions see strong sales growth	agilysys experienced major acquisitions via supplier combat components defense systems tuesday 2013 through fiscal second position acquisitions and strong sales growth
3	update european central bank rates unchanged european central bank left interest rates unchanged thursday high oil prices meant uncertain prospects europe economic recovery		update european central deposit rates low eurozone apex bank left interest rate untouched because high commodity prices meant uncertain prospects europe euro recovery	update european central banking the unchanged european central bank left interest rates after thursday peak oil prices the uncertain benefits from economic recovery
3	amex files antitrust suit credit card rivals american express monday filed suit visa international mastercard international imposing rules overturned courts barred tens thousands banks issuing credit card		amex files US suit credit card rivals american express card filed suit from international merchants international imposing comply with courts barred tens thousands people to debit to	amex files three lawsuits credit store rivals american express visa filed suit visa carriers mastercard international imposing judgments overturned courts lost for thousands banks issuing credit products
3	dollar bounces eye data greenspan dollar bounced week lows euro yen monday thin august trade investors focusing data speech federal reserve chief week		dollar bounces China data - dollar bounced week lows euro opens monday thin on economic optimism focusing Fed speech federal budget chief week	index bounces eye data greenspan dollar bounced week lows by yen monday thin august 2009 investors lost in speech times currency trade week
3	monday canadian briefs lack standby rescue helicopters cfb moose jaw factor fate snowbird pilots planes crashed friday defense minister bill graham		monday canadian briefs lack standby rescue capability unless steel jaw has fate preventing plane being crashed says defense minister john graham	monday canadian briefs lack standby rescue helicopters cfb jones skull factor force six pilots planes the amateur defense procurement brian graham
3	vc funds rake quarter prompting alert venture capital funds raised billion fresh capital third quarter percent prior quarter prompting warning head		vc funds rake quarter in push to capital giants invest billion fresh capital third quarter percent prior quarter profit warning decline	continued to rake quarter prompting alert venture capital funds 4 billion ing capital products out of prior quarter prompting warning head
3	sept consumer sentiment stagnates york reuters consumer sentiment stagnated early september survey released friday doubts economy job market persisted		sept consumer sentiment eased late spring consumer sentiment stagnated early september heat drops despite doubts in job boost momentum	sept consumer attitude stagnates york reuters consumer opinion stagnated after 2016 survey 19 february 2018 on job market persisted
3	gas prices drop crude oil supply increases camarillo calif increase worldwide supply crude oil contributed dip prices gas pump weeks		gas prices slide while gas supply increases US calif increase worldwide supply crude oil contributed dip crude gas pricing data	food prices stable crude oil standards above camarillo calif increase worldwide supply crude oil contributed oil oil for pump weeks
3	cigarette mafia federal government seeks billion tobacco companies laws designed combat mafia		cigarette to federal government 3 billion tobacco companies laws could protect mafia	federal mafia federal government seeks billion new companies laws designed on system
3	cingular wireless plans sell interactive unit cingular wireless monday plans sell wireless data network supports quarter blackberry users york based fund manager		cingular wireless may sell interactive unit cingular soft monday plans sell wireless streaming service of Level 3 users york futures fund company	cingular education centers for cellular resources cingular wireless monday mornings sell wireless data network supports in blackberry cape york based fund manager
3	petrocan ceo shrugs risk gazprom deal calgary petro canada chief executive ron brenneman yesterday dismissed risks investing russia day reaching major deal state owned gas producer gazprom		petrocan ceo shrugs risk of deal fears petro can chief official ron brenneman bluntly dismissed risks on any day reaching major deal state Vale aluminum producer Cos	new ceo shrugs off investor deal calgary high boom chief executive john brenneman yesterday dismissed risks investing per day 2014 major central state owned gas business gazprom
3	eisner denies ovitz threatening georgetown del nov lawyers plaintiffs shareholder suit michael ovitz severance package walt disney suggested wednesday disney chief executive michael eisner viewed protege threatening		eisner filed harassment threat georgetown del nov lawyers filed shareholder suit michael ovitz severance package threatening disney meeting woo disney chief counsel michael Owens responds protege threatening	he overheard ovitz threatening that del nov miami plaintiffs shareholder president michael ovitz severance package walt universal pictures wednesday disney global executive michael eisner viewed that as
3	lofty fuel low fares batter airlines reuters reuters twin burdens soaring fuel prices slipping airfares clobbered airline industry third quarter leaving three top carriers post quarterly losses wednesday		lofty fuel low blow Big airlines airlines have twin burdens soaring fuel prices slipping airfares slump in revenue last quarter first three top carriers post quarterly data wednesday	flight rates air fares canadian airlines reuters reports twin valley soaring fuel economy slipping airfares small manufacturing industry third world leaving three top carriers post quarterly losses wednesday
3	iressa drug failure deals astrazeneca fresh blow astrazeneca plc suffered third setback months friday lung cancer drug iressa failed help patients live longer		iressa healthcare group deals company fresh blow when plc announces third 10 months friday lung cancer surgery treatment failed help patients do well	former factory failure deals astrazeneca fresh produce astrazeneca plc suffered its last months as lung cancer drug factory failed help drug treatment safe
3	hit double digit insurance hikes owner beachfront hernando county cheryl labbe rising rates homeowners insurance florida hurricane barrage letters		hit to digit insurance premiums at beachfront rents with cheryl labbe rising rates county and florida no barrage letters	hit double wave insurance hikes miami beachfront hernando hills cheryl labbe florida waters we are florida hurricane barrage power
3	general electric settles welch contract probe regulators general electric settled allegations securities exchange commission fully disclose perks apartment wine retired chief executive officer jack welch		general electric settles prison contract probe NY general electric settled DOJ water exchange commission fully disclose office apartment to retired pharmaceutical executive Ma jack Daniels	detroit electric jim welch contract of regulators general electric settled allegations securities exchange commission fully disclose perks apartment wine awards presidential financial officers bryan welch
3	industrial confrontation gm europe escalates ruesselsheim general motors faced massive demonstrations sites europe tuesday worker representatives reporting turnout protest company massive job reduction plans		industrial confrontation gm worker escalates ruesselsheim general manager faced the unrest sites europe tuesday yesterday representatives high turnout protest killings and job destruction yesterday	industrial confrontation mass movement escalates ruesselsheim the motors faced massive demonstrations sites europe tuesday from representatives reporting to union company conference job explosion europe
3	biovail innergex power shermag canadian equity preview list companies shares gains losses canadian market stock symbols parentheses company names		biovail oil and shermag canadian shares update list companies shares gains fall canadian market overview article parentheses company name	biovail innergex ag shermag canadian share fund list companies group gains losses at market stock prices share company sources
3	merck easy answers investors hoping reassurance merck mrk execs light problems generalities dec meeting company whitehouse station nj headquarters		merck merger cash investors seek reassurance merck mrk execs admit they are dec meeting company protest station atop headquarters	merck is meeting with hoping reassurance merck options nj light rail a board meeting company whitehouse station nj station
3	royal dutch unifies london amsterdam reuters oil major royal dutch group merging dutch british holding companies seeks address failings led shock downgrade proven oil reserves		royal dutch unifies london minority reuters of major royal stake group ruby dutch british the group seeks halt to plan to downgrade proven oil reserves	royal dutch unifies private amsterdam reuters overseas major commercial dutch investment merging foreign gas holding companies seeks address failings including shock wave proven oil case
3	oil price hike aiyar sports india cricket delhi oct centre decided hike oil prices inspite spiralling international cost crude		oil prices hike all sports india cricket team med centre decided hike oil prices scared OF international crude wars	2003 traffic hike aiyar hills india goa delhi goa 2015 decided hike oil prices inspite spiralling fuel cost crude
3	fannie mae elects issue benchmark notes november washington nov prnewswire firstcall fannie mae nyse fnm elected issue benchmark notes november company currently intends issue benchmark securities		fannie is to issue benchmark notes offshore washington suburb 01 5 fannie mae announces fnm can introduce benchmark notes november company fully intends issue benchmark securities	fannie bay elects a report from seattle washington nov 2007 firstcall fannie mae february 2010 elected official benchmark notes november company currently intends issue classified securities
3	american axle cuts earnings forecast chicago reuters american axle manufacturing holdings lt href http investor reuters fullquote aspx ticker axl target stocks quickinfo fullquote gt axl lt gt auto parts supplier thursday cut earnings forecast citing planned production cuts customers higher raw material costs		american axle cuts earnings forecast chicago reuters american axle manufacturing holdings lt link http investor reuters [/ aspx ticker axl target stocks quickinfo fullquote site > lt gt auto parts supplier thursday cut projections by citing US inventory increases customers falling raw material costs	auto product cuts earnings by chicago reuters american axle products holdings lt href http investor reuters fullquote aspx ticker axl auto stocks quickinfo as gt and lt gt auto parts supplier thursday cut earnings forecast citing new production cuts also increased raw material costs
3	bank ny sues citigroup enron securities bank york filed lawsuit accusing citibank parent company quot massive scheme deception quot designed hide failing finances bankrupt energy giant enron making billions dollars		bank chair sues citigroup Canada securities bank york filed lawsuit suing its parent company quot in scheme deception quot to hide failing former bankrupt telecommunications giant which stole billions dollars	ibm ny and citigroup enron securities bank york claims lawsuit about citibank parent company within massive trust scandal quot double hide failing finances bankrupt energy giant company making billions failure
3	scrap twin board structure oil giant royal dutch today scrap twin board structure battles restore confidence wake reserves crisis		scrap two boards structure oil minister royal would today scrap twin board structure battles gain value from reserves crisis	scrap twin board structure oil platforms royal dutch today scrap new rail structure battles on the wake end crisis
3	low fare airline ata seeks bankruptcy protection october indianapolis ind ata airlines yesterday filed bankruptcy protection domestic low fare airline traditional air carriers		low fare when Spirit announces bankruptcy In october 2017 ind ata airline yesterday filed bankruptcy amid domestic low fare among private air carriers	low price airline that seeks bankruptcy protection october indianapolis ind ata airlines has filed debt protection domestic low fare aircraft nas type carriers
3	goldcorp agrees buy wheaton river bln update goldcorp canada fourth largest gold producer agreed buy wheaton river minerals billion stock goldcorp assets north america chief executive robert mcewen		goldcorp agrees buy wheaton 50 bln update to canada fourth year gold buyer agreed to wheaton river minerals billion stock goldcorp and world east oil economist robert mcewen	capital montreal buy wheaton falls bln update goldcorp east west national gold producer agreed buy wheaton river minerals for stock goldcorp canada north west chief executive jack mcewen
3	baxter ends flu vaccine trial cites side effects baxter international thursday halted late stage european trial flu vaccine higher expected rates fever symptoms		baxter ends flu vaccine research fearing ill effects baxter small clinic halted final stage human trial of vaccine amid expected rates fever symptoms	baxter ends flu vaccines study cites side effects baxter international thursday 2012 late trial trial trial flu vaccine study birth rates fever symptoms
3	venture investing dives ne venture capital investing key barometer entreprenerial economy unexpectedly tumbled percent billion nationally third quarter		venture investing dives ne venture fund spending key barometer entreprenerial economy rate unchanged by early nationally third st	portfolio investing dives ne venture capital investments key barometer finance management fortune 12 percent billion every third foreign
3	liberty boost stake news corp liberty media corp company controlled cable television investor john malone entered transaction merrill lynch amp		liberty boost stake in media liberty media shareholder liberty controlled cable television investor stake malone public transaction merrill interest investor	liberty boost stake news corp communications media telephone company controlled cable television commission tom malone entered for merrill in amp
3	pounded competition frank nursery set close depot shovels mulch joann fabrics thread ribbon frank nursery		pounded snow at nursery edge edges borders shovels mulch joann fabrics thread ribbon frank broom	pounded cotton frank nursery set farm depot shovels producer joann mills thread manufacturer frank mill
3	spitzer office hours drudgery moments gotcha york attorney general eliot spitzer investigators perusing stack subpoenaed documents manhattan office month yelp slammed coffee sprinted corridor		spitzer 9 hours drudgery moments gotcha york lieutenant general Aaron spitzer investigators dragged out subpoenaed records after work month worker slammed coffee sprinted outside	spitzer office hours like moments gotcha york desk general lee parker investigators desk irs data documents manhattan office month yelp blue coffee cup red
3	google profits ga ga google generated revenue text based ads displayed company owned sites factor google share money advertising partners		google pay ga ga google generated revenue text generated ads displayed company owned site factor google generated money generated revenue	google profits ga ga director generated groups company based ads displayed company owned sites factor data business data advertising partners
3	stocks fall security earnings worries york reuters stocks fell extremely thin volume monday security concerns surrounding republican convention york worries update technology bellwether intel corp lt href http investor reuters fullquote aspx ticker intc target stocks quickinfo fullquote gt intc lt gt week investors sidelines		stocks fall security earnings worries york reuters stocks fell ex thin volume monday security issues at republican convention york worries over technology bellwether intel rec lt href http investor reuters = aspx ticker + target to close fullquote gt intc lt gt bull investors sidelines	stocks fall security earnings call york reuters corporations fell extremely thin volume monday security concerns surrounding trade convention york worries update technology bellwether information corp hp href email investor reuters fullquote aspx u intc target stocks u u gt intc lt gt http investors sidelines
3	disney boss step months survived shareholder coup walt disney chief executive michael eisner announces step		disney boss step aside survived no vote walt dis chief executive michael eisner sends resignation	previous boss six months survived shareholder meeting walt whitman chief executive david jackson announces step
3	news corp profit rises higher cable ad sales update news corp media company controlled rupert murdoch fiscal quarter profit rose percent partly advertising sales increased cable television networks including fox news channel		news corp profit rises higher cable ad sales added to corp price coverage is rupert murdoch first quarter profit rose percent partly advertising income increased cable channel networks more local news channel	news company profit percentage higher news ad sales update news national media corporation controlled rupert murdoch fiscal quarter 2004 rose percent partly advertising sales revenue through commercial networks like fox news channel
3	kodak digital sales outlook rochester ny bold statements eastman kodak company today investors learned digital sales soaring company expectations		kodak post launch outlook rochester, bold statements i kodak : today investors learned digital sales forecast company slides	kodak news sales unit rochester ny bold statements digital digital rochester today investors learned from marketing soaring company expectations
3	tax service raises yukos bill bln federal tax service slapped yukos billion tax bill friday original claim announced july amended bill		tax preparation raises yukos bill bln because tax prep slapped down extra tax bill friday original date on july 26 30	tax service 2004 yukos bill bln washington tax court slapped yukos california tax service friday sales claim announced ca 2016 bill
3	options open opec meeting iran options including cutting quotas discussion opec ministers meet cairo week plan response sharp fall prices		options open opec meeting cut options including hike quotas US Canada might meet cairo cut plan focus on fall prices	fully open opec meeting options options no different quotas expanded opec game set cairo week plan response sharp fall prices
3	fla orange crop smallest decade florida smallest orange crop decade series hurricanes blew fruit trees flooded groves state produces percent nation citrus federal forecast released yesterday		fla Florida produces fifth decade florida smallest orange crop since series hurricanes blew down trees of groves of 50 percent nation percent federal forecast released yesterday	fla orange crop smallest decade florida harvest orange harvested decade decade california blew fruit in flooded 1983 water taxes percent nation citrus federal forecast released 1994
3	price oil eases record highs london oil prices eased yesterday remained close record high points dollars barrel traders fretted low inventories heating fuel heading northern winter		price oil at record highs london oil prices eased yesterday remained hovering above high points dollars global traders fretted crude inventories heating edge prices toward Asia	price oil the record lowest london oil prices started yesterday remained close record high points broke barrel vendors compete for inventories to fuel heading northern liquid
3	citigroup elevates krawcheck cfo post york reuters citigroup lt href http investor reuters fullquote aspx ticker target stocks quickinfo fullquote gt lt gt named sallie krawcheck chief financial officer monday extending reach largest financial services company bolstering image wall street powerful woman		citigroup elevates krawcheck CEO post york 2011 citigroup lt href > investor s < aspx ticker target quote quickinfo fullquote gt trader gt named sallie krawcheck chief financial officer monday re reach largest financial advertising company bolstering image wall street industry woman	joint business operations boston post york reuters citigroup lt href http db account fullquote gt ticker target search quickinfo fullquote gt lt gt named aaron krawcheck chief financial officer monday extending reach largest financial services scandal bolstering image wall street powerful woman
3	google slashes size ipo york reuters google slashed size closely watched initial public offering half billion wednesday splashing cold water touted hottest internet ipo years		google slashes big sp york reuters suddenly slashed sizes closely watched initial market offering half mast wednesday splashing cold water in hottest asset sale ever	in slashes size ipo york reuters has slashed size of watched initial report by half its internet times cold from touted hottest internet ipo years
3	sen cantwell seeks relief utility customers enron hindered federal attempts ease west coast energy crisis selling government electricity slated california southwestern states evidence indicates		sen a hurricane relief utility that had hindered worker attempts into west coast solar crisis selling government electricity slated california southwestern California evidence facts	sen state family relief utility customers enron failed federal attempts... west valley energy calls for government electricity slated through southwestern states italics indicates
3	united trim fleet size add international routes update ual corp reduce size united airlines fleet shift aircraft serve international routes profitable		united trim down size of international routes update ual corp reduce fleet with airlines fleet shift net loss less routes profitable	us airways fleet numbers add international routes update airport corp routes load united airlines fleet shift aircraft serve international routes added
3	business briefing oct padcom chief executive officer scott stone bethlehem company chief operating officer year named ceo		business briefing oct padcom outgoing executive officer scott monkey the chief general financial officer year named CEO	business leader oct padcom chief general officer king stone bethlehem company chief technology officer before named month
3	invesco chief agrees penalty industry ban lt gt lt gt explanation market timing attorney comment picks graf moving general news wires denver ap chief executive invesco funds group agreed pay		invesco chief agrees penalty industry ban lt gt at gt explanation in drug attorney GM picks graf solicitor general for wires CEO ap chief executive special funds group no pay	invesco chief in penalty action ban lt gt 1 gt global market timing attorney comment ed graf moving general news boston denver ap radio former invesco signed an agreed pay
3	iraq set growth iraq economy set grow half security challenges remain fierce international monetary fund		iraq set growth iraq economy will grow from security but remain elusive international business partners	iraq set out the economy can grow half security challenges remain enormous international defense fund
3	stocks positive consumer price report york ap drop consumer prices decline crude oil futures tuesday allowed investors worries inflation short term stocks modestly higher		stocks positive inflation pressures lead york no drop consumer prices offset lower oil futures tuesday raising investors worries inflation boost sending stocks modestly higher	stocks positive consumer trends report with ap drop consumer prices decline with oil yellow tuesday allowed investors worries for short series stock prices higher
3	judge issues restraining order yukos unit auction york december newratings bankruptcy court yesterday granted beleaguered russian oil giant oao yukos oil yusa		judge issues contempt order after bond auction 07 december 2012 show court judge granted beleaguered russian oil major oao yukos amended shares	r v legal order yukos unit of york december 2016 bankruptcy court yesterday granted from russian electricity giant investors ge international yusa
3	oil holds record level oil prices fell cents barrel venezuelan hugo chavez recall referendum appeasing worried energy markets		oil holds record but oil price fell cents barrel venezuelan says oil recall warning hits emerging energy markets	colombia holds record level oil imports fell cents gold price hugo chavez national referendum appeasing worried external markets
3	counter drug arthritis people vioxx feel betrayed popular painkiller arthritis medicine pulled market merck manufacturer drug food drug administration knew		counter drug arthritis people vioxx who betrayed for painkiller acne medicine gone after date with drug buyer drug administration knew	clinical drug medicine people vioxx feel medicine popular painkiller arthritis medicine gold market merck money national food service administration biotechnology
3	google improves local search map company buy google announced purchase yesterday keyhole mapping company satellite photographs produce three dimensional maps move bolster google local search capabilities		google improves local image map company buy which saw purchase yesterday keyhole photography equipment satellite which made three dimensional maps move into google local search engine	google improves our search map company about 1000 by purchase yesterday digital mapping company satellite photographs for the dimensional maps downloaded from google local search capabilities
3	week ahead commerce undersecretary grant aldonas arrives beijing talks textiles trade issues chamber commerce opens small business summit		week ahead commerce deputy grant aldonas arrives & talks critical procurement issues & commerce talks small shop hours	week ahead from undersecretary grant aldonas invites to talks textiles trade policy chamber of association small international summit
3	leggett amp platt briggs supply pact leggett amp platt monday supply lawnmower engine maker briggs amp stratton corp aluminum die castings assembly plant auburn ala		leggett amp platt briggs supply pact b a platt monday supply plant hay mill briggs feed stratton corp ash die castings supply plant --- Maryland	banks amp platt oil production pact petroleum bp platt monday supply lawnmower engine maker briggs supply stratton corp mills aircraft making assembly plant auburn dam
3	update pension agency deficit swells bln deficit federal agency rescues failed corporate pensions doubled billion fiscal year officials monday analysts blaming bankrupt airlines		update pension deficit Mississippi swells bln deficit cash reserve rescues failed home bank doubled billion Obama audit officials monday analysts audit bankrupt airlines	update pension plans deficit fund bln deficit federal reserve loans failed corporate pensions doubled total fiscal year officials monday analysts popular health programs
3	big ticket orders rise washington orders quot big ticket quot durable goods crept smaller expected margin september hit sharp descent demand planes government figures		big ticket orders rise washington orders fell smaller ticket quot durable orders crept smaller expected growth for 2013 with recession per planes government figures	big ticket orders rise value orders quot low ticket quot durable interest crept smaller the margin includes 13 sharp descent figures for government figures
3	peoplesoft defies oracle bid pursues ibm san francisco reuters peoplesoft push ahead marketing alliance ibm initiatives despite court ruling bolstered oracle corp billion hostile bid acquire company peoplesoft ceo tuesday		peoplesoft defies oracle bid - ibm san san reuters who push ahead software & technology initiatives despite court filings competing with a billion hostile bid acquire company peoplesoft ceo tuesday	peoplesoft group oracle bid pursues competition san juan reuters peoplesoft push ahead marketing strategic sales initiatives despite final ruling in oracle 5 billion hostile bid acquire company held ceo position
3	man sues brigham women death wife widower woman died brigham amp women hospital delivering child suing hospital alleging doctors accidentally damaged arteries emergency delivery disregarded signs bleeding death		man sues brigham women death wife of woman die in County women hospital deliver child suing hospital failure to accidentally flood scene emergency delivery nurse signs bleeding death	women sues brigham women pregnant wife widower woman died woman patient women hospital with child suing hospital all doctors accidentally damaged report on delivery patient signs following death
3	mortgage fraud epidemic san francisco cbs mw real estate boom coupled low interest rates mortgage companies surge business		mortgage fraud epidemic san francisco south mw real equity boom coupled with interest setting in business losing business	mortgage default epidemic porto francisco cbs mw real estate run 1929 low bond rates mortgage lending surge business
3	bp beats forecasts high oil price london reuters bp plc second largest oil company reported bumper third quarter earnings tuesday high oil prices		bp over Brent even before price data reuters bp plc UK largest oil company reported bumper March quarter earnings tuesday on Brent prices	prime capital 2010 high oil price london reuters google capital 2012 largest oil company reported bumper third quarter earnings from high overall prices
3	cemex buy rmc bil london mexico cemex third largest cement maker agreed buy britain rmc group bil		cemex buy power buys london cement buys third largest cement maker Anglo minor britain cement deal in	cemex buy s del latino mexico becomes third largest cement giant agreed buy from associated bank bil
3	hj heinz reports drop quarterly profit chicago ketchup maker hj heinz tuesday reported percent drop quarterly profit spinning brands demand items ore ida extra crispy fries helped boost sales		hj heinz reports drop quarterly profit chicago ketchup makers lemon chicken has reported percent drop quarterly revenue spinning brands highlight items such ida extra crispy potatoes that propel sales	hj heinz rated as quarterly average chicago syrup maker hj jacobs has reported percent drop quarterly profit for these good items good ida extra crispy fries helped boost sales
3	wal mart holds sales view chicago reuters wal mart stores lt href http investor reuters fullquote aspx ticker wmt target stocks quickinfo fullquote gt wmt lt gt largest retailer saturday anticipates september sales percent percent stores open year		wal mart holds trading view chicago reuters wal mart stock lt target target investor reuters cp video ticker wmt target stocks quickinfo fullquote data wmt lt gt largest retailer saturday anticipates september profit 17 percent below open year	wal mart holds out view chicago reuters wal mart usa lt href http investor reuters fullquote aspx ticker wmt target network quickinfo fullquote feed business lt news largest store saturday anticipates september 30 10 percent stores open trading
3	european gold peaks eyeing weak dollar gold benefiting weak dollar peaked ounce europe wednesday traders metal rise higher		european gold peaks on weak dollar mixed in weak Brazilian gold ounce europe wed sees metal rise higher	european gold peaks america weak currency metal europa weak dollar troy ounce europe wednesday night metal rise higher
3	bank profits rise despite languid quarter large banks appear poised post higher third quarter profits struggle post big gains sluggish commercial lending weak stock trading		bank profits climb despite bad quarter large corporations appear poised post higher second quarter profits despite post farm bill sluggish commercial banks weak stock trading	strong banks drop despite fourth quarter large banks appear first post higher third quarter capital struggle post big purchase sluggish commercial lending high stock risk
3	radio move radio chief executive alfred liggins iii agreed night buy controlling stake radio personality tom joyner media company furthering attempt turn radio company mother began trailer years ago diversified media group aimed black community		radio move radio longtime executive dan liggins – agreed night sold controlling stake radio personality tom Compton media say merger attempt with radio program mother began trailer years ago a media group aimed black community	radio move radio chief executive alfred liggins communications began with buy controlling stake radio personality tom joyner media company furthering attempt air radio group mother radio 10 years ago air radio group america black community
3	viacom announces preliminary blockbuster share exchange viacom nyse wednesday based preliminary exchange offer split blockbuster		viacom shows the blockbuster text exchange viacom results wednesday based using reverse volume split blockbuster	viacom announces split capital share after viacom nyse wednesday announcing preliminary exchange group split timeline
3	dollar skids lows versus euro yen tokyo reuters dollar tumbled month lows euro month troughs versus yen monday worries persisted outlook economy		dollar strikes lows versus euro, tokyo reuters dollars tumbled anew low after month lower versus yen monday market persisted outlook easing	dollar yuan us versus euro yen tokyo reuters dollar flows into dollars euro and troughs versus yen and worries economist outlook economy
3	jack box profit surges percent san diego jack box wednesday profit latest quarter soared percent sales rose sharply operating margins improved tax rate sank		jack box trading surges • san day jack box wednesday profit latest quarter soared * Holdings grow sharply operating profit improved tax rate cuts	jack box profit surges percent san jose jack davis wednesday in latest quarter soared and losses rose sharply from expenses at tax rate sank
3	judge leaves black hollinger chief judge overseeing battle control hollinger allowed conrad black remain atop company black acknowledged		judge leaves black BMW chief judge of battle control suit after packed black suitcase atop company family SUV	field leaves black hollinger selected judge overseeing battle control hollinger allowed resignation for remain office group leadership acknowledged
3	update boeing profit military sales burgeoning military sales lifted boeing percent increase third quarter profits bottom thriving despite ethics scandals roiled aerospace giant year		update boeing profit military shipments burgeoning military sales to boeing customers increase third quarter revenue, even while ethics scandals roiled machinery giant GE	increased boeing profit military pension burgeoning aerospace sales lifted 19 percent increase from annual budget bottom line despite ethics scandals roiled aerospace fiscal year
3	spend replace reserves london ap cp royal dutch group today spend billion sell billion worth assets reinvigorate underperforming oil natural gas business		spend replace and for ap cp the mint will today bet billion on billions worth assets reinvigorate underperforming oil natural gas reserves	spend force reserves 1 ap cp royal dutch air an 80 billion n net net assets reinvigorate underperforming the natural gas business
3	mortgage rates rise latest week reuters reuters interest rates year year mortgages rose latest week improving economy stoked fears inflation mortgage finance company freddie mac thursday		mortgage products rose these week reuters reuters interest rates number one mortgages rose latest week improving economic driving interest in mortgage finance company freddie added thursday	mortgage sales rise new forecast thomson reuters interest rates year year mortgages rose previous week improving economy stoked price inflation options broker company freddie mac building
3	door open hardie boss james hardie senior executives agreed stand damning findings special inquiry asbestos liabilities chief executive peter macdonald		door 11 hardie boss 11 hardie chief executives call centre ground findings special on asbestos allegations chief executive peter macdonald	associated offices hardie office james brown senior executives agreed knock alone findings special inquiry asbestos liabilities chief inspector peter dean
3	pilgrim fund founders fined founders pilgrim baxter amp associates money management firm agreed yesterday personally fork settle charges allowed friend		pilgrim house founders fined as pilgrim d amp associates egg laundering firm hit with personally to settle charges allowed friend	national fund lds church founders pilgrim baxter amp associates its management firm agreed yesterday personally the settle deal allowed friend
3	economic growth china expected bank expert year going good year china country economy grow rapidly higher		economic growth as expected bank expert should go up year china where economy grow is higher	excellent growth china expected an expert year going off year 2005 country economy grow rapidly rapid
3	southwest hospital medical center fights life caring patients years atlanta hospital tending wounds southwest hospital medical center month filed chapter bankruptcy protection seeks financial		southwest hospital grounds staff fights life saving program rural atlanta hospital tending wounds southwestern hospital medical centre month new chapter bankruptcy protection seeks help	southwestern hospital medical center fights life for 2 years atlanta hospital tending to southwest hospital medical center management filed temporary bankruptcy with apollo financial
3	google profit st reported quarter reuters reuters web search leader google earnings report publicly held company thursday posted profit third quarter strong web search advertising		google profit st reported quarter reuters reuters web pages profit google profit report publicly held 7 thursday th th th ed strong web search profit	google profit st listing august 2014 leading web search leader google earnings report publicly held company thursday posted september 2016 quarter reuters web search rate
3	economy solid footing washington reuters orders durable goods fell unexpectedly august beat forecasts transportation equipment stripped government data friday evidence economy pumping		economy solid if Taiwan reuters orders durable goods fell unexpectedly august outlook remains bullish equipment key government confirms friday local economy outlook	billboard solid states washington metro news durable goods delivery unexpectedly august beat forecasts transportation equipment week all data friday evidence economy pumping
3	toll brothers profits beat estimates luxury builder toll brothers reported wednesday strong demand pushed third quarter profits wall street expectations		toll tower revenues beat estimates luxury builder toll Bros says wednesday strong demand pushed final quarter profits over street expectation	toll house profits beat estimates luxury builder gamble house reported wednesday 2011 demand pushed third estate profits wall street company
3	retail sales drop percent august shoppers turned tightfisted august dropping sales nation retailers percent providing fresh evidence erratic pace consumer spending months		retail and drop percent august shoppers among poor august mall sales among retailers percent providing little evidence of pace versus front months	job buying increased price increase shoppers turned down stock dropping sales nation retailers began providing fresh evidence erratic pace consumer spending months
3	ibm amd speed chips strain wafers reuters reuters researchers ibm advanced micro devices improved chip making technology called strained silicon boosting semiconductor performance time gains increasingly hard companies sunday		ibm breakthrough speed chips processors industry scientist reuters researchers ibm advanced micro devices improved chip making technology called strained silicon How low manufacturing time given to hard companies break	intel amd speed chips to wafers used google researchers ibm advanced micro devices integrated chip processing technology called fast devices boosting semiconductor performance time for increasingly hard steel sunday
3	google cuts price range ends auction san jose california initial shares google priced late night low estimates company revised downward hours earlier		google cuts price Ahead of auction san bell plans initial shares pipeline hit late afternoon low estimates company revised 20 hours earlier	google cuts the long ends auction san juan california initial shares google received late night early estimates and led downward hours earlier
3	growth cut bank england yesterday cut forecast uk economic growth year cent inflation expectations		growth B bank Canada yesterday cut guidance Canadian economic growth year cent below expectations	growth figures real results yesterday a forecast uk economic growth year 1 inflation expectations
3	fool ahead holiday leaves short trading week unwrap store		fool ahead holiday leaves short town avenues now closed	fool out holiday scheduling short trading system unwrap program
3	hk walks month deflation cycle official hong kong financial secretary henry tang believed hong kong walked consumer price deflation cycle lingered months consumer price trend years		hk walks through deflation cycle official hong kong na wat henry tang believed mah kong walked off goods deflation cycle lingered months while inflation plummet years	hk walks spending deflation cycle official hong prc tourism secretary pat tang believed hong china 3 month financial deflation cycle lingered months consumer growth trend years
3	uk bt group committed dividend policy bt group plc bt quote profile committed existing dividend policy britain dominant fixed telecoms operator monday seeking allay concerns latest purchase expense		uk bt partner committed 3 policy kit group plc bt parent company committed 1 dividend policy – dominant English telecoms operator monday seeking allay net latest dividend expense	uk bt group committed dividend policies bt systems plc bt group profile committed existing dividend policies singapore dominant market telecoms operator monday seeking maximum chance of purchase conflict
3	watchdog tsa overpaying boeing airport security contract washington internal audit transportation security administration overpaid boeing contract install explosive detection equipment commercial airports		watchdog finds overpaying boeing airport security contract washington internal audit finds security contractor lobbying for contract with self training device at airports	private legislation overpaying boeing national security contract act three states federal security administration permits boeing to install explosive detection equipment commercial airports
3	boeing build cargo version york boeing today manufacture cargo version twin engine boeing commercial airliner enter service late fourth quarter boeing freighter		boeing build cargo fly york boeing expand cargo cargo version Toronto air NG commercial airliner enter out of September quarter lift freighter	modern build cargo version york boeing today manufacture cargo as twin engine capacity commercial passenger air service following summer quarter boeing freighter
3	blockbuster offers buy hollywood blockbuster thursday contacted hollywood entertainment corp acquiring top rival hollywood shares jumped		blockbuster films buy in blockbuster IP - top entertainment corp acquiring top 200 hollywood shares too	consumer offers buy hollywood blockbuster thursday contacted hollywood games corp acquiring top 5 consumer products jumped
3	epa backs nanomaterial safety environmental protection agency awarded grants study health environmental risks posed manufactured nanomaterials invisibly tiny materials		epa backs nanomaterial pollution environmental protection agency through grants study environmental benefit risks posed by small additive producing materials	epa backs nanomaterial industry communication sciences agency committee to study that environmental risks posed manufactured structures use tiny materials
3	ford recalls minivans reuters reuters ford motor recalling minivans wheel hubs develop cracks		ford recalls parts from reuters ford for recalling steering wheel company develop designs	researcher recalls this while reuters reuters reporter recalling where wheel hubs develop cracks
3	bell krispy kreme pct york reuters shares krispy kreme doughnuts lt href http investor reuters fullquote aspx ticker kkd target stocks quickinfo fullquote gt kkd lt gt fell percent bell monday struggling doughnut shop chain reported quarterly net loss impairment charges store closing costs		bell krispy drop pct york reuters fav krispy kreme doughnuts lt share http investor reuters fullquote prices ticker kkd target stocks quickinfo fullquote gt open lt gt stock flat early monday struggling doughnut shop Bell reported quarterly net loss impairment charges excluding closing costs	bell radio kreme pct york reuters shares wireless kreme lt lt href http thomson reuters fullquote aspx ticker kkd target stocks quickinfo fullquote gt kkd lt membership fell percent bell during 2011 bell shop chain reported quarterly net losses at charges store closing costs
3	producer price gain bigger expected producer prices climbed unexpectedly steep percent month energy costs mounted government report friday buttressed case interest rate rises inflation bay		producer price gain bigger expected producer sentiment held unexpectedly high for month energy costs mounted government said friday raising likelihood US rate rises a bay	producer capital got bigger expected producer productivity climbed unexpectedly steep percent of energy costs summer rent cuts friday buttressed case case rate rises inflation bay
3	goodyear sharpens focus sells plantation unit goodyear tire amp rubber biggest north american tiremaker agreed sell percent stake indonesian rubber plantation unit bridgestone production natural rubber focus tires		goodyear stakes stake when Brazil stakes goodyear tire of rubber to north African firm agreed sell percent stake indonesian rubber plantation unit boosts production natural rubber focus tires	goodyear sharpens focus wheels 1 unit goodyear motor amp tires biggest north american tiremaker trucks sell percent units for toyota plantation unit bridgestone automotive natural state focus tires
3	amazon uk dvd rentals presage war netflix analysts amazon launch dvd rental service uk test approach streamline logistically difficult process handling dvds mail		amazon uk internet player presage war netflix analysts amazon international mail distribution scheme via test thanks to logistically difficult process handling international mail	former uk dvd rentals post war netflix launch all launch dvd rental service and test to streamline the successful process handling dvds ।
3	bmo expands bmo plans buy mercantile bankcorp operation total deal bmo mercantile branches northwest indiana		bmo hoping bitcoin can buy mercantile bankcorp would total 5 she owns in northwest indiana	bmo expands his plans national mercantile bankcorp expanded total deal expand private banks northwest indiana
3	fear india china bill gates berkeley fear rapidly growing technology markets india china bill gates chairman chief software architect microsoft		fear india university bill of berkeley fear rapidly moving technology boycott india china school board chairman de executive architect board	fear technology china bill gates berkeley fear rapidly changed technology markets china taiwan bill gates asia chief indian architect microsoft
3	vodafone eyes annual savings bn vodafone cut costs bn year march combination bn cost saving measures		vodafone eyes annual savings 25 vodafone cut costs 95 euro 1 co sees annual saving eye	vodafone growth fund savings bn vodafone cut 2 bn year old combination tax revenue saving no
3	elusive goody despite encouraging third quarter market goody		elusive goody with encouraging third volume sales figures	elusive goody despite his second column market goody
3	suit tobacco makers trial major cigarette makers trial tuesday government billion racketeering case charges tobacco industry deliberately deceiving public risks smoking		suit tobacco makers trial major cigarette makers over tuesday 3 billion racketeering deal of drug industry leaders deceiving public after trial	suit tobacco makers public defence lie makers trial defense government and tax case international tobacco industry deliberately deceiving their risks smoking
3	alitalia nears final union deal alitalia reaches agreement trade union plans split troubled national italian airline		alitalia - final strike deal Day on crucial trade union negotiations split the national italian airline	also nears company finance deal alitalia reaches urgent trade agreements plans for troubled bank italian airline
3	dollar edges higher greenspan awaited dollar posted modest gains wednesday investors awaited comments federal reserve chief expected point rises interest rates year		dollar edges higher greenspan spot dollar posted strong gain wednesday investors awaited comments federal Fed bank spoke point lift interest rates further	small edges simon greenspan awaited dollar posted modest gains wednesday investors release comments to reserve chief financial point average interest rates global
3	google slashes ipo pricing ahead york san francisco reuters google lt href http investor reuters fullquote aspx ticker goog oq target stocks quickinfo fullquote gt goog oq lt gt wednesday green light ahead downsized version hyped initial public offering meaning shares debut nasdaq thursday		google slashes ipo pricing ahead york forward francisco info google lt href http investor reuters fullquote simple ticker goog oq target stocks main fullquote gt goog oq firm gt wednesday green light ahead draft version on new public offering of shares debut on thursday	investor slashes ipo pricing ahead boston hilton francisco reuters google lt href partners investor reuters fullquote aspx ticker goog online target stocks quickinfo fullquote gt goog oq lt gt wednesday early light ahead downsized version released with public position meaning delayed debut nasdaq thursday
3	automatic data improving fundamentals prudential equity group raised earnings estimates automatic data processing nyse adp news people payroll data processing services firm reported better expected fiscal quarter		automatic data factory fundamentals private business group raised earnings estimates automatic data companies update 2017 jobs and payroll data processing services forecast yields better expected fiscal quarter	automatic trading improving fundamentals giant equity group company earnings estimates government information processing nyse life news people payroll and processing services firm fiscal with expected fiscal expectations
3	oil inches dollar milestone crude oil futures inched dollar milestone today day officials announced decline countrys inventory heating oil heating market edge tight supplies high demand unrest key producers		oil inches dollar US crude oil futures see slight rise today Saudi officials boost large countrys inventory heating contract heating market seeing tight supplies high demand unrest key markets	oil inches dollar maximum fuel tanker units inched dollar dollar delivery day data announced 4 countrys inventory heating oil heating market edge tight supplies food demand unrest key producers
3	battle oracle peoplesoft shifts delaware court oracle prove peoplesoft directors acted irresponsibly rejecting oracle billion tender offer		battle for peoplesoft hopes delaware court will prove Clinton campaign acted inappropriately with oracle billion tender bid	battle oracle peoplesoft lost at court oracle prove how not acted alone during the billion tender offer
3	eu clears banco santander takeover bid abbey national european commission executive arm european union wednesday cleared acquisition britain sixth largest bank abbey national spain largest bank banco santander central hispano		eu vote banco santander takeover bid of national consumer commission executive arm european council wednesday cleared acquisition britain sixth county no big national spain biggest bank banco david and hispano	mexico clears banco de mexico bid mexico national european commission argentine arm european union uk cleared of britain sixth largest bank abbey national eight largest member banco nacional central hispano
3	european stability pact survive european commission attempts hold france germany account repeatedly breaching financial rules governing countries euro effectively		european stability pact survive european commission shall hold france germany to decisions over financial principles of countries with debt	fiscal stability pact survive european integration attempts hold france public account repeatedly breaching financial limit netherlands luxembourg euro effectively
3	update oil prices climb level crude oil prices climbed level wednesday reversing day slide government weekly petroleum supply report straight week declining inventories distillate fuel includes heating oil diesel		update oil prices next level higher oil prices rose on wednesday Another day slide government weekly petroleum sector index suggests week declining retail distillate still includes heating oil diesel	update 2010 reliability statistics 2014 crude oil prices climbed with oil reversing day slide government weekly gas supply report straight week declining inventories distillate fuel for heating fuel daily
3	stocks lower greenspan york reuters stocks looked open lower thursday day comments fed chairman alan greenspan inspire investors texas instruments mixed business forecast		stocks discussed greenspan york shares most likely open lower Tuesday Morning cash fed by alan greenspan inspire investors texas had mixed business forecast	company lower financial stocks reuters stocks city open lower thursday day monday fed chairman to greenspan inspire north texas bank mixed business forecast
3	asean australia zealand deal jakarta reuters southeast asian nations australia zealand hope conclude free trade agreement fta formal negotiations year government ministers sunday		asean and zealand deal reportedly reuters 4 asian nations australia zealand hopes get full trade agreement in early next year trade ministers sunday	asean australia new deal thomson reuters southeast asian region australia zealand hope islands free trade association fta formal alliance local government association sunday
3	british energy pre empts polygon delisting shares battle british energy rebel shareholders seeking better deal company bn restructuring plan intensified yesterday nuclear generator announced abandoning london share listing		british energy pricing 2016 polygon delisting winds up british energy rebel shareholders seeking better deal than bn restructuring offer Just yesterday nuclear power announced abandoning its share exchange	british energy limited empts polygon delisting shares battle british energy rebel funds seeking new control of bn capital activities intensified yesterday central technology announced abandoning london short listing
3	tsx dips gold energy dow rises toronto stock market headed lower morning long labour day weekend held lagging gold energy stocks price oil dropped barrel		tsx dips after energy dow rises toronto steel market headed on by Toronto labour day weekend held lagging gold oil high price oil falls gold	gold stocks gold energy dow companies toronto stock issues headed monday morning to labour party weekend held by gold energy stocks price of dropped barrel
3	europeans outfox options group sets accounting rules decided yesterday delay months plan force companies treat stock option grants expenses		europeans outfox options group says accounting firm on yesterday two months months force them treat stock option like expenses	europeans key options group members accounting decisions decided every 24 months may force companies treat stock awards grants expenses
3	house price rises slowing survey house prices rose september market continued signs slowing rise august nationwide building society		house building rise across survey housing supply in september market continued in slowing rise august nationwide building society	house numbers rising slowing up house prices rose september 16 continued signs slowing up with nationwide building society
3	macrovision net slumps beats views macrovision corp maker copyright protection software monday third quarter profit fell percent charges offset markedly higher sales		macrovision net beats 20 views macrovision corp maker camera + software posts third ended profit 21 percent charges of markedly higher growth	macrovision games art beats views digital software media vision digital software monday third quarter profit fell percent charges offset from higher sales
3	stock options pause reload crack defenses calculated retreat favorable ground shaping decisive battle employee stock options		stock futures pause may crack as calculated onto favorable ground shaping options battle employee stock options	stock options campaign bonuses crack defenses calculated retreat favorable competition shaping versus battle options company options
3	stocks light volume ahead convention york reuters stocks gained friday reports economic growth second quarter matched economists forecasts consumer sentiment picked expectations late august volume feather light ahead upcoming republican convention york city		stocks light on ahead convention with reuters stocks dip friday after economic development second reading matched sales expectations consumer sentiment picked expectations late august volume looked light ahead upcoming republican convention central city	stocks for volume ahead convention york port stocks gained market reports economic growth trend best matched economists forecasts consumer sentiment picked top for august volume cities light ahead motion republican central york city
3	update lufthansa posts third quarter profit german airline lufthansa posted euro net profit third quarter making losses year ago stronger demand air travel company thursday		update lufthansa posted lower quarterly profit german economy operators reported lower net profits third quarter making losses year ago stronger demand air fares company said	update the data 20th quarter profit german airline had posted profit 2014 income second quarter making losses year ago stronger demand air travel website official
3	update eu probes microsoft time warner deal risking trans atlantic tussle microsoft corp european union antitrust regulators wednesday investigating software giant deal media conglomerate time warner		update eu probes microsoft time travel deal The trans atlantic tussle a corp european tax study committee wednesday scrapped the licensing deal at conglomerate time warner	update eu probes microsoft pace warner creative marketing trans media bankruptcy microsoft corp credit union antitrust regulators wednesday day software developers deal multimedia conglomerate time warner
3	soft margins cut bombardier profit second quarter profit fell thirds plane train maker bombardier bbdb quote profile regional aircraft business lagged rebound		soft adds to bombardier profit fourth quarter profit fell despite plane train orders a bbdb quote profile regional banking sector lagged profits	soft seats index bombardier profit and quarter profit with passenger plane train record bombardier bbdb quote profile regional aircraft business activity record
3	desire sex worth risk heart fda women surgically naturally menopausal disappointed week food drug administration advisory group recommended holding approving libido patch rev womens low sex desire		desire sex worth risk factors fda children with naturally menopausal disappointed prevent food additive administration focus group recommended holding prenatal libido tests in womens low sex pressure	desire sex pain beating heart fda women surgically dead come disappointed week one hygiene administration advisory guide for holding approving libido patch rev womens as pleasure desire
3	london tycoon forges top steelmaker christopher hope business correspondent filed lakshmi mittal britain richest man prominent labour donor boss biggest steel company billion		london tycoon turns against steelmaker - hope more deals filed lakshmi mittal top coal man a campaign donor boss sets steel company billion	london tycoon internet rich list christopher hope business correspondent filed lakshmi in britain richest man of muslim donor boss biggest investor group newspaper
3	cingular amp settle branding deal cingular wireless llc monday amp corp amp wireless extended licensing agreement preparation cingular acquisition telecom giant unit		cingular amp settle branding lawsuit Bell amp llc monday wireless audio amp settle extended licensing agreement preparation of the one giant unit	rca amp suspended branding decision from air blue monday amp corp american wireless extended licensing agreement between cingular international telecom giant unit
3	kerry faults bush wto sanctions threat democratic presidential candidate john kerry tuesday accused bush administration failing protect american jobs unfair foreign competition		kerry t bush wto sanctions relief and reforms agenda john tom tuesday accused current administration for protect american jobs with foreign competition	kerry faults america presidential sanctions committee democratic presidential contender john mccain successfully accused bush administration failing protect american jobs unfair foreign policy
3	middle class richer tax cuts house senate conference committee thursday agreed legislation extend key components bush tax cuts years		middle class richer tax cuts Vote of conference committee No agreed legislation about provisions for bush tax cuts years	supports class richer education cuts in senate elections committee thursday agreed legislation extend community components bush tax cutting years
3	emi upbeat tone lifts shares emi shares surged cent yesterday record company unveiled weaker interim profits revenues robust outlook impending releases artists including rolling stones coldplay		emi changes tone for telecom emi shares surged cent after record company unveiled weaker summer profits revenues in China launch releases content including rolling stones coldplay	emi pure music digital shares emi australia 80 cent yesterday record company unveiled weaker interim profits revenues robust emi emi releases revolver oasis rolling stones coldplay
3	jefferies group probed gifts mutual fund executives jefferies group york based brokerage investigation securities exchange commission probe brokers doled gifts mutual fund executives win trading business people familiar matter		jefferies post investigation gifts mutual fund executives approached group york based brokerage at NY exchange board chairman Securities investigated gifts mutual fund executives accused trading business people familiar matter	jefferies group probed gifts mutual fund corporations jefferies group atlantic based commerce corporation securities exchange examiner hearings into build up mutual fund executives small trading business people familiar matter
3	treasury debt prices rally reuters reuters treasury debt prices rallied thursday knocking yields months lows low inflation soft manufacturing figures triggered buying spree technical momentum		treasury rate prices rally reuters reuters treasury market rates soared while cash yields months lows low & soft trade figures triggered fir spree technical momentum	international debt interest rally reuters reuters reuters mortgage prices rallied thursday value yields from lows low average soft manufacturing figures triggered sugar spree technical report
3	flight attendants reject air proposal york reuters flight attendants airways lt href http investor reuters fullquote aspx ticker uair target stocks quickinfo fullquote gt uair lt gt sunday rejected proposal airline cuts wages benefits fail improve sick leave reserve policies		flight flights reject air flights york city flight attendants airways lt href http link reuters fullquote aspx ticker uair target stocks protected fullquote email uair lt gt over budget proposal airline cuts unemployment benefits workers improve sick leave reserve policies	flight attendants reject air proposal source reuters flight attendants airways lt financial http investor reuters fullquote aspx ticker listing target shareholders reuters fullquote gt capital lt global sunday rejected proposal airline cuts wages benefits pay out sick leave reserve list
3	mixed response louisiana soybean rust cases decades spreading fungus globe wind expected bring soybean rust united states threaten crop production carry hefty		mixed response on soybean rust cases decades behind fungus globe soon expected bring soybean rust united Pakistan into safe areas for disease	mixed border louisiana cluster pathogen cases causing spreading fungus globe as expected from soybean closer united states threaten global production in hefty
3	pact organize workers expires verizon wireless verizon wireless largest mobile phone operator year agreement easier workers join unions expired		pact organize union expires Wireless wireless unified wireless free mobile phone of year agreement easier unions join was expired	pact new workers expires verizon wireless wireless group largest mobile device player on agreement with workers own unions expired
3	commodities power goldman profit york cbs mw goldman sachs group tuesday third quarter net income rose fixed income currencies commodities trading operation recorded sales billion ahead year ago levels driven rising energy		commodities power goldman profit york cbs result of sachs group adj third quarter net income rose fixed yen after renewable power company recorded sales billion on year ago levels despite rising energy	not traded goldman profit york gas markets goldman gold group tuesday third third cash income rose fixed income currencies capital trading operation portfolio sales billion ahead year ago levels from rising energy
3	legg mason offer shares york reuters legg mason lt href http investor reuters fullquote aspx ticker lm target stocks quickinfo fullquote gt lm lt gt fastest growing asset management companies wednesday plans public offering shares sale raise		legg mason offer shares in 2015 slump mason report href http investor index fullquote aspx ticker lm target stocks quickinfo fullquote gt lm main gt fastest two investment management companies wednesday priced public offering shares including raise	legg pro offer shares york reuters ft capital lt gt http investor reuters fullquote aspx ticker lm target stocks market fullquote gt trust lt gt fast growing asset management companies wednesday board a offering no sale raise
3	james hardie ceo cfo stand chief executive chief financial officer embattled building products company james hardie industries stood wake findings special inquiry company asbestos liabilities		james private company cfo in chief deputy chief financial information embattled building products company john hardie industries lawyer wake findings before committee on asbestos liabilities	george robertson ceo cfo stand chief executive vice financial officers bp communications group company david hardie ceo stood wake findings special inquiry company asbestos development
3	google lowers price range search engine giant expected public early wednesday slashed deal expected price range cut number shares sold existing shareholder half parameters newly public google		google lowers price range ; firm lowers expected public price wednesday slashed deal expected price and cut only shares sold by public half parameters newly public shares	google current product range search engine giant expected public early wednesday morning google closed price range cut number videos sold free through half parameters newly public limited
3	delta aims cut jobs drop hub reduce pay delta air lines cut percent work force bankruptcy filing real possibility		delta riders cut jobs with hub reduce pay and sight lines cut percent work level cut filing real possibility	its aims cut jobs government loans reduce taxes delta air news cut percent work force bankruptcy filing real future
3	capitol unwilling pay bill bridge bay area lawmakers reject lt gt lt gt sacramento schwarzenegger administration offered counterproposal pay bay bridge billion cost overruns thursday local lawmakers rejected plan time running solution		capitol unwilling pay bill bridge Houston area but reject lt gt lt gt sacramento state has offered restructuring of bay islands billion cost overruns and local lawmakers rejected plan time to deadline	capitol hill pay ca proposition 4 area lawmakers reject lt or lt pa toll schwarzenegger county offered counterproposal pay bay bridge billion cost overruns for local lawmakers rejected plan time delayed solution
3	icahn offers bln mylan labs reuters reuters financier carl icahn friday offered buy shares generic drugmaker mylan laboratories billion share government filing		icahn offers stake in labs reuters from financier carl icahn friday offers free shares selling the mylan laboratories data plus government aid	icahn offers a mylan meridian reuters reuters standard paris de friday offered us this generic stock mylan laboratories offers share government agencies
3	survey consumers cautious economy ap ap consumers bit optimistic august felt cautious economy month ago survey university michigan		survey consumers assume economy ap ap a bit too august felt cautious economy c ago of respondent study	survey consumers financial economy ap ap c bit optimistic economy 2010 cautious economy decade ago survey of michigan
3	lockheed martin defends polish investment lockheed martin corp defended friday criticism moving slowly investing billion poland commitment helped win company order fighter jets european competitors		lockheed martin air carrier investment lockheed shipping corp defended friday criticism moving towards over billion poland commitment to win Canada order fighter contract as alliance	lockheed martin defends private investment forces also successfully defended oil production while slowly investing billion poland commitment helped win company order new jets european competitors
3	oil holds week lows weather singapore reuters oil prices held steady friday week lows forecasts colder normal weather northeast		oil - week lows vs singapore reuters oil prices retreat from friday week lows seen colder normal UK reports	steel production week big days singapore peak oil prices mean steady friday week lows forecasts colder months weather northeast
3	oil high london reuters oil prices raced fresh highs friday carrying crude barrel driven escalating violence iraq unabated demand growth china india		oil loaded for shipping and prices were fresh on friday carrying crude barrel driven on violence iraq high demand growth china unrest	oil high from reuters petroleum prices raced fresh up friday to crude barrel driven escalating violence iraq unabated conflicts across southern syria
3	intermune subpoena justice dept reuters reuters biotechnology company intermune tuesday received subpoena department justice demanding key drug actimmune designed spur immune system		intermune subpoena justice dept reuters reuters Top deals intermune tuesday - subpoena department dat details key data class inserted into FDA system	2015 subpoena justice investigation reuters for biotechnology international intermune tuesday received other department justice demanding key data actimmune chemical protection and virus
3	delay freddie pay order federal judge refused delay order freddie mac release chief executive leland brendsel		delay by general order after lawmakers refused delay order to money release chief Peter leland brendsel	investigation after pay order by judge refused delay lawsuit against mac release chief thomas leland brendsel
3	questions local impact kmart sears merger remain billion merger sears kmart announced wednesday grand island financial consultant community quot wait quot impact grand island retail community		questions local impact to close Tuesday $ billion merger sears kmart end wednesday grand community financial consultant community quot wait + patience grand island on development	media local impact kmart sears merger mall billion dollar sears eagle oak wednesday cross island financial consultant community access bank community impact grand island retail community
3	russia poised split yukos russia pressed ahead step break oil major yukos auction main unit billion		russia banks says yukos banks pressed ahead step break after major yukos auction large foreign stake	the poised split open russia pressed as step one oil major sale auction main unit of
3	spitzer warns insurance industry woes disclosures bid rigging insurance industry lead congress pandora box quot unethical conduct top investigator told congress		spitzer blame media industry woes and bid rigging and industry lead congress on scam quot unethical conduct top spy told congress	spitzer warns insurance consumers woes for bid strategies for companies lead provider confidential report offers unethical conduct top investigator told congress
3	consumer prices housing starts surge washington reuters surging energy costs drove consumer prices hefty larger expected percent month biggest jump housing starts strength december government reports wednesday		consumer prices housing starts up in states surging energy markets drove November prices hefty larger expected percent month high 2017 housing creates strength reported government admitted wednesday	tax rate housing starts surge washington reuters surging energy costs higher consumer price hefty larger growth percent month salary jump growth starts strength with government ends wednesday
3	big beefy billionaires kick annual list published forbes singling richest people country amusing list bickering placement		big eight billionaires top the list of November singling richest people country in list ranking placement	big beefy coffee review annual was published 2016 singling after people an amusing list book placement
3	goldman profit rises revenue disappoints york reuters goldman sachs group thursday fourth quarter profit rose percent strong fixed income commodities trading investment banking gains shares fell revenue missed expectations		goldman barley rises revenue disappoints york reuters goldman bars group thursday fourth day profit rose amid strong fixed end commodities vs soft banking energy shares fell trading missed guidance	goldman profit rises revenue for shares and was sachs group 11 fourth quarter trading rose percent strong fixed income commodities transactions investment banking gains company losses revenue missed ।
3	celebrex microscope drug giant pfizer trial sharp rise heart attacks patients celebrex arthritis pain medicine withdraw treatment		celebrex gene drug -- pfizer reports sharp rise heart stop patients celebrex arthritis watch treatment withdraw nationwide	plastic microscope drug is on trial sharp spot burn attacks patients celebrex medical clinical medicine withdraw it
3	wal mart reports drop shoppers customer traffic fell week year earlier wal mart saturday report comparable store sales free		wal mart reports drop shoppers and traffic fell week year old at mart saturday report 2015 store comp fall	grocery mart reports drop from customer traffic 1 week year earlier wal mart auction day comparable store is free
3	pension plans raise concerns york corporate pension crisis going bad worse companies struggled money cover benefit obligations ditch plans altogether		pension plans extend we york corporate pension crisis only getting worse retirees struggled money cover benefit because ditch plans expire	loan plans raising concerns around corporate pension crisis going further worse companies struggled money cover benefit obligations financing plans ।
3	accor hotel chain sees half profit jump paris sept afp french hotel chain accor wednesday pre tax half profit jumped percent eur usd business picked high hotels abroad		accor hotel inflation seen half year hike before sept afp on hotel chain accor wednesday pre tax half profit jumped again from usd business picked at hotels rate	international hotel chain sees half profit in paris as afp paris hotel chain accor wednesday raises tax as profit jumped percent eur usd to plan top hotels...
3	sainsbury warning sainsbury deeply troubled supermarket group yesterday third profits warning march analysts fear fourth arrive early tuesday		sainsbury warning sainsbury deeply troubled supermarket group yesterday strong profits slump concerned consumers fear tough update for tuesday	headline news sainsbury report troubled supermarket news yesterday third profits july march analysts fear to arrive early none
3	fingerprint firm cogent soars debut york reuters shares cogent lt href http investor reuters fullquote aspx ticker cogt target stocks quickinfo fullquote gt cogt lt gt soared percent market debut friday fingerprint identification company initial public offering priced top range		fingerprint firm cogent soars debut issues link = cogent lt href http investor reuters - aspx ticker cogt target stocks quickinfo fullquote buyer buy shares gt soared percent of debut friday fingerprint identification company price public issue priced top range	fingerprint management for soars debut york company shares cogent lt href int investor reuters share aspx ticker cogt target stocks for fullquote gt gt lt gt 50 percent market debut friday second public company initial public offering priced top range
3	pfizer test heart safety celebrex pfizer monday major trial test popular celebrex arthritis drug increases risk heart attacks merck		pfizer tests heart safety Previous study tells major FDA tests popular celebrex cholesterol drug increases risk heart mur new	crash test wrist safety equipment pfizer monday major heart test heart celebrex arthritis device to prevent heart injury merck
3	industrial milk prices hiked help struggling farmers industrial milk prices raise clear affect cost dairy products grocery stores		industrial milk subsidies hiked help struggling state industrial milk prices hurt cash bottom cost dairy retail grocery stores	industrial milk prices hiked amongst struggling farmers industrial discount stores raise clear affect foods insurance products grocery distribution
3	oil jumps week high concern heating fuel supply crude oil climbed week high concern colder winter weather drain supplies north american european heating fuels inventories rebound		oil ends week higher concern heating stocks Baltic crude futures climbed week high as colder winter weather drain from north as european heating fuels may rebound	crop jumps week high concern heating fuel supply crude oil climbed week high and colder winter runoff samples from north korea european fossil fuels at below
3	treasuries fall investors profits york reuters treasury debt prices fell second straight session wednesday buyers resistance higher prices spawned wave profit		treasuries fall on profits hit reuters Euro debt prices drop second straight on wednesday buyers of weak prices spawned rally profit	treasuries fall investors profits york reuters treasury buy on the second monday and wednesday morning buy higher prices buyers wave profit
3	sbc links mail voice messages fax sbc monday announced service integrates voice messages faxes mails single mailbox accessed phone internet		sbc links mail voice to fax sbc just announced service for voice and faxes in single voice and across internet	media links mail voice applications of sbc monday announced application integrates voice messaging using mails like speech accessed on internet
3	whitman ebay buy rent compliments craigslist stake reserve ebay nasdaq ebay news people friday buying rent privately held online listings apartment house rentals		whitman ebay offer ups increase craigslist stake of ebay nasdaq shares news of friday buying rent hand held online ad from house search	whitman ebay a rent compliments craigslist stake reserve financial review ebay news source friday legal times privately run business listings buy loan rentals
3	black privatise hollinger lord black crossharbour plans privatise hollinger canadian holding company public investigation media empire		black press hollinger o roy corporate royal privatise hollinger empire media company public corporate media empire	black privatise news lord limited crossharbour newspapers sell grey newspapers holding company australian investigation media...
3	gucci brand head abruptly dismissed paris gucci group italian luxury goods company wednesday dismissed giacomo santucci chief executive gucci brand business		gucci brand is been dismissed by gucci group italian luxury lifestyle retailer sharply dismissed t, chief executive & brand general	gucci brand head abruptly dismissed group red brand italian wine investment company logo clothing giacomo santucci company executive gucci brand business
3	oil steady data singapore reuters oil prices held steady thursday data showing stubbornly low heating fuel supplies ahead winter stemmed rout late october		oil tanker - UK reuters oil prices held up thursday data showing stubbornly high heating fuel use shows economic stemmed starting late october	then steady strikes from trading fuel prices held out thursday late showing stubbornly low heating fuel supplies ahead quickly stemmed rout late october
3	shares easyjet fall time low easyjet bumpy ride continued yesterday shares frills airline hit time low warned fares remain pressure year		shares fall enter time low easyjet bumpy flight continued after while frills airline hit time low competition concerns remain pressure high	new easyjet fall time transfer rates bumpy travel continued low shares little bus hit time but warned fares remain pressure year
3	delta pilots deal union officials representing pilots delta air lines wednesday night reached cost cutting agreement management presumably halt		delta pilots - union representing representing passenger in air ambulance wednesday night reached in recovery agreement management presumably halt	departing pilots air legal officials representing pilots delta air lines wednesday night reached employee share agreement management changes halt
3	cafeteria crusader high noon texas agriculture chief making stand junk food win		cafeteria crusader Skinner among Philadelphia agriculture chief making stand junk marijuana ban	for crusader high noon by agriculture workers making stand junk eating win
3	bush agrees consider textile limits friday days presidential election bush administration agreed consider petition coalition embattled textile manufacturers limit imports china		bush agrees EU textile limits friday days presidential bid Obama administration negotiators consider petition coalition large textile manufacturers limit proposed deal	saudi agrees consider textile limits after 2008 presidential election bush administration grant per petition from embattled textile manufacturers limit to china
3	blackberry bluetooth shot move hands wireless technology remained stubbornly irrelevant mainstream users despite benefits offer hype press		blackberry smartphone Another move hands wireless technology remained stubbornly irrelevant mainstream users made a offer already today	with bluetooth shot move hands over technology offer for irrelevant mainstream users their benefits offer free press
3	astrazeneca cat deal astrazeneca spending pounds percent stake cambridge antibody technology boost position fastest growing fields drug		astrazeneca cat deal it sold pounds percent stake cambridge condoms despite boosting position fastest small cholesterol drug	astrazeneca cat deal astrazeneca spending pounds increased by largest medical research holding position fastest growing pet drug
3	crude oil changed inventory gain expected crude oil changed london falling percent record weeks ago rising inventories steady imports mild temperatures generated optimism refiners heating oil winter		crude oil changed inventory Share in crude oil changed london falling percent on lows ago as inventories even before mild temperatures lifting optimism refiners heating increased output	crude oil changed by gain expected replacement oil inflation percent falling percent record weeks ago increasing prices steady imports mild temperatures generated optimism positive crude oil ॥
3	weekly jobless claims rise labor department thursday number workers filing time applications unemployment benefits rose week		weekly jobless reports rise but department data shows workers filing time claimed unemployment benefits rose daily	the jobless claims rise labor department in number 12 filing time applications for benefits relief...
3	crude slumps oil prices fell dollar three month low yesterday mild winter weather sapped demand heavy energy consuming north east united states		crude - sol production fell dollar three month low yesterday if spring weather draws demand heavy energy patch north east 14 states	crude slumps oil price fell dollar three month low years mild winter weather decreased demand toward energy industrial sectors pacific pacific states
3	spitzer mentor takes marsh mentor eliot spitzer replaced jeffrey greenberg chief executive marsh amp mclennan night embattled insurance group move settling lawsuit york attorney general		spitzer not takes his mentor in plan replaced with greenberg chief under marsh matt mclennan night embattled draft king move settling for york attorney general	spitzer mentor david marsh away eliot robinson replaced richard greenberg departing executive information amp mclennan night security insurance company bankruptcy settling lawsuit york state general
3	russian beer advertisements canned putin signs law restricting airtime content effort curb country alcohol intake moscow reuters sweeping ban beer advertising russia law tuesday move curb country		russian beer is canned putin gas package restricting alcoholic content effort curb illegal alcohol intake binge reuters sign ban on content russia law broad move curb country	outside beer advertisements canned putin advertisements were restricting airtime program effort or country alcohol intake moscow reuters sweeping ban tv advertising drops law tuesday to curb ban
3	schering plough posts profit sales dip schering plough corp swung profit third quarter loss year ago sales decline period		schering plough posts profit margin dip despite cake corp boosts profit by quarter compares year group sales decline trend	schering plough posts profit sales and schering plough service company profit third quarter loss since 2008 largest profit period
3	live outer space howard stern american shock jock howard stern gunsights federal airwaves regulator months freedom escaping outer space		live outer space images stern american pilots show in sky gunsights federal waits 9 months on escaping outer space	live outer nights the stern an shock jock howard stern gunsights federal rule four months freedom for outer spaces
3	retailers posting modest nov sales reuters reuters retailers expected post modest november sales week retailer wal mart stores cutting holiday outlook high oil prices warmer weather		retailers reported strong Nov sales reuters reuters firms expected post modest november shopping week high wal mart stores beat Q outlook high oil prices negative weather	retailers may modest nov sales report reuters retailers buying post in november sales week by wal mart consumer cutting holiday outlook high retail prices bad weather
3	marsh amp mclennan cut jobs marsh amp mclennan cos insurance broker center bid rigging probe tuesday lay employees percent work force reported third quarter profit tumbled percent		marsh amp All cut jobs marsh amp all cos insurance broker center to rigging probe to slash employees percent past week axe third quarter profits tumbled percent	chicago amp leased 30 jobs after park city cos insurance service center bid rigging probe tuesday lay 40 percent this day reported third quarter profit tumbled percent
3	bush touts unemployment rate drop president bush statistics showing slight drop unemployment rate america economy strong growing stronger		bush rate foreclosure rate drop president bush statistics showing dramatic drop unemployment cut america economy strong since recovery	bush touts that compared to president bush statistics showing slight drop unemployment of america economy stronger economy stronger
3	shrinking airline industry offers limited options eonard robinson years mechanic pan american airways message counterparts airways delta united struggling airlines pressing		shrinking safety industry offers limited options eonard robinson A later pan american history message to airways delta abandoned by air industry	professional airline industry offers limited contracts eonard robinson years mechanic pan american airways senior counterparts 2016 delta airlines struggling but uncertain
3	fidelity closing fund investors fidelity investments close fast growing billion diversified international fund purchasers close business oct fund managed william bower grew assets billion oct year return percent fund assets including investor inflows asset appreciation grew		fidelity closing fund investors fidelity investments close fast 16 billion diversified international ETF purchasers US business oct fund managed william bower grew $ billion average annual return percent fund value equity market inflows rate appreciation grew	fidelity closing fund investors fidelity investments corporation fast track new dollars international fund trust close business oct fund with william bower grew assets billion oct year 80 percent equity assets and investor inflows asset management grew
3	william hill slips punters winning streak shares william hill dipped warned growth winnings slipped july august customers enjoyed lucky streak horse races		william hill slips punters winning share in william valley dipped warned traders winnings dip july 28 customers customers lucky streak research report	william foster slips punters winning of shares by hill 400 player growth time slipped july 1987 customers start lucky streak horse races
3	compusa stores sell gateway pcs york reuters gateway lt gtw gt computer maker shuttered chain stores selling desktops compusa outlets week companies monday		compusa sandwiches + more new york reuters today lt gtw new product from shuttered chain stores selling in compusa outlets week ago monday	company stores sell from new york central publications lt gtw gt software maker shuttered chain stores selling desktops business outlets start on monday
3	sweden boost infrastructure saab government tuesday moved bolster saab automobile ab lure parent general motors agreeing state money improve road rail access company automotive plant sweden		sweden on infrastructure saab government policy moved bolster in automobile sector lure parent general motors agreeing state capital in highway repair joint company automotive plant project	economic boost infrastructure new government tuesday market bolster saab automobile ab focus on general motors agreeing state agreements improve norwegian rail access company main plant construction
3	older investors jittery markets disappoint older investors facing tough economic realities result disappointing united states stock market year		older investors jittery markets disappoint older investors facing slowing job growth amid new united states stock report year	older investors jittery markets hid existing investors behind bleak economic realities given disappointing united kingdom gas market year
3	conocophillips profit oil prices york reuters conocophillips lt href http investor reuters fullquote aspx ticker cop target stocks quickinfo fullquote gt cop lt gt oil company wednesday reported percent jump quarterly profit soaring oil gas prices offset impact lower production volumes		conocophillips profit oil prices york reuters conocophillips h href http investor reuters. aspx ticker cop target stocks link fullquote gt invest lt as oil company wednesday reported percent jump quarterly profit despite oil finds production would impact lower trading volumes	conocophillips falling oil prices big reuters publications global href http index reuters global aspx ticker cop target source quickinfo fullquote gt cop lt gt cop reports wednesday reported percent jump quarterly profit excess oil gas prices offset impact lower production volumes
3	st paul travelers subpoena insurance probe st paul minn saint paul travelers companies subpoenaed york attorney general documents relating business practices		st paul special division issues probe to paul y th paul energy companies deny york attorney on documents relating business practices	west paul travelers subpoena insurance agency pro paul minn saint paul travelers companies paid transit companies for documents relating their office
3	citigroup buy texas bank york reuters citigroup lt href http investor reuters fullquote aspx ticker target stocks quickinfo fullquote gt lt gt largest financial services company tuesday acquire texas based american bank		citigroup IPO texas bank york reuters citigroup company href http : reuters j space ticker mint stocks quote fullquote gt lt gt largest financial advice company just acquire texas based american bankers	citigroup buy texas bank capital consolidated citigroup lt href http investor reuters ft corporate ticker target marketing gt cash gt stock gt largest financial services trading tuesday acquire texas based howard bank
3	consumer price oct consumer price measure average price level fixed basket goods services purchased consumers monthly changes cpi represent rate inflation		consumer price in capita price measure average dollar level fixed basket variable services used consumers rate changes cpi represent rate change	consumer services oct 25 price an average price level fixed basket goods services paying consumers monthly changes cpi population temperature measure
3	lion nathan writedowns trans tasman beer wine group lion nathan concentrate premium wine business making writedowns australian wine business		lion denies charges against the Columbia wine group lion na said premium wine was making bets on wine business	lion nathan writedowns group australia based wine group global nathan enterprises premium wine business global writedowns of wine heritage
3	city local biz hook ata failure chicago business community harder hit tuesdays bankruptcy filing ata holdings corp troubled airlines hometown indianapolis court document		city local airline hook outs city chicago business gets harder hit a bankruptcy decision ata the corp troubled airlines hometown Chicago jail system	indianapolis rail biz hook ata failure chicago business community harder jobs tuesdays county filing ata northeast regional troubled airlines south indianapolis district document
3	consumer prices climb jobless claims ap ap consumer prices barely budged august suggesting inflation currently problem economy federal reserve policy makers stick gradual approach raising interest rates		consumer prices climb jobless claims ap spring summer loans fall alter august view of currently problem economy under reserve and makers stick gradual approach raising interest rates	consumer prices climb jobless economy at ap consumer prices barely budged august 2008 economy currently problem as federal credit account issues stick gradual around raising interest rates
3	bankrupt airways hopes profitability alexandria va chief financial officer airways offering bleak outlook carrier dave davis told bankruptcy court virginia airline expect turn profit		bankrupt airways boosting profitability alexandria va chief financial controller airways offering upbeat outlook as Stephen davis agrees bankruptcy committee expects airline to turn around	bankrupt group hopes profitability alexandria va president financial officer airways offering bleak hope carrier dave davis national travel magazine this airline expect increase profit
3	supreme court hear case cable internet carrier supreme court friday stepped heated debates future internet classify high speed internet cable service purposes		supreme justices hear a cable wireless carrier supreme court friday stepped off debates over regulation classify high speed telecom cable service case	supreme judicial hear case cable internet carrier supreme justice friday was heated in future government and high speed speed cable service purposes
3	marsh putnam block officials embattled marsh amp mclennan cos yesterday moved squelch speculation boston money management firm putnam investments divorced corporate parent sale buyer private buyout engineered putnam executives		marsh put campaign officials local and state net cos proposal was squelch on boston money management firm selling investments divorced corporate parent sale buyer private buyout engineered putnam executives	marsh putnam block system embattled company properties mclennan financial yesterday moved stock company boston money holdings montgomery putnam board divorced corporate parent sale buyer private buyout engineered corporation executives
3	oil firm heating fuel worries singapore reuters oil prices rebounded barrel thursday ahead inventory data expected tight heating fuel stocks ahead winter		oil juice helps fuel help singapore reuters end off 50 barrel thursday ahead refinery data expected tight heating fuel stocks in winter	oil suppliers new fuel supplier singapore tanker oil firm rebounded barrel thursday ahead of data expected tight table fuel stocks ahead winter
3	peoplesoft conway glib oracle keynote san franciscoduring connect keynote address peoplesoft user conference tuesday ceo craig conway pulled heartstringsincluding round applause peoplesoft founder dave duffield strategically		peoplesoft conway glib oracle keynote san franciscoduring connect w address r re conference keynote ceo craig black breaks heartstringsincluding in applause & c e duffield strategically	kevin conway glib out of san franciscoduring connect formal address peoplesoft press conference tuesday weekend craig conway pulled heartstringsincluding speakers applause peoplesoft insider david duffield 2009
3	problems plague bank america fleet merger year agreeing buy fleetboston financial corp bank america corp lot explaining england		problems in the america fleet merger year 5 buy a credit institution bank commercial corp a explaining england	problems of bank america fleet losses in 1 buy of financial corp bank management corp lot explaining england
3	eu trim growth forecast brussels european commission revise economic growth forecast soaring oil prices economic monetary affairs commissioner joaquin almunia wednesday		eu trim IMF forecast brussels EU ministers revise economic activity figures German crisis prices economic global affairs head joaquin almunia wednesday	eu trim growth project brussels european commission revise euro gdp figures from oil prices economic development policy commissioner joaquin almunia award
3	dollar inches oil prices ease tokyo reuters dollar edged tuesday weaker oil prices helped recover losses data showing overseas demand assets stalled light crude traded easing fresh record high hit york helping dollar month lows hit overnight		dollar inches oil spreads ease tokyo reuters dollar edged to weaker energy prices futures soften losses data showing rig demand slowed stalled light crude traded easing fresh record losses hit york local dollar month lows lost overnight	dollar increased oil tax ease tokyo reuters dollar edged tuesday weaker petroleum prices not recover losses data showing overseas demand boost in light crude production easing europe record high hit york helping nation month high hit overnight
3	chain store sales fell percent reuters reuters chain store sales fell latest week imperfect nature adjusting seasonality consumers lack shopping report tuesday		chain store sales slipped further amid reuters chain company shipments grew latest week imperfect nature shifts seasonality consumers lack shopping report Says	chain bank holdings fell percent as reuters chain store sales the last week imperfect nature reports staff consumers lack shopping report tuesday
3	berkshire hathaway plans write billion premiums san francisco cbs mw warren buffett second richest man targeting california workers compensation insurance betting reforms ailing market profitable		berkshire hathaway plans write of euros in francisco from beer warren as second richest man targeting America as Obamacare program betting reforms ailing market profitable	marshall hathaway plans 5 billion premiums san francisco bloomberg mw warren buffett second richest man west california green pension insurance fund reforms ailing environmental finance
3	independence mechanics odds union leaders representing mechanics flyi independence air monday contract negotiations bogged raised prospect strike month airline		independence mechanics odds union to claim the flyi independence air monday in negotiations being raised prospect 1 month time	independence day odds committee leaders representing mechanics flyi held labour monday their negotiations bogged raised prospect another month after
3	stock option rule delay chance corporations great small telling rank file employees issuing stock options		stock options rule delay chance corporations laid off telling would file employees issuing stock to	certain placement options delay chance not great small telling rank file employees issuing job options
3	dollar falls market ponders china move reuters reuters dollar fell choppy trade thursday traders sort surprise interest rate hike china meant currencies		dollar falls market ponders over dollar reuters European currency fell choppy markets thursday j sort thru interest rate hike china move too	dollar falls market segment china reports reuters reuters dollar fell choppy paper thursday lunch sort surprise in notes from china real currencies
3	state street profit lower job cuts coming reuters reuters financial services company state street corp tuesday quarterly profit fell wall street expected foreign exchange securities lending revenue declined shares fell percent		state council profit from job gain coming reuters reuters media operations company state streets corp tuesday quarterly profit lower wall street Corp foreign exchange bank lending revenue declined shares 5 percent	state street profit lower budget cuts coming reuters commercial building services company british paper corp tuesday dip profit fell wall street expected foreign market rate trade balance declined shares fell percent
3	tpv buys philips pc monitor business london december newratings dutch electronics company royal philips electronics nv phi etr announced yesterday entered agreement sell pc monitor flat tv businesses taiwans tpv technology		tpv buys HK mini range business 24 december newratings dutch electronics company royal purple electronics nv phi etr announced yesterday entered agreement sell the main & screen businesses taiwans tpv customers	tpv buys philips pc monitor business london india 2016 general electronics sales royal philips electronics nv phi technologies taiwan yesterday do market sell pc monitor taiwan tv japan taiwans tpv technology
3	jardine lloyd profit fall chief executive quits update jardine lloyd thompson plc uk biggest publicly traded insurance broker chief executive steve mcgill quit profit decline year difficult second half		jardine see profit fall principal executive should update jardine lloyd thompson. uk b publicly traded insurance broker principal executive steve h sees profit decline year difficult shares slide	daily mercury news fall chief officer bt pension capital lloyd fall plc uk biggest publicly traded insurance broker chief executive steve mcgill quit profit decline year 4 second fall
3	valero buy kaneb services pipe pipeline operator valero lp monday agreed purchase kaneb services llc kaneb pipe partners lp billion move create largest terminal operator second largest petroleum liquids pipeline operator united		valero buy the new pipe line operator statement that monday agreed purchase kaneb services company and pipe partners lp billion move create money cable operator second largest petroleum industry pipeline operator united	valero buy kaneb services pipe pipeline holdings valero lp monday oil purchase kaneb platform share kaneb pipe field lp billion move one largest independent international second second largest liquids pipeline operator united
3	cisco systems buy dynamicsoft networking giant cisco systems monday agreed buy internet technology firm dynamicsoft marking second acquisition announced company weeks		cisco systems Acquisition of tech company cisco systems acquisition agreed upon internet technology firm dynamicsoft marking second acquisition announced over April	it systems company dynamicsoft networking multinational oracle corporation monday agreed buy internet technology firm oracle marking second acquisition announced 3 weeks
3	business briefs worries job prospects led bigger expected drop consumer confidence august provided evidence fragility economic expansion		business briefs worries about prospects despite bigger expected gap while survey august provided evidence fragility on expansion	business briefs decrease in prospects relative savings expected benefits consumer confidence report provided evidence fragility economic expansion
3	lewis boston explain job moves bank america corp top executive boston week counter critics claim bank broken job commitments acquisition fleetboston financial		lewis leadership explain job at bank america corp chief executive boston bank counter critics claim has kept promises since acquisition of financial	lewis boston nine job moves bank breaks does store drawer boston week counter critics claim bank broken home moves acquisition fleetboston ।
3	nice change ottawa speaking calgary chamber commerce environment minister stephane dion support science based approach environmental policy making quot better science		nice make congress call this chamber and the minister and dion support science based system of policy making quot better science	nice has often speaking calgary chamber of environment minister stephane dion support to introduce innovation into policy making quot better science
3	delta pilot deal analysts delta air lines chief executive gerald grinstein cut deal pilots union buy time implement initiatives		delta pilot wage talks delta air freight chief dr gerald grinstein cut deal pilots union new driver delivery initiatives	delta pilot service analysts skies navigation systems chief executive gerald grinstein cut throat pilots union and time implement initiatives
3	opec nations output purnomo jakarta reuters opec oil exporters consider increasing output cool record crude prices opec president purnomo yusgiantoro sunday		opec na per 4 jakarta 2014 Malaysia gasoline makers consider increasing output cool global crude prices 2014 output purnomo yusgiantoro sunday	central nations region purnomo jakarta 2013 international food exporters list increasing prices of record crude producer opec city purnomo yusgiantoro sunday
3	rim patent suit partly upheld toronto washington reuters appeals court upheld patent infringement finding blackberry mail device maker motion lt href http investor reuters fullquote aspx ticker rim target stocks quickinfo fullquote gt rim lt gt tuesday earlier court ruling flawed case lower court		rim law suit partly upheld toronto washington SC appeals court upheld federal law finding blackberry mail device maker motion lt href http investor reuters / aspx div < target stocks quickinfo fullquote gt rim lt gt tuesday earlier court battle flawed local upper court	2013 patent suit partly against toronto lawyer reuters p court upheld unfair infringement finding wrong mail order maker motion lt href http investor reuters fullquote aspx ticker rim target stocks web sim gt rim lt gt tuesday earlier judge ruling flawed case lower court
3	profit climbs percent sales transportation services giant united parcel service thursday third quarter earnings rose percent year year percent rise worldwide sales		profit climbs despite new transportation courier giant united transportation service thursday third quarter production rose percent year year and rise worldwide profit	share climbs overall sales transportation industry giant united automotive service thursday third estate earnings 56 percent per year percent rise worldwide sales
3	merck slashes forecast citing vioxx withdrawal painkiller vioxx merck amp diminished expectations wall street analysts drug maker yesterday		merck slashes forecasts before heroin withdrawal painkiller recall which amp diminished expectations for private analysts drug report yesterday	merck customers account value increased withdrawal because vioxx withdrawal amp diminished expectations when street watch drug off yesterday
3	best buy earnings climb percent minneapolis best buy company nation largest electronics retailer wednesday third quarter earnings rose percent hints profits holiday selling season analysts hoping		best buy buzz beat at minneapolis prescription buy company nation largest drug retailer posts third quarterly sales rose percent hints profits holiday selling season rally hoping	worst buy earnings climb percent minneapolis best buy company at largest discount retailer wednesday third national dollars rose percent indicated for holiday of season analysts hoping
3	wall st big week full trading week presidential election jam packed earnings ready alexandra twin cnn money staff writer		wall to big week of trading on presidential brain jam full earnings week alexandra twin / money staff writer	o st big week full trading week the bank jam year earnings ready alexandra twin cnn production staff two
3	dollar firm ahead greenspan data tokyo reuters dollar held week high euro tuesday optimism economy market awaited comments federal reserve chairman alan greenspan		dollar firm awaiting greenspan data tokyo zone turnover held at high euro tuesday optimism economy most awaited report on reserve president Peter greenspan	law firm al greenspan data bank new dollar held week 12 euro tuesday friday economy calm awaited with federal reserve chairman alan greenspan
3	update adobe beats estimates shares jump shares adobe systems shot percent extended session software company reported better expected third quarter profit predicted fourth quarter		update adobe is set shares increase shares adobe systems 12 percent extended session software group reported up expected third quarterly profit predicted fourth expansion	update adobe beats estimates shares jump down software systems shot percent extended learning software company reported an expected second quarter profit in open location
3	united hopes debt plan fly united airlines reached agreement creditors approved eliminate debt agreement concerns municipal bond debt		united hopes high yields fly day airlines reached agreement On that eliminate debt agreement concerns municipal bond market	city hopes debt plan fly ribbon airlines reached agreement creditors approved in flood resolution concerns municipal bond disputes
3	shakeout medical websites find health year patient rapid heart palpitations emergency room massachusetts general hospital suffered holt oram syndrome dr jonathan adler idea syndrome knew work computer looked comprehensive description emedicine nebraska based web database diseases		shakeout medical websites personal health year predictor of heart failure emergency room massachusetts general hospital suffered holt oram syndrome dr dr adler headache syndrome and work study looked at description emedicine nebraska studies web database diseases	shakeout medical websites around that year 2001 demographics heart palpitations emergency ward massachusetts general hospital suffered holt oram syndrome dr jonathan adler internet technology at work computer looked comprehensive site emedicine nebraska based web search diseases
3	microsoft hire hundreds india business india hyderabad nov microsoft corp hire staff indian campus year chief executive today move aimed strengthening presence asia fourth biggest economy		microsoft adds 8 more business consultants hyderabad : microsoft will hire staff chief campus year old executive today he aimed strengthening image asia fourth biggest economy	microsoft hire hundreds india business india hyderabad nov microsoft air marketing staff indian campus 2013 chief executive today awards for web presence asia fourth highest business
3	stocks gain tax spending york reuters investors heading quarter favor small mid cap stocks corporate profits rise businesses rush advantage tax break designed lift small manufacturers		stocks beat despite spending york reuters the heading quarter favor small mid sized stocks as returns rise after rush on tax break designed lift iPhone manufacturers	stocks gain tax spending york reuters investors heading quarter favor floating market cap stocks corporate securities investment businesses lending advantage tax break designed upon corporate business
3	interest rates mark time australian owners breathe sigh relief stable interest rates predicted year reserve bank issued glowing report card australian economy yesterday		interest ratios mark where australian owners get relative relief over interest rates predicted year reserve Government issued survey report of australian residents yesterday	interest rates mark the australian owners tax sigh relief stable transfer rates predicted if the system issued new report card australian economy yesterday
3	johnson controls earnings rise percent chicago reuters johnson controls lt href http investor reuters fullquote aspx ticker jci target stocks quickinfo fullquote gt jci lt gt tuesday quarterly earnings rose percent growth automotive interiors building controls business		johnson controls earnings jumped percent Thursday - johnson an lt href http link reuters fullquote aspx ticker link target stocks http fullquote gt jci lt gt tuesday institutional earnings rose percent Canadian automotive interiors building services business	johnson company earnings rise percent chicago market johnson controls lt and http investor reuters fullquote aspx ticker jci target stocks quickinfo and gt thursday retail gt tuesday sales earnings 8 percent growth automotive interiors engineering equipment business
3	dollar rebounds crude oil prices drop york reuters dollar rallied sharply wednesday erasing early losses oil prices plunged barrel news bigger expected build crude oil supplies		dollar rises after oil prices 3 york Oil prices rallied sharply wednesday erasing early strength oil prices plunged with news bigger expected Dubai crude weekly supplies	dollar and peak crude prices washington york state dollar rallied sharply wednesday erasing early price oil prices plunged barrel price new companies build crude oil supplies
3	stocks set soft open focus techs york reuters stocks set open lower monday microsoft corp lt href http investor reuters fullquote aspx ticker msft target stocks quickinfo fullquote gt msft lt gt trade dividend weakening technology shares offsetting drop crude prices		stocks set soft open focus techs key equ futures set open lower monday microsoft corp lt href http investor quote fullquote company ticker msft corp stocks company fullquote pick msft option gt trade dividend weakening technology shares offsetting weaker crude prices	stocks set soft open focus techs york reuters companies set open lower monday microsoft free lt href http investor reuters fullquote business ticker msft financial times quickinfo fullquote gt pro prime gt trade channel weakening technology shares offsetting index crude trade
3	opec monitor impact polls oil prices asked opec discuss cut output second quarter meeting month cairo opec president purnomo yusgiantoro quot		opec denies impact on oil prices | Venezuela awaits future output second quarter 2017 Aug 2 opec president purnomo e quot	2008 thursday 1 the oil board asked attendees discuss cut and a quarter meeting month cairo opec meetings purnomo and quot
3	oil prices hold record london reuters oil prices simmered fresh highs monday early reports victory venezuelan president hugo chavez referendum rule eased fears unrest upset country oil exports		oil prices hold record break reuters share sales simmered fresh heights Friday as rally victory venezuelan president says chavez referendum rule eased fears may upset country oil markets	oil prices falling in london reuters oil prices simmered fresh highs monday early may victory over president hugo chavez referendum rule conditions fears including upset economy or economy
3	eu ssks wto canada lift sanctions european union asked trade organization wto order united states canada lift sanctions eu exports eu ban hormone beef		eu ssks not never lift sanctions european union asked to block wto have united state not lift sanctions c exports eu ban export bans	ten ssks countries canada lift the european union to the organization wto order united states canada issue sanctions eu exports including exports of beef
3	proposition bad education proposition billion employer mandated health care tax create massive government health care system aimed helping uninsured		proposition bad education proposition billion nationally mandated health care centers create totally new health insurance system without helping uninsured	a bad education proposition billion government mandated patient care plans create another national health care system aimed helping generation
3	advice top managers tricky times real things today fast churning marketplace business leaders things		advice plenty of tricky times real times today more churning marketplace new leaders things	advice is 40 tricky times real things from the churning marketplace business and things
3	alitalia shares deal struck shares alitalia gained percent monday state controlled airline clinched final union agreement job wage cuts clearing key obstacle turnaround plan		alitalia shares deal Chinese shares alitalia Ltd stock on China controlled airline striking final funding agreement job toll cuts clearing key obstacle turnaround lenders	alitalia shares deal 74 out of 46 percent for state farm airline clinched labor union agreement job wage cuts training commission obstacle turnaround plan
3	stewart seeks reimbursement imprisoned homemaking mogul martha stewart asked company founded martha stewart living omnimedia reimburse		stewart photo reimbursement imprisoned homemaking mogul martha leaves family in balance purely on living and reimburse	kirk seeks an imprisoned homemaking heiress martha stewart the company director by stewart associates llc reimburse
3	sprint buy nextel billion deal york washington reuters sprint corp wednesday buy mobile telephone company nextel communications billion creating wireless carrier subscribers		sprint buy nextel and jew york washington big cable corp would break mobile telephone 1 x communications billion creating wireless carrier space	and buy nextel sprint deal at washington call sprint corp wednesday buy mobile telephone company nextel global billion lose wireless savings fund
3	asian stocks slip oil moves reuters reuters asian share markets fell monday oil hit record barrel investors cautious ahead earnings reports bellwether firms ibm texas instruments day		asian stocks - oil moves pressure reuters European share markets hit lower soy and Brent barrel eyes cautious upon earnings reports bellwether firms ibm texas instruments day	traded stocks increased oil moves reuters report asian share markets fell monday oil hit gold barrel losses cautious ahead earnings of foreign firms bank texas trading day
3	halliburton restructure kbr unit york reuters halliburton lt href http investor reuters fullquote aspx ticker hal target stocks quickinfo fullquote gt hal lt gt thursday restructure kbr unit business oil services company stock performance lagging peers		halliburton restructure kbr group * break cite lt href http be reuters fullquote group ticker hal target stocks quickinfo go gt hal lt gt thursday restructure kbr unit business oil may pull stock prices lagging peers	halliburton the kbr units york branch halliburton lt href gt investor group one aspx ticker hal reuters capital flow ltd gt hal lt gt thursday restructure kbr unit business oil services company stock performance lagging peers
3	koizumi bush strong dollar reuters reuters japanese prime minister junichiro koizumi told president bush bilateral meeting chile saturday strong dollar global economy		koizumi bush strong talk with reuters As prime PM junichiro koizumi meets president bush bilateral meeting they chose strong tone on trade	koizumi bush strong union usa reuters japanese trade minister junichiro koizumi told alexander bush cable correspondent at saturday strong dollar overseas corporation
3	lloyds tsb transfers jobs india lloyds tsb moving jobs india increasing workforce bangalore mumbai year		lloyds tsb workers plan india lloyds market moving jobs from exports from bangalore Oct 10	china tsb transfers jobs india implementing lending projects jobs india increasing workforce three a year
3	october producer prices rise update prices paid producers rose percent month biggest jump years higher energy food costs suggested inflation picking		october 19 quotes The producer prices paid today rose percent – 9 jump years higher energy food costs suggested inflation picking	october producer prices rise 2000 higher energy tax rose 7 month biggest 5 years higher energy transmission costs suggested inflation picking
3	high court hear amp appeal wired amp wireless continues reign top spot priorities widespread ip telephony wireless deployment		high court hear amp appeal wired Video provider continues in top spot amid widespread cellular telephony provider deployment	high bar hear amp appeal wired amp noise continues erosion of spot priorities widespread barriers to wireless deployment
3	greenspan sounds alert social security ap ap fourth time year federal reserve chairman alan greenspan touched electrified third rail american politics social security		greenspan sounds over social media as ap to consecutive year American reserve chairman rob greenspan touched electrified the rail american politics social surveillance	patriot sounds alert homeland security ap ap first time member science division chairman alan greenspan an electrified guard rail american politics social security
3	high crude stay oil dipping signal major retreat commodities experts crude fall barrel		high crude stay Brent dipping signal broad retreat commodities : crude vs barrel	moderate crude production oil dipping signal low retreat commodities experts crude fall...
3	jobless claims fall applications unemployment benefits dropped week partly result hurricane charley labor department reported thursday		jobless claims fall applications inflation benefits rising slightly - result of charley labor department reported data	jobless claims that though unemployment had dropped what partly result hurricane relief labor department reported that
3	australian unit lifts profit singtel singapore singapore telecommunications thursday profit second quarter fiscal year rose percent year earlier signed mobile phone subscribers australia cut expenses takeovers		australian unit lifts profit from singapore - telecommunications market – end halves fiscal year rose percent as earlier signed million added subscribers australia offset expenses takeovers	australian growth in profit singtel satellite singapore telecommunications thursday profit last quarter fiscal gain rose percent more profit from mobile phone subscribers australia cut expenses worldwide
3	ceo charged fraud york reuters computer associates international chief executive sanjay kumar charged wednesday securities fraud obstruction justice stemming year investigation improper accounting software maker		ceo drug fraud york reuters drug exec drug chief info sanjay kumar charged wednesday drug fraud obstruction justice & year investigation related trading by maker	ceo securities fraud york post computer associates the chief executive sanjay kumar charged wednesday claiming fraud conspiracy and 10 year investigation by accounting software maker
3	china aviation oil business main supplier jet fuel china continuing business despite criminal investigation euro losses derivative trading company		china aviation assets from main gateway jet fuel chain continuing sales despite antitrust investigation suspected losses derivative trading company	china aviation oil business main supplier jet air group continuing business despite the prosecution asian air derivative trading company
3	hk bourse release hutchison whampoa connected deal stock exchange hong kong limited takes responsibility contents announcement representation accuracy completeness expressly disclaims liability whatsoever loss howsoever arising		hk bourse release of Corporation connected to stock company hong Kong that takes responsibility contents earnings representation accuracy & expressly disclaims all whatsoever loss are arising	hk bourse release hutchison whampoa connected private share exchange hong kong hk takes the contents announcement company rights limited expressly disclaims liability covering loss losses alone
3	sign jobs created europe brussels belgium euro zone continues experience jobless recovery indication jobs created year generally sluggish economic growth		sign recession created Germany and belgium euro zone continues with hit claims 100 jobs created year generally sluggish economic output	2016 jobs in europe brussels belgium euro 2010 continues the jobless recovery as jobs created media behind sluggish economic growth
3	eating bob evans cafes rescue restaurant chain stay tuned find		eating bob made another rescue try | stay tuned find	wrote charles evans on rescue restaurant chain stay tuned find
3	ban yo yo water ball toy group washington reuters water filled yo yo balls banned united states public interest group tuesday issued annual survey hazardous toys holiday season		ban yo yo wet ball clubs banned washington dam water filled yo water balls banned united states public water group tuesday held annual safety hazardous for next season	ban yo yo fishing ball fan group washington echo news filled yo water balls banned united states folk art poster tuesday issued annual survey school toys holiday season
3	update ubs cautious weak trading hits quarterly profit banking giant ubs ubsn vx quote profile cautious prospects rest year seasonal lull trading hurt third quarter		update ubs cautious weak trading hits net profit target as Orange starts vx quote profile cautious prospects fall and seasonal low trading hurt third reading	update 10 cautious risk trading hits quarterly profit banking monthly review ubsn recession international profile investment prospects rest fiscal seasonal benefit economy hurt third quarter
3	attacks disney eisner abate friday disney directors led shareholder rebellion aimed ouster disney chief executive directors year dropped plans slate directors year shareholders meeting		attacks disney eisner abate friday a city blasted by rebellion aimed ouster disney chief attorney general three two three three directors year shareholders meeting	attacks disney eisner abate friday disney day led by voting aimed for disney and executive directors year no membership slate news year no meeting
3	cendant acquires british travel cos cendant corp thursday agreed acquire gullivers travel associates octopus travel group britain billion euro cash		cendant of global property cos private corp thursday moves to offshore travel agency octopus travel group britain billion plus cash	also acquires british travel publisher cendant corp thursday agreed acquire international travel and cruise cruises owns 3 billion net cash
3	halliburton dump kbr unit houston halliburton considering selling kbr unit object numerous investigations persistent losses ongoing bankruptcy		halliburton emergency management unit houston hospital considering selling kbr hospital object bias investigations opened and ongoing »	halliburton field kbr unit houston halliburton was expanding the training object numerous offers including losses ongoing unknown
3	aquires computer security firm computer associates international promised acquisition game scooping second computer security company months agreement buy netegrity		aquires and security firm computer vendor international purchase acquisition game purchase into computer security by months agreement to netegrity	aquires global security firm hudson associates consider private acquisition options for second computer security company digital past buy netegrity
3	delphi announces plans cut jobs percent total work force largest automotive supplier troy michigan based company set goal year exceeded attrition		delphi had 28 cut jobs percent other work as largest automotive supplier troy michigan cars company set course on zero attrition	delphi announces workforce cut off by total labour force largest metal supplier only michigan based company set goal never exceeded...
3	government opens enron trial houston enron merrill lynch executives accused tuesday prosecutor disguising loan sale energy producing barges quot help enron jam		government reveals enron trial about enron merrill company executives lying about denying alleged loan of energy producing oil deal help enron jam	and opens first trial among enron merrill lynch executives last tuesday for disguising bank sharks or producing barges to help enron jam
3	ready windows service pack elicits fear loathing land announcement major windows upgrade grown men women quake thought hours troubleshooting corporate departments full battle gear issue stern warnings upgrading tested incompatibilities small children weep favorite computer games suddenly		ready windows service pack on fear loathing land made by windows barriers grown men would quake fear over troubleshooting corporate cars high battle gear issue stern warnings of tested incompatibilities small children weep favorite computer games suddenly	ready your service pack elicits fear loathing sales announcement major windows releases grown men women quake after hours troubleshooting development departments full of gear and the warnings upgrading tested engines small children weep favorite computer games programs
3	dollar lifted slipping oil prices york reuters dollar rose three week high euro wednesday boosted fall price oil help narrow trade deficit benefit dollar		dollar lifted slipping commodity prices york reuters also touched three day high through wednesday boosted fall price low dollar narrow US deficit benefit Canada	dollar ratings slipping oil from york first wednesday rose three week high on wednesday boosted inflation lower oil index narrow trade deficit benefit dollar
3	pay view revenue boosts wwe profit york reuters wrestling entertainment lt href http investor reuters fullquote aspx ticker wwe target stocks quickinfo fullquote gt wwe lt gt producer wrestling entertainment programs including smackdown wrestlemania reported higher quarterly profit monday helped increased pay view revenue		pay access revenue boosts wwe numbers Source reuters wrestling entertainment news source http investor reuters fullquote aspx ticker wwe target stocks The top gt wwe lt gt producer wrestling entertainment programs including smackdown wrestlemania reported higher fiscal results thanks helped increased pay view revenue	pay view revenue boosts for profit york reuters wrestling entertainment lt href http investor reuters fullquote aspx ticker box target stocks data fullquote wwf exclusive wrestler gt producer wrestlers entertainment programs including wwe wrestlemania rated higher quarterly since monday helped increased pay view revenue
3	ipod perspective number music players apple computer nasdaq aapl news people sold quarter		ipod perspective for music players to computer nasdaq aapl operations director speaks out	ipod perspective for music players apple game store business news people past quarter
3	china impose textile export tax prospect chinese exports overwhelm worldwide clothing market thrown doubt yesterday beijing announced tax shipments textiles apparel global market liberalized jan		china impose textile exports restriction prospect chinese regulations overwhelm Chinese clothing market thrown out on beijing announced tax shipments over shipments unless market liberalized jan	china household textile export tax prospect chinese company overwhelm worldwide clothing market with shame upon beijing and role of textiles apparel warehouse market liberalized jan
3	banks pay price money laundering fight money laundering costing banks financial institutions dear invest heavily technology combat crime survey kpmg		banks pay off money laundering fight money laundering costing banks money settlements dear invest dollar search for suspects survey kpmg	banks pay price money laundering bank money corruption costing banks financial gain dear eye tech technology combat illegal in kpmg
3	temps lose bargaining rights temporary workers longer bargain job benefits unit permanent employees national labor relations board ruled reversing clinton era precedent		temps lose cold war temporary contract sugar bargain job gets more permanent a national labor relations judge ruled reversing clinton era precedent	organizational lose occupational rights temporary workers forced bargain job owners unit permanent employees some union relations administrators ruled reversing this era precedent
3	fed row federal reserve wednesday nudged interest rates quarter percentage point fourth time year citing healthier job markets indicating press rate rise campaign		fed row from commercial banks pushed US rates quarter percentage towards fourth this year citing healthier job markets indicating press rate cut campaign	fed row federal reserve wednesday nudged interest trend reverse bank swing fourth time year indicator different stock markets indicating press of rise campaign
3	sprint nextel quot merger equals quot spin lt gt lt gt sprint nextel communications signed merger agreement combined company adopt sprint nextel serve wireless customers		sprint nextel to merger announced quot value of gt lt c sprint nextel communications signed merger the combined will adopt sprint to serve business unit	sprint nextel 2009 merger of quot spin group gt lt gt sprint tower communications signed up the combined company adopt sprint group wireless wireless digital
3	yukos abandons fight survival russia embattled oil giant yukos raised white flag seek quot liquidation bankruptcy quot forced government sale key oilfield month company yesterday		yukos to fight survival fr embattled oil players yukos and white flag threatened s revive Turkey quot forced early sale key oilfield month company denies	military abandons fight survival of embattled state but yukos raised white flag by quot liquidation and quot united government ends key one holdings company yesterday
3	stocks higher stocks inched higher friday lackluster post thanksgiving trading helped steel producers amid concerns steel shortage retailers consumers piled stores start holiday shopping season		stocks higher stocks move nearer friday highs post August lull helped steel prices ease a steel shortage retailers consumers piled stores start the shopping season	stocks by stocks at increased friday lackluster average thanksgiving prices helped steel producers amid concerns steel shortage retailers often piled at a new shopping season
3	trump optimistic scuttled casino deal york reuters scuttled deal rebuild donald trump casino empire thursday left star apprentice optimistic forge agreement bond analysts wary prospects money losing gambling company		trump optimistic scuttled casino deal but praised in deal rebuild trust trump stumbling empire has left star not optimistic forge Trump bond analysts downgrade prospects after losing gambling company	closed presidential summer casino deal york reuters scuttled deal over donald davis casino bill thursday left star network to forge agreement financial analysts wary prospects about losing gambling company
3	foreign direct investment outlook good foreign direct investment fdi inflows decreased percent usd billion compared percent decrease latest report united nations conference trade development unctad		foreign domestic investment outlook good foreign company taxes fdi increase rise percent dollar billion compared decrease decrease vs report united nations world trade development unctad	foreign direct economy with good external direct investment fdi inflows decreased gdp growth by compared percent decrease latest growth united nations conference trade relief program
3	royal dutch unifies reuters reuters oil major royal dutch group merging dutch british holding companies seeks address failings led shock downgrade proven oil reserves		royal dutch unifies reuters among five majors carrot dutch after merging with british to companies that address failings led of 5 proven oil reserves	stock dutch firm reuters reuters france international royal dutch group merging dutch stock holding companies but alternative to led shock downgrade proven oil international
3	chief vote market crackdown washington reuters securities exchange commission vote governance disclosure rules groups oversee america stock markets chairman william donaldson thursday		chief vote bill crackdown washington chief securities watchdog commission of governance disclosure pressure groups oversee america clearing markets bill william -- report	chief vote market crackdown washington reuters securities commission commission vote securities disclosure council special trade canada stock markets council william donaldson thursday
3	hyatt buy amerisuites hotel chain hyatt corp agreed buy amerisuites hotel chain affiliates private equity firm blackstone group hyatt thursday		hyatt buy amerisuites condo empire hyatt hotel assets buy amerisuites lodging chain affiliates public equity firm new wealth liquor corporation	green park olympia hotel chain marriott corp properties buy olympia hotel chain crown group consulting firm blackstone group thursday thursday
3	dow falls wal mart update rise producer costs disappointment wal marts third quarter sales performance news sharp rise october producer prices shares united states downward path yesterday		dow falls lower mart update rise producer pump disappointment l marts final quarter sales performance news sharp rise of producer prices shares united US shale correction begins	dow falls wal mart update rise producer price for wal marts end quarter 2015 performance date of 12 october producer prices shares united states production down yesterday
3	tokyo stocks flat late trade retailers ito yokado lift government data activity japan service sector rose june wide range businesses including retailers restaurants enjoyed recovery customers		tokyo stocks flat late trade retailers ito builders lift strong data - japan stock situation improves while wide commercial firms including Chinese restaurants enjoyed recovery customers	home shoe flat late trade cafe and restaurant lift government comment on japan service sector rose june wide from businesses including retailers restaurants enjoyed by customers
3	dow jones buy marketwatch dow jones publisher wall street journal buy marketwatch deal monthlong bidding war online financial news provider		dow sector paper de dollar jones publisher de street journal buy marketwatch deal monthlong bidding operation – financial news report	dow com buy marketwatch dow fix it wall st journal buy marketwatch deal monthlong bidding platform online business news daily
3	spending flat august washingtonus consumers tightfisted money amid soaring gasoline costs august hurricane disruptions week applications jobless benefits highest level months		spending flat – washingtonus parents save money amid soaring school costs Hurricane hurricane first week applications jobless gains average 72 months	spending flat august washingtonus october tightfisted money months soaring internet costs august grant requests and applications jobless months high level months
3	institutions split peoplesoft battle largest institutional holders peoplesoft shares opposite positions oracle latest takeover bid indicating battle control company		institutions in peoplesoft faction with institutional investor The battle opposite hands oracle latest hedge bid indicating battle control company	company acquired peoplesoft battle largest stakes holders peoplesoft shares transferred positions oracle rejected takeover bid and battle for company
3	putin denies nationalization plans yukos state firms lt gt lt gt london september newratings vladimir putin denied speculations government plans nationalize beleaguered oil giant oao yukos oil company yusa		putin denies nationalization plans yukos state firms, l lt e london september 2018 vladimir putin denied speculations it plans nationalize beleaguered industrial powerhouse Iraq yukos trading giants yusa	putin denies nationalization project to open electricity company gt lt du 9 september 2013 vladimir putin denied the government to nationalize beleaguered oil giant oao yukos oil company yusa
3	forecasters repeat oil bust houston reuters team market forecasters correctly predicted oil bust thinks history repeat		forecasters repeat oil bust who reuters no 3 forecasters say predicted recent rout thinks history repeat	error in oil bust by reuters 2011 three forecasters correctly predicted oil bust thinks tank repeat
3	stocks mixed oil prices rise stocks trading mixed today lower reading manufacturing activity spike oil prices		stocks mixed oil prices rise stocks trading mixed investors buoy oil buoy activity spike oil rebound	stocks mixed oil prices higher stocks trading mixed today lower dollar average activity increased gasoline prices
3	government sell stake oil business canadian government oil gas business selling stake petro canada billion		government backs Greek oil business BP government asset sales business show stake petro canada billion	government sell stake oil and canadian government export gas business selling the petro mineral china
3	federated frances cost sales ap ap hurricane frances cost federated department stores lost sales florida stores retailer tuesday		federated frances in sales ap ap hurricane frances sacrificed to department stores retail sales by low retailer sales	federated food alert system ap ap hurricane frances cost federated georgia stores lost 100 florida stores retailer ratings
3	study ceos rewarded outsourcing york cnn money ceos top companies service jobs overseas pulled pay counterparts large companies year study tuesday		study USDA rewarded outsourcing york tax money while outsourcing Internet service jobs overseas 2011 compared counterparts US companies year study tuesday	study ceos for outsourcing york post money 2006 select 25 service jobs people pulled pay counterparts large companies staff end tuesday
3	disney aims find eisner successor los angeles reuters walt disney lt href http investor reuters fullquote aspx ticker dis target stocks quickinfo fullquote gt dis lt gt board directors tuesday expected find chief executive succeed michael eisner june consider executives disney president chief operating officer bob iger position		disney aims of a successor los angeles & walt disney search b http investor reuters fullquote plus ticker dis target stocks quickinfo fullquote gt dis lt gt chief directors tuesday expected that chief ot succeed michael eisner boards consider executives disney president chief operating officer bob iger position	disney vice find eisner successor los reports reuters walt fox lt href http investor reuters cbs aspx ticker dis target stocks quickinfo fullquote gt dis lt staff new directors tuesday expected find staff executive succeed michael eisner june consider executives disney president and operating staff bob iger resigned
3	coca cola amatil shares halted amid transaction talks update coca cola amatil australia biggest soft drink maker stock halted trading australian financial review reported bid fruit canner spc ardmona		coca cola amatil weeks off amid transaction talks update cc cola amatil australia biggest soft drink company stock halted trading halted stocks trading vs bid auction canner sp ardmona	coca cola amatil shares halted amid transaction 2011 issue of cola in australia biggest local drink maker stock halted trading by financial institution 2011 bid fruit market in ardmona
3	wto takes textiles quota issue todays hour talks elimination textiles quotas trade organization council trade goods reportedly reconvene month formal talks impact quota elimination jan		wto discuss import quota issue todays hour talks Over textiles ban trade in council consumer goods negotiators reconvene month 25 talks impact quota dispute dispute	wto takes this quota in todays april 2015 elimination from quotas export reform council trade day reportedly reconvene month 2014 trade impact quota elimination jan
3	imf warns house buyers exercise caution sudden changes housing market pose biggest threat uk economy financial watchdog warned today unusually stark message international monetary		imf warns house building exercise in sudden changes in sector holds biggest threat uk economy housing advisor warned today unusually stark message international investors	imf recommended house buyers exercise caution any changes housing blocks pose biggest threat russian regional climate watchdog warned today unusually small message international leader
3	american express sues rivals american express suing visa usa mastercard international banks damages stemming anticompetitive practices prevented american express issuing cards banks		american express and to re expresses suing of usa and to banks damages stemming where practices prevented american express issuing cards visas	american express express or indian express or visa by representing international banks damages stemming anticompetitive practices at american with premium cards banks
3	florida candidate calls bipartisanship nation leaders partisan labels help florida recover devastation three major hurricanes month democratic senate candidate betty castor saturday		florida Republican calls bipartisanship on leaders to labels help florida weather devastation from major hurricanes Tony democratic must run for g saturday	florida house calls in country leaders partisan people help states recover following three major hurricanes month democratic senate hopeful rick castor saturday
3	venezuela boosts taxes orinoco deals venezuela sunday ordered foreign oil firms operating huge orinoco heavy crude belt pay higher taxes president hugo chavez called		venezuela boosts several orinoco deals A decree ordered all oil producers operating near Canadian heavy crude fields pay higher taxes elect Joseph chavez called	venezuela boosts taxes orinoco territories venezuela sunday reports that oil operators operating huge orinoco heavy crude belt be higher per president pius x veto
3	kettle campaign ring christmas month salvation army bell ringers organization kettle campaign today locations topeka		kettle sales ring christmas month salvation group revenue raising organization kettle display live locations topeka	kettle campaign save christmas singing in army national rescue organization kettle campaign today volunteers topeka
3	flight attendants union mails strike ballots sf airport nation largest union flight attendants mailed strike authorization ballots united airlines attendants thursday setting stage strikes nationwide		flight attendants union mails strike threat sf the nation largest among flight staff files no vote ballots six airlines airlines thursday setting stage strikes nationwide	flight attendants union organized strike ballots state and nation leaders united flight attendants mailed strike authorization ballots united airlines local thursday night stage labor ballots
3	quattrone serve months frank quattrone deal making investment banking star internet stock bubble multimillionaire sentenced yesterday months prison obstructing justice		quattrone ten months frank manslaughter A Chicago investment food executive turned stock investing multimillionaire sentenced 10 months prison obstructing justice	being used for frank morgan deal in stock banking company internet stock bubble being sentenced yesterday months prison obstructing company
3	stocks watch friday reuters reuters stocks watch friday microsoft corp largest software maker suffer serious harm forced provide version windows windows media player audio visual software lawyer told european union court		stocks watch friday reuters reuters stocks watch friday microsoft corp should game distributor suffer serious harm for acquiring copy of windows media library – visual software lawyer told US union court	stocks company friday reuters company reuters watch friday information corp largest software maker sustained serious harm forced for version windows windows media server audio visual player that told the union court
3	chain store sales rise latest week york reuters chain store sales rose week ended december average sales generally ahead year customer counts report tuesday		chain store sales rise next week york reuters mall sales sales rose since end december average pace slightly ahead year through counts report show	chain sales sales rise 10 day digital reuters chain bar prices rose week ended december average sales increase ahead year customer counts tuesday tuesday
3	inflation check bond prices rise briskly thursday bond price rally government report inflation restrained august		inflation check bond prices rise because thursday oil price rally government savings that causes jobs	inflation november bond yields rise briskly thursday bond auction day government report inflation census august
3	regulator agrees power price rise power network distribution charges rise average year regulator ofgem announced electricity charges capped rate inflation years ofgem		regulator believes power price rise suggests network prices should rise 2 year all ofgem keeps electricity charges capped rate 2 years ofgem	regulator agrees on price rise from source distribution charges rise 1 year regulator ofgem average energy price low rate inflation years ofgem
3	update american charge ticket buys american airlines charging service fee buy ticket phone airport counter copying move northwest airlines		update american charge ticket buys using airlines website service purchases buy ticket through airport counter convention center northwest Georgia	airline airport charge ticket buys american airlines premium service fee increase ticket phone price counter system move northwest airlines
3	nasdaq planning share sale owner nasdaq icon internet boom planning sell shares public list market operates		nasdaq planning web sale owner nasdaq planned internet boom to IPO shares public announcement as operates	nasdaq planning share sale owner strategy group innovation boom planning holding company price list market operates
3	bellsouth sees higher benefits expense atlanta ap telecommunications firm bellsouth corp wednesday terms tentative labor agreement change company contribution retiree medical benefits calculated boost benefit expenses billion		bellsouth has higher benefits gains on ap telecommunications firm company corp : had tentative labor agreement change higher contribution retiree bonus benefits effectively boost benefit per billion	2017 sees insurance benefits expense atlanta based telecommunications firm infinity corp share terms tentative labor market change to share retiree medical benefits calculated boost of expenses billion
3	philippine president country faces fiscal crisis philippine president gloria arroyo warned country midst fiscal crisis report economists university philippines country faces economic collapse		philippine says Italy facing economic crises philippine de gloria says says country midst fiscal consolidation report economists university head country faces economic collapse	mexican president country faces debt crisis philippine president gloria laurel warned nicaragua on fiscal stability report economists university philippines usa faces economic collapse
3	acquisitions horizon coke speaking analysts investors yesterday ceo soft drinks giant coca cola company plans major acquisitions		acquisitions horizon again lured analysts investors yesterday when soft drinks amd coca cola makers made 22 acquisitions	acquisitions horizon coke speaking analysts media group ceo soft drinks company empire cola other companies major acquisitions
3	anthem merger closer reality california insurance commissioner tuesday dropped opposition anthem proposed billion purchase wellpoint health networks		anthem merger closer after medical insurance plan tuesday dropped rates anthem 23 billion in wellpoint health clinics	anthem merger from congress california insurance commissioner tuesday dropped opposition anthem 2 billion dollars a health clinic
3	sports depot strategic play anticipating harvard university expansion allston owner sports depot pub style restaurant week bought longtime neighbor rug real estate century slap dash warehouse style building parking lot		sports depot strategic play anticipating harvard university expansion & s sports depot pub style & week old longtime neighborhood friends house first century slap shack warehouse style building parking garage	sports depot outdoor play ground southampton university expansion allston square sports home pub style restaurant week bought back place rug real estate century of dash warehouse style building exhibition spaces
3	hp performance hitting groove riding record revenue business segments hewlett packard delivered surprisingly strong financial reports fiscal fourth quarter profit percent		hp performance hitting the riding record revenue mining segments and packard delivered surprisingly strong operating performances a fourth year profit record	hp performance hitting end riding record revenue in segments hewlett field returns surprisingly strong sales reports fiscal fourth percent profit...
3	top court upholds call registry washington reuters supreme court monday stand lower court ruling telemarketers rights free speech violated government nationwide call list		top court to call registry on reuters supreme court monday stand for comm denied over rights claims people violated government nationwide task list	top court upholds the call washington reuters supreme decision no stand lower commission ruling use of free speech violated government open call plan
3	wall st bears claw black york reuters short sellers wall street dwindling band ultra cynics green		wall candy bears keep black york reuters short sellers wall the rat keeps gold cynics green	wall st bears a paper york reuters cbs news wall street dwindling green ultra bright green
3	trucking firm takes tumble truckload shipping specialist scs transportation nasdaq scst unwanted territory largest nasdaq percentage loser		trucking watchdog rules over truckload storage specialist scs Other firms scst unwanted territory of nasdaq sectors loser	trucking firm northern tumble container handling specialist scs ship service company unwanted territory bank nasdaq big loser
3	bankruptcy judge promises yukos ruling week russian oil company yukos making stand prevent russia selling main production unit tax dispute asked bankruptcy judge thursday block scheduled auction unit		bankruptcy judge promises favorable ruling No russian oil company yukos making stand when russia of main oil unit legal dispute asked bankruptcy judge thursday end the arbitration case	bankruptcy prosecutor promises the ruling week russian oil company of making stand by russia offshore it production unit contract dispute asked bankruptcy judge thursday block oil drilling unit
3	salaries cut delta bid remain solvent elta air lines yesterday cutting pay executives salaried workers percent making changes meant help avoid bankruptcy filing		salaries and delta bid on solvent elta air lines are cutting worker checks & workers face further changes meant narrowly avoid bankruptcy filing	salaries meant delta bid remain with elta leased line yesterday cutting pay executives salaried workers percent making profits meant filing through bankruptcy limit
3	dollar starts slight gains london reuters dollar rose trading session monday gaining cent record lows euro investor selling paused ahead economic data week analysts persistent imbalances economy continue weigh dollar pushing euro percent record highs year		dollar starts small gains london reuters euro rose previous session monday gaining cent vs spot euro investor selling dollar ahead economic data week analysts predict imbalances economy continue highs dollar pushing euro percent year highs level	dollar starts slight depression london dollar dollar rose as of monday gaining dollar record lows euro currency is paused time economic data week analysts global imbalances economy continue weigh dollar pushing euro percent growth highs year
3	northwest pilots mln concession reuters reuters pilots union northwest airlines corp air carrier ratified concession package includes percent pay cuts union friday		northwest pilots dispute concession reuters to pilots union US airlines union air freight in pact with includes percent pay cuts union exec	northwest pilots mln concession reuters reuters toronto national cargo airlines corp air carrier ratified concession dispute between both pay cuts to friday
3	disney increases daily ticket prices offers options walt disney revamping admissions policy time decades dramatically restructuring ticket pricing structure offering lower prices longer stays options		disney increases daily ticket sale for options walt disney revamping tourism policy time decades dramatically restructuring hotel sales structure from flat cost discounted stays options	disney increases daily ticket catalog offers options walt disney revamping hit records over decades dramatically and ticket catalog company offering lower prices indy stays phoenix
3	pension funds voice disney board york reuters biggest public pension funds tuesday press shareholders nominate directors walt disney lt href http investor reuters fullquote aspx ticker dis target stocks quickinfo fullquote gt dis lt gt board directors		pension industry voice for board york event biggest industry pension fund tuesday corporate conferences nominate boards walt disney lt href http investor reuters fullquote aspx ticker dis target stocks quickinfo fullquote for dis lt gt board notes	pension funds voice disney board york reuters biggest public pension funds tuesday press shareholders nominate chris walt for ceo href http google reuters premium advertising ticker dis target stocks quickinfo union insurance dis lt gt operating companies
3	british airways profits soar british airways today reported progress recovery half year pre tax profit higher fuel costs remained concern		british airways and soar british airways today announce progress for half quarter post tax profit higher as costs turned negative	if eagle airlines soar british airways today reported deficit recovery half a pre tax profit overall fuel costs remained...
3	martha cleans news media fascinated martha stewart surprise request yesterday wanted entire imclone systems nasdaq imcl mess		martha cleans news media distracted by supporters surprise request yesterday had entire video systems removed imcl mess	she flooded news media sources with this surprise request yesterday wanted off imclone on nasdaq imcl mess
3	makers food packages seconds count spoons school slow harried americans searching ways shave precious seconds seized foods designed utensils needed soup heat sip cups yogurt squeeze tubes mini cookies cans fit car cup holders frozen peanut butter jelly sandwiches		makers food trucks smashed into high school slow harried americans searching ways shave cut things seized uniquely designed utensils needed soup foods sip cups yogurt squeeze tubes mini cookies fits fit car cup holders sized peanut butter jelly sandwiches	makers food as fish count spoons school slow harried americans searching ways shave heads seconds seized food or badly needed soup heat sip cups hot beer tubes mini cookies cans fit car cup coffee frozen peanut peanuts jelly sandwiches
3	nvidia force intel processors graphics chip maker nvidia friday public plans create version nforce chipset intel processor pcs nvidia legally broad patent swap intel		nvidia force intel processors graphics chip maker nvidia friday public release create create nforce force intel processors AMD maker claims broad patent in claims	applications for intel processors upcoming product maker nvidia media show plans create version nforce chipset sony bipolar pcs nvidia super broad patent swap file
3	big loss cablevision cablevision msg network fox sports ny lose big ad bucks forced cut prices charge cable satellite companies mets walked start channel media insiders yesterday		big loss cablevision m msg fox fox sports TV lose big bad bucks & cut prices pay big box companies for walked start channel say insiders yesterday	new loss cablevision cablevision msg with fox one ny lose all ad network channel cut prices charge tax satellite companies mets walked a channel no call yesterday
3	coach coach joins stand benefit leather weather		coach teams must stand benefit tough weather	girls coach program to benefit leather weather
3	molson boss molson coors mer canadian brewer molson proposed merger adolph coors lack sufficient shareholder support offer consider molson chief		molson boss molson claims and can brewer company suggests merger bill will lack minority shareholder support offer consider molson trial	molson brewery molson plant mer bay brewer molson proposed merger with coors lack official financial support offer 2011 molson project
3	jds uniphase posts deeper loss jds uniphase corp maker fiber optic equipment wednesday posted deeper loss quarter despite sharply higher revenue		jds uniphase posts more loss after tel corp - fiber optic equipment maker forecasts deeper loss quarter despite record growing sales	a uniphase posts deeper the jds uniphase corp atlantic fiber network equipment first week this loss quarter was sharply higher result
3	companies time meet rules stock options federal accounting standards board voted companies months meet rules require companies consider employee stock options expense		companies time meet rules Free options federal accounting standards Commission says companies months meet rules most companies give employee free options disclosure	companies cannot meet rules stock options require common standards is voted numerous months when rules require companies consider employee stock options independent
3	nortel financial statements delayed nortel networks corporation restating yesterday financial statements year half ready october month planned		nortel financial update delayed nortel coal corporation restating interim financial report October 2018 ready october month 2018	nortel business hold delayed nortel manufacturing corporation issued yesterday financial record year half ready of month planned
3	europe unhappy tax subsidy lawmakers thought thorny tax dispute european union raised objections parts corporate tax bill passed month		europe unhappy tax subsidy lawmakers clash in budget dispute european government raised objections about corporate tax subsidies all month	europe unhappy tax subsidy lawmakers and thorny law changes euro union raised objections parts income taxes bill every month
3	tokyo stocks dip focus data japanese stocks edged lower midday monday confidence domestic economic outlook failing offset profit hit gainers insurers telecom stocks including kddi corp		tokyo stocks dip in midday as markets edged lower midday monday confidence domestic inflation outlook failing offset profit lure gainers insurers buy draws on kddi stocks	tokyo stocks traded focus data traded futures edged lower midday monday trading domestic price balance and offset and hit from some telecom stocks including kddi corp
3	west ceo faces struggle douglas steenland appointed northwest airlines ceo president friday faces job leading airline turbulent times industry history		west coast faces struggle douglas airlines vs northwest airlines ceo president to airline battle sack airline turbulent times its history	west lake faces ceo douglas green appointed northwest international ceo president friday walker of leading airline turbulent times airline history
3	freddie fannie shares feel fresh pressure washington cbs mw shares freddie mac fell friday market digested news mortgage company earnings restated lower		freddie Mac shares feel fresh pain Philly city bank shares and mac fell anew amid bomb news mortgage company earnings restated lower	could fannie mae feel high pressure washington cbs mw shares freddie mac fell electricity market rising american mortgage company earnings drop by
3	intel raises quarterly revenue target intel corp intc quote profile largest maker microchips thursday raised quarterly revenue outlook citing strong worldwide		intel raises quarterly price target - corp one 2 profile largest Chinese microchips just raised 2017 revenue outlook citing strong growth	intel raises quarterly revenue target software holdings intc investment investment loan maker microchips thursday afternoon quarterly revenue for silicon strong worldwide
3	bristol myers profit lower shares york reuters bristol myers squibb lt href http investor reuters fullquote aspx ticker bmy target stocks quickinfo fullquote gt bmy lt gt friday quarterly profit fell percent special charges lower sales amid competition rival brands cheaper generics		bristol myers sugar lower shares york reuters bob myers squibb lt href http investor reuters fullquote brand ticker bmy target stocks quickinfo fullquote gt chunk lt profit as quarterly rev fell percent company charges lower sales amid competition rival Bayer over generics	bristol myers ag lower shares hank reuters bristol myers lend lt capital net investor reuters shares aspx ticker bmy target stocks quickinfo l gt bmy lt gt friday quarterly profits fell percent special needs lower sales amid competition rival brands cheaper times
3	file sharing sites liable infringement court ruled distributors software millions people exchange music files internet held liable aiding copyright infringement		file sharing sites liable infringement court ruled online software millions for exchange computer files internet held barred over direct infringement	file patent supported liable infringement judges ruled distributors software millions illegally playing music in internet held liable aiding copyright infringement
3	recognizes yukos court protection boucher asked press briefing government planned involved case terms reaction yukos management pursue legal remedies determines		recognizes yukos court protection boucher asked press briefing government planned involved plea terms violates yukos law regarding collective action case	the yukos court protection boucher asked in briefing government or involved case staff would yukos management pursue his advice until
3	earnings watch marketwatch richemont sees lift unclear fy london cbs mw swiss luxury goods maker richemont zz zz news chart profile		earnings from marketwatch richemont 8 lift 6 fy o e mw swiss economic goods e p r z news chart profile	company management global richemont gold lift unclear current london cbs management swiss luxury goods maker richemont global consumer trends chart profile
3	jaguar workers resigned closure business leaders west midlands bracing disastrous impact decision close local jaguar factory		jaguar giant resigned closure business relocate to coast post disastrous impact decision hitting local jaguar farm	jaguar factory compensation closure business council west belfast bracing disastrous impact decision close new jaguar factory
3	dreamworks pixar rule digital animation dreamworks pixar cutting edge digital animated films scenes studios shrek		dreamworks pixar rule Netflix animated industry pixar shows four digital animated films scenes across Australia	studios pixar in house video dreamworks pixar cutting line the cinema films scenes studios shrek
3	morgan stanley bear stearns profits stumble morgan stanley bear stearns companies posted drop quarterly profits wednesday surprising investors day		morgan mill bear stearns profits stumble maker stanley bear falls after forecast drop in profit — surprising worst day	source stanley bear stearns profits stumble under stanley bear stearns companies full report from profits report after investors day
3	british bankers extradited judge rules judge ruled today three british bankers extradited united states face wire fraud charges balance sheet dealings enron energy group		british bankers extradited judge rules judge ruled as three EU ministers and united states face wire fraud inquiry balance betting crimes add to scandal	british bankers extradited the rules judge ruled today that british traders extradited united pradesh face wire fraud company gold sheet management enron inc ।
3	divide managing wallet president bush sen john kerry profess quot free traders quot opposed tariffs impediments commerce		divide managing wallet by bush sen n kerry lord quot free traders quot limited monopoly impediments commerce	divide managing wallet us former sen john kerry profess quot bottom traders quot you win no op
3	poverty mars chile success story chile pacific rim summit showcase latin american model free trade democracy modernity grinding poverty convention		poverty mars a success event and financial freedom summit showcase latin american model of spirited democracy a grinding poverty sweep	poverty based chile success test 2015 international rim summit showcase latin american model free space democracy modernity education poverty social
3	pound weekly gain september retail sales unexpectedly rose pound rose second week dollar speculation currency reflects pessimism outlook economy		pound weekly gain lower retail sales unexpectedly weigh pound dollar second week through speculation currency war pessimism Thomson Reuters	pound dollar fiscal september retail sales stay strong pound quarterly second zero dollar speculation currency wage pessimism outlook economy
3	oil prices dollar opec president quot oil quot saudi slashes prices peak driving season ends york cnn money oil prices eased tuesday head opec plenty crude		oil prices fri opec president quot cable quot hed slashes prices peak c market ends york cnn oil oil bear dip tuesday brought back plenty crude	oil prime dollar opec president dollar saudi quot saudi slashes prices of week time ends york cnn cable land prices fast tuesday fast opec plenty crude
3	amp profit beats expectation insurer fund manager amp wednesday posted better expected half profit higher investment returns improved margins targeted stronger performance remainder year		amp profit beating expectation insurer fund manager said wednesday posted better expected EPS Expect higher capital returns higher margins On stronger performance remainder half	first profit beats expectation insurer fund but amp wednesday sold better expected half profit higher investors return improved the targeted investors performance next year
3	airways pilots union leaders reject proposal leaders airways pilots union late monday rejected carrier latest contract proposal blow airline attempt avoid second bankruptcy filing		airways pilots union leaders and proposal leaders airways employees union budget talks rejected carrier latest contract statement Hawaiian airline falls after second profit filing	airways pilots union leaders aviation proposal leaders airways pilots unions post monday primary carrier latest contract of blow cut members avoid future bankruptcy filing
3	amp cingular amp merger combining companies networks result clearer calls fewer dropped calls peak hours broader availability coverage		amp cingular handset devices combining providers should result clearer calls fewer dropped calls peak hour service availability coverage	efficient cingular amp merger combining applications without result clearer calls fewer dropped call peak hours broader crises management
3	time warner profit falls york reuters news service november time warner yesterday posted drop quarterly net profit set legal reserve accounting probes america online division restate		time warner profit dividend daily reuters news service november time mustard profit posted drop quarterly net payout set if reserve fees probes follow bank lender restate	news warner profit east york news news service november time out yesterday posted drop quarterly net cash set in website accounting service head online division restate
3	ppr talks sell rexel stake french retailer pinault printemps redoute talks sell stake rexel valuing electrical equipment supplier bn bn		ppr to sell rexel stake french retailer pinault which starts the sell down after increasing her stake to bn bn	ppr bid sell rexel patent holders publisher pinault societe redoute talks sell to rexel valuing plant equipment supplier w p
3	church chicken owner chicago cbs mw afc enterprises monday inked deal unload church chicken chain private investment group		church store & chicago at mw afc enterprises monday special deal bought church nut chain from investment company	church chicken owner store 2 mw afc enterprises wednesday afternoon deal unload church chicken chain fellowship restaurant group
3	redefining role academic charles vest stepping month president mit personifies school famed engineering mentality quot simply inclination find problem		redefining role academic charles vest 1 month president mit ask school famed support staff til school doesnt find problem	adopted project name charles vest stepping month president mitchell dismissed their food engineering mentality as simply inclination find problem
3	oil winter stocks london oil prices charged barrel week fresh fall heating oil stocks stoked worries winter supplies		oil oil stocks london oil sales charged fresh week after fall heating cos output stoked worries winter supplies	the winter stocks london oil prices 12 barrel week cereal stock heating oil stocks stock in winter supplies
3	spam lacrosse day books laws aimed prosecuting big time internet spammers helping small businesses elevating lacrosse status state team sport effective today maryland		spam lacrosse day books laws aimed after big time drug download - small schools elevating player status state champion sport effective a...	spam lacrosse day books laws aimed towards big time regulated crimes helping small businesses elevating lacrosse awareness to team lacrosse in school [UNK]
3	natwest bankers fear unfair trial extradited james daley london katherine griffiths york three natwest bankers fighting extradition alleged involvement fraud linked collapse enron		natwest party fight unfair trial of james ro london katherine griffiths york ob senior politicians fighting over alleged theft at linked collapse enron	three bankers from unfair trial extradited james daley clarke barry sinclair australia three natwest bankers fighting aids conspiracy involvement fraud conspiracy collapse enron
3	dow jones pay marketwatch dow jones list competing media bidders gain control marketwatch share offer buy approved shareholders dow jones gain valuable foothold fast		dow Jones pay marketwatch up Jones list competing private bidders post share downs company offer buy approved shareholders dos jones acquire valuable foothold fast	dow jones report marketwatch dow jones list big low bidders gain control through big offer or approved shareholders don't owns valuable foothold fast
3	dbcc philippines fiscal crisis situation malacaang allayed fears yesterday philippines brink financial crisis assured government exerting best efforts bring widening		dbcc philippines fiscal crisis truce exceeded worst fears yesterday by apex bank sector assured government exerting best on bring ease	the philippines fiscal crisis situation is allayed fears yesterday philippines brink factor challenge assured government use force to bring victory
3	nintendo ds beats sales target japanese computer games firm nintendo raises sales target ds handheld games console strong early sales		nintendo stock misses revenue target japanese computer games firm firm raises earnings target pokemon card games console strong early start	nintendo directly beats sales for pal computer games platform nintendo raises sales target ds handheld games console strong first months
3	intel fuels asian stocks oil singapore reuters shares tech bellwethers intel corp yahoo rose hours trade upbeat earnings reports driving asian shares higher wednesday oil prices retreated record highs		intel fuels driving oil and more steel shares global bellwethers intel corp yahoo rose early trade upbeat volumes are driving asian chips higher wednesday oil prices retreated record highs	intel global asian stocks index singapore share shares tech bellwethers intel seeds yahoo rose oil trade upbeat press for driving asian shares growth wednesday oil prices recorded record growth
3	sets plans move wealth management operation boston bank america corp pressure massachusetts authorities justify job cuts movement business lines state today unveiled plans locate wealth management business boston		sets plans move family fund operation beyond north america corp fixed rate - justify job security for business by state today unveiled plans locate wealth management business boston	sets plans move capital management and boston school loan corp pressure massachusetts authorities with spending cuts movement business administration state today unveiled plans locate investment management business family
3	rate scare amp block amp block hrb nyse news low multiple shares cheapened wednesday investors digest explanation wide quarter earnings		rate scare amp block amp block hrb rate lack of cash has cheapened wednesday investors sought explanation haw eyed earnings	index of amp block amp block percentage and news low multiple shares return wednesday investors no explanation and quarter earnings
3	cantor fitzgerald split voice broking unit update aug bloomberg cantor fitzgerald lp largest treasury bond brokers split original business person person sales focus profitable activities institutional equity sales trading		cantor Fitzgerald split voice - industry update aug 18 Cantor fitzgerald lp largest treasury bond brokers replace the business person person and focus trading activities equity equity sales trading	cantor fitzgerald split the broking unit in aug bloomberg cantor mayer lp largest share bond brokers split original person person person person report profitable group institutional equity distribution division
3	sets investment program stock major oil company falls disappointment extend stock buyback program london reuters scandal hit oil company royal dutch wednesday invest billion year		sets investment target on major oil consortium backs disappointment global stock buyback effort as reuters scandal hit oil money royal families wednesday invest billion year	sets investment program stock major oil company industry subsidies for stock buyback program london index scandal on oil ministry royal dutch wednesday newspaper bank year
3	pensions grounded steel industry airlines united airlines airways group bankruptcy protection warned terminate employee pension plans bid survive delta air lines file bankruptcy		pensions workers steel industry union united as airways seek bankruptcy protection warned terminate proposed pension plans bid on airline air lines carrier bankruptcy	pensions grounded steel industry to united airlines usa group bankruptcy audit warned some employee pension plans insurance for eastern air lines file bankruptcy
3	markets september york investors expected focus oil prices earnings outlooks week slightest warning revenues weigh stocks		markets september york investors now focus oil price to outlooks more slightest financial woes weigh stocks	markets september 2005 stock expected strong oil prices earnings outlooks numbers of warning revenues increased stocks
3	camden named dangerous city trenton nj camden nation dangerous city ocean county municipalities safest kansas company yearly ranking based crime statistics		camden safest dangerous city city nj camden most dangerous city county worst municipalities safest law company yearly income based drug rates	camden named that neighborhood trenton the black nation dangerous city lawrence county municipalities south kansas company yearly district based crime statistics
3	small companies star market rises recovery resource stocks star performances smaller companies helped australian share market black today		small stocks bad performers rises recovery resource stocks star performances stock stocks lower australian share market black today	small company star market rises recovery resource growth star companies some companies helped track share growth black today
3	nyse suspends gold fields trading south african company gold fields limited announced friday york stock exchange suspended trading stock		nyse opens key metal trading south coast company gold fields limited through friday as stock exchange drops all stock	nyse old ore fields trading on india company gold fields limited announced that rolling stock exchange suspended rolling stock
3	children place buy disney stores york reuters children place retail stores lt href http investor reuters fullquote aspx ticker plce target stocks quickinfo fullquote gt plce lt gt wednesday buy walt disney lt href http investor reuters fullquote aspx ticker dis target stocks quickinfo fullquote gt dis lt gt chain north american retail stores pledged invest		children i buy disney stores york reuters children link retail stocks lt href http investor reuters fullquote aspx ticker plce target stocks quickinfo linking to plce lt gt wednesday buy walt disney lt href http investor reuters fullquote aspx ticker dis target items quickinfo style link dis stock gt chain i american retail stores pledged invest	children place target retailer stores york university children place retail stores lt href http investor reuters fullquote aspx et plce target stocks uk fullquote gt plce lt gb deals with walt disney lt href http advisor reuters fullquote aspx ticker dis target stocks quickinfo fullquote gt dis lt gt chain north american retail stores pledged in
3	brambles profit brambles industries today reported cent decline net profit slugs writedowns costs restructure chep pallet business		brambles profit sinks industries 23 reported cent + so profit revised down | New chep pallet debt	net profit some industries over 11 cent at net profit slugs manufacturing costs plus chep pallet operation
3	ship owners float vacation idea years buying nantucket lightship ebay bill kristen golden sell vacationers interest onetime rust bucket transformed floating pleasure palace		ship 1 float vacation rentals from buying nantucket from ebay investor kristen s reveals vacationers interest after holiday bucket transformed floating pleasure list	ship could float vacation passengers by buying nantucket fish ebay bill collector would sell vacationers a onetime rust have transformed floating pleasure fun
3	nymex crude oil prices soar dollars barrel nymex crude oil surged record dollars barrel monday traders concerned petroleum production gulf mexico return tonormal		nymex crude futures futures soar dollars as nymex heating oil falls 21 dollars barrel monday traders suspect petroleum production gulf well under normal	nymex power industry prices drop dollars after nymex oil oil surged record dollars when some news concerned petroleum production in mexico return tonormal
3	astrazeneca shares fall drug blow astrazeneca shares fallen percent medical panel recommended regulators reject anti clotting pill exanta key product company future growth		astrazeneca shares fall drug giant astrazeneca share fallen percent German panel recommended regulators reject a clotting therapy exanta key interest among asthma treatment	astrazeneca in fall drug shares drug shares 20 percent medical panel journal regulators active blood clotting group exanta a product predicted future growth
3	fool winners lost cereals bowled online storefronts schooled offline storefronts sum week twisted holiday cheer		fool winners put cereals their online storefronts with immediately after sum week for holiday madness	fool winners lost cereals released online are sold offline during one week uk holiday weekend
3	biotech stocks rise marginally shares neopharm jumped percent thursday morning troubled biotechnology company regained licenses key cancer medications pfizer		biotech names rise marginally shares closed 2 percent down on troubled biotechnology company regained licenses key gene cures shares	biotech premium rise share shares neopharm jumped percent thursday after troubled pharmaceutical company gets licenses to cancer drug pending
3	quick mad cow meeting ottawa hints lt gt lt gt ottawa cp manhattan mad cow combination agriculture minister andy mitchell mixing saturday travels york city meet american counterpart lobby costly mad cow crisis		quick mad cow meeting ottawa hints lt hint lt hint ottawa cp manhattan mad cow combination sec minister andy co mixing will come to city meet american agriculture lobby costly mad cows case	2005 mad cow in ottawa hints lt gt u gt dt cp 2005 mad cow combination agriculture minister andy mitchell met saturday central york city meet american theatre lobby committee mad bunny crisis
3	gold reaches year high york reuters price gold rose year high ounce wednesday investors piled hard asset amid widespread worries dropping dollar		gold reaches peak in york reuters price after rose from high highs, investors piled long asset amid widespread worries dropping economy	gold reaches year high york diamond auction range rose year high ounce wednesday low piled hard asset price widespread percentage dropping a
3	stocks watch monday maker colgate toothpaste irish spring soap warned earnings second half year fall short earlier forecasts high marketing costs		stocks watch Hedge funds say shares eye spring soap on earnings second half revenue fall short earlier given high marketing costs	stocks of chip maker colgate toothpaste irish financial statement warned the second half earnings fall short earlier time low marketing costs
3	general mills sells snack ventures europe stake minneapolis general mills announced monday selling stake european snack operation pepsico		general mills makes snack ventures europe stake merged general mill ends monday selling of european snacks operation group	blue mills australia snack ventures sales stake minneapolis limited mills sales monday selling stake european retail operation pepsico
3	gm close van factory baltimore general motors corp yesterday shut year van factory southeast baltimore year confirming closure workers long expected state officials hoped stave		gm close sale of baltimore wholesale motors corp yesterday shut year van factory in baltimore year long closure workers weekly said factory officials hoped...	gm camel tobacco factory baltimore street motors plant yesterday shut year van factory was shut year confirming closure workers claim dead state officials hoped stave
3	sears fires chief toronto sears canada dismissed mark cohen chair chief executive citing quot strategic differences quot board directors		sears fires chief boss sears boss withdraw mark cohen chair as executive citing quot strategic differences between main chairman	sears fires for toronto sears council dismissed mark cohen management and board advisory quot strategic differences of board directors
3	australia incitec considers brunei ammonia jv melbourne dow jones australian fertilizer company incitec pivot ipl au monday group selected complete feasibility study construction ammonia urea manufacturing complex brunei		australia incitec considers brunei i jv k dow j australian fertilizer project incitec pivot ipl au monday Australia selected after national survey of project urea manufacturing complex brunei	malaysia ammonia industries brunei ammonia plants melbourne dow refinery australian ammonia company incitec pivot company au monday group selected complete building study construction ammonia urea manufacturing plant none
3	rim shares atwitter amid case concerns motion shares fluctuating amid anticipation ruling hotly contested patent infringement case bad news blackberry maker		rim shares tumble amid piracy concerns motion Dollar fall amid anticipation ruling says contested Copyright infringement really bad for blackberry maker	your shares atwitter amid case report the shares company profit anticipation ruling hotly contested technical infringement allegations bad reputation blackberry maker
3	airbus withdraws microsoft backing eu suit airbus withdrawn filing support microsoft antitrust case european union court instance source close situation friday		airbus released from strike eu suit has withdrawn filing support microsoft backing claims with union court instance source of situation friday	airbus withdraws microsoft backing other countries boeing withdrawn proof of application antitrust case european union court instance source first situation friday
3	unfriendly airline grounds pension plans fly friendly skies united airlines slogan employees americas largest carrier convinced weekend heels filing court documents scrap pension plans		unfriendly airline grounds for protections fly free skies for airline slogan employees americas largest carrier convinced weekend stops filing federal documents scrap pension suit	former airline grounds employment plans airline friendly skies national airlines slogan the americas pacific airline convinced top heels release court documents scrap pension plans
3	netflix girds dvd rental price war future suddenly shaky online dvd rental pioneer netflix plucky entertainment upstart managed hold ground retailing giants wal mart stores		netflix girds dvd rental digital war seeds for shaky online dvd player pioneer Netflix searching for upstart struggling hold ground retailing int the mart stores	netflix girds dvd tv home war future horizon announced online rental rental pioneer netflix movie channel upstart internet hold ground retailing and bargain mart stores
3	trade profits rise despite weakness ap ap trade financial corp third quarter profit rose percent despite sharp drop investor trading online brokerage signs weakness banking business company raised fourth quarter outlook bit		trade results rise despite drop across online trade financial market June quarter EPS rose percent despite sharp drop across trading online brokerage signs weakness banking finance company raised third quarter outlook bit	trade lending rise despite weakness ap loans trade loans corp third year loans rose 2013 despite sharp cutting investor trading online brokerage share weakness banking business company raised third quarter credit bit
3	greenspan america age wave things count life death taxes economics government budgets thing demographics		greenspan america language wave digit count time process thing economics government funding thing demographics	greenspan america statistics population demographic count life death financial economics government budgets age demographics
3	ctia features wireless devices initiatives october computerworld san francisco wireless industry leaders today told attendees ctia wireless entertainment event plenty optimism future growth companies announced advances		ctia features advanced devices initiatives February 19 san Diego wireless networking leaders have told attendees ctia wireless entertainment event plenty plethora of technologies as announced advances	ctia offers wireless devices supporting october computerworld of francisco technology industry awards by told 2010 ctia wireless entertainment event plenty optimism is growth has announced advances
3	cuba shield peso devaluation havana cuban central bank president francisco soberon committed ensuring convertible peso remains par dollar wake country currency replacing dollars legal tender		cuba shield peso les havana cuban el bank president francisco soberon stop from selling peso by par rate despite country currency replacing violates legal ruling	money shield peso spanish government cuban central bank chairman francisco flores committed ensuring convertible peso remains par dollar wake time increase in dollars foreign tender
3	oil flowing invest vienna spike oil prices stoking heated arguments market players blame lack output capacities exposed strong global demand		oil flowing off against Canadian oil volatility after heated arguments market players over lack output capacities exposed strong Canadian demand	oil shipments into vienna spike the demand stoking heated arguments which players blame lower output capacities exposed strong global policy
3	oracle acquire peoplesoft billion bitter fight merger step consolidation technology industry matures		oracle Network companies launch bitter fight merger with consolidation technology industry report	oracle acquire four billion dollars merger merger step consolidation in industry from
3	comcast market video recorder starting tomorrow comcast corp marketing enhanced cable box englanders accelerate revolution changing television watching habits television industry motorola box includes tivo style digital video recorder allow millions subscribers watch schedule skip advertisements		comcast market video recorder starting tomorrow CES corp marketing enhanced cable box may accelerate cable revolution television viewing habits television industry motorola market new cable style digital data recorder allow millions subscribers watch schedule skip devices	comcast classic video recorder starting tomorrow comcast corp marketing company cable box to accelerate network changing tv watching habits just watch motorola box includes tivo style digital video game more millions subscribers watch schedule skip message
3	lawmakers approve package dell raleigh nc state lawmakers approved dollar incentives package bring dell computer manufacturing plant triad		lawmakers sue to dell raleigh nc GOP lawmakers 350 dollar state deal to dell computer manufacturing plant development	lawmakers see as dell raleigh nc state lawmakers approved dollar incentives on bring in a manufacturing plant in
3	nova chemicals join pemex study mexican plants update nova chemicals corp canada largest chemical maker join petroleos mexicanos mexico state owned oil company partners study plan build billion petrochemical complex mexico		nova chemicals join pharmaceutical company world leaders update nova chemicals sales canada health drugs maker join with mexicanos mexico state owned oil company partners in plan build billion petrochemical complex abroad	nova chemicals join pemex to mexican plants update us steel joined canada american cigarette maker join 3 mexicanos with state owned private company partners study plan 6 billion petrochemical complex mexico
3	pfizer sales hurt years york pharmaceutical giant pfizer reiterated tuesday meet earnings target years lose billion revenues patent expirations		pfizer woes hurt n york Drug giant sees reiterated year 2019 guidance down years lose billion revenues patent problems	pharmaceutical sales hurt nueva york pharmaceutical marketing pfizer trading tuesday... your target years lose billion revenues year pending
3	oracle billion leave peoplesoft offer oracle peoplesoft takeover battle finally entered endgame oracle corp upping bid time imposing deadline peoplesoft shareholders accept		oracle billion leave peoplesoft offer oracle will promise battle was entered but India government rejects bid - imposing deadline peoplesoft may accept	oracle billion leave peoplesoft offer oracle is offered feature a successful endgame oracle corp upping bid for auction options offering shareholders accept
3	opec agrees oil supply crackdown cairo reuters opec oil producers friday agreed squeeze excess supply lowered prices record highs		opec agrees oil production crackdown cairo other opec pact partners which agreed weekly excess reserves lowered to record highs	opec agrees oil piracy crackdown cairo reuters news reports producers simply agreed that well supply at prices record highs
3	ibm third quarter net flat charge international business machines corp ibm quote profile monday posted flat quarterly net profit weighed partial settlement employee pension lawsuit		ibm prior quarter net loss charge international business segment operating results quote profile the company flat quarterly net profit weighed partial settlement for fraud lawsuit	or third quarter net flat salary for business machines corp customer quote profile monday board flat quarterly double profit or partial due employee pension lawsuit
3	texas accused reporting false trades traders indicted yesterday houston charges reporting false trades industry newsletters manipulate natural gas prices		texas trooper reporting false trades traders indicted yesterday houston deputy reporting federal grains industry newsletters manipulate water resource rates	texas accused reporting false trades company indicted yesterday for charges selling fictitious trades industry newsletters reporting natural resource prices
3	oil falls demand outlook oil prices tumbled yesterday market fright signals cost energy choking rate growth economy		oil oil demand outlook oil prices tumble as over fright signals cost energy will rate world economy	cross falls demand outlook oil prices tumbled under oil fright signals lost energy choking terrorism stalled economy
3	stocks flat gdp consumer data york reuters stocks flat friday reports economic growth second quarter matched economists forecasts consumer sentiment picked expectations late august		stocks move vs consumer data york major stocks move friday US economic growth second rate matched report plan consumer sentiment picked expectations late October	stocks average 2012 consumer data york state stocks flat friday 2013 economic growth second quarter matched economists changed consumer sentiment adjusted expectations every time
3	blue chips skid oil rising york shares ended lower thursday oil prices moving higher despite news strategic reserves tapped ease supply concerns		blue shares ease as rising stocks market ended lower thursday stock index moving higher despite news strategic reserves tapped on supply concerns	blue chips skid oil and york is ended lower with oil prices moving fast despite half the reserves tapped and supply concerns
3	bush retailers drop oil prices markets boost wall street continued post election rally yesterday oil prices dropped barrel president bush outlined plans second term		bush retailers drop oil after markets boost high street continued post election rally Venezuela oil prices dropped despite president bush vows policies next round	key retailers drop oil bush markets boost wall street continued post election rally first oil is empty barrel president 2 release plans second billboard
3	asian stocks fall oil heads weekly gain sony drops asian stocks fell fourth weekly gain oil prices increased concern record fuel costs stifle consumer spending sony corp		asian stocks and oil heads down gain sony drops US earnings mark fourth successive gain as prices increased concern low fuel costs stifle government spending sony drops	commodity stocks fall oil heads the market value of asian stocks fell fourth weekly rising gasoline prices increased from record fuel costs increased consumer spending sony corp
3	abbott agrees buy nutrition firm eas mn york october newratings abbott laboratories abt nys reached definitive agreement acquire leading based nutrition products company eas cash stock deal valued		abbott to buy nutrition company 490 mn on october wide based laboratories abt nys for definitive agreement deal leading based nutrition consulting company eas cash stock deal eas	abbott agrees buy nutrition associates of greater york october newratings research laboratories is nys reached definitive deal acquire leading specialty nutrition products company under cash release deal 2018
3	study sage grouse endangered fish wildlife service friday senior biologists recommended greater sage grouse listed endangered species finding		study white grouse endangered fish science service review senior biologists release lowering white grouse listed vulnerable species finding	study sage grouse endangered new wildlife in friday senior biologists believed greater valley grouse were endangered just as
3	sony led deal mgm set group companies led sony corp america includes cable television comcast corp thursday signed definite agreement acquire film studio metro goldwyn mayer		sony deal deal mgm main group companies include sony group america includes media cable comcast corp thursday signed definite papers acquire tv studio metro tv internet	sony led the mgm set distribution companies owners sony corp worldwide in cable television hearst corp canada signed definite agreement acquire comedy series metro goldwyn mayer
3	china debut finance talks week china attend talks group industrialized countries time week reflecting emerging biggest developing nation global economy treasury		china debut for talks week china attend talks group industrialized nations financial week reflecting 13 biggest performing economies global lending treasury	to debut from talks week to attend talks group industrialized countries financial week reflecting global trade developing nation global economy region
3	china impose tariffs textile exports bangladeshi garment exporters poised breathe sigh relief china decided impose tariffs textile export items preparation upcoming global textile quota phase		china exports make textile and bangladeshi garment exporters poised wit sigh as Pakistan decided impose import textile textile items preparation upcoming global buyer quota release	china heaviest tariffs government import bangladeshi garment exporters poised breathe sigh relief china may impose tariff textile export items preparation upcoming full energy transport phase
3	time warner unit unveils quot pinpoint shopping quot york cbs mw america online monday unveiled service instore brand offers shoppers ability compare features prices rival products		time warner unit market quot n region n york region n america online monday unveiled price n brand offers shoppers place compare features and rival products	owned warner cable unveils quot pinpoint shopping network tv cbs mw america pacific monday instant service instore brand offers additional ability compare service from rival services
3	tough beat tough job fill recruited years ago securities exchange commission rescue tumultuous years		tough beat tough job creation in decade ago before exchange commission rescue tumultuous unfolded	a hot tough hit fill recruited years former securities exchange commission scandal tumultuous days
3	middle class america post jonathan weisman discusses increasing temporary employment american economy		middle class deficit spending on r discusses a temporary fragile american economy	middle eastern america economist jonathan ross discusses increasing temporary urban american economy
3	gm daimler green team help companies compete fill gaps firms portfolios		gm and green team help funds compete fill positions among portfolios	gm daimler assembly lines help companies to open gaps firms portfolios
3	bg expands egyptian gas interest uk gas explorer producer bg group doubles interest offshore egyptian project		bg latest egyptian exploration interest uk - explorer producer Total group doubles interest for southeast region	2006 expands british gas company uk gas deposit producer bg group doubles offshore offshore egyptian coast
3	crude oil inventories hurricane ivan gas diesel lt gt lt gt week space postulated large rebound crude oil imports domestic production recovery hurricane ivan occurred earnest leading substantial increase crude oil inventories		crude oil inventories hurricane ivan oil diesel oil w lt gt week space postulated large crude crude energy imports while capacity recovery for ivan occurred earnest leading substantial increase to oil imports	crude storage inventories 1 leo gas diesel lt gt lt 1 week space and large rebound in oil imports domestic production recovery hurricane ivan occurred in leading up increase to oil extraction
3	mortgage rates dip week rates year year mortgages dipped week good news prospective buyers freddie mac weekly survey released thursday rates year fixed rate mortgages declined		mortgage trends dip mortgages rates year year mortgages dipped and good news from buyers here - weekly loans released thursday rates year low rate mortgages declined	mortgage rates dip maturity rates recession dollar mortgages dipped credit breaks news prospective buyers complete with weekly survey released by rates year dollar rate mortgages declined
3	panel diversify oil supplies washington reuters united states diversify global oil supplies expand network strategic petroleum reserves raise fuel efficiency standards ensure energy security panel experts recommend wednesday		panel diversify petroleum supplies washington reuters move to diversify its oil supplies divers network strategic gas reserves boost fuel efficiency for boosting energy security, experts recommend wednesday	provide regional oil supplies washington reuters united states diversify global oil supplies global network strategic petroleum reserves raise fuel access programs ensure energy security advice to advise us
3	existing sales fall july reuters reuters sales existing homes fell expected july housing market breather record toppling trade association report tuesday		existing units fall july by reuters sales existing sales surged this year housing market breather record toppling report report said tuesday	house sales fall july reuters reuters reports existing homes fell 8 december 2016 income breather record toppling trade show report tuesday
3	uk bankers face trial enron three british bankers appeal decision judge extradited united states face trial alleged fraud charges relating disgraced energy group enron		uk bankers on trial 2 three Brazilian bankers appeal against judge extradited 18 states facing trial alleged fraud perpetrated by disgraced gambling group enron	various bankers face charges enron three major bankers and the former extradited united kingdom face trial alleged fraud charges wrong nuclear energy group enron
3	liberty mutual probed liberty mutual group subpoenaed york attorney general eliot spitzer local insurer caught prosecutor fast widening probe insurance industry sales practices		liberty mutual health liberty watchdog firm city york attorneys general Michael spitzer local insurer placed under fast widening probe on industry sales practices	liberty mutual probed american mutual victims subpoenaed by attorney general diane norton rule 51 caught prosecutor fast widening probe insurance industry ethics scandal
3	time warner reserves funds aol penalty time warner yesterday set pay potential penalties stemming government investigation accounting practices america online step		time mart reserves funds against penalty time warner yesterday set new freedom legislation stemming government financial accounting to america first step	time warner presents rules including penalty time 50 is set pay potential penalties stemming from corruption accounting practices america online step
3	company drugs face patent expirations boston cbs mw threat generic competition looming pharmaceutical industry pfizer declared tuesday strength breadth drugs development company edge rivals		company drugs face job expirations boston cbs mw threat generic sale so pharmaceutical industry plan layoffs tuesday as breadth merger futures company 300 jobs	company will face patent expirations boston cbs mw threat on competition looming pharmaceutical business pfizer business tuesday air corp drugs as company company business
3	consumers fuel faster economic growth washington reuters robust consumer spending cars furniture food third quarter helped economy advance thought government report tuesday underlying inflation tamest decades		consumers fuel faster economic output through reuters robust summer shopping cars furniture food that has helped prices advance as recent report calls underlying inflation tamest decades	consumers expect faster economic growth washington reuters robust data protection cars furniture food third media helped market control the government innovation tuesday underlying inflation many decades
3	korea scrutinise citigroup south korea markets watchdog inspect citigroup local operation days regulators censured bank japanese business		korea scrutinise major bank korea markets watchdog approves citigroup 2 banks days earlier censured bank state banks	they scrutinise reporting for korea banking policy inspect uk local operation european regulators on bank system business
3	jetblue profit tumbles misses estimates york reuters jetblue airways corp lt href http investor reuters fullquote aspx ticker jblu target stocks quickinfo fullquote gt jblu lt gt thursday third quarter earnings fell percent missing analysts lowered estimates struggled skyrocketing fuel prices storm disruptions competition		jetblue profit tumbles misses forecasts Reuters reuters jetblue airways net lt href financial investor reuters fullquote aspx ticker jblu target stocks quickinfo fullquote gt jblu a href thursday third quarter beats 16 percent missing estimates lowered on struggled skyrocketing fuel prices storm disruptions competition	jetblue market tumbles misses estimates harper reuters jetblue airways corp lt href http investor accounts fx aspx gt jblu target stocks quickinfo fullquote gt jblu lt gt thursday second quarter earnings fell slowly with analysts lowered estimates struggled in securities prices storm disruptions competition
3	economics week economists facing busy week ahead key monthly uk economic data released producer price august published today economists		economics Weekly economists predict busy week ahead key October uk economic data US producer price Index published 27 May	economics week economists with busy budget issues the monthly uk economic data released producer magazine august published amongst economists
3	big business pushing security agenda paul martin george bush official visit ottawa week control white house years signals era canada relations		big business pushing oil bill paul martin george bush official visit ottawa economies pass by house years into return of recession	big five national security agenda paul martin george bush campaign visit ottawa week control committee house administration obama era canada...
3	gemstar tv guide taps fox executive ceo television listings company gemstar tv guide international named fox entertainment group vice president rich battista chief executive succeeding jeff resigned		gemstar tv guide taps fox for director of listings fox gemstar tv guiding international named fox executive group Creative Chair Fox battista chief roles succeeding jeff resigned	fox tv board appointed fox executive ceo from listings company forbes tv page international named fox entertainment senior vice president rich battista chief judge succeeding fox resigned
3	interest rates boosted third straight month central bank federal reserve tuesday raised short term interest rates third time months central bank believes economy absorbed sharp rise energy prices occurred earlier year		interest rates raising third successive month central bank federal bank tuesday raised expectations of interest rates this time months after chief believes economy absorbed sharp declines energy prices saw earlier year	interest rates boosted third order month trillion dollar federal reserve savings and short term credit rates third time months first world believes some absorbed sharp rise energy exchange occurred earlier year
[truncated: 7,200 more rows]
