# Supplementary material for: Contrastive learning with mutual information enhancement and negative sample augmentation combined with KAN for text clustering
Source: PLoS One. 2026 Jul 30;21(7):e0354718. doi: 10.1371/journal.pone.0354718 (PMC13422851; doi:10.1371/journal.pone.0354718)
Supplement: S2 File — (ZIP) [file pone.0354718.s002.zip › Biomedical/biomedical_trans_subst_10.csv]

label	text	_	text1	text2
1	histochemical and autoradiographic studies on the effects of aging on the mucopolysacharides of the periosteum		histochemical and autoradiographic studies on the effects in aging on the mucopolysacharides of developing ear	histochemical and autoradiographic studies on the brain during aging on the mucopolysacharides within the periosteum
1	the relationship to age and cerebral vascular accidents of fibrin and fibrinolytic activity		the relationship to age affecting cerebral vascular accidents of fibrin or fibrinolytic activity	the investigation against age and cerebral vascular accidents of fibrin and fibrinolytic activity
1	effects of perceptual training at three age levels		effects of perceptual training at lower age levels	effects of early training at three age ii
1	sociocultural aspects of aging medical points of view		sociocultural aspects of aging medical points biological origin	sociocultural evolution of aging medical points of view
1	the cellular complement of the skeletal system studied autoradiographically with tritiated thymidine h3tdr during growth and aging		the cellular complement of the skeletal structures studied autoradiographically with pure thymidine h3tdr during puberty and aging	this cellular complement of the skeletal system studied increased with tritiated thymidine h3tdr during lifespan and aging
1	biochemistry of aging		biochemistry of metabolism	biochemistry of ।
1	age changes in adenine nucleotides in flight muscle of male house fly		age changes in adenine and in leg muscle of male house fly	age changes in single nucleotides in flight muscle of female house fly
1	following response initiation in ducklings age and sensory stimulation		following response initiation of ducklings age and behavioral stimulation	following courtship initiation in ducklings age and sensory stimulation
1	analysis of the experimental lesion of connective tissue produced by a complex of c polysaccharide from group a streptococci ii influence of age and hypersensitivity		analysis of the experimental models of connective tissue produced by a carrier of c polysaccharide from category II streptococci ii influence of age and hypersensitivity	analysis of the experimental lesion of tumor tissue produced by functional complex of c polysaccharide from group of streptococci and influence of age and hypersensitivity
1	age and susceptibility of mice to coxsackie a viruses		age and death of mice and coxsackie a viruses	age and susceptibility the person to coxsackie a viruses
1	experimental transmission of influenza virus infection in mice ii some factors affecting the incidence of transmitted infection		experimental investigation of influenza virus infection through mice ii some factors affecting the incidence of transmitted infection	experimental transmission disease influenza virus infection in mice ii some factors affecting the incidence of hiv infection
1	galactose metabolism by rat liver tissue influence of age		galactose oxidation by the liver tissue influence of age	galactose metabolism by rat with tissue range of age
1	the microscopical appearances of human peripheral arteries during growth and aging		the microscopical appearances of various peripheral arteries for growth and aging	the microscopical appearances of human spinal arteries are growth and aging
1	the controversial and dynamic ovary		the flexible and dynamic ovary	the controversial and dynamic missing
1	the fate of mitochondria during aging in tetrahymena pyriformis		the fate for mitochondria with aging in tetrahymena pyriformis	the importance of fission during aging in tetrahymena pyriformis
1	age of weaning in two subspecies of deer mice		age of weaning in nominate subspecies white deer mice	age of moose includes two subspecies of deer mice
1	compact bone in chinese and japanese		compact bone in chinese and Korean	compact bone in chinese and english
1	skeletal age in subjects with mental retardation		skeletal structure in subjects with mental retardation	skeletal age in subjects with a retardation
1	enzyme changes in flight muscle correlated with aging and flight ability in the male housefly		enzyme changes in flight muscle correlated with aging and flight flight in the male flies	enzyme level in flight muscle changes with aging and flight ability in the male housefly
1	mitotic rates of rat epidermis during growth maturity senility and regeneration		mitotic adaptation of rat epidermis during growth maturity senility and migration	mitotic expansion of rat epidermis during growth increased senility and regeneration
1	an electron microscope study of mature and differentiating paneth cells in the rat especially of their endoplasmic reticulum and lysosomes		an expanded microscope study of mature and differentiating paneth cells in the rat especially from their endoplasmic reticulum derived lysosomes	an electron comparative study of mature and expressed paneth cells in the rat especially of their endoplasmic reticulum and through
1	the pathogenesis of herpes virus encephalitis ii a cellular basis for the development of resistance with age		the mother of herpes virus encephalitis has a cellular basis for the development of resistance with age	the mechanism of cancer virus encephalitis ii a cellular basis for systemic development of resistance with age
1	aromatic induced prevention of fetal toxicity of 7 12 dimethylbenz alpha anthracene		aromatic induced prevention of fetal toxicity by 7 O dimethylbenz alpha anthracene	aromatic induced prevention of fetal toxicity of 7 12 dimethylbenz beta cell
1	communication in illness the relationship of national origin to symptoms and diagnosis		communication in illness with relationship of national origin to symptoms and effects	communication in illness the burden of national origin on symptoms and diagnosis
1	redundancy and biological aging		redundancy and rapid aging	inorganic and biological aging
1	the effect of age on normal values of the westergen sedimentation rate		the effect of age on normal values from the westergen sedimentation parameters	the effect of age of normal values of the westergen fertility rate
1	peptic ulcer in assam		peptic ulcer in adults	peptic flowers in assam
1	induced protection of adrenal cortex against 7 12 dimethylbenz alpha anthracene influence of ethionine induction of menadione reductase incorporation of thymidine h3		induced activation of prefrontal cortex against 7 12 dimethylbenz alpha anthracene inhibition of ethionine induction with menadione reductase incorporation of thymidine h3	induced protection of adrenal cortex against 7 days dimethylbenz alpha anthracene dependent of ethionine induction on menadione reductase incorporation from thymidine h3
1	nutrition onset of disease and longevity in the rat		nutrition onset of age and longevity in the rat	nutrition onset of disease and longevity during the rat
1	colonization of the mouse intestine with escherichia coli		colonization of the mouse intestine with calcium deposits	colonization of the narrow intestine to escherichia coli
1	surgical treatment of tumours of the eyelids		surgical treatment removing tumours of the eyelids	surgical treatment of tumours of my eyelids
1	age variations in cortical membranes of rotifers		age variations in cortical volume of rotifers	age variations in structural membranes of persons
1	changes in sphingosine and fatty acid components of the gangliosides in developing rat and human brain		changes in sphingosine and fatty acid components of the gangliosides between developing cat and mice brain	changes included sphingosine and weak acid components of the gangliosides in developing rat and experimental brain
1	activity of peptidase in tobacco leaf tissue in relation to senescence		activity of peptidase in tobacco leaf tissue in patients with senescence	activity of peptidase in tobacco cell tissue with relation to senescence
1	blood viscosity in healthy subjects and patients with coronary heart disease		blood samples in healthy subjects and patients having coronary heart disease	blood tests in healthy subjects and patients with coronary heart and
1	the influence of endotoxin administration on the nutritional requirements of mice		the influence of endotoxin administration on the genetic requirements of children	some influence of food administration on the nutritional requirements of mice
1	weaning of young rats effect of time on behavior		weaning of laboratory rats effect of time on behavior	weaning and young age effect of time on behavior
1	free ranging rhesus monkeys age and sex differences in individual activity patterns		free ranging differences monkey age and sex differences in individual activity patterns	free and rhesus monkeys age and sex differences in individual behavioral patterns
1	some characteristics of persons hospitalized in saskatchewan because of heart disease involving the coronary arteries		some characteristics of persons hospitalized in saskatchewan because suspected heart disease involving the primary arteries	some characteristics regarding persons hospitalized in saskatchewan because of heart failures involving the coronary arteries
1	the geographic pathology of coronary atherosclerosis		the underlying pathology of coronary atherosclerosis	certain geographic location of coronary atherosclerosis
1	relationship of donor age to in vitro production of foot and mouth disease virus by mouse kidney cells		relationship of donor age to in vitro spread of blood and mouth disease virus by mouse kidney cells	relationship near donor age to in vitro production of foot and elbow disease virus by mouse kidney cells
1	estimation of the low density beta lipoproteins of serum in health and disease using large molecular weight dextran sulphate		estimation of the low density beta lipoproteins of serum in health and industry using high cell weight dextran sulphate	control of the low density beta lipoproteins of serum poor health and tissues using large molecular weight dextran sulphate
1	visually evoked potentials amplitude changes with age		visually evoked potentials and changes with age	visually evoked potentials amplitude changes with for
1	lentigo maligna and malignant melanoma		lentigo virus & malignant melanoma	mouse maligna and malignant melanoma
1	electroretinogram in newborn human infants		electroretinogram in living human infants	electroretinogram in newborn human breast
1	host parasite relationship of bulinus truncatus and schistosoma haematobium in iran 1 effect of the age of b truncatus on the development of s haematobium		host parasite relationship of bulinus tuberculosis and schistosoma haematobium in iran 1 rats by the age of b trunc on the development of s haematobium	host 1 relationship of bulinus c and g haematobium from iran 1 effect of the age of b truncatus on the development of c haematobium
1	rash associated with coxsackie a9 infection		rash associated with red worm infection	rash associated with coxsackie thistle infection
1	clinical management of acute myocardial infarction		clinical management of acute bladder infarction	clinical management anti acute myocardial infarction
1	ontogeny of the immune response ii correlations between the development of the afferent and efferent limbs		ontogeny of this immune response ii correlations between tissue development of the afferent and efferent limbs	ontogeny to the immune systems and correlations between the development of the afferent and efferent limbs
1	metabolism of propionate by sheep liver interrelations of propionate and glutamate in aged mitochondria		metabolism of fat by sheep liver interrelations between propionate and glutamate to aged mitochondria	distribution of propionate in sheep liver interrelations of propionate and glutamate gene aged mitochondria
1	incidence and origin of non systemic microdeposits of amyloid		incidence and origin of non systemic microdeposits within amyloid	incidence and origin of all systemic microdeposits were amyloid
1	possibility of normokalaemic primary aldosteronism as reflected in the frequency of adrenal cortical adenomas		possibility of normokalaemic primary defects as reflected in the frequency of acquired cerebral adenomas	possibility of normokalaemic matrix involvement as reflected in the presence of adrenal cortical adenomas
1	age personality and somatosensory cerebral evoked responses		age range and adult cerebral evoked responses	age personality and somatosensory cerebral area by
1	the relationship of diabetes mellitus and body weight to osteoporosis in elderly females		the relationship of diabetes mellitus and body weight after osteoporosis in young females	the relationship of diabetes mellitus and heart motion to osteoporosis in elderly females
1	decreased susceptibility to the mammary tumour agent in mice with advancing age		decreased adherence to the mammary tumour agent in mice with advancing ageing	decreased affinity towards the mammary tumour agent in mice with advancing age
1	surgical timing in biliary tract disease		surgical timing in biliary heart disease	surgical timing in biliary kidney disease
1	studies of male survivors of myocardial infarction ix mortality experience and insurability		studies of healthy survivors of myocardial infarction ix mortality rates and insurability	studies of male survivors of myocardial level ix mortality experience chronic insurability
1	perforated peptic ulcer		perforated peptic lens	perforated skin ulcer
1	epidemiology of head injuries in children a pilot study		epidemiology of head injuries of Switzerland a pilot study	analysis of head injuries in accidents a pilot study
1	activity of aminoacyl transfer ribonucleic acid synthetases in tobacco leaf tissue in relation to senescence and to the action of 6 furfurylaminopurine		activity of methyl transfer ribonucleic acids synthetases in tobacco lung tissue in relation to senescence and to by action of 6 furfurylaminopurine	activity of rna transfer ribonucleic acid synthetases in tobacco hair tissue in relation to senescence increases with the action of 6 furfurylaminopurine
1	development of immune tolerance in the chick embryo to borrelia hispanica		development / immune tolerance in a chick embryo to borrelia hispanica	development of nutritional tolerance in one chick embryo to borrelia hispanica
1	gonadotrophin releasing activity of the median eminence at different ages		gonadotrophin releasing activity of the median cluster indicating different ages	ph affects activity of the median eminence at different ages
1	oxygen consumption during pouch development of the macropod marsupial setonix brachyurus		oxygen consumption induces pouch development of the human marsupial setonix brachyurus	oxygen consumption during pouch development of the macropod growth includes brachyurus
1	dealkylation and loss of capacity for reactivation of cholinesterase inhibited by sarin		dealkylation and loss of affinity for reactivation with cholinesterase inhibited in sarin	dealkylation and loss of gene for reactivation of cell inhibited by sarin
1	fat metabolism in higher plants xxxiv development of fatty acid synthetase as a function of protein synthesis in aging potato tuber slices		fat metabolism in edible plants xxxiv development of fatty acid synthetase agent a function of protein differentiation in aging potato tuber slices	fat production in higher plants and development of fatty acid synthetase as major function of protein synthesis in aging potato tuber slices
1	noncollagenous nature of the proteins of shark enamel		noncollagenous nature of different proteins of rice enamel	noncollagenous nature of functional proteins of shark to
1	effect of hypophysectomy and replacement therapy on fatty acid metabolism in the rat testis		effect of hypophysectomy and replacement therapy on fatty acid metabolism within the model testis	effect of hypophysectomy and replacement syndrome with fatty acid metabolism in the anterior testis
1	changes in hepatic lipigenesis during development of the rat		changes in hepatic lipigenesis in development of adult rat	changes in functional lipigenesis during development of adult rat
1	nicotinamide adenine dinucleotide phosphate enzymes in the mosquito during growth and aging		nicotinamide adenine dinucleotide phosphate enzymes in the mosquito during growth rate movement	nicotinamide involves dinucleotide phosphate enzymes in the mosquito bite growth and aging
1	serum triglyceride method of estimation and levels in normal humans		serum triglyceride method of estimation and levels of obese humans	serum triglyceride method of estimation and levels per normal system
1	modern concepts in the management of emphysema in the aged and infirm		modern concepts of the management of emphysema in the aged and retired	modern concepts for the management of care in the aged and infirm
1	patterns of water ash and organic matter changes in senescence		patterns of water ash to organic matter changes in soils	patterns of water ash and vegetable matter change in senescence
1	high level health for the elderly		high level health in the elderly	low level health for the elderly
1	metabolism of propionate by sheep liver pathway of propionate metabolism in aged homogenate and mitochondria		metabolism for propionate by sheep mitochondrial pathway of mitochondrial metabolism in aged homogenate and mitochondria	metabolism of propionate to sheep liver pathway of propionate release in aged homogenate cells mitochondria
1	the effect of platelet age on platelet adherence to collagen		the effect of platelet age and platelet damage to collagen	the effect of platelet age on further adherence to and
1	the phospholipid composition of embryonic chick liver microsomes		the biochemical composition of mouse chick liver microsomes	the phospholipid receptors of embryonic and liver microsomes
1	phosphoenolpyruvate carboxykinase and pyruvate carboxylase in developing rat liver		phosphoenolpyruvate carboxykinase and pyruvate production in skeletal human liver	phosphoenolpyruvate associated with pyruvate exist in developing rat liver
1	development of uridine diphosphate glucuronyltransferase activity in cultures of chick embryo liver		development by uridine diphosphate glucuronyltransferase activity from cultures of chick fatty liver	development by uridine diphosphate glucuronyltransferase iii in cultures of rat embryo liver
1	lipid composition of the vascular system during infancy childhood and young adulthood		lipid composition into the nervous system during infancy childhood and young adulthood	color composition of the vascular surface during infancy childhood and young adulthood
1	the release of a bradykinin like pulmonary vasodilator substance in foetal and new born lambs		the release of urinary bradykinin like pulmonary vasodilator substance in foetal and new age monkeys	the release of a is a pulmonary vasodilator substance in foetal animals new born lambs
1	changes in the fatty acid composition of cerebrosides and sulfatides of human nervous tissue with age		changes in the fatty acid composition by cerebrosides through sulfatides of human nervous tissue with infection	changes in free fatty acid composition of cerebrosides and them affect human nervous tissue with age
1	oxygen poisoning in drosophila		oxygen poisoning in Poland	oxygen availability in drosophila
1	mice fighting by neonatally androgenized females		mice fighting off neonatally androgenized parents	mice fighting by neonatally mature females
1	shift with age in steady state concentrations of androstenedione and testosterone in incubations of guinea pig testis		shift with age Mean steady state concentrations of placebo and testosterone in incubations between guinea pig testis	shift of age in activated state concentrations of androstenedione or testosterone in incubations of guinea pig testis
1	hypnotic age regression and magnitudes of the ponzo and poggendorff illusions		hypnotic age view Considering magnitudes of the ponzo and poggendorff illusions	hypnotic age regression and magnitudes of migration ponzo river poggendorff illusions
1	diurnal variation of oral glucose tolerance a possible pointer to the evolution of diabetes mellitus		diurnal variation of oral glucose metabolism a promising pointer to the evolution of diabetes mellitus	diurnal variation of human glucose tolerance a proposed pointer to the evolution of diabetes mellitus
1	structure and significance of metaplastic nodules in the rectal mucosa		structure The significance of metaplastic nodules in normal rectal mucosa	structure and significance of metaplastic reactions without the rectal mucosa
1	osteoporosis of lumbar vertebrae and calcification of abdominal aorta in women living in durban		osteoporosis of lumbar vertebrae and trauma to abdominal bones in women living in durban	osteoporosis and lumbar vertebrae induced calcification of abdominal area in women living in durban
1	ontogeny of soluble and mitochondrial tyrosine aminotransferases		ontogeny of diffuse and concentrated tyrosine aminotransferases	ontogeny is soluble and mitochondrial tyrosine ॥
1	release of free fatty acids and loss of hill activity by aging spinach chloroplasts		release of free beta acids and loss of hill properties by aging spinach chloroplasts	release of free fatty acids and loss of hill activity through aging spinach to
1	effect of oestradiol 3 benzoate on the concentrations of retinal and lipids in cod plasma		effect of oestradiol 3 exposure towards the concentrations of retinal and lipids in blood plasma	reaction of oestradiol insulin receptors on the concentrations of retinal and lipids in cod plasma
1	the lipid composition of rat brain myelin and subcellular fractions during development		the lipid composition for rat brain myelin and subcellular fractions before development	the functional composition of rat brain myelin and subcellular fractions and development
1	the localization of proteolytic activity in rat liver mitochondria and its relation to mitochondrial swelling and aging		the localization of proteolytic activity on rat liver mitochondria and its relation to skeletal swelling and aging	experimental study of proteolytic activity in rat liver disease and its relation to mitochondrial swelling and aging
1	aging and cancerogenesis iv interrelationships among age immune response and tumor incidence in several strains of mice		aging and cancerogenesis iv interrelationships among age immune systems and tumor incidence in various strains of mice	aging and cancerogenesis iv interrelationships among age immune response with tumor invasion in all strains of mice
1	neoplasms occurring in aged fischer rats with special reference to testicular uterine and thyroid tumors		neoplasms applied to aged fischer rats with special reference to testicular uterine and thyroid tumors	neoplasms occurring in aged fischer children with special attachment to testicular uterine and thyroid tumors
1	effect of ovariectomy at different ages on development of mammary tumors in c3h x r3 f1 mice		effect of ovariectomy at different ages on development resistant mammary tumors in c3h / r3 h mice	effect of ovariectomy at later ages on development of thyroid tumors in c3h for r3 f1 mice
1	studies on the chromatin of barley leaves during senescence		studies on the chromatin activating tobacco leaves during senescence	studies on the chromatin of barley production during migration
1	the cryptic nature of hepatic microsomal sulphite oxidase		the cryptic nature and potassium microsomal sulphite oxidase	protein cryptic precursor of hepatic microsomal sulphite oxidase
1	effect of second leaf removal or kinetin treatment on the nucleic acid metabolism of senescing first seedling leaf of barley		effect of second leaf removal during kinetin treatment on the nucleic acid metabolism before senescing second seedling leaf of barley	effect of second leaf removal or heat treatment on the nucleic acid metabolism than senescing cotton seedling leaf of barley
1	lipofuscin aging pigment granules of the newborn human liver		lipofuscin aging pigment granules around the female human liver	lipofuscin aging complex granules covering the newborn human liver
1	a maturity time representation for cell populations		a maturity time representation for certain populations	cellular maturity time representation for cell populations
1	heterogeneity of rough surfaced liver microsomal membranes of adult phenobarbital treated and newborn rats		heterogeneity of rough surfaced liver microsomal membranes under 17 phenobarbital treated and newborn rats	heterogeneity affecting rough surfaced liver microsomal membranes of adult phenobarbital animals and newborn of
1	properties of heparan sulphate and chondroitin sulphate from young and old human aortae		properties – potassium sulphate and chondroitin sulphate from young and mature human aortae	properties of heparan sulphate of chondroitin sulphate from young and ascending blood aortae
1	bone matrix turnover and balance in vitro ii the effects of aging		bone matrix turnover and repair by vitro ii the effects of aging	bone matrix turnover and balance con vitro models the effects of aging
1	calcium transport by skeletal muscle sarcoplasmic reticulum in the hypothyroid rat		calcium transport by skeletal muscle sarcoplasmic pathway to the hypothyroid rat	calcium transport via skeletal muscle sarcoplasmic reticulum from a hypothyroid rat
1	gastric antigens in health and disease behaviour in early development senescence metaplasia and cancer		gastric antigens in prenatal and disease vectors in adult development senescence metaplasia and cancer	gastric antigens in health and disease survival in early development senescence pain and cancer
1	mammary cancer induction by 7 12 dimethylbenz a anthracene relation to age		mammary cancer induction by beta 12 dimethylbenz a direct relation to age	colon cancer induction of 7 12 dimethylbenz a anthracene relation to age
1	aging of alpha crystallins during development of the lens		aging of alpha crystallins during development on the lens	aging of certain crystallins during development of the lens
1	the effect of age on protein synthesis in mouse liver		the effect of age on dopamine synthesis in mouse liver	the influences of age on protein synthesis in mouse liver
1	clinical trial of emepronium bromide in nocturnal frequency of old age		clinical trial of emepronium bromide improving kidney frequency of old age	first trial of emepronium bromide in nocturnal frequency following old age
1	changes in certain kinetic properties of hepatic microsomal aniline hydroxylase and ethylmorphine demethylase associated with postnatal development and maturation in male rats		changes in certain kinetic properties of hepatic microsomal aniline acid and ethylmorphine demethylase associated with greater obesity and maturation for male rats	tests involving certain kinetic properties by hepatic microsomal aniline hydroxylase and cocaine demethylase associated with postnatal development and maturation in male rats
1	phospholipases in arterial tissue iv the role of phosphatide acyl hydrolase lysophosphatide acyl hydrolase and sphingomyelin choline phosphohydrolase in the regulation of phospholipid composition in the normal human aorta with age		phospholipases in arterial tissue iv the role of calcium acyl hydrolase lysophosphatide acyl group plus sphingomyelin choline phosphohydrolase at the decline of calcium composition in the central human aorta with age	phospholipases in arterial tissue iv the role of cyclic acyl phosphate lysophosphatide acyl hydrolase protein sphingomyelin choline protein in the regulation of phospholipid composition in a normal human normal adult age
1	alteration in microsomal protein synthesis during early development of mouse brain		alteration in microsomal protein synthesis during mammalian development of rat brain	alteration in microsomal protein genes during early development of mouse gene
1	inhibition of humab brain pyruvate kinase and hexokinase by phenylalanine and phenylpyruvate possible relevance to phenylketonuric brain damage		inhibition of humab brain pyruvate kinase cortical hexokinase using glutamate and phenylpyruvate possible contributors to phenylketonuric brain damage	destruction of specific brain pyruvate kinase and transformation by phenylalanine and its possible relevance from phenylketonuric brain damage
1	inhibition of hydroid aging in campanularia flexuosa		inhibition or hydroid aging + campanularia flexuosa	importance for hydroid aging in campanularia flexuosa
1	ontogeny of adrenergic arousal and cholinergic inhibitory mechanisms in the rat		ontogeny of adrenergic arousal triggers cholinergic inhibitory mechanisms within the rat	ontogeny of adrenergic arousal and cholinergic pleasure mechanisms within the rat
1	ozone and vitamin e		ozone 2 vitamin e	ozone oil vitamin e
1	soluble sulfatase in growing bone of rats		soluble sulfatase in liver bone of rats	soluble sulfatase by growing bone of rats
1	the ribosomes of pear fruit their synthesis during the climacteric and the age related compensatory response to ionizing radiation		the ribosomes of pear structures their synthesis through the climacteric process the age related compensatory response to ionizing radiation	the ribosomes of pear fruit their synthesis during a climacteric and the age related bacterial response to nuclear radiation
1	glycolytic control of respiration during aging of carrot root tissue		glycolytic control at respiration during aging of carrot root vegetables	glycolytic control of inflammation during aging of carrot root systems
1	energy linked reactions in photosynthetic bacteria v relation of the light induced proton uptake to photophosphorylation in r rubrum chromatophores		energy linked pathway in photosynthetic bacteria v relation of the light induced proton uptake via photophosphorylation in the rub chromatophores	energy linked reactions of photosynthetic bacteria v supply of the light to proton uptake to photophosphorylation in r acid chromatophores
1	the prevalence of carbon 13 in respiratory carbon dioxide as an indicator of the types of endogenous substrate the change from lipid to carbohydrate during the respiratory rise in potato slices		the prevalence of vitamin 13 in respiratory carbon dioxide as any indicator of the types of endogenous sugars the change from lipid towards carbohydrate during the respiratory rise in potato slices	the prevalence of carbon differences within respiratory carbon dioxide shows an indicator of the types of endogenous substrate to change from lipid to carbohydrate during the respiratory rise in potato slices
1	hyperphenylalaninemia disaggregation of brain polyribosomes in young rats		hyperphenylalaninemia disaggregation of fluorescent polyribosomes from young rats	hyperphenylalaninemia loss of brain polyribosomes in low neural
1	hormonal effects on ontogeny of swimming ability in the rat assessment of central nervous system development		hormonal effects on ontogeny induced swimming ability in the rat assessment of central reproductive system development	hormonal effects on type of swimming resulted in the rat assessment of central nervous system development
1	cataracts produced in rats by yogurt		cataracts produced in rats consuming yogurt	cataracts produced in rats produce yogurt
1	decrease in ventilatory capacity between ages of 50 and 54 in representative sample of swedish men		decrease in ventilatory pressure between ages of 50 i 54 in general sample of swedish men	decrease in ventilatory capacity between ages of 27 and 54 in 2002 sample of swedish men
1	the influence of age on the xylose absorption test		the difference or age on the xylose absorption test	the influence of age on the xylose formation related
1	improvement of learning in the aged by modification of autonomic nervous system activity		improvement of resilience in the aged by modification of autonomic nervous system models	improvement of learning in the aged place modification of its nervous system activity
1	sensitivity of synchronized chinese hamster cells to ultraviolet light		sensitivity of synchronized chinese monkey monkey to ultraviolet light	resistance of synchronized chinese hamster cells to ultraviolet light
1	in vitro protein synthesis and aging in rhizoctania solani		in vitro protein generation following aging in rhizoctania solani	in vitro protein synthesis includes degradation in rhizoctania solani
1	association of inorganic pyrophosphatase activity with normal calcification of rat costal cartilage in vivo		association inducing inorganic pyrophosphatase activity with the calcification of rat vascular cartilage in vivo	activation of inorganic pyrophosphatase activity influences normal formation of rat costal cartilage in vivo
1	developmental variation in the isoenzymes of human liver and gastric alchhol dehydrogenase		developmental differences in the structure of human liver and gastric alchhol dehyd	observed variation in the isoenzymes to rat liver and gastric alchhol dehydrogenase
1	repression of interferon action induced dedifferentiation of embryonic cells		repression of X action induced dedifferentiation of rat cells	repression of catalytic action induced killing of embryonic cells
1	eye lens color formation and function		eye test color formation and function	eye lens eye formation and function
1	dihydrotestosterone in prostatic hypertrophy i the formation and content of dihydrotestosterone in the hypertrophic prostate of man		dihydrotestosterone 1 prostatic hypertrophy i the formation and content of dihydrotestosterone in the enlarged prostate adult man	disturbance in some hypertrophy i gene formation and transmission of dihydrotestosterone in the hypertrophic prostate of man
1	dihydrotestosterone in prostatic hypertrophy ii the formation and content of dihydrotestosterone in the hypertrophic canine prostate and the effect of dihydrotestosterone on prostate growth in the dog		dihydrotestosterone to prostatic hypertrophy ii the location and action of dihydrotestosterone around the hypertrophic canine prostate and the effect of dihydrotestosterone on prostate growth in the dogs	dihydrotestosterone in prostatic tumors ii the formation and content of dihydrotestosterone in the hypertrophic prostate prostate and the effect or activity on bone growth in the dog
1	changes in the concentration of high affinity oestradiol receptor in rat uterine supernatant preparations during the oestrous ycle pseudopregnancy pregnancy maturation and after ovariectomy		changes within the concentration of high affinity oestradiol receptor in rat embryonic supernatant blood during the oestrous ycle pseudopregnancy pregnancy maturation phase after ovariectomy	changes in the concentration on high affinity dna receptor within rat uterine supernatant preparations after the oestrous ycle pseudopregnancy pregnancy maturation interval after ovariectomy
1	age associated changes in the dna of mouse tissue		age associated changes in the viability of mouse tissue	age associated changes in the dna from mouse tissue
1	neuronal perikarya and astroglia of rat brain chemical composition during myelination		neuronal perikarya and astroglia of mouse brain chemical composition through myelination	from perikarya and astroglia of rat brain coat composition during myelination
1	effects of long term administration of estrogen on the occurrence of mammary cancer in women		effects of long term administration for estrogen on the development of mammary cancer in women	effects of long term administration of antibiotics on the occurrence of cervical cancer in women
1	control of ribonuclease and acid phosphatase by auxin and abscisic acid during senescence of rhoeo leaf sections		control between ribonuclease and acid phosphatase by auxin on abscisic acid during analysis of rhoeo leaf sections	control of ribonuclease and acid phosphatase by auxin brown mold fungus during senescence of rhoeo leaf sections
1	composition of cellular membranes in the pancreas of the guinea pig 3 enzymatic activities		composition of cellular membranes in the larvae during the guinea pig 3 enzymatic activities	composition for cellular membranes in the pancreas of the domestic pig 3 enzymatic activities
1	further studies on the effect of ageing on beta adrenoceptor activity of rat aorta		further studies on the effect of ageing on beta adrenoceptor proteins and rat aorta	further studies indicate the effect of ageing on beta adrenoceptor activity of rat focused
1	residues of total mercury and methylmercuric salts in lake trout as a function of age		residues for total mercury and methylmercuric salts in lake trout likely a function of age	residues of total mercury and iron salts in lake trout as a function of species
1	intelligence and blood pressure in the aged		intelligence and blood culture in the aged	intelligence and blood pressure in the body
1	heart rate and haemodynamics after autonomic blockade in infants and children		heart rate and haemodynamics after autonomic blockade from infants and adults	heart rate following haemodynamics after autonomic blockade in infants or children
1	regression of valvular pulmonary stenosis		regression of basal pulmonary stenosis	presence of valvular pulmonary stenosis
1	cytomorphometry of developing rat liver and its application to enzymic differentiation		cytomorphometry of developing rat DNA & its application to enzymic differentiation	cytomorphometry of circulating rat agents and its application to enzymic differentiation
1	degenerative changes in the mitochondria of flight muscle from aging blowflies		degenerative changes of primary mitochondria of flight muscle from aging blowflies	degenerative changes in the mitochondria of flight muscle or aging of
1	chemical change and energy output during muscular contraction		chemical change and energy output during muscular exercise	chemical change and energy density during muscular contraction
1	age changes in cross striated muscle of the rat		age changes in cross striated skin of the rat	age changes in cross striated muscle with the rat
1	selective loss of adipose cell responsiveness to glucagon with growth in the rat		selective loss of adipose cell yield to glucagon with Y in the rat	selective loss of adipose cell compared to glucagon with growth in the skin
1	three forms of cytochrome b 559 and their relation to the photosynthetic activity of chloroplasts		three repeats of protein b 559 and their relation to the photosynthetic activity against chloroplasts	three forms of cytochrome b formed through its relation to the photosynthetic activity of chloroplasts
1	the toxicity of organophosphorus compounds to mammals		the toxicity of organophosphorus compounds to proteins	the use of organophosphorus compounds to question
1	granular cell myoblastoma an electron microscopic and cytochemical study illustrating the genesis of granules and aging of myoblastoma cells		granular cell myoblastoma an electron microscopic comparative quantitative study illustrating the genesis of granules and aging of stem cells	granular cell myoblastoma an electron density and scanning film illustrating the genesis of granules and aging of myoblastoma ।
1	physiological fatty liver and hyperlipemia in the fetal guinea pig chemical and ultrastructural characterization		physiological fatty liver and glucose in the fetal male pig chemical and functional characterization	physiological fatty disease and hyperlipemia in the whole guinea pig chemical and ultrastructural characterization
1	hmg coa reductase of intestinal mucosa and liver of the rat		hmg coa reductase of intestinal cells and metabolism of the rat	hmg coa reductase of intestinal segment and liver of rat rat
1	decreased rna polymerase activity in mammalian zinc deficiency		decreased DNA polymerase repeat in mammalian zinc deficiency	decreased rna polymerase activity by mammalian zinc deficiency
1	the dynamics of life aging		the dynamics of life sciences	the dynamics of muscle aging
1	a method for estimating the number of motor units in thenar muscles and the changes in motor unit count with ageing		a method in estimating the number of motor units in thenar muscles and the changes within motor unit count following ageing	a method for estimating the number of motor beats in rat muscles and the changes in motor unit size with ageing
1	physiological changes in ageing muscles		physiological changes and ageing muscles	regional changes in ageing muscles
1	some properties of the uridine diphosphate glucuronyltransferase activity synthesizing thio beta d glucuronides		some measurements of the uridine diphosphate using activity synthesizing thio beta d gluc	some components of the uridine diphosphate glucuronyltransferase activity include thio channel 2 glucuronides
1	uptake of orotate and thymidine by normal and regenerating rat livers		uptake of orotate and thymidine by repairing or regenerating rat livers	uptake of copper and thymidine by penetrating and regenerating rat livers
1	increased liver l serine pyruvate aminotransferase activity under gluconeogenic conditions		increased liver l serine pyruvate pathway activity within clinical conditions	reduced liver enzymes serine pyruvate aminotransferase activity enhanced gluconeogenic conditions
1	age changes in the neuronal microenvironment		age changes in the local microenvironment	age changes influencing the gut microenvironment
1	regular decline in physical working capacity with age		regular decline in physical working ability with age	regular decline in physical activity capacity with age
1	reversed development and cellular aging in an insect		reversed development and cellular aging in an egg	reversed development and cellular aging from an insect
1	inheritance of plasma cholesterol levels in mice		inheritance of plasma alpha levels in mice	inheritance of plasma insulin levels in mice
1	interrelationship of glutathione cystine transhydrogenase and glutathione reductase in developing rat intestine		interrelationship of glutathione via transhydrogenase and glutathione reductase from the rat intestine	inhibitors of glutathione cystine transhydrogenase or glutathione reductase are developing large intestine
1	acetoacetate and brain lipogenesis developmental pattern of acetoacetyl coenzyme a synthetase in the soluble fraction of rat brain		acetoacetate and brain lipogenesis developmental pattern of acetoacetyl alcohol complex synthetase in the soluble fraction in rat brain	acetoacetate affects brain lipogenesis cycle pattern of acetoacetyl chain a synthetase in the soluble fraction and rat brain
1	contrasting patterns of memory span decrement in ageing and aphasia		contrasting patterns during memory span decrement in ageing and children	contrasting patterns of memory span differences in autism and aphasia
1	studies of nuclei separated by zonal centrifugation from liver of rats treated with thioacetamide		studies of nuclei separated by zonal mass from liver from rats injected with thioacetamide	genome of species separated by zonal centrifugation from liver of rats filled with thioacetamide
1	the crisis of middle age		the crisis in middle age	the crisis of the age
1	intestinal transport of antibodies in the newborn rat		intestinal transport of antibodies in the infected rat	intestinal transport of antibodies in the pregnant rat
1	role of the pituitary and thyroid glands in the decline of minimal o2 consumption with age		role of the pituitary and thyroid glands in the decline with minimal o2 responses with age	role of the pituitary and thyroid glands in the decline of low o2 consumption over age
1	age associated changes in fecal excretion patterns of strain 93 chick embryo lethal orphan virus in chicks		age associated disruption in fecal excretion patterns of CK 93 chick embryo lethal orphan virus in chicks	age associated changes in fecal excretion patterns of men around chick embryo lethal orphan virus in chicks
1	presbyopia and the changes with age in the human crystalline lens		presbyopia and the effect with age in a human crystalline lens	presbyopia and the size and age in the human crystalline lens
1	changes in the uptake of tritiated estradiol in the hypothalamus and adenohypophysis of old female rats		changes in gene uptake of tritiated enzymes in the hypothalamus and adenohypophysis of old male rats	changes in the uptake of membrane particles in the abdomen and adenohypophysis of old female rats
1	inactive enzyme molecules in aging mice liver aldolase		inactive enzyme molecules in aging by liver DNA	inactive muscle molecules in aging mice liver aldolase
1	functional and morphologic maturation of the superficial nephrons relationship to total kidney function		functional and morphologic maturation of the superficial structural relationship for total kidney function	functional and morphologic maturation of the superficial nephrons lead to regional kidney function
1	the collagenous nature of amianthoid degeneration of human costal cartilage		the collagenous nature of amianthoid degeneration involving human costal fibers	acute collagenous contribution of amianthoid degeneration of human costal cartilage
1	a quantitative study of synapses on motor neuron dendritic growth cones in developing mouse spinal cord		a Functional study of synapses on motor neuron dendritic growth cones in developing mouse spinal neuron	a quantitative study of synapses of motor neuron muscle growth cones of developing mouse spinal cord
1	aging increases susceptibility of mouse skin to dmba carcinogenesis independent of general immune status		aging increases susceptibility inside mouse skin to dmba carcinogenesis independent of general immune effect	these increases susceptibility of mouse patients to dmba carcinogenesis independent of general immune status
1	altered heat lability of a fraction of glutathione reductase in aging human lens		altered plate lability of some fraction of glutathione reductase in aging human lens	altered heat production of a substrate of glutathione reductase in aging human lens
1	a regional survey of myelin development some compositional and metabolic aspects		a regional survey examining mitochondrial development some compositional and metabolic aspects	a regional survey of myelin explains some compositional and genetic aspects
1	alterations in biliary lipids of mice during dehydrocholic acid feeding		alterations of biliary neurons of mice during dehydrocholic acid feeding	alterations in the lipids of mice include dehydrocholic acid feeding
1	the effect of age on adrenoceptor activity in tracheal smooth muscle		the effects of age on adrenoceptor development in tracheal smooth muscle	joint effect of age on adrenoceptor activity in tracheal smooth science
1	tolerance to the hypothermic effects of 9 tetrahydrocannabinol as a function of age in the chicken		tolerance to the calming effects of 9 tetrahydrocannabinol as a condition of age on the chicken	tolerance to the hypothermic effects of oral tetrahydrocannabinol as primary function of age inside the chicken
1	release phenomena and iterative activities in psychiatric geriatric patients		release phenomena and iterative activities for recent geriatric patients	release of and iterative activities in large geriatric patients
1	aging in hiroshima and nagasaki atomic bomb survivors speculations based upon the age specific mortality of persons with malignant neoplasms		aging in hiroshima and other atomic bomb survivors speculations based upon the very specific mortality of persons with malignant tumor	aging in hiroshima and nagasaki atomic bomb explosion speculations based upon the more specific mortality by persons with malignant neoplasms
1	role of phosphodiesterase in glucagon resistance of large adipocytes		role of phosphodiesterase in glucagon uptake of human adipocytes	role of phosphodiesterase in chemical resistance of large size
1	microtubule protein during ciliogenesis in the mouse oviduct		microtubule dysfunction during ciliogenesis in cultured mouse oviduct	microtubule activation during ciliogenesis in the mouse late
1	presbyopia and the water content of the human crystalline lens		presbyopia and the water content of normal narrow crystalline lens	stability and high water content of the human crystalline lens
1	the activity of deoxyribonucleic acid polymerase and deoxyribonucleic acid synthesis in nuclei from brain fractionated by zonal centrifugation		the activity and deoxyribonucleic acid polymerase and the acid synthesis in nuclei from two areas by zonal centrifugation	the activity of deoxyribonucleic acid pathway involves deoxyribonucleic acid synthesis involves nuclei from brain fractionated from zonal centrifugation
1	rna synthesis in the mouse oocyte		rna cells in the mouse oocyte	rna synthesis by the mouse oocyte
1	attenuation of the ventilatory and heart rate responses to hypoxia and hypercapnia with aging in normal men		attenuation of the ventilatory and heart rate responses in hypoxia and hypercapnia in and in normal men	attenuation of the ventilatory and cardiac rate responses cause hypoxia and increases with aging in normal men
1	myelinated fibres in the human paravertebral sympathetic chain quantitative studies on white rami communicantes		myelinated tissues in the human paravertebral sympathetic vivo quantitative studies on human rami communicantes	electrical fibres in the human paravertebral muscular chain quantitative studies include white rami communicantes
1	correlation between deoxyribonucleic acid excision repair and life span in a number of mammalian species		correlation between deoxyribonucleic oxide excision repair time life span in a number of mammal species	communication between nuclear acid excision repair over life span in a number of mammalian species
1	a serum component related to nonimmunoglobulin amyloid protein as a possible precursor of the fibrils		a serum level related to nonimmunoglobulin amyloid protein as a possible factor to the fibrils	a serum sample related to nonimmunoglobulin amyloid protein suggests a possible cause of the fibrils
1	glucose metabolism in the newborn rat temporal studies in vivo		glucose metabolism in light gray rat temporal studies in vivo	glucose metabolism or the newborn rat temporal studies in vivo
1	inhibition of 3 phosphoglycerate dehydrogenase from pisum sativum by purine nucleotides		inhibition of 3 phosphoglycerate dehydrogenase induced bacterial sativum by purine supplementation	inhibition of enzymes phosphoglycerate dehydrogenase 1 pisum sativum using purine nucleotides
1	studies on a murine form of spontaneous lower motor neuron degeneration the wobbler wa mouse		studies on a murine form of spontaneous recurrent motor neuron degeneration the mur wa mouse	studies on a murine form within my lower motor neuron degeneration the wobbler wa ॥
1	changes with age in the valvular apparatus of the superficial and deep veins of the leg		changes with age in the protective apparatus covering the superficial and deep veins of the leg	changes with movement in greater valvular apparatus of the superficial and deep veins of the leg
1	amyloid in normal and pathological parathyroid glands		amyloid in normal and pathological cellular membranes	amyloid in normal and partial thyroid glands
1	the effect of age on the fibrinolytic enzyme system		the effect that ozone on the fibrinolytic enzyme system	the influence of age on the human enzyme system
1	electron probe analysis of calcium transport by small intestine		electron probe results of calcium transport by small intestine	electron probe analysis of calcium metabolism by heart intestine
1	age related changes in the thermoregulatory capacity of tryptophan deficient rats		age related changes in the gastrointestinal systems of tryptophan deficient rats	age related decrease in the thermoregulatory capacity of blood deficient rats
1	pituitary inhibitor of thyroxine		pituitary inhibitor of HIV	competitive inhibitor of thyroxine
1	runwheel activity patterns of mature young and senescent mice the effect of constant lighting conditions		runwheel activity patterns of mature young and control mice and effect of constant lighting conditions	runwheel activity patterns of mature young and senescent mice the strategies against constant lighting conditions
1	composition of liver histones in aging rat and mouse		composition among liver histones in healthy rat and mouse	composition of these histones in aging rat and mouse
1	accumulation of lipofuscin age pigment in aging skeletal connective tissues as revealed by electron microscopy		accumulation into lipofuscin age pigment in aging with connective tissues are revealed by electron microscopy	accumulation of lipofuscin blue pigment through aging skeletal connective tissues as revealed by electron microscopy
1	aging and the passage of l tyrosine l dopa and inulin into mouse brain slices in vitro		aging and diffusion passage of l tyrosine l dop and proteins into mouse brain slices in vitro	aging and the passage of l tyrosine l receptor and inulin into mouse brain slices systemic brain
1	fluid and crystallized intelligence in young adulthood and old age		fluid and crystallized changes by young adulthood and old age	fluid and active intelligence through young adulthood and old age
1	an autopsy study of human axillary lymph node histology		an experimental study of human axillary lymph node leukemia	an autopsy study of human axillary spinal node reported
1	breast cancer in women as a paradigm for ageing as a hidden syncarcinogenic factor		breast cancer in women as potential paradigm for aging as a hidden syncarcinogenic factor	breast cancer among women uses a paradigm for ageing as a hidden syncarcinogenic factor
1	fate of linoleic arachidonic and docosa 7 10 13 16 tetraenoic acids in rat testicles		fate showing linoleic deposits and docosa 7 10 13 16 tetraenoic cells in rat testicles	breakdown of linoleic arachidonic and docosa oil 10 13 16 tetraenoic acids in rat in
1	dependence of rates of lipolysis esterification and free fatty acid release in isolated fat cells on age cell size and nutritional state		dependence of rates of total esterification and free fatty acid release in isolated fat cells on resulting cell density and nutritional state	influence of rates of lipolysis esterification and plasma fatty acid release in isolated fat cells on age cell size and nutritional stability
1	studies on the compartmentation of lipid in adipose cells ii cholesterol accumulation and distribution in adipose tissue components		studies include the compartmentation of lipid in adipose structures during cholesterol accumulation and distribution in adipose tissue components	studies on seed compartmentation of lipid in adipose cells ii seed accumulation and distribution in adipose matrix components
1	glycosaminoglycans of brain during development		glycosaminoglycans of embryos during development	glycosaminoglycans stimulate brain precursor development
1	a developmental study of the relationship between the protein components of rat cns myelin		a developmental study of genetic relationship between the protein components of rat neuronal myelin	a developmental study of its relationship involved the protein components of rat cns myelin
1	age dependent utilization of phenylalanine for the synthesis of neuronal and glial proteins		age dependent activity of phenylalanine for the development of neuronal and glial proteins	age dependent utilization in phenylalanine for the degradation of neuronal small glial proteins
1	the occurrence of two types of deoxyribonucleic acid polymerase activity in the main classes of nuclei obtained from the brains of infant and adult rats		the occurrence of two types of deoxyribonucleic acid polymerase I in the sequence sequence of nuclei obtained from the brains of infant and female rats	the occurrence of twelve instances of deoxyribonucleic acid polymerase activity in four main classes among nuclei obtained from the brains of infant and adult rats
1	sequential patterns of circulating lh and fsh in female sheep during the early postnatal period effect of gonadectomy		sequential patterns of circulating TG and fsh in dairy sheep during her early postnatal period effect of gonadectomy	sequential patterns of circulating lh and fsh against female sheep during the early postnatal protective effect animal gonadectomy
1	ultrastructural changes in human prepubertal prostatic epithelium grown in vitro		ultrastructural changes in human embryonic prostatic epithelium grown int vitro	specific pattern in human prepubertal prostatic epithelium grown in vitro
1	effects of nicotine given into the brain of fowls		effects of drugs given into the brain via fowls	traces of nicotine given into the mouth of fowls
1	effects of cholinomimetic agents given into the brain of fowls		effects of cholinomimetic agents moving into mouse brain of fowls	effects of hypnotic agents given in the brain of fowls
1	the effect of prostaglandin e2 on the arterial blood pressure of normotensive and spontaneously hypertensive rats		the effects of prostaglandin e2 on the average blood pressure of normotensive and spontaneously hypertensive people	the effect of enzyme e2 on the arterial blood were of normotensive and late hypertensive rats
1	age related changes in isocitrate lyase from the free living nematode turbatrix aceti		age related changes in synaptic lyase from the locally living nematode turbatrix.	age differential changes in isocitrate lyase using the still living nematode turbatrix aceti
1	aging isometric strength and endurance and cardiovascular responses to static effort		aging isometric strength and endurance and cardiovascular performance to static exposure	aging isometric strength increases endurance and neural responses to static effort
1	evolution of sleep spindles in childhood		evolution of sleep spindles in rodents	report of sleep spindles in childhood
1	plasma lipid values and lipoprotein patterns during adolescence in boys		plasma lipid values and lipoprotein patterns – adolescence in Japan	plasma lipid composition and lipoprotein patterns during adolescence of boys
1	skeletal muscle lipids ii changes in phospholipid composition in man from fetal to middle age		skeletal muscle composition ii changes in phospholipid composition in man from fetal and middle humans	skeletal muscle lipids ii changes in phospholipid composition in child from fetal till middle age
1	skeletal muscle lipids 3 changes in fatty acid composition of individual phosphoglycerides in man from fetal to middle age		skeletal muscle lipids 3 changes in fatty dietary composition of individual foods in man from fetal to middle development	skeletal muscle lipids indicate changes in fatty acid composition of individual phosphoglycerides in man from fetal to relatively young
1	synthesis and turnover of cerebroside sulfate of myelin in adult and developing rat brain		synthesis and turnover of cerebroside sulfate of myelin near adult and developing rat brains	synthesis and turnover of cerebroside deposits of myelin with adult and developing rat brain
1	age dependent changes on the state of aggregation of cartilage matrix		age dependent changes on the dynamics of differentiation of cartilage matrix	age dependent changes on the role of aggregation for cartilage matrix
1	the effect of age upon the coagulation system		the effect under age upon the coagulation system	the effect of age upon the coagulation related
1	plasma testosterone and dihydrotestosterone in male rats during sexual maturation and following orchidectomy and experimental bilateral cryptorchidism		plasma bacteria and dihydrotestosterone in male rats during primary maturation and following clinical and experimental bilateral cryptorchidism	plasma testosterone and dihydrotestosterone in male women following sexual maturation and following orchidectomy and bilateral bilateral cryptorchidism
1	human muscle fiber fine structure morphometric data on controls		human muscle fiber fine structure morphometric data on MRI	human muscle fiber gene structure morphometric data for controls
1	renal glutaminase in postnatal and adult rats		renal glutaminase in postnatal to adult infants	renal glutaminase in postnatal or adult ।
1	surgical sterilization by vasectomy and its effects on the structure and function of the testis in man		surgical sterilization by vasectomy and its effects on the size & function of the testis on man	surgical treatment by vasectomy and possible effects on the structure within function of the testis in man
1	effect of development and aging on the response of canine lymphocytes to phytohemagglutinin		effect of development and differentiation on the preparation of canine lymphocytes for phytohemagglutinin	influence of age and aging on overall response of canine lymphocytes to phytohemagglutinin
1	identity of maleate stimulated glutaminase with gamma glutamyl transpeptidase in rat kidney		identity of maleate factor glutaminase with enzyme glutamyl transpeptidase and rat kidney	identity of the stimulated glutaminase with gamma glutamyl transpeptidase directly stimulated kidney
1	the shape of the dental arch		the shape of the dental cap	dorsal shape of the dental arch
1	comparison of physiological responses of women and men to isometric exercise		comparison of physiological responses of women to men on isometric exercise	analysis of physiological responses of women and men to isometric and
1	aerobic power of females ages 10 to 68		aerobic power to females ages 10 to 68	aerobic power of kids ages 10 to 68
1	a fine structural study of degenerative changes in the dorsal column nuclei of aging mice lack of protection by vitamin e		a fine structural study of degenerative changes in the dorsal bone nuclei of aging from lack of accumulation by vitamin e	a fine structural study of potential changes in the dorsal column count of aging mice lack of stimulation by vitamin e
1	significance of brain reactive antibodies in serum of aged mice		significance of brain reactive antibodies in development of healthy mice	significance of arsenic reactive antibodies in serum of aged mice
1	changes with age in protein bound iodine pbi and body temperature in the mouse		changes with increase in protein bound iodine pbi and body temperature in the intestine	changes with age in protein bound iodine concentrations and body temperature increases the mouse
1	reaction and movement time as a function of age and physical activity level		reaction in movement time as a result of age and physical activity level	reaction includes movement described as a function of age and physical activity level
1	similarities and differences between psychological deficit in aging and brain damage		similarities and differences between psychological deficit in brain and brain tumors	roles and differences between psychological deficit in aging and brain structural
1	schwann cell internuclear distances in developing rat unmyelinated nerve fibers		schwann cell internuclear distances in single rat unmyelinated membrane fibers	schwann involved internuclear distances in developing rat unmyelinated hair fibers
1	the effects of age and liver disease on the disposition and elimination of diazepam in adult man		the effects of age and liver disease on the disposition and elimination of testosterone in adult rats	the effects of age and liver disease on the disposition and degree of depression in adult man
1	the effect of b cell immunosuppression on age related resistance of chickens to marek s disease		the consequences of b cell immunosuppression on age related resistance of chickens over bar s disease	the effect include b cell immunosuppression on closely related resistance of rodents to marek s disease
1	autoimmune human sperm antibodies and age in males		autoimmune human sperm antibodies old age in males	autoimmune human sperm quality and age in mice
1	influence of age of ewe and photoperiod on the intervals between parturition and first oestrus in lactating and non lactating ewes at different nutritional levels		influence of age of ewe and photoperiod on time time between development and first oestrus in lactating and non pregnant ewes at different nutritional levels	influence of age of ewe and photoperiod on the intervals for parturition and first oestrus including lactating and later lactating women at different nutritional levels
1	on the possibility that dna repair is related to age in non dividing cells		on the possibility that dna repair becomes able to age in non dividing cells	on the possibility that dna repair are related to function in non dividing cells
1	influence of age on the formation of 5alpha androstanediol and 7alpha hydroxy testosterone by incubated rat testes		influence on mRNA on the formation of 5alpha androstanediol and 7alpha hydroxy acids by incubated rat testes	influence of age on the formation involving 5alpha co₂ and 7alpha hydroxy testosterone by incubated rat related
1	effect of age on kidney hyperplasia in the rat after unilateral nephrectomy		effect of age on kidney hyperplasia and the rat after bladder nephrectomy	changes of age on kidney involvement in the period after unilateral nephrectomy
1	effect of age on kidney hyperplasia in the rat during cold acclimation		effect of age caused kidney hyperplasia in the tongue during cold acclimation	effect of glucose on kidney failure in the rat during cold acclimation
1	age changes in the dorsal and ventral lumbar nerve roots of dogs		age changes in the dorsal and ventral lumbar nerve endings on dogs	age changes in the tertiary and ventral lumbar nerve sites of dogs
1	cholinesterase che response and related mortality among birds fed che inhibitors		cholinesterase che sensitivity to related mortality among birds fed che inhibitors	cholinesterase che response anxiety related mortality among birds the che inhibitors
1	effect of age and long term diet on exocrine pancreas of the rat		effect of age and low term diet on exocrine development of the rat	effect of age the long term development on exocrine pancreas of the rat
1	normal ranges of hip motion in infants six weeks three months and six months of age		normal ranges of penis motion in males six weeks three months and six months of age	normal ranges of annual motion in between six weeks three months and six months of age
1	age related changes in the incorporation of 14 c leucine into myofibrillar and sarcoplasmic proteins of red and white muscles of chicks		age shows changes in the recruitment of 14 c members into myofibrillar and sarcoplasmic proteins of red and green muscles of chicks	age and difference in the incorporation of 14 c leucine with myofibrillar and sarcoplasmic proteins of red and white colors of chicks
1	abo blood groups age and work in ischaemic heart disease		abo blood groups age or strain in ischaemic heart disease	abo blood groups age and disability in chronic heart disease
1	a possible age related decrement in the conduction velocity of aplysia neuron r2		a possible age related decrement in the conduction velocity post aplysia neuron assembly	a single age related decrement in the conduction velocity was aplysia neuron r2
1	lack of increase in dna crosslinking in drosophila melanogaster with age		lack of increase by dna levels in drosophila melanogaster with age	lack of increase in genetic crosslinking in drosophila melanogaster with term
1	the effect of age on mitochondrial enzymes and respiration		the influence of age on mitochondrial enzymes and respiration	the role of age on mitochondrial enzymes and respiration
1	attitudes toward age an exploration in school age children		attitudes toward age an exploration in small age children	attitudes toward age an increase in school age children
1	circadian oscillations in rodents a systematic increase of their frequency with age		circadian oscillations in rodents demonstrate systematic increase of their values with age	positive oscillations in rodents a systematic increase of their function with age
1	variation with age and disease of an amyloid a protein related serum component		variation with age and disease and an amyloid a protein or serum component	variation with age and disease causing an amyloid precursor protein related serum component
1	age related activity changes in arginine phosphokinase in the house fly musca domestic l		age related stress changes in arginine phosphokinase in the house fly musca fig l	temperature related factors changes in arginine phosphokinase in a house fly musca domestic l
1	influence of age on size and number of fat cells in the epididymal depot		influence on age on height and number of fat cells in the epididymal depot	influence strong sunlight on size and number of fat cells in the epididymal depot
1	effects of age and genotype on acquisition of an active avoidance response in mice		effects like age and genotype on expression of an active avoidance response in mice	effects from age and genotype on acquisition of verbal active avoidance response in mice
1	effect of age on liver function		effect of age towards liver function	effect of age with liver function
1	being single in old age		being single in old America	being small in old age
1	age related changes in a spontaneously reassociating fraction of mouse dna		age related changes in their spontaneously variable fraction of mouse dna	age related changes within metabolism spontaneously reassociating fraction of mouse dna
1	age dependent micronuclear deterioration in tetrahymena pyriformis syngen 1		age dependent micronuclear deterioration in flies pyriformis syngen 1	age dependent structural changes in tetrahymena pyriformis syngen 1
1	studies on the synthesis and degradation of dna in developing and old chick cerebellum		studies on the synthesis vs degradation of dna in fresh and old chick cerebellum	studies on cell synthesis and degradation of dna in developing or old chick cerebellum
1	age related peculiarities of acetylation of rat liver nuclear histones		age of peculiarities of acetylation via rat liver nuclear histones	has related peculiarities of acetylation of cell liver nuclear histones
1	an estimate of the number of cells arising by division in mouse cerebral hemispheres from age one to 12 months an autoradiographic study of dna synthesis		an estimate of the number of cells divided by division in mouse cerebral tissues from age one – eleven months an autoradiographic study of dna synthesis	accurate estimate for the number of cells arising by division in mouse cerebral hemispheres from age one until 12 months an autoradiographic study of dna synthesis
1	age and sex differences in behaviors mediated by the ventromedial hypothalamus		age and sex differences in behaviors mediated within dorsal ventromedial hypothalamus	age and sex differences in genes promoted by the ventromedial hypothalamus
1	age differences in aversively motivated visual discrimination learning and retention in male sprague dawley rats		age differences in arousal motivated visual discrimination learning and retention in male sprague gray rats	associated differences in aversively motivated visual discrimination learning and retention in male sprague bay rats
1	perceptions of onsets of young adulthood middle age and old age		perceptions of passage of young adulthood middle age adulthood old age	perceptions of styles of young adulthood middle age and old drawing
1	age involution in the normal human adult thymus		age 16 in my normal human adult thymus	age involution in the normal person adult to
1	an electron microscopic investigation of age dependent changes in the flight muscle of musca domestica l		an electron microscopic investigation of phase dependent changes in the flight muscle of musca t l	microscopic electron microscopic investigation of age dependent alterations in the flight muscle of musca domestica l
1	light and electron microscopic studies on human temporal arteries with special reference to alterations related to senescence atherosclerosis and giant cell arteritis		light and electron microscopic studies on human temporal arteries with special sensitivity to structures related to peripheral atherosclerosis and giant cell arteritis	light and electron microscopic studies on human temporal arteries see close reference to alterations related towards senescence atherosclerosis and giant cell arteritis
1	engagement with an old theory		engagement with an old girlfriend	engagement with an educational theory
1	qualitative vocabulary test responses and age		qualitative vocabulary test words and age	qualitative response test responses and age
1	studies on immune competence in the rat changes with age sex and strain		studies on immune competence at the rat brain with age sex and strain	studies on intellectual competence in the rat changes in age sex and strain
1	age differences in the speed of a spatial cognitive process		age differences in the speed of a spatial cognitive response	age differences in the speed of a spatial tracking process
1	macromolecular components of the vitelline membrane of hen s egg i membrane structure and its deterioration with age		macromolecular components of the vitelline membrane of c s B i Its structure and its deterioration with age	macromolecular assessment of the vitelline membrane on hen including egg i membrane structure and its deterioration with age
1	age dependence of heat induced strand separation of dna in situ in postmitotic cells of rat brain as revealed by acridine orange microfluorimetry		age dependence of heat for strand separation by dna gene situ in postmitotic cells of rat brain as revealed by bright orange microfluorimetry	age dependence of heat induced or separation of dna in situ from postmitotic cells of rat brain as revealed in acridine via microfluorimetry
1	the influence of age on the distribution metabolism and excretion of methoxyflurane in fischer 344 rats a possible relationship to nephrotoxicity		the influence of age on the enzyme metabolism and excretion as methoxyflurane in fischer 344 rats a possible relationship to smoking	the influence on age on the distribution metabolism and excretion of cancer in about 344 rats a possible relationship to but
1	comparative studys on ages related changes in collagen structures of achilles and tail tendons in rats		comparative studys on ages related defects in collagen structures in backbone and tail tendons in rats	comparative studys on ages related mainly to collagen structures of achilles and tail tendons in rats
1	changes in proteins of the human lens in development and aging		changes in proteins for the human lens in death and aging	changes in proteins of the human skull in injury and aging
1	age changes in the human frontozygomatic suture from 20 to 95 years		age increases in the human frontozygomatic suture from 20 to 95 mm	behavioral changes in the human frontozygomatic suture from 20 to 30 years
1	age related incidence of sclerotic glomeruli in human kidneys		age related activation of extra glomeruli in human kidneys	highest related incidence with sclerotic glomeruli in human kidneys
1	the influence of age on cardiac refractory periods in man		the influence of age on subsequent survival periods in man	the influence of age on different refractory periods in population
1	effects of age and fasting on gluconeogenesis from glycerol in dogs		effects of age from fasting on gluconeogenesis from urine in dogs	effects of age and depth on gluconeogenesis from feeding in dogs
1	the effect of age on arterial alveolar nitrogen difference in normal adults		the effect of age on arterial alveolar activity balance in normal adults	the effect under age on arterial alveolar nitrogen difference in aging adults
1	information processing limits the effects of information load and age		information processing under the effects of information load and age	information processing limits the effects of information type and age
1	age related changes in free plasma testosterone dihydrotestosterone and oestradiol		age related decline in free plasma testosterone production and oestradiol	age factor changes in free bodies testosterone dihydrotestosterone and oestradiol
1	age related changes in the affinity of hemoglobin to oxygen in rabbits		age is change in the affinity of hemoglobin to oxygen in rabbits	age reveals differences in the affinity of hemoglobin to oxygen in rabbits
1	age related and seasonal variations in the atpase system of mitochondria of skeletal muscles in rabbit		age related and seasonal variations in the atpase machinery of mitochondria of skeletal muscle in rabbit	age cycles and seasonal variation in the atpase system of mitochondria of skeletal muscles in rabbit
1	age peculiarities in the effect of m and n cholinolytics on the activity of the epileptogenic zone in the rabbit hippocampus		age peculiarities of the effect of m e m cholinolytics on the activity of the epileptogenic zone in the rabbit hippocampus	age peculiarities in the sequence of m and n cholinolytics on the size of the epileptogenic zone within the medial hippocampus
1	sleep related penile tumescence as a function of age		sleep against penile tumescence as a means of age	sleep related stress tumescence as a function of unknown
1	age differences in learning immediate and one week delayed recall		age differences in vehicles immediate and one week delayed recall	age differences in learning immediate and one week delayed causes
1	serum 5alpha dihydrotestosterone and testosterone changes with age in man		serum 5alpha dihydrotestosterone and testosterone decrease with age in humans	and 5alpha dihydrotestosterone and testosterone changes of age in man
1	human adipose tissue in culture vi effect of age on cell size and lipolysis		human adipose division in culture vi effect of age on cell size and size	human adipose matrix in culture vi effect of age on cell size through lipolysis
1	age and changes in the thyroid gland of a he mice morphometric and histochemical studies		age and structure targeting the thyroid gland of a he mice morphometric and histochemical studies	age and changes in the thyroid gland of a he mice medical and chemical studies
1	immunologic cross reactivity between antisera to group a type 12 streptococcal cell membrane and human glomerular basement membrane the effect of age and carbohydrate content		immunologic cross reactivity via antisera to group a type 12 streptococcal dividing line and human glomerular basement membrane the influence of age and carbohydrate content	immunologic cross section between antisera to group a type 12 streptococcal cell membrane and human auditory nerve cell the effect of phosphate and carbohydrate content
1	antipyrine metabolism in man influence of age alcohol caffeine and smoking		antipyrine metabolism in man influence of age alcohol after smoking smoking	antipyrine drugs in man influence of age alcohol production and smoking
1	biochemical variations in the matrix of human tendons in relation to age and pathological conditions		biochemical variations in the matrix of human genetics in relation to pathological and pathological conditions	biochemical sensors shape the matrix of human tendons in relation to age and pathological conditions
1	gerontological and geriatric problems in stomatology 1 effects of age related physical changes on prosthetic therapy		gerontological & geriatric problems in stomatology 1 Studies of age related behavioral changes on prosthetic therapy	gerontological and geriatric problems diabetes stomatology 1 effects that exercise related physical changes on prosthetic therapy
1	the effect of age on plasma levels of propranolol and practolol in man		the effect of age on plasma concentration of propranolol and cholesterol in man	the effect of age on elevated levels of serum and practolol in man
1	rat liver superoxide dismutase purification and age related modifications		rat liver superoxide dismutase purification and enzyme related modifications	rat liver superoxide dismutase purification has age related use
1	inulin clearance in the newborn infant relationship to gestational and postnatal age		inulin clearance in the immediate infant relationship to gestational and paternal age	inulin causes in the newborn the relationship to gestational and postnatal age
1	cell types originating from kidney explants of young and old mice		cell types originating from genetic explants of young and adult mice	cell invasion originating from kidney explants of young or old mice
1	plasma testosterone levels in c57bl 6j male mice effects of age and disease		plasma lipid levels in c57bl 6j in mice effects of age and disease	plasma testosterone levels in grade a male mice effects of age and disease
1	the collagenous and non collagenous protein of the canine intervertebral disc and their variation with age spinal level and breed		the cell and non collagenous protein of the human intervertebral disc and their variation from age spinal level and breed	the superficial and non collagenous protein of the canine intervertebral disc and their variation with frequency and level and breed
1	changes in drug metabolism with increasing age 1 warfarin binding and plasma proteins		changes in drug metabolism with increasing age 1 warfarin binding protein delivery proteins	decline in drug metabolism with increasing age 1 warfarin binding and motor proteins
1	influence of age and starvation on po2 pco2 and haematocrit values in the rat		influence of age with starvation on po2 pco2 and haematocrit secretion inside the rat	influence of age and starvation upon po2 pco2 and their values in the literature
1	effect of sex age and cultivation time on number of satellites and acrocentric associations in man		effect of sex age and cultivation time at number on satellites and acrocentric associations in man	effect of sex age and cultivation group on number of satellites for acrocentric associations in man
1	changes in the pituitary testicular system with age		changes in young female testicular system with age	changes in the developed testicular structures with age
1	the lipids of human sciatic nerve by age group		the lipids of human sciatic organisms per age group	the lipids control ventral sciatic nerve by age group
1	pituitary gonadal relations in infancy 2 patterns of serum gonadal steroid concentrations in man from birth to two years of age		pituitary gonadal relations in person 2 Comparison of serum gonadal steroid concentrations in man from birth to two arms of age	pituitary gonadal relations in infancy and patterns of serum gonadal steroid retention in man from birth to two years between age
1	the influence of age and sex on the metabolism of testosterone		the influence of age and sex on the relationship around testosterone	the influence of age of sex increases the metabolism of testosterone
1	median age at onset of asthma and allergic rhinitis in tecumseh michigan		median age at onset of asthma or purple rhinitis in tecumseh michigan	middle age at centre of asthma and allergic rhinitis in tecumseh michigan
1	human intelligence sex differences		human vascular sex differences	human intelligence sex social
1	age related changes in hepatic fine structure a quantitative analysis		age related changes in hepatic cell structure a quantitative comparison	age related changes in hepatic tissue is a quantitative analysis
1	the effect of age on creatinine clearance in men a cross sectional and longitudinal study		the relationship of age on creatinine levels in men a cross sectional and longitudinal study	the effect of age on creatinine clearance in men genome cross survey and longitudinal study
1	age differences in central perceptual processing a dichoptic backward masking investigation		age differences in central perceptual by a dichoptic backward regression investigation	age differences in their perceptual process a dichoptic backward masking investigation
1	paired associate learning in young and old adults as related to stimulus concreteness and presentation method		paired associate learning in young and old adults as related to contextual concreteness Time presentation method	teachers associate learning in young and old adults as related to stimulus concreteness spatial presentation method
1	attitudinal predictors of devaluation of old age in a multigenerational sample		attitudinal predictors and devaluation of old notes in a multigenerational sample	different patterns of devaluation of old age in a multigenerational graph
1	social class and association membership an analysis of age graded and non age graded voluntary participation		social class and association membership an analysis shows age graded and non age graded associations participation	social class and association through an assessment of age graded and non age graded voluntary participation
1	age related secretion of androstenedione testosterone and dihydrotestosterone by the human testis		age related secretion including androstenedione testosterone and dihydrotestosterone by the adult testis	age related effects through natural testosterone and dihydrotestosterone by the human testis
1	methodological problems in the determination of biological age		methodological problems in the determination of retirement age	methodological problems in the theory of biological age
1	sexual behavior in higher age		sexual pressure in higher age	sexual behavior in new age
1	chronobiologic and inbred strain differences in blood hemoglobin of the mouse		chronobiologic, inbred strain tests in blood hemoglobin of the mouse	chronobiologic and muscle strain differences in blood percentage of the males
1	age dependent changes in juvenile hormone esterase and general carboxyesterase activity in the hemolymph of the colorado potato beetle leptinotarsa decemlineata		age found changes in juvenile alpha esterase and molecular mitochondrial activity in the hemolymph of the colorado potato beetle leptinotarsa decemlineata	age dependent changes in sex hormone esterase and general carboxyesterase activity in the hemolymph of female colorado amber beetle leptinotarsa effect
1	transcutaneous measurements of age conditioned changes in the elasticity of the human common carotid artery		transcutaneous measurements of short conditioned changes in the elasticity of the third common carotid artery	transcutaneous measurements of age conditioned changes in tissue elasticity of each human common carotid artery
1	age related changes in the glycosidases of chick embryo eye tissues		age related decrease in serum glycosidases of chick embryo eye tissues	age related changes in ventral shape of chick embryo eye tissues
1	relation to osteoporosis of age and hormone induced changes in the metabolism of collagen and bone		relation to osteoporosis of patients with hormone induced changes in the metabolism of collagen and bone	relation both loss of age and hormone induced changes in the metabolism via collagen and bone
1	hair cell loss as a function of age in the normal cochlea of the guinea pig		hair cell loss as a function of age in the normal cells of the guinea beetle	hair cell loss as normal function of age in the normal lifespan of the guinea pig
1	changes in ethanol consumption by c3h and cf1 mice with age		changes in ethanol consumption by adolescent and adult mice with age	changes affecting glucose consumption by c3h and cf1 mice with age
1	age related changes in the intact and sympathetically denervated gerbil pineal gland		age related changes in the intact yet readily denervated gerbil pineal gland	age related changes in the most normally sympathetically denervated gerbil pineal gland
1	effect of neonatal thymectomy on experimental subacute sclerosing panencephalitis in adult hamsters		effect of neonatal steroids on experimental subacute sclerosing panencephalitis model adult rats	effect of neonatal thymectomy on experimental subacute bone tissue from adult hamsters
1	ontogeny of human cell mediated immunity age related variation of in vitro infantile lymphocyte transformation		ontogeny of human cell development immunity age of variation of in vitro infantile lymphocyte transformation	ontogeny involving human cell mediated immunity including related disorders of in vitro infantile lymphocyte transformation
1	age anxiety and self reported health		age years and self reported health	age management and self reported health
1	treatment of immature mice with gonadotrophins the influence of mouse age on the response of ovarian alkaline phosphatase activities to gonadotrophins		treatment of immature embryos as gonadotrophins the influence of mouse age on the link during ovarian alkaline phosphatase activities to gonadotrophins	treatment of susceptible mice with gonadotrophins reflects influence of mouse age on the response of their alkaline phosphatase activities to neural
1	age changes in rat vasomotor reflexes and sympathetic neuron ultrastructure following chemical sympathectomy		age changes in rat neural reflexes and sympathetic neuron behavior from chemical sympathectomy	age changes in rat vasomotor reflexes by sympathetic neuron tests a chemical sympathectomy
1	age simulation in perceptual and cognitive functioning age progression to 80 years in a college sample		age improvements in perceptual and cognitive functioning age progression to 80 years in each college sample	age simulation in perceptual and cognitive control age progression to 80 year in a college sample
1	age differences in backward dichoptic masking		age differences in backward motion masking	age differences in backward vision masking
1	age differences in evoked potential correlates of a memory scanning process		age obtained in investigating potential correlates of a memory scanning process	age increases in evoked potential correlates of oral memory scanning process
1	age trends in human chiasma frequencies and recombination fractions i chiasma frequencies		age trends in human chiasma uptake and recombination fractions i chiasma plants	age trends in human chiasma frequencies and recombination fractions i 20 of
1	age related changes in cell surface antigens of preleukemic akr thymocytes		age related defects in cell surface antigens of preleukemic akr infection	age related changes in cell wall antigens of preleukemic basal thymocytes
1	age related chemical changes in human elastins from non atherosclerotic areas of thoracic aorta		age related chemical application to human elastins of non atherosclerotic areas of thoracic aorta	age related bone changes changed human elastins from peripheral atherosclerotic areas of thoracic aorta
1	age related changes in the lipid metabolism of fisher 344 rats		age related changes in the lipid levels of fisher pole rats	age specific changes in the lipid metabolism of fisher 344...
1	lifespan age changes and tumour incidence in an ageing c57bl mouse colony		lifespan age changes and developmental dynamics in an ageing c57bl mouse colony	lifespan age changes and tumour incidence indicate an ageing c57bl colony colony
1	partial loss of cytoplasmic incompatibility with age in males of culex fatigans		partial loss of sexual incompatibility with age in levels of culex fatigans	partial loss for cytoplasmic incompatibility with age in males of such small
1	correlation between age arteriosclerosis and elastinolytic activity of human aorta wall		correlation between age arteriosclerosis and elastinolytic formation of pulmonary aorta wall	correlation between age arteriosclerosis and elastinolytic production of human bone wall
1	age related changes in ouabain pharmacology ouabain exhibits a different volume of distribution in adult and young dogs		age related changes and gut pharmacology frequently exhibits a different volume of distribution in adult and young dogs	age distribution changes in ouabain migration ouabain exhibits a higher volume of distribution in adult and young dogs
1	effect of age and sex on lung colony forming efficiency of injected mouse tumour cells		effect of age and sex on bacterial colony forming efficiency of mature mouse tumour cells	effect of age or sex on lung ion forming efficiency of injected mouse tumour cells
1	changes in developing behavior following prenatal administration of imipramine		changes to developing behavior following prenatal administration as imipramine	changes in developing behavior fear prenatal administration and imipramine
1	an x ray diffraction investigation of age related changes in the crystal structure of bone apatite		an x ray diffraction investigation of age related changes of the crystal layer of bone apatite	an x ray diffraction investigation of age determined changes in tertiary crystal structure of bone apatite
1	serum immunoreactive corticotrophin and response to metyrapone in old age in man		serum immunoreactive corticotrophin receptor response to metyrapone in T cells in man	serum immunoreactive monitoring and response to metyrapone in old tissue in vitro
1	maturational changes of amino acid concentration in cerebrospinal fluid of the rat		maturational changes on stomach acid concentration in cerebrospinal fluid of the rat	maturational information of amino hormone concentration in cerebrospinal fluid of the rat
1	absence of low molecular weight alpha crystallin in nuclear region of old human lenses		absence of low molecular weight oxygen crystallin in nuclear region the old human lenses	action of low molecular weight alpha crystallin in nuclear region of human human lenses
1	sex ratio sex change and natural selection		sex ratio sex change by natural selection	sex ratio behavioral change and natural selection
1	breast parenchymal patterns and their changes with age		breast parenchymal patterns shows their changes across age	female parenchymal symptoms and their changes with age
1	age dependence of the biosynthesis of intercellular matrix macromolecules of rabbit aorta in organ culture and cell culture		age dependence of targeted genes from intercellular matrix macromolecules of rabbit aorta in organ culture and cell culture	spatial dependence of the biosynthesis of intercellular matrix markers of an aorta in organ culture and cell culture
1	age changes in the structure of adenohypophysical gonadotropocytes and hypothalamic arcuate nucleus neurocytes		age changes in genomic structure of rat gonadotropocytes and in arcuate nucleus neurocytes	age change in signaling ability of adenohypophysical gonadotropocytes and hypothalamic arcuate nucleus neurocytes
1	age differences in the effects of palatability of diet on regulation of calorie intake and body weight of rats		age differences in purported effects of palatability of diet to measures of calorie intake and body weight of rats	several differences in the effects of palatability of diet on regulation of carbon intake for body weight of rats
1	vascular adenylate cyclase role of age and guanine nucleotide activation		vascular adenylate cyclase role of age and leptin inhibitor activation	vascular adenylate cyclase regulation of age and guanine metabolism activation
1	the significance of age in the colposcopic evaluation of women with atypical apanicolaou smears		the significance over age in defining colposcopic age of women with atypical apanicolaou smears	the significance of age against the colposcopic environment among women with atypical apanicolaou smears
1	attack like schizophrenia with a progressive course and profound long term remissions in old age		attack like schizophrenia with a unique course and poor long term remissions in old age	attack like schizophrenia runs a specific course and profound long term remissions in old age
1	the effect of age on the ultrastructure of the mid gut cells of the hymenopteran nasonia vitripennis walk hymenoptera pteromalidae		the impact of age on the ultrastructure of the mid gut structure of the fungus nasonia vitripennis walk hymenoptera pteromalidae	the effect of light to the ultrastructure of the mid nuclear cells of this hymenopteran nasonia vitripennis walk hymenoptera pteromalidae
1	tachyarrhythmias in old age		tachyarrhythmias within old age	tachyarrhythmias in old term
1	physiology of aging metabolic changes during the climacteric and menopausal periods		physiology of aging metabolic changes during post reproductive and menopausal periods	physiology during aging metabolic changes during the climacteric cycles menopausal periods
1	modification of the adrenal stress response by age and prior experience		modification – measured adrenal stress response by age and prior experience	modification of the adrenal stress response by selection and prior tendency
1	age differences in learning and memory on a digit symbol substitution task		age differences between learning and memory on a digit symbol substitution correction	age differences in learning in memory on a digit symbol reading task
1	age and tachistoscopic perception		age and sexual perception	comparative and tachistoscopic perception
1	age related increase of cuticle permeability in the nematode caenorhabditis briggsae		age mutations increase the cuticle permeability of the nematode caenorhabditis briggsae	age related increase overall cuticle detachment in advanced nematode caenorhabditis briggsae
1	the effect of age on the speed of sentence formation and incidental learning		the effect of age on perceived speed of cognitive formation and incidental learning	the effect of age on the rhythm between sentence formation and incidental learning
1	differences in the sequential integration of form as a function of age and interstimulus interval		differences showing experimental sequential integration of form as a function of age and interstimulus interval	differences in the sequential change of form as the function of age and interstimulus interval
1	speed and age multiple rates of age decline		speed and age multiple rates of age variations	speed versus age multiple rates of age decline
1	age associated structural alterations in senescent mouse brain dna		age associated structural alterations in mouse adult brain dna	age difference and alterations in senescent mouse brain dna
1	age related changes in the proteolytic enzymes of mammalian lens		age related changes among the proteolytic enzymes of each lens	or related changes in the proteolytic enzymes to mammalian lens
1	prolactin release in response to blockade of dopaminergic receptors and to trh injection in developing and adult rats role of estrogen in determining sex differences		prolactin development in liver at blockade of dopaminergic receptors and maternal trh injection in developing and adult rats role of estrogen in determining sex differences	prolactin release in response to blockade of taste receptors and to trh injection in larvae and adult rats role survival factors in determining sex differences
1	morphological changes in prolactin cells of male rats after testosterone administration		morphological defects in prolactin cells of male animals after testosterone administration	morphological changes in tail cells of male rats after cocaine administration
1	neonatal treatment with sex steroids relationship between the uterotropic response and the estrogen receptor in prepubertal rats		neonatal treatment with sex steroids relationship between the testosterone response and specific estrogen receptor in prepubertal girls	neonatal treatment produces sex steroids intermediate between the inflammatory response and the estrogen receptor in prepubertal rats
1	effect of a periodic growth retarding diet on changes with age in the hypothalamo hypophyseo adrenal system		effect upon a periodic growth retarding process on metabolism with age in the hypothalamo hypophyseo adrenal system	results in a periodic growth retarding diet of changes with age in the hypothalamo hypophyseo adrenal system
1	tail carriage in baboons papio cynocephalus relationship to dominance rank and age		tail carriage in baboons suggests cynocephalus relationship for dominance rank and age	tail carriage resembles baboons papio cynocephalus relationship to female rank and age
1	age and transformation dynamics of rectal vains and their alteration during hemorrhoid development		age and transformation dynamics of rectal vains upon its alteration during hemorrhoid development	acquisition and transformation characteristics of rectal vains and their alteration during hemorrhoid development
1	age related changes in the flight muscle mitochondria from the blowfly sarcophaga bullata		age related disease in the flight muscle mitochondria in the blowfly sarcophaga bullata	age related changes in the flight muscle mitochondria with the fruit fly bullata
1	the effect of practice on age differences in central perceptual processing		the effect of practice against personality differences in central perceptual processing	potential effect of practice on age differences in primary perceptual processing
1	methodologic differences and measurement of cup disc ratio an epidemiologic assessment		methodologic collection and measurement diabetes cup disc ratio an epidemiologic assessment	methodologic differences and measurement of cup results with an epidemiologic assessment
1	changes in the structure of the wall of the human thoracic duct in relation to atherosclerosis and age		changes in this shape of the wall of the human thoracic duct in relation to atherosclerosis under age	changes in the structure of the wall within the superior thoracic duct under relation to atherosclerosis and age
1	age related changes in the free amino acid pool of rat lens		age and changes in the free amino bulk pool of rat lens	age related differential in the free amino pressure pool of rat lens
1	changes in the nuclear volume of rat hypothalamic neurons in old age		changes in the nuclear volume of rat portal neurons in each age	changes in the nuclear volume of rat tear duct in old age
1	age related change in pituitary threshold for tsh release during thyroxine replacement therapy for cretinism		age related change in pituitary threshold for fat release during an extension therapy for cretinism	age related change in pituitary threshold increased blood release during thyroxine replacement therapy chronic cretinism
1	enhanced activity of hormone sensitive adenylate cyclase during dietary restriction in the rat dependence on age and relation to cell size		enhanced activity of hormone sensitive adenylate cyclase during fat restriction in human rat based on age and relation to cell size	enhanced activity of hormone or bacterial cyclase during dietary restriction in the rat dependence on temperature and relation to cell size
1	effects of age strain and illumination intensity on activity and self selection of light dark schedules in mice		effects of light strain and illumination intensity on setting and self selection of light dark schedules in mice	effects of age strain and illumination intensity on activity and self selection of relative dark schedules by mice
1	pore size measurements and some age related changes in human alveolar bone and rat femur		pore size measurements and some steroid related anomalies in human alveolar bone and rat femur	foot size measurements and some age related changes affect human alveolar bone and rat femur
1	phosphoglycerate kinase from young and old turbatrix aceti		phosphoglycerate serum in young and old turbatrix aceti	phosphoglycerate kinase from young into developing turbatrix aceti
1	primary hyperlipoproteinemia and cardiovascular diseases in relation to age		primary prostate and cardiovascular diseases in relation through age	primary care and cardiovascular diseases in relation with age
1	age related changes of ballistocardiogram in healthy persons		age related mechanism of development in healthy persons	age related changes lower ballistocardiogram in healthy areas
1	changes in 80s ribosomes from drosophila melanogaster with age		changes ancient 80s ribosomes from drosophila melanogaster with DNA	increase in 80s ribosomes for drosophila melanogaster with age
1	on the age associated presence of immunoglobulin and complement in the renal glomeruli of mice		on middle age associated presence of immunoglobulin and complement in the renal glomeruli of teenagers	on the inflammation associated presence of immunoglobulin and complement on the renal glomeruli starved mice
1	the old man as woman detecting stereotypes of aged men with a femininity scale		the old man & woman detecting stereotypes of aged men on a femininity scale	the old soldier as woman detecting stereotypes of aged men with a personality scale
1	allograft rejection in larval and adult xenopus following early thymectomy		allograft rejection by larval and adult xenopus following early selection	allograft rejection in larval and adult form in early thymectomy
1	chromosomes in old age a six year longitudinal study		chromosomes in old age a six element longitudinal profile	chromosomes in infancy age a six year longitudinal study
1	lymphocyte responses to phytohaemagglutinin age related effects		lymphocyte antibodies against phytohaemagglutinin age related effects	lymphocyte resistance to phytohaemagglutinin are related effects
1	age related variation in lymphocyte subpopulations		age with variation in lymphocyte subpopulations	age weight variation in plant subpopulations
1	changes depend on age in electromyogram studies about parameter of motor unit action potentials in normal subjects of different age author s transl		changes depend on age in electromyogram studies about parameter of motor pump rate potentials in normal subjects for different age author s transl	changes depend on age in electromyogram studies other parameter for motor unit action potentials in normal subjects of a age author s transl
1	age dependent changes of biosynthesis of proteins author s transl		age dependent changes of biosynthesis of cells on s transl	age dependent changes of biosynthesis surrounding proteins author of transl
1	age related decrement in hearing for speech sampling and longitudinal studies		age 17 decrement from hearing for speech sampling and longitudinal studies	age related decrement impaired hearing for speech sampling and longitudinal testing
1	a relationship between functional age and health status in female subjects		a relationship regarding functional age and health status from female subjects	a relationship between functional diversity and health status in female and
1	cautiousness in adulthood as a function of age and instructions		cautiousness in adulthood being a function upon age and instructions	cautiousness includes adulthood as a function of age development instructions
1	age differences in humor comprehension and appreciation in old age		age differences in humor comprehension life appreciation in old age	age differences in knowledge comprehension and appreciation in old age
1	variations in fluorescence characteristics of intact human crystalline lens segments as a function of age		variations in fluorescence characteristics of intact human crystalline lens segments an expected function of age	variations in fluorescence characteristics of intact organic crystalline lens segments as a test of age
1	attitudes toward aging as a function of in service training and practitioner age		attitudes toward aging as a function of full service living and practitioner age	attitudes toward aging as a component of in service training general practitioner age
1	age related change in the neuronal microenvironment penetration of ruthenium red into extracellular space of brain in young adult and senescent rats		age related alterations in the neuronal microenvironment penetration of ruthenium red into extracellular space without brain in young immature and senescent rats	age increases increase in the neuronal microenvironment penetration by ruthenium matrix into extracellular space of brain in young adult and senescent rats
1	free radical theory of aging effect of age sex and dietary precursors on rat brain docosahexanoic acid		free radical theory of aging differences in age sex and dietary precursors on rat brain docosahexanoic activity	free radical theory concerning aging studies of age sex and dietary precursors on rat brain blood acid
1	the influence of age and drugs on the thermoregulatory behaviour of rats		the influence and age and drugs on innate thermoregulatory behaviour of rats	no influence of age related drugs on the thermoregulatory behaviour of rats
1	age related changes in t cell function		age related decline in t cell function	age involves changes in t cell function
1	the relation between physician and patient age in family practice		the relation between physician per patient age in family practice	the relation between physician and patient age in their practice
1	cadmium in liver kidney and hair of humans fetal through old age		cadmium – liver kidney and hair of humans fetal with old age	cadmium in liver kidney and hair of humans 20 through 29 age
1	age related changes of accuracy and efficiency of protein synthesis machinery in rat		age related changes of accuracy and strength of protein synthesis proteins in rat	the rate changes of accuracy and efficiency of protein synthesis machinery in rat
1	age changes in the allosteric properties of brain acetylcholinesterase		age changes in local mechanical properties of brain acetylcholinesterase	predicted changes in mitochondrial allosteric properties of brain acetylcholinesterase
1	the age dependent decrease in creatine kinase and aldolase activities in human striated muscle is not caused by an accumulation of faulty proteins		the age dependent decrease in creatine concentration and aldolase activities in human striated disks were not caused by an accumulation of faulty proteins	the age dependent decrease in creatine division and aldolase activities in human striated muscle are not caused by an accumulation over faulty proteins
1	epithelial tumor like changes precancerous conditions and skin neoplasms standardization study		epithelial defects like changes precancerous conditions and skin neoplasms standardization of	epithelial migration type changes precancerous conditions and skin neoplasms standardization study
1	induced pku in rats effects of age and melatonin treatment		induced pku in rats effects across age with melatonin treatment	induced pku in rats effects increased age and prolonged treatment
1	age related changes in the hepatic endoplasmic reticulum a quantitative analysis		age related difference in the hepatic endoplasmic reticulum in quantitative analysis	age related changes in their anterior endoplasmic reticulum a quantitative analysis
1	age dependent differences of distribution and clearance patterns in normal rihsa cisternograms		age dependent differences of distribution and clearance found in normal human cisternograms	age dependent differences of distribution and clearance vary in normal kidney cisternograms
1	active and passive avoidance in rats as a function of age		active and passive avoidance for rats as hypothesized function of age	activation and passive avoidance in rats as a function of conditions
1	biochemical changes in the central nervous system with age in the rat		biochemical changes to the central vascular system with age in the rat	biochemical changes in the central nervous system of age in man rat
1	the effect of criterion level on the acquisition and retention of a 1 way avoidance response in young and old rats		the effect of criterion level on the acquisition and retention of a wrong way avoidance response observed young non old rats	the effect of criterion level for the acquisition and retention of a 1 way avoidance pattern in young then old rats
1	influence of age on the plasma hormonal iodine response to thyrotropin injection in young calves		influence of age on female plasma membrane iodine response to thyrotropin injection in young calves	influence family age bias the plasma hormonal iodine response to thyrotropin injection in young ।
1	age difference of bone collagen in hydrolysis by streptomyces griseus protease		age difference of free collagen in hydrolysis by collagen griseus protease	age difference over bone protein in hydrolysis disorder streptomyces griseus protease
1	histological and electrophysiological changes of the lower motor neurone with aging		histological skeletal electrophysiological changes affecting the lower motor neurone with aging	histological and electrophysiological changes at the left motor neurone with aging
1	age and changes in the activity of several energy metabolism enzymes in the rabbit aorta		age and metabolism in the development of several energy metabolism enzymes in the rabbit aorta	age and differences in the activity of several energy metabolism enzymes in the rabbit plus
1	a comparison of fat absorption in young and old subjects		a comparison of fat consumption in young and old subjects	conceptual comparison of fat absorption in young and old subjects
1	the influence of age onthe sensitivity of the cornea		the pressures of age onthe sensitivity of the mind	physiological influence during age onthe sensitivity of the cornea
1	physiological characteristics of a champion runner age 77		physiological characteristics profile a champion runner age 77	physiological characteristics of a marathon runner age 77
1	developmental analysis of human figure drawings in adolescence young adulthood and middle age		developmental analysis of human figure 6 through adolescence young adulthood and middle age	statistical analysis of human figure height in adolescence young adulthood and middle age
1	age dependent distribution of isoamylases in human parotid saliva		age dependent bombardment of isoamylases by human parotid saliva	age dependent distribution of fat from human parotid saliva
1	effect of age of non skin tissues on susceptibility of skin grafts to 7 12 dimethylbenz alpha anthracene dmba carcinogenesis in balb c mice and effect of age of skin graft on susceptibility of surrounding recipient skin to dmba		effect of age of non skin aging on susceptibility of skin grafts to 7 mm dimethylbenz alpha anthracene dmba carcinogenesis in balb c mice and effect when decade of skin graft under susceptibility of surrounding recipient skin and dmba	effect of age of host skin tissues on susceptibility of skin grafts into ph 12 dimethylbenz alpha cell dmba carcinogenesis in balb c mice and effect of composition of skin graft on susceptibility of surrounding recipient skin to a
1	glycemic response to 24 hour fast in normal children iii influence of age		glycemic response to 24 H fast under normal children iii influence of age	glycemic response increases 24 hour fast in normal children iii influence birth age
1	age related changes in the effect of electroconvulsive shock ecs on the in vivo hydroxylation of tyrosine and tryptophan in rat brain		age related changes in this mechanism of electroconvulsive shock ecs on the in vivo hydroxylation of TM and GABA in rat brain	age related change in the development of electroconvulsive shock ecs during the in vivo hydroxylation of tyrosine and tryptophan in rat for
1	influence of age and sex on the acute toxicity of two steroid anesthetics in rats		influence of genes and sex on the functional toxicity of two steroid anesthetics in rats	influence of age and risk factors the acute toxicity of two steroid anesthetics in rats
1	alterations in fecal microflora enzymes related to diet age lactobacillus supplements and dimethylhydrazine		alterations in fecal microflora enzymes tied to diet age lactobacillus supplements cause infection	alterations in mineral retention enzymes related to high age lactobacillus supplements and dimethylhydrazine
1	influence of gonadal hormones and age on 1 2 dimethylhydrazine induced colon carcinogenesis		influence of the hormones and age on 1 2 dimethylhydrazine induced colon function	influence in gonadal hormones and age differences 1 2 dimethylhydrazine induced bacterial carcinogenesis
1	age dependence of nuclear rna processing		age dependence on nuclear rna processing	temperature dependence of nuclear rna processing
1	relation between smoking and age of natural menopause report from the boston collaborative drug surveillance program boston university medical center		relation between smoking and survival of natural menopause report from the boston collaborative cardiovascular surveillance program boston university medical journal	relation between smoking with age of oral menopause report from the boston collaborative drug surveillance program boston university media center
1	immunogenicity of cows milk in man influence of age and of disease on serum antibodies to five cows milk proteins		immunogenicity of cows milk in man influence of age distribution of disease on serum antibodies of five important milk proteins	immunogenicity of cows milk in acute influence of depression and of disease on serum antibodies to five cows protein proteins
1	hla antigens in different age groups		hla antigens in certain age groups	hla antigens in different age and
1	gamma glutamyltranspeptidase activity in newborn rat kidney brush border		gamma glutamyltranspeptidase activity in newborn milk feces brush border	reduced glutamyltranspeptidase activity in newborn rat kidney red border
1	genetic and non genetic effects on plasma lh concentrations in lambs at 4 and 8 weeks of age		genetic and non genetic differences on maternal lh concentrations in lambs at 4 and 8 weeks their age	genetic and non genetic effects on plasma lh concentrations in lambs at 4 matter 11 weeks of age
1	functional capability of 68 year old people in the town of jyv skyl		functional capability in 68 century old people in the town of jyv skyl	functional capability of 38 year old people in the town of jyv of
1	on the problem of so called ulcer in the old age author s transl		on the problem of so called sickness in the old age in s transl	on the problem of so called ulcer in the north hungarian author s transl
1	perception of exertion in the elderly effects of aging mode of exercise and physical training		perception of exertion in the positive effects of aging mode of social and physical training	perception of exertion in the elderly effects of aging driven by exercise and physical training
1	eye tracking in relation to age sex and illness		eye tracking in relation to youth sex and illness	eye tracking in relation to age sex and sexual
1	relationship between diazepam dose plasma level age and central nervous system depression		relationship between increased dose plasma white age and central nervous system depression	derived from diazepam dose plasma level age and central nervous system depression
1	interactive effects of age and brain disease on reaction time		interactive effects of age and brain disease upon reaction genes	interactive effects of age and brain disease on reaction...
1	cyclophosphamide induced sensitivity against avian rna myeloblastosis virus in age resistant hosts		cyclophosphamide induced sensitivity against endogenous rna influenza virus with age resistant hosts	disease induced sensitivity against avian rna myeloblastosis increased in age resistant diseases
1	motion sickness susceptibility and related behavioral characteristics in men and women		motion fracture susceptibility and related behavioral characteristics in men versus women	sleep sickness susceptibility and related physiological characteristics in men and women
1	age and the perception of incomplete figures		age limits the perception of incomplete figures	age and the perception of incomplete and
1	growing up and growing old the politics of age exclusion		growing up and dying old the politics of age exclusion	growing up and growing old the limit of age exclusion
1	age changes in alcian blue staining of glycosaminoglycans in sheep articular cartilage		age changes in alcian blue staining and bone in sheep deer cartilage	age changes in skin blue staining of glycosaminoglycans in surgical articular surgery
1	gene expression of a region of chromosome 17 during murine spermatogenesis		gene expression of the region of chromosome 7 during murine spermatogenesis	gene expression on a region of chromosome 17 during adult spermatogenesis
1	neutrophilic turnover rate in human age groups evaluated by serum lysozyme activity		neutrophilic turnover rate in human gene groups evaluated using serum lysozyme activity	neutrophilic turnover rate in human age was reduced by serum lysozyme activity
1	changes of dna ligase in developing rat brain		changes of dna ligase in experimental rat brain	changes of dna ligase in developing rat from
1	replication of age and physical activity effects on reaction and movement time		replication of age and physical activity dependence upon reaction and movement time	perception of age and sexual activity effects on reaction and movement time
1	age related changes in the motor nerve conduction velocity in dogs		age related changes in the respiratory nerve release velocity in dogs	age related difference in the motor nerve movement velocity in dogs
1	factors influencing sexual performance in male rhesus monkeys		factors influencing reproductive performance in Asian rhesus monkeys	factors influencing cognitive performance in male rhesus monkeys
1	gout in the age author s transl		gout in school age author s transl	life in the age author s transl
1	systolic periods in dependence of age		systolic periods = dependence of age	systolic stress in dependence of age
1	on molecular biology of aging 11th communication enzyme adaptation age author s transl		on a biology of aging 11th communication enzyme adaptation Lead author s transl	on molecular biology of aging 11th communication enzyme adaptation age author up ．
1	longitudinal force and stress of rat s esophagus age related changes		longitudinal force and burden of rat s esophagus age related differences	longitudinal force and stress of candidate s esophagus age related factor
1	interactive effects of age and cerebral disease on cognitive performances		interactive effects between age and cerebral disease at cognitive performances	interactive effects of age and of disease on cognitive performances
1	age associated glycopeptide pigment in human costal cartilage		age associated cancer pigment in mouse costal cartilage	age associated glycopeptide pigment injury human costal circulation
1	dependence of diverticulosis on age author s transl		dependence of practice on this author s transl	dependence during education on age author s transl
1	age changes of the human optic nerve head a neurohistologic study		age changes of infected human optic tube head a neurohistologic study	age reduction of the human optic nerve head functional neurohistologic study
1	age dependent change in the ability of protein synthesis by rat liver microsomes significance of 2 associated factors		age of variation in the ability of protein synthesis by rat liver microsomes significance of 2 associated factors	age dependent change in the ability of protein synthesis by young liver microsomes discovery of 2 associated factors
1	age related changes in responsiveness of rat leydig cells to hcg		age related change in responsiveness of rat kidney cells to hcg	age related changes in responsiveness of rat blood cells for hcg
1	effect of age on thickness of adult patellar articular cartilage		effect of age on regeneration of adult human articular cartilage	effect of thickness on thickness on adult patellar articular cartilage
1	lupus erythematodes visceralis and age part 1 lupus erythematodes visceralis as model of an autoimmune process and its relationship to age with special reference to antinuclear factors in different age groups		lupus erythematodes I and age part 1 lupus erythematodes visceralis as cause of an autoimmune process and in relationship to age with a reference to antinuclear factors in certain age groups	lupus erythematodes visceralis and age part 1 lupus erythematodes visceralis as model of an evolutionary process and its relationship to age regulation in regard to antinuclear factors from different age groups
1	tbg dependency of age related variations of thyroxine and triiodothyronine		tbg testing of age related variations of testosterone and triiodothyronine	tbg expression regulates age related variations of thyroxine and triiodothyronine
1	effect of age on collagen fibril formation		effect of age regulating collagen fibril formation	effect on age for collagen fibril formation
1	collagen age and platelet aggregation		collagen age and response aggregation	collagen age and protein aggregation
1	age differences in personality structure revisited studies in validity stability and change		age differences in data structure influence studies in validity stability and change	age variance in personality structure revisited trends in validity stability and change
1	comparison by autoradiography of macromolecular biosynthesis in young and old human diploid fibroblast cultures a brief note		comparison by autoradiography of macromolecular regions in fresh and old human diploid fibroblast cultures a similar note	comparison by autoradiography of macromolecular deposits in young and old human renal fibroblast and a brief note
1	age related changes in protein turnover and ribonucleic acid of the diaphragm muscle of normal and dystrophic hamsters		age related changes in bone turnover and the uptake of the diaphragm muscle of normal and dystrophic hamsters	age related changes in protein turnover and ribonucleic chain of brain brain muscle of normal and dystrophic hamsters
1	immunosurveillance and cancer epidemiologic observations		immunosurveillance targets additional epidemiologic observations	immunosurveillance by cancer cell observations
1	age related changes in chromatin of liver cell nuclei of different ploidity		age related changes in chromatin of liver promoter nuclei of fetal ploidity	age related changes in chromatin and liver cell nuclei has different ploidity
1	dependence of age and cell mediated immunity by newborn and adult children author s transl		dependence of age appropriate cell mediated immunity by newborn and adult children for s transl	dependence with age and cell mediated immunity by newborn and adult children through s transl
1	image processing in pathology iv age dependent changes of morphometric features of liver cell nuclei in biopsies		image processing in pathology iv pH dependent changes of morphometric features of liver cortical nuclei in culture	pigment processing in pathology iv color dependent changes of morphometric features of whole cell nuclei in biopsies
1	effects of age sex and starvation on the turnover of plasma liver and breast muscle proteins in the japanese quail		effects of age onset and starvation on the turnover of plasma liver and breast cancer proteins in the Arctic quail	effects of age sex and starvation in the turnover of major liver and breast development proteins in the japanese quail
1	historical aspects of suicide in the old age author s transl		historical aspects of literacy in the old age author s work	three aspects of suicide in the old age author society transl
1	causes motivations and tendencies of suicidal acts in old age author s transl		causes motivations and tendencies underlying suicidal acts in old literature author s transl	ego effects and tendencies of suicidal acts in old age author s transl
1	social psychological aspects of suicide in the old age author s transl		social psychological aspects affecting persons in the old age author s transl	social psychological aspects of belief in the old ways author s transl
1	physiological age of the fleas and the analysis of age structure of natural population of xenopsylla gerbilli wagn		physiological age of adult fleas using their analysis of age structure of natural population of xenopsylla gerbilli wagn	physiological age of the fleas and the distribution of environmental data of natural population of xenopsylla gerbilli wagn
1	age dependent distribution of acidic glycosaminoglycans in human kidney tissue		age dependent distribution of acidic glycosaminoglycans through embryonic kidney tissue	age dependent distribution of tumor sites in human kidney tissue
1	effect of age on nodule induction by azaserine and dna synthesis in rat pancreas		effect of age present nodule induction by azaserine and dna supplementation in rat pancreas	influences of age on nodule induction by azaserine and dna synthesis from rat pancreas
1	age related decline in receptivity in normal neonatally androgenized female and male hamsters		age and decline in receptivity in normal but androgenized female and male hamsters	age related decline in receptivity in some neonatally androgenized sexes and male hamsters
1	the effect of age on the safety factor in neuromuscular transmission in the isolated diaphragm of the rat		the importance of age on the potential factor in neuromuscular transmission in 1 isolated diaphragm of the rat	some effects on age on the safety factor in neuromuscular transmission in the isolated diaphragm of the rat
1	age related changes in the lipids of the microsomal and the mitochondrial membranes of rat liver and kidney		age related changes in the lipids and the microsomal and the mitochondrial division at rat liver and kidney	and differential changes in the lipids of the microsomal and the mitochondrial membrane of rat liver and kidney
1	gross histomorphological and histochemical changes in thyroid gland of goat with age ii occurrence of ultimobranchial follicles		gross molecular and histochemical changes in thyroid gland of goat with increased ii accumulation of ultimobranchial follicles	gross histomorphological and histochemical changes in thyroid gland of people with type ii occurrence of ultimobranchial disease
1	karyometric changes in human muscle with age		karyometric changes in human brain with age	karyometric changes in human muscle skeletal age
1	tolerance induction as an index of age related changes		tolerance induction as an indication of age related changes	tolerance induction as an index of age level changes
1	age related differences in binding of concanavalin a to plasma membranes of isolated neurons		age related differences in activity of concanavalin a to plasma temperature of isolated neurons	age severity differences increased binding of concanavalin a to plasma membranes of isolated neurons
1	age and sexual behavior of japanese macaques macaca fuscata		age and sexual behavior of japanese terrestrial macaca mammals	age and mating behavior of japanese beans macaca fuscata
1	the age dependence of bile acid metabolism in rats		the age dependence of bile acid metabolism on rats	the age dependence of bile acid metabolism on rats
1	age dependent changes of the protein synthetic machinery of liver cell cytoplasm as revealed by electron microscopic morphometry		age dependent changes of the protein synthetic factor within liver cell cytoplasm as recorded by electron microscopic morphometry	age control changes of the protein synthetic machinery of liver cell survival as revealed for electron microscopic morphometry
1	age dependent metabolism and polymerisation of collagen author s transl		age dependent metabolism and transport of collagen ( s transl	age and metabolism and polymerisation of collagen author s [UNK]
1	warfarin sodium steady state plasma levels and patient age		warfarin sodium plasma and plasma levels and patient age	warfarin monitors steady state plasma type and patient age
1	development of plasma cortisol in calves from birth to 14 days of age		development of plasma cortisol in calves from birth to 3 days at age	development of plasma cortisol in calves at birth after 14 days of age
1	age at puberty in relation to age at marriage and parenthood a national longitudinal study		age at puberty in relation to age at marriage and parenthood a national human experiment	aging at puberty in relation to age at old and parenthood a national longitudinal study
1	variations in melanin content with age in the human substantia nigra		variations in melanin content with changes in the human substantia studied	variations in melanin vary with age in the human form nigra
1	age dependent changes in the activities of atpase and some pyridine nucleotide linked enzymes in the chick testis		age dependent changes in their activities of atpase and some pyridine cholesterol transporter enzymes in the chick testis	age changes changes in the activities of atpase that related pyridine nucleotide linked enzymes in the chick testis
1	prolactin cells of the human pituitary gland in old age		prolactin cells of the residual pituitary pigment in old age	prolactin cells of his human pituitary gland in old...
1	persistence of complementary afterimages as a function of adult age and exposure duration		persistence of complementary afterimages as direct function of adult education and exposure duration	recognition of complementary afterimages as a factor of adult age and exposure duration
1	differences in unconspicuous word identification as a function of age and reversible figure training		differences in unconspicuous word identification as a method of implicit and reversible figure training	differences in unconspicuous word identification as a function of age and other object training
1	aging and semantic memory structural age differences		aging and semantic / structural age differences	spatial and semantic memory structural age differences
1	the possible use of sociological onsets in theory on the problem of age and surroundings author s transl		the possible use of sociological onsets in theory on the problem of mortality and lifespan author s transl	the possible use the sociological onsets in theory on some problem of age and surroundings author s transl
1	factors influencing diazepam pharmacokinetics age sex and liver disease		factors influencing diazepam interactions age sex and liver type	factors of diazepam physical age sex and liver disease
1	thyroid hormone concentrations in a large scale community survey effect of age sex illness and medication		thyroid hormone concentrations in a large age medical survey effect of age sex illness and medication	thyroid hormone concentrations was a large scale community survey effect of age with illness and medication
1	the effects of age and sex on the acute toxicity of two barbiturate anesthetics in rats		the effects of age and sex on the acute toxicity of sodium barbiturate anesthetics on rats	the influences of age after sex on the acute toxicity of two strong anesthetics in rats
1	age changes in the quantity of hematopoietic tissue		age changes in and quantity new hematopoietic tissue	age changes limit the quantity of hematopoietic ।
1	age differences in short term memory and cell loss in the cortex of the rat		age differences in short term memory and cell loss in the cortex and a rat	age differences stimulate short term memory and cell loss throughout the cortex of the rat
1	tissue specificity and age changes for the pattern of the h1 group of histones in chromatin from mouse tissues		tissue specificity and age changes for the pattern on the cross group of DNA in chromatin from mouse tissues	gene shape and age changes for the pattern of the h1 group of histones in chromatin from developing tissues
1	distribution of monoamine oxidase in hippocampal region of the rat		distribution of monoamine oxidase on hippocampal neurons of the rat	distribution favor monoamine oxidase in hippocampal region of the stomach
1	age differences in verbal mediation a structural and functional analysis		age differences in density mediation a structural and functional analysis	age differences in verbal mediation between structural and functional analysis
1	age differences in a controlled lag recognition memory task		age differences in a machine lag recognition memory task	age differences promote a controlled lag recognition memory task
1	instrumentality terminality values in relation to age		instrumentality terminality values in relation of age	instrumentality terminality means in relation to age
1	interactions between age and the neuroendocrine and immune systems		interactions and age drives the neuroendocrine and immune systems	interactions between age and the biological and immune components
1	a comparison of general and age specific factors associated with political behavior		a comparison for general and age specific factors associated than political behavior	a comparison of general and age specific factors addressed as political behavior
1	age rate and instructional conditions empirical support against the pacing variable		age rate in instructional conditions empirical data against the pacing variable	age rate and instructional conditions empirical arguments against the pacing same
1	adult age differences in cognitive abilities and educational background		adult age differences in cognitive abilities from educational background	adult age differences in cognitive technique and educational background
1	age characteristics of dna replication in regenerating rat liver		age characteristics by dna replication in regenerating the liver	kinetic profile of dna replication in regenerating rat liver
1	effects of age and stimulus intensity of the far field auditory brain stem potentials in the laboratory mouse		effects of age and stimulus intensity of the far superior auditory cortical stem potentials in the laboratory mouse	effects of age and stimulus intensity of the far field determine brain stem potentials in the laboratory and
1	changes in the plasma clearance and protein binding of carbenoxolone with age and their possible relationship with adverse drug effects		changes in the plasma clearance and protein binding of carbenoxolone with age has a possible relationship with adverse drug activity	changes in the plasma clearance and protein binding of diabetes with age and their possible relationship with improved cardiovascular effects
1	trials of influenza a new jersey 76 virus vaccine in normal children an overview of age related antigenicity and reactogenicity		trials of influenza a vector jersey 76 virus vaccine in normal times an overview of age related antigenicity by reactogenicity	trials include florida a or jersey 76 virus vaccine in normal children an overview of age related antigenicity and reactogenicity
1	age changes in the perception of comfortable mandibular occlusal positions		age changes in the determination of internal mandibular occlusal positions	age changes in our perception of this mandibular occlusal positions
1	the significance of age changes in human alveolar mucosa and bone		the toxicity from age changes in human alveolar mucosa and bone	the significance of age changes in nasal alveolar mucosa and to
1	histochemical and biochemical changes in human skeletal muscle with age in sedentary males age 22 65 years		histochemical or biochemical changes in human skeletal muscle with age in sedentary males age 22 y years	histochemical hormones biochemical changes in the skeletal muscle with age in sedentary males age 22 life years
1	work capacity in women in relation to age as judged from a maximal work performance test		work capacity in women by relation to age as judged from a maximal work week test	work capacity in women in relation to age as determined from a maximal work performance within
1	creative productivity age and stress a biographical time series analysis of 10 classical composers		creative productivity age and stress a statistical time series analysis of Indian classical composers	creative productivity age and stress a biographical time capsule analysis of 10 great composers
1	vitamin d hydroxylation in youth and old age		vitamin d E in youth and same age	vitamin e hydroxylation in youth and old age
1	age dependent increase in the non specific cholinesterase activity of the capillaries in the rat neostriatum		age wide variation in the non specific cholinesterase activity of plasma capillaries in the rat neostriatum	age dependent increase in the non specific catalytic activity of blood capillaries in the peripheral neostriatum
1	hair analysis of trace minerals in human subjects as influenced by age sex and contraceptive drugs		hair analysis of trace minerals in human subjects as influenced by their sex + contraceptive drugs	hair analysis reveals trace minerals in animal subjects as influenced by age sex and contraceptive drugs
1	the role of memory in the age decline in digit symbol substitution performance		the role of memory in chronological age decline in ASCII symbol substitution performance	low role of memory in the age decline via digit symbol substitution performance
1	orienting task effects on edr and free recall in three age groups		orienting task effects on default and free recall in three research groups	orienting task effects on edr and free recall across three step groups
1	hepatitis b virus infections among danish dentists		hepatitis b virus viral among Danish dentists	hepatitis b epidemic infections among danish dentists
1	age related differences in the disposition of acetanilide		age range differences in sexual disposition of acetanilide	age related differences in the formation of acetanilide
1	effects of age diet and lactation on lipogenesis in rat adipose liver and mammary tissues		effects of age diet and lactation on estrogen in rat adipose liver muscle mammary tissues	effects from age diet and lactation on lipogenesis in rat adipose glands to mammary tissues
1	the effect of age on neuromuscular transmission		the effect of age on genetic transmission	the effect of age in neuromuscular transmission
1	structural and replicative forms of mitochondrial dna from human leukocytes in relation to age		structural hierarchical replicative forms of mitochondrial dna from human leukocytes in relation to cancer	structural dna replicative forms of mitochondrial dna from female leukocytes in relation to age
1	age dependent alpha glycerophosphate dehydrogenase activity changes in mutant and wild type drosophila melanogaster		age dependent alpha glycerophosphate 2 activation changes in mutant and wild type III melanogaster	age dependent alpha iii dehydrogenase activity specific in mutant and wild wild drosophila melanogaster
1	influence of age on the immunological activity and capacity of the cba mouse		influence of age on the size composition and capacity of the cba mouse	influence of age on the immunological activity and capacity at the cba via
1	limits of several cell nucleus reactions in old age and in the presence of a pathological process		limits of several cell site reactions after old age and in the presence of a pathological process	limits of several cell nucleus reactions in old age and in the case of various pathological process
1	burned out schizophrenia evidence for age effects on schizophrenic symptomatology		burned out schizophrenia evidence finds disparate effects on schizophrenic symptomatology	burned out schizophrenia evidence for age effects and schizophrenic tracks
1	cardiovascular disease and changes in intellectual functioning from middle to old age		cardiovascular disease signals changes in intellectual functioning from middle to old life	neurological disease and changes on intellectual functioning from middle to old age
1	endogenous steroid levels in the human prostate from birth to old age a comparison of normal and diseased tissues		endogenous steroid production in the human prostate from birth to old age showing presentation of normal and diseased tissues	endogenous calcium levels in the human prostate from birth to old age a comparison of cancer with diseased tissues
1	description of age depending cellular changes in the human tonsil		description of evolution depending cellular changes affecting the human tonsil	description of certain depending cellular changes in infant human tonsil
1	sex and generational differences in senior apperception technique projections		sex and generational differences in earth scientist technique projections	human and generational differences in senior apperception and projections
1	metacarpal morphometry in monozygotic dizygotic elderly twins		metacarpal morphometry of six dizygotic elderly twins	metacarpal morphometry in an dizygotic elderly to
1	subsynaptic plate perforations changes with age and experience in the rat		subsynaptic muscle perforations changes with age versus experience in the rat	subsynaptic plate perforations changes their age and age in the rat
1	effect of age on acute morphine response in the rat		effect of age on acute morphine response in a rat	effect of age on acute morphine mg in adult rat
1	visual short term memory response delay and age		visual medium term memory response delay and age	related short term memory response delay and age
1	serum magnesium circadian rhythm in human adults with respect to age sex and mental status		serum magnesium circadian rhythm in UK adults showing respect to age sex and mental status	serum magnesium circadian rhythm all human adults with respect to age sex chromosome mental status
1	the role of the adenohypophysis in connection with changes in the thyroid caused by old age author s transl		the role of the adenohypophysis in connection with changes to the chromosomes caused by old age / s transl	the role of the adenohypophysis in connection in changes in the thyroid caused by normal age age s transl
1	a modification of the gompertz plot resulting from the age index by ries and an approximation of the survivorship curve author s transl		a modification over the gompertz plot resulting from the age index factor ries and an approximation of each survivorship curve author s transl	by modification of the gompertz plot resulting on the age index by ries and an approximation of to survivorship curve author s transl
1	prenatal diagnosis a psychological study ii pregnancy after the age of 40 author s transl		prenatal diagnosis a psychological study ii pregnancy after at age 4 40 author s transl	prenatal diagnosis i psychological study ii analysis after the age of 40 author s transl
1	age related dynamics of outpatient forms of schizophrenia on the age related dynamics of so called latent schizophrenia in light of late catamneses in senescence		age related effects of outpatient forms related schizophrenia on the age related presentation of so called latent schizophrenia in light of late catamneses in senescence	age related dynamics of outpatient forms of addiction are the age related effects of so called latent schizophrenia in light and late catamneses in senescence
1	a quantitative study of peripheral nerve fibres in the mouse following the administration of drugs 1 age changes in untreated cba mice from 3 to 21 months of age		a quantitative study of peripheral nerve damage in the mouse following chronic administration of drugs 1 age changes in the adult mice from 3 to 21 months of age	a quantitative presence of eight nerve fibres in the mouse following the administration of drugs 1 age away from untreated cba mice from 3 to 21 months of age
1	age related changes in the composition and structure of human articular cartilage proteoglycans		age related changes in the regulation of structure of human articular cartilage proteoglycans	protein related changes in the composition and structure of human articular cartilage associated
1	effect of age on amnesia and sedation induced by flunitrazepam during local anaesthesia for bronchoscopy		effect middle age on amnesia and dementia induced by flunitrazepam during local anaesthesia following bronchoscopy	effect with age on amnesia brain madness induced by flunitrazepam during local anaesthesia for bronchoscopy
1	age associated changes in microvasculature of human adult testis		age associated changes in microvasculature for human tiger testis	age associated change in microvasculature of human adult occur
1	an unusual sex steroid binding protein in mature male rat liver cytosol		an unusual endogenous steroid binding protein in mature male cell liver cytosol	an unusual sex steroid binding protein in mature adult mammalian liver cytosol
1	lipolytic response of rat adipocytes to epinephrine effect of age and cell size		lipolytic response of male adipocytes to epinephrine effect of age influence cell size	lipolytic response of rat liver to epinephrine independently of age and cell size
1	problem solving as a function of age sex and the role appropriateness of the problem content		problem solving as a function of age involvement and the role appropriateness of the problem by	problem solving becomes a function of age sex and the overall appropriateness of the problem content
1	genitourinary disorders of old age therapeutic considerations including counseling for sexual dysfunction		genitourinary disorders of old age therapeutic interventions including therapy for sexual dysfunction	genitourinary disorders of old and family considerations including counseling for sexual dysfunction
1	some age related changes in pituitary adrenal function in the male laboratory rat		some age related changes of pituitary adrenal glands in the male laboratory rat	some age related changes in pituitary adrenal cortex in female male laboratory rat
1	changes in coagulation effects by venoms of crotalus atrox as snakes age		changes in coagulation effects by venoms of crotalus atrox as seen in	changes in health effects by bites of crotalus atrox as snakes age
1	colonization of teeth in humans by streptococcus mutans as related to its concentration in saliva and host age		colonization of teeth in monkeys by streptococcus mutans as related to its concentration in human and host cultures	treatment of teeth in humans by the mutans as related to its concentration upon saliva and host age
1	age related susceptibility to pseudomonas aeruginosa ocular infections in mice		age related susceptibility to pseudomonas aeruginosa ocular infections with monkeys	age related susceptibility to pseudomonas aeruginosa minor infections in childhood
1	endothelial cell population changes of human cornea during life		endothelial cell infiltration density of human cornea during life	endothelial cell population changes of human cornea for emergency
1	age changes in the triangular fibrocartilage of the wrist joint		age changes in the outer fibrocartilage of a wrist joint	extensive changes in the triangular fibrocartilage of human wrist joint
1	the relationship between brain weight and head circumference from birth to age 18 years		the relationship between brain weight and blood circumference from infancy to age 18 years	similar relationship between brain weight and head circumference from sex to age 18 years
1	the motor activity as an age parameter of the rat authors transl		the motor activity as the experimental parameter of the rat authors transl	the motor activity as normal age parameter of the report authors transl
1	the effect of age on the distensibility of the abdominal aorta of man		the affect of age across the distensibility of the abdominal aorta of man	the effect when age gives the distensibility of the abdominal aorta of man
1	the tensile strength of human zonule and its alteration with age author s transl		the tensile strength between fused zonule and its alteration with age author s transl	the tensile strength of human zonule and its alteration with name author s as
1	structural basis for the changing physical properties of human pulmonary vessels with age		structural basis for the changing physical properties of major pulmonary vessels under age	biological basis for the changing physical properties of human pulmonary vessels through age
1	perinatal methadone exposure and its influence on the behavioral ontogeny of rats		perinatal methadone exposure and its influence on altered behavioral ontogeny of youth	perinatal methadone metabolism and subsequent influence on the behavioral ontogeny of rats
1	variation of chemical composition with age in human femoral head cartilage		variation of chemical composition indicates age in individual femoral head cartilage	variation of protein composition with age in distal femoral head cartilage
1	age related changes in cholesterol and bile acid metabolism in rats		age related changes in fat and bile fluid metabolism in rats	age has changes in cholesterol and some acid metabolism in rats
1	isoelectric spectra of liver tissue and blood serum albumin for rabbits of different age		isoelectric spectra of finger tissue and blood serum albumin for rabbits of different ages	isoelectric spectra measure liver tissue and blood serum albumin for rabbits of different periods
1	are loss of glistening of normal colour and increased friability normal aspects of the oesophagus in old age author s transl		are loss of glistening of normal tissue and increased friability normal aspects of the oesophagus in old age author edit Edit	are loss of glistening of normal colour and loss of normal aspects of the oesophagus in old age in s transl
1	an investigation into the variation of human contrast sensitivity with age and ocular pathology		an investigation into the variation between human contrast sensitivity with spinal and ocular pathology	an investigation into the effect of dorsal contrast sensitivity with age and ocular pathology
1	a histologic study of age changes in the adult human periodontal joint ligament		a histologic study of age changes in the adult right periodontal joint joint	a histologic study of age changes in the human human periodontal joint first
1	dystrophic mice show age related muscle fibre and myelinated axon losses		dystrophic mice show age related muscle breakdown – myelinated axon losses	dystrophic mice show age related muscles fibre and myelinated cell losses
1	influence of age on metal metabolism and toxicity		influence of age on muscle metabolism and toxicity	influence from age on metal metabolism and toxicity
1	changes in igg2 levels with age in british cattle		changes in igg2 levels as age in british youth	alteration in weight levels with age in british cattle
1	effect of age cardiovascular disease and vasomotor changes on transmission of arterial pressure waves through the lower extremities		effect of age cardiovascular disease and vasomotor changes on transmission of arterial cardiac drugs through the lower limbs	effect of age of disease and vasomotor changes on transmission of arterial cardiac waves through the nerve extremities
1	age associated pathological changes in male rats		age associated phenotype changes in male rats	age associated social changes in male rats
1	age related changes of glomerular basement membrane in normal rats		age related changes in glomerular basement membrane of normal rats	see related changes of glomerular plasma membrane in normal rats
1	quantitative estimation of age related thickening of glomerular basement membrane in normal rats		quantitative estimation of age related thickening of glomerular basement membrane on mole rats	quantitative estimation of the related role of glomerular basement membrane in normal rats
1	brake reaction time effects of age sex and carbon monoxide		brake reaction time because of oral sex and carbon monoxide	brake reaction time number of age groups and carbon monoxide
1	autoradiographic demonstration of dna repair synthesis in ganglion cells of aquarium fish at various age in vivo		autoradiographic photos of dna repair synthesis in NK cells for aquarium fish at various age in vivo	autoradiographic demonstration of genes repair synthesis in ganglion cells of aquarium fish from various age in vitro
1	preparing for old age necessity possibilities contents limits		preparing for old time necessity possibilities contents limits	preparing for old ones necessity possibilities contents limits
1	age and familiarity in memory scanning		age and familiarity in memory state	age and familiarity in his scanning
1	differences and changes with age in the benton visual retention test		differences and enhancements with age in the benton visual retention axis	differences or changes with age in the benton visual retention studies
1	eeg changes in old age normal and pathological		eeg changes in body age normal and pathological	eeg contrast in old age normal and pathological
1	changes in the sensitivity of dopamine receptors in the nucleus accumbens and in the striatum induced by chronic ethanol administration		changes in the sensitivity between dopamine receptors in secondary nucleus cells and in the striatum induced by chronic ethanol administration	changes in the concentration of dopamine receptors in the nucleus accumbens and lower the striatum shown by chronic ethanol administration
1	lead and cadmium in hair as an indicator of body burden in rats of different age		lead and cadmium from tissue as an indicator of body burden in rats of different age	lead represents cadmium in hair as an estimate of body burden in rats of different age
1	hyaluronate in articular cartilage age related changes		hyaluronate in normal cartilage age & changes	hyaluronate the articular cartilage with related changes
1	age related changes in penile erections and circulating testosterone in middle aged male rats		age related changes to penile erections and circulating testosterone in middle aged adult rats	age related changes in penile erections and female testosterone in middle aged male to
1	change in taste preference related to aging of taste cells in rat		change in taste preference related causes aging of immune cells in rat	change in colour preference related to aging of taste cells near rat
1	influence of age on the renal renin response to a high salt intake in the rat		influence of age on the renal renin response to a calcium salt intake in juvenile rat	influence of age on a renal renin response to a high salt intake leaves the rat
1	influence of age on the modifications of cerebral electrogenesis in the curarized rat induced by acute and repeated asphyxic anoxia		influence of age on the onset of cerebral electrogenesis in the curarized rat induced by acute transient repeated neuronal anoxia	influence of age on the modifications of cerebral environment in the male rat induced by acute and repeated visual anoxia
1	age differences in perceptual style selective attention and perceptual motor reaction time		age differences in perceptual training selective attention styles perceptual motor reaction time	age differences in perceptual style controlled attention and perceptual skill reaction time
1	age isometric knee extension strength and fractionated resisted response time		age and knee extension strength and fractionated lateral response time	age isometric knee extension strength and fractionated resisted movement to
1	associative symmetry and item availability evidence for qualitative age differences in acquisition strategies		associative relationship and item availability evidence for observed age differences in acquisition strategies	associative symmetry and item availability occur for small age differences in acquisition strategies
1	age related differences in serial binary classification		age related differences in gender binary classification	age related differences occur serial binary classification
1	microhardness measurement of the cartilage of the human femur head		microhardness characteristics of the cartilage of a human femur head	microhardness consists of the cartilage throughout the human femur head
1	polycardiographic researches on over 90 years old subjects author s transl		polycardiographic researches for over 90 years old subjects author unknown transl	polycardiographic researches on over 90 years old subjects author or unopposed
1	age related changes in the colonic blood supply their relevance to ischaemic colitis		age related residues in the colonic blood supply their relevance to ischaemic disorders	age related disruption in the colonic blood supply has relevance to ischaemic colitis
1	conservatism innovation and old age		conservatism innovation and old media	conservatism innovation after old age
1	performance on tests of power and speed as related to age among male job applicants		performance repeated tests of height and speed as related to age among male job applicants	performance on tests of power and speed increase related to age among male scholarship applicants
1	age and social composition factors as explanations for cleavages in socio political values		age and social status factors as explanations underlying cleavages in socio political values	age and social impact factors as explanations for cleavages in socio political science
1	evidence for an endocrine function of the human pineal gland chairman s introduction		evidence for an endocrine function of the basal pineal gland chairman An introduction	evidence for an endocrine adaptation of the human pineal sac chairman s introduction
1	quantitative age dependent variations in dendritic spines in the hippocampus ca1 ca3 and fascia dentata of the albino mouse		quantitative age line variations in cervical spines in the hippocampus ca1 ca3 and cervical dentata of the albino mouse	quantitative concentration dependent variations in dendritic spines in the mice ca1 ca3 posterior fascia dentata of the albino mouse
1	age related pharmacokinetics of high dose methotrexate in patients with osteosarcoma		age related pharmacokinetics of high dose methotrexate treating patients with asthma	age progressed pharmacokinetics increased intermediate dose methotrexate in patients with osteosarcoma
1	levels of the serum amyloid a protein saa in normal persons of different age groups		levels of the serum amyloid a la saa in normal persons of normal age groups	levels of the serum amyloid a protein saa with normal persons of different weight groups
1	sex related differences in diurnal activities and development of hepatic microsomal 3 hydroxy 3 methylglutaryl coenzyme a reductase and cholesterol 7alpha hydroxylase		sex related differences in diurnal activities and development of hepatic hormones receptors hydroxy or methylglutaryl coenzyme a reductase and a 7alpha hydroxylase	sex related differences during diurnal activities in role of hepatic microsomal 3 hydroxy into methylglutaryl coenzyme a protein and cholesterol 7alpha hydroxylase
1	higher corticosterone values at a fixed single timepoint in serum from mice trained by prior handling		higher corticosterone values at a fixed single timepoint in serum from mice trained by these studies	higher corticosterone values at a fixed period timepoint in serum from serum trained from prior handling
1	effects of age on brain oxidative metabolism in vivo		effects of age on brain oxidative metabolism in children	effects direct electricity on brain oxidative metabolism in vivo
1	the distribution and lipid composition of ultracentrifugally separated lipoproteins of young and old rat plasma		the formation and lipid composition across ultracentrifugally amplified lipoproteins of young and old rat plasma	the distribution versus lipid composition of ultracentrifugally separated lipoproteins per young and adult rat plasma
1	age dependent changes in the excretion of urinary proteins by the rat		age dependent changes in the excretion protein specific proteins by the rat	age dependent changes in maternal excretion of metabolic proteins by the rat
1	age related changes in purkinje fiber action potentials of adult dogs		age sensitivity issue in purkinje fiber action potentials of adult dogs	age related changes in purkinje fiber action potentials among activated dogs
1	age differences in peripheral perceptual processing a monoptic backward masking investigation		age differences in peripheral perceptual processing with natural backward masking investigation	age differences in peripheral auditory processing a moderate backward masking investigation
1	change with age of anisotropic properties of collagen bundles		change with increase of anisotropic contents of collagen bundles	change with mechanical or anisotropic properties of collagen bundles
1	quantitative age related histologic changes in the human vas deferens		quantitative age related histologic changes at the human neuronal deferens	persistent age related histologic changes in juvenile human vas deferens
1	histocompatibility linked genetic control of susceptibility to age dependent polioencephalomyelitis in mice		histocompatibility linked genetic role of susceptibility to age dependent polioencephalomyelitis in humans	on linked genetic control of susceptibility to age acquired polioencephalomyelitis from mice
1	stereological analysis of hepatic fine structure in the fischer 344 rat influence of sublobular location and animal age		stereological study of hepatic fine structure in the fischer 344 rat resolution of sublobular location and animal position	stereological evidence of hepatic fine structure in the rat 344 rat influence by sublobular location and animal age
1	dihydropteridine reductase activity of adult fetal and neoplastic tissues		dihydropteridine reductase activity on adult fetal and juvenile tissues	dihydropteridine gene activity of adult fetal and neoplastic brain
1	influence of age on results of vestibular function tests review of literature and presentation of caloric test results		influence of age on results in vestibular function tests review of reliability and significance of caloric test results	influence of light on results of vestibular function on review all literature and presentation of caloric test results
1	hepatic lipid metabolism age related changes in triglyceride metabolism		hepatic lipid profile age and changes in triglyceride metabolism	hepatic lipid metabolism age reduction mechanisms in triglyceride metabolism
1	the interaction between age and list length in free recall		the difference between age and list length in free recall	the interaction about age and list length in free recall
1	age effects on event related potentials in a selective attention task		age effects on event avoidance potentials in increased selective attention task	age effects on event related potentials in a prior feedback task
1	age differences in relationships between crystallized and fluid intelligences and problem solving		age reduction in relationships across crystallized and fluid intelligences and problem solving	age differences in relationships between linear and fluid intelligences and dilemma solving
1	urinary glycopeptides and glycosaminoglycans in children and adults as affected by age		urinary glycopeptides and glycosaminoglycans in juveniles and adults as affected use fluoride	urinary complex ii glycosaminoglycans in children and adolescent as affected by age
1	age dependent structural changes in human neuronal chromatin		age dependent age changes in human neuronal chromatin	age dependent structural limitations in basal neuronal chromatin
1	some observations in the fine structure of age changes of the mouse retinal pigment epithelium		some observations in the fine scales of age changes of the mouse intestinal pigment epithelium	some observations in the crystal structure of age and of the mouse retinal pigment epithelium
1	regional differences in the timing of synapse elimination in skeletal muscles of the neonatal rabbit		regional differences controlling the timing of synapse elimination in skeletal muscles of the common rabbit	regional differences in the timing of synapse elimination in nerve muscles of the domestic rabbit
1	pharmacological analysis of the functional ontogeny of the nigrostriatal dopaminergic neurons		pharmacological analysis for the functional ontogeny of the nigrostriatal dopaminergic circuits	pharmacological analysis including the functional ontogeny and the nigrostriatal dopaminergic program
1	effects of age strain and dietary carbohydrate on the hepatic metabolism of male rats		effects of age strain and fasting carbohydrate and the hepatic metabolism of male rats	effects both age strain and dietary carbohydrate on the hepatic responses of male rats
1	age related changes in the content of the collagen crosslink pyridinoline		age related changes in the content at the collagen including pyridinoline	age related changes reducing the content of the protein crosslink pyridinoline
1	deficiency of calcitonin in age related osteoporoses		deficiency of calcitonin in early onset osteoporoses	deficiency of calcitonin in syndrome related diseases
1	age related susceptibility of mice to staphylococcal infection		age related susceptibility for mice with staphylococcal infection	als related susceptibility of children to staphylococcal infection
1	resolution of age dependent reference intervals polynomial regression methodology with applicability to plasma zinc levels in a childhood population		resolution of one dependent reference uses polynomial regression methodology with applicability to plasma blood levels in a childhood population	resolution of age dependent reference intervals data regression methodology for applicability to plasma zinc scores in a childhood population
1	studies of age related changes in the metabolism of eosin in the rat		studies of age related changes in the abundance of fat in the rat	studies study age related changes in the metabolism of eosin from the rat
1	adaptive physiopathology of advanced age		adaptive physiopathology during advanced age	adaptive physiopathology of childhood age
1	age dependence of mechanical parameters in rat skin following repeated strain		age dependence of different parameters in fresh skin following repeated strain	enhanced dependence of skin parameters in rat skin following repeated strain
1	the role of the physician in the preparation of adults for old age		the role of the physician practitioner in preparation of adults for old age	the role of resident physician in the preparation of adults for advanced age
1	digoxin in the elderly pharmacokinetic consequences of old age		digoxin targeting the elderly pharmacokinetic consequences of increasing age	digoxin in the human pharmacokinetic consequences of old ।
1	secretion of prostatic binding protein by rat ventral prostate influence of age and androgen		secretion of prostatic precursor protein by rat ventral and influence of age and androgen	secretion or prostatic inflammatory protein by rat ventral prostate influence of age and androgen
1	human pharmacokinetics of nitrazepam effect of age and diseases		human pharmacokinetics of nitrazepam effect of CNS related diseases	human pharmacokinetics of nitrazepam regardless of age and disease
1	low serum triiodothyronine and high serum reverse triiodothyronine in old age an effect of disease not age		low serum triiodothyronine and high dose reverse pathway signaling old age an effect of disease not age	low serum ph and high serum reverse triiodothyronine in old man serum effect of disease not age
1	age related response of plasma testosterone delta 4 androstenedione and cortisol to adrenocorticotropin in infants children and adults		age related ratio of maternal testosterone type 4 androstenedione and cortisol to adrenocorticotropin in infants children and adults	alterations to response increases plasma testosterone delta 4 androstenedione adds cortisol to adrenocorticotropin in infants children and adults
1	regional differences of neuron loss of rat brain in old age		regional differences of neuron types of rat brain following old age	regional differences of neuron loss of rat brains into old age
1	age related changes of the pattern of non histone chromatin proteins from rat and mouse liver chromatin		age of changes of the pattern of non histone control proteins from rat and mouse liver chromatin	age related prediction of the pattern of non histone chromatin changes from rat x mouse liver chromatin
1	kinetic parameters of calcium metabolism and femur morphometry in rats i influence of sex and age		kinetic parameters of calcium metabolism and femur morphometry in rats show influence of stress and age	kinetic parameters of calcium metabolism and femur morphometry in step i influence of sex on age
1	age related changes in the nigrostriatum a behavioral and biochemical analysis		age group changes in the nigrostriatum a genetic and biochemical analysis	age related changes in female nigrostriatum a behavioral research biochemical analysis
1	the relationship of age and level of physical activity with the fractionated components of patellar reflex time		the association of age and level of physical activity with the molecular components of patellar reflex time	the relationship of age and level of physical activity amongst the fractionated components of patellar resting time
1	age related differences in binocular backward masking with visual noise		age related differences in binocular backward propagation with infrared noise	age related differences increased frequency backward masking with visual noise
1	age changes cohort differences and cultural change on the guilford zimmerman temperament survey		age changes cohort differences and cultural influences on general guilford zimmerman temperament survey	age dependent cohort differences and demographic change on the guilford zimmerman temperament survey
1	changes in the specific activity of n acetyl beta d hexosaminidase in the rat epididymis with age		changes in the biological activity of n acet beta d hex in the rat epididymis with age	changes in species specific activity of n acetyl beta subunit hexosaminidase in the rat epididymis by age
1	effect of sex and sex role in later life report of a seminar by prof margaret hellie huyck april 1978		effect of sex and sex role in later life report of a seminar by prof Arthur le huyck, 1978	effect of sex and sex role in later life proceedings of the seminar for prof margaret hellie huyck april 1978
1	the effect of age on the absorption and excretion of lead		the period of age for the absorption and excretion of lead	nutrition effect of age on the purification and excretion of lead
1	body fat at puberty in rats alteration by changes in diet		body fat after puberty with rats alteration by changes in diet	body fat with puberty in rats alteration... changes in diet
1	the hand in diabetes study of 97 diabetics compared to a control group		the second held diabetes study of 97 diabetics compared to a control group	the hand nielsen diabetes study of 97 were compared to a control group
1	palatal sensitivity to touch correlation with age		palatal sensitivity to touch correlation with height	palatal sensitivity to touch increases with age
1	age and aerobic power in women a longitudinal study		age to aerobic power in women a longitudinal study	age and aerobic power in women a 2013 study
1	age differences in resolving power and decision strategies in a weight discrimination task		age differences in earning power and decision strategies in a weight loss task	age differences in resolving power and decision strategies in tracking specific discrimination task
1	effects of varying irrelevant information on adult age differences in problem solving		effects of varying irrelevant sex on adult age differences in problem settings	acceptance of varying irrelevant information on adult women differences in problem solving
1	respective influence of extrinsic and intrinsic factors on the age related decrease of thymic secretion		respective influence of downstream and intrinsic factors on the treatment related decrease of thymic secretion	respective influence of extrinsic and genetic factors on the age related role of thymic secretion
1	age related changes in sebaceous gland activity		age related changes in sebaceous limestone activity	age related changes in sebaceous gland ।
1	age related changes in the mechanical properties of human skin		age related changes in surface mechanical properties of human skin	age related changes in the mechanical properties of your skin
1	ontogeny of maternal behavior in the laboratory rat early origins in 18 to 27 day old young		ontogeny of maternal antibodies in the laboratory rat indicates origins in 18 to 27 day old young	ontogeny of organic dna in the laboratory rat early origins in 18 to 27 day old young
1	effect of a saccharose diet on the enzymatic activity and the metabolite content from carbohydrate metabolism in the saliva of rats of varying age		effect of a saccharose diet on the enzymatic activity or the metabolite content from oxidative metabolism in blood saliva of rats of varying age	effect of a conventional diet of the enzymatic activity and the high release from carbohydrate metabolism in the saliva of rats of varying age
1	cyclophosphamide eliminates suppressor t cells in age associated central regulation of delayed hypersensitivity in mice		cyclophosphamide eliminates suppressor t cells allowing age associated central regulation including delayed hypersensitivity in mice	it eliminates suppressor b cells in age associated central regulation of delayed development in mice
1	age dependent gene induction in the quail oviduct viii a survey of experimental data		age dependent gene induction to the median oviduct viii a survey of experimental data	age dependent gene induction of the quail oviduct viii a survey of experimental species
1	effect of an episode of severe malnutrition and age on lactose absorption by recovered infants and children		effect of an episode displaying severe malnutrition any age on lactose absorption by recovered infants and children	effect of an effect of severe malnutrition and coma on lactose absorption by recovered parents and children
1	influence of age on bronchial mucociliary transport		influence of age influencing bronchial mucociliary morphology	point of age on bronchial mucociliary reduced
1	depth and elaboration of processing in relation to age		depth and elaboration of processing in responses to age	structure and efficiency of processing in relation to age
1	spiral ganglion cell counts in an age graded series of rat cochleas		spiral ganglion cell counts - an age graded series of rat genes	spiral ganglion cell counts in vivo age graded study of rat cochleas
1	effect of age on axoplasmic transport of cholinesterase in rat sciatic nerves		effect of age via axoplasmic transport of cholinesterase in rat radial nerves	effect this age on selective transport of cholinesterase in rat sciatic nerves
1	mouse erythropoietic stem cell lines function normally 100 months loss related to number of transplantations		mouse erythropoietic kidney cell lines function normally on months loss related to stress of transplantations	mouse erythropoietic stem protein lines function normally in months as related to number of transplantations
1	age related changes in glycerolipid formation in lean and obese zucker rats		age related changes in gene formation within lean and obese zucker rats	age related changes in glycerolipid content in lean and pregnant zucker rats
1	plasma lipoprotein changes in suckling and weanling rabbits fed semipurified diets		plasma lipoprotein release in suckling and weanling when fed semipurified diets	plasma lipoprotein changes in suckling liver feed rabbits fed semipurified diets
1	influence of sex and age on febrile responses to peripheral and central administration of pyrogens in the rabbit		influence of sex and age on febrile exposure to peripheral and central stage IV pyrogens in the rabbit	influence of age and age on abnormal responses to peripheral and central expression of pyrogens in the rabbit
1	changes with age in copper and superoxide dismutase levels in brains of c57bl 6j mice		changes post age in copper and iron ion levels in brains of c57bl 6j mice	improvement with age in copper and superoxide dismutase activity within brains of c57bl 6j mice
1	combined effects of hla matching and age in renal transplantation		combined effects of hla matching and placebo in kidney transplantation	combined effects of hla 1 and age in renal inflammation
1	serum cholesterol levels of males and females in different age groups in south india		serum cholesterol levels among males and females in different age groups in Western india	serum cholesterol levels of males and females have different age ranges in south india
1	changes with age in cadmium and copper levels in c57bl 6j mice		changes with age in cadmium and magnesium levels in grade 6j mice	or with decreases in cadmium and copper levels in c57bl 6j mice
1	prolyl 3 hydroxylase and 4 hydroxylase activities in certain rat and chick embryo tissues and age related changes in their activities in the rat		prolyl 3 hydroxylase and creatine hydroxylase activities across certain rat and chick embryo tissues and age related changes in their activities in liver liver	prolyl 3 hydroxylase as 4 hydroxylase activities in certain rat and chick embryo tissues have age related changes in their activities in normal rat
1	aging and conservatism cohort changes in attitudes about legalized abortion		aging college conservatism cohort changes in attitudes about legalized abortion	aging science conservatism cohort changes in attitudes to legalized abortion
1	peripheral autonomic changes accompanying learning and reaction time performance in older people		peripheral autonomic changes accompanying inhibition and reaction time performance in older monkeys	peripheral autonomic changes accompanying learning time reaction time performance in older children
1	normal values of total serum ige in children from birth to 16 years of age		normal values of total serum ige coli children from birth to 16 years old age	estimated values of total serum ige in children from seven to 16 years of age
1	analysis of ribosomal proteins from adult drosophila melanogaster in relation to age		analysis of marker proteins from adult drosophila samples in relation to age	analysis of blood proteins from adult drosophila melanogaster in relation to versus
1	some remarks on assessing morphologic changes in old demented people		some remarks on assessing morphologic changes for old demented persons	three papers on assessing morphologic changes in old demented people
1	effect of age on arden grating acuity		effect of age on arden grating tips	effect at age on arden grating acuity
1	severe hypernatremia caused by age isolation and obstructive uropathy		severe delays caused by age isolation with obstructive uropathy	severe asthma caused by age isolation mild obstructive uropathy
1	endocrine function of the ovaries of blue foxes alopex ladopus during postnatal ontogenesis		endocrine function of the ovaries in blue foxes alopex ladopus for postnatal development	neural function of the ovaries of blue foxes typically develop during postnatal ontogenesis
1	age dependent changes in the specificity of trna methyltransferases in the cerebellum of the icteric and nonicteric gunn rat		age dependent changes in the specificity in trna methyltransferases in the cerebellum of the icteric to nonicteric gunn cells	1 increases changes in the specificity of trna methyltransferases in the cerebellum of the icteric or distal gunn rat
1	bipolar affective disorder in old age		bipolar affective disorder • old age	bipolar affective disorder in early age
1	influence of the age of the recipient on the manifestation of the effect of allogeneic inhibition		influence of the age of the recipient on the manifestation of this effect of allogeneic conditioning	influence for the age of the recipient with the manifestation of the effect of allogeneic inhibition
1	secretion of growth hormone in men and women during the reproductive age in aged men and menopausal women with or without estrogens or progesterone		secretion of growth hormone in men and women through male reproductive age in aged female and menopausal women with or without estrogens or progesterone	secretion of growth hormone in men and females during the reproductive age including aged men or menopausal women with symptoms without estrogens or progesterone
1	maturational changes in adrenal xenobiotic metabolism in male and female guinea pigs		maturational changes in adrenal xenobiotic metabolism across male and female wild pigs	maturational changes in adrenal acid metabolism in male transformed female guinea pigs
1	age related changes resembling fibrocystic disease in iodine blocked rat breasts		age related by resembling fibrocystic disease in these blocked rat breasts	age dependence changes toward fibrocystic disease in iodine blocked rat breasts
1	effect of hydrocortisone on the state of liver chromatin in rats of different age		effect of hydrocortisone for the state of creatine chromatin in rats of different age	effect that hydrocortisone on the state of brain chromatin in rats of different age
1	age related degenerative changes in the mouse mandibular joint		age related degenerative changes in the abdominal bow joint	age related degenerative changes in right lateral mandibular joint
1	age related changes in rat muscle collagen		age related increase in rat muscle collagen	age related decrease in rat muscle collagen
1	effect of age and short term cold stress on sdh activity and oxygen consumption of lizard brain		effect of age + short term oxidative stress on sdh activity and oxygen consumption of lizard brain	effect of age and short term emotional stress on sdh activity and oxygen levels of lizard brain
1	analysis and exploration of age related changes in mammalian structure and function		analysis and exploration of functional related changes about mammalian structure and function	testing and exploration on age related changes in mammalian structure and function
1	age related changes in function of transfer ribonucleic acid of rat livers		age related changes in levels in transfer ribonucleic acid of rat livers	age related or impaired function of transfer ribonucleic acid of rat livers
1	human articular cartilage in relation to age a morphometric study		human articular cartilage in relation human bone a morphometric study	human articular cartilage in relation to age under laboratory study
1	changes in renal function in middle and old age established by isotopic nephrography		changes in renal function in middle and old ages established by physical nephrography	improvement in renal function affects middle and old age established by isotopic nephrography
1	gender differences in open field behavior as a function of age		gender differences in open case behavior as a function if age	gender differences in open field systems as a function of context
1	developmental changes in visual orienting behavior to featural versus structural information in the human infant		developmental changes in our orienting behavior to featural versus structural information in the current infant	developmental changes in visual display behavior to featural versus structural information from the human infant
1	change in response with age of human articular cartilage to plasma somatomedin activity		change in response with age of human and age to plasma somatomedin activity	change in response significant age of human t cartilage to plasma somatomedin activity
1	a clinico pathological survey of thyroid glands in old age		a clinico pathological survey of thyroid glands of middle age	a clinico pathological survey of hair glands and old age
1	developmental changes in malpighian tubule cell structure		developmental changes in the B cell structure	various changes in malpighian tubule functional structure
1	age related variations in the testes and prostate of beagle dogs		age related variations in the jaws and tongue of beagle dogs	age differential variations in the chest and prostate of beagle dogs
1	changes in pituitary and thyroid function with increasing age in young male rats		changes within pituitary and thyroid function with increasing age including young male rats	changes in pituitary and thyroid gland with increasing age in adult male rats
1	effect of age on testicular function in patients with klinefelter s syndrome		effect over age on testicular function in patients with klinefelter gene syndrome	effect of age in testicular function in patients with klinefelter throat syndrome
1	age related variations in cortical bone remodeling measurements in male beagles 10 to 26 months of age		age related variations in cortical bone remodeling activity in male boys 10 to 26 months of age	age observed variations of cortical bone remodeling measurements in male beagles 10 before 26 months of age
1	morphological and biochemical studies on the development of cholinergic properties in cultured sympathetic neurons ii dependence on postnatal age		morphological and psychological studies on the development of cholinergic properties in the sympathetic neurons ii dependence on postnatal mortality	animal and biochemical studies on the development of cholinergic properties in cultured sympathetic actor ii dependence on postnatal maternal
1	age related changes of calcitonin secretion in females		age related changes of calcitonin accumulation in females	age related disorders improved calcitonin secretion in females
1	thymic changes in muscular dystrophy and evidence for an abnormality related to prostaglandin synthesis or action		thymic changes in muscular development and evidence for genetic abnormality related to prostaglandin synthesis or signaling	thymic changes in fluid dystrophy and evidence for an enzyme related specific prostaglandin synthesis or action
1	effect of age on immune function in terms of chemically induced cancers		effect of age on cardiac function in cases of chemically induced cancers	effect of age of immune function in terms of radiation induced cancers
1	the influence of stimulus age and sex on person perception		the influence of stimulus age and sex on context perception	the influence of stimulus age and sex on person to
1	differences in the magnitude of the delboeuf illusion and usnadze effect during adulthood		differences in distribution magnitude of the delboeuf illusion and usnadze effect during analysis	measured in the magnitude of the delboeuf illusion and usnadze effect during case
1	age related differences in two stages of central perceptual processes the effects of short duration targets and criterion differences		age related differences in two stages of central perceptual processes - effects of short duration search and criterion differences	age related differences in two stages of capital management processes the effects among short duration targets and criterion differences
1	intracellular distribution of copper and zinc in sheep effect of age and dietary levels of the metals		intracellular distribution of copper above zinc in sheep effect of age and dietary levels of both metals	intracellular distribution of silver and zinc in sheep effect of age altering dietary levels of the metals
1	iodoamino acid distribution and weight of the thyroid gland t4 serum level and t4 metabolism in relation to diet body fat content and age of rats		iodoamino acid distribution and weight of the thyroid gland t4 serum level and plasma metabolism in comparison to diet fatty acid content and age of rats	iodoamino acid amount and composition of the thyroid gland t4 serum level and t4 metabolism in relation to diet body fat analysis and age of supplement
1	fine structural changes in the liver of young and old rats as influenced by microsomal enzyme inducers		fine structural changes in the liver of young to old rats when influenced by microsomal enzyme inducers	fine structural changes in the liver of young and old rats where controlled by microsomal enzyme inducers
1	maturation of nerve conduction velocity from birth to 5 years of age		maturation of nerve conduction velocity from birth to 20 years old age	maturation of nerve conduction velocity from 10 to 18 years of age
1	age related effects on the incorporation of acetate into rat liver histones		age related effects on the incorporation of calcium into rat liver microbiota	age limiting effects involves the incorporation of acetate into rat liver histones
1	generational and other differences between males and females in problem drinking and its treatment		generational and other differences between males and masculinity in pleasure drinking and its treatment	generational and other differences between males and adolescents in problem drinking and its problems
1	age dependent changes in the latency of the pattern visual evoked potential		age dependent changes in the expression of the pattern visual stimulus potential	improvement includes changes in the latency of the pattern visual evoked potential
1	hearing and age research challenges and the national institute on aging		hearing and age development challenges and the national crisis on aging	it related age research challenges and the national institute on aging
1	age pigments cell loss and hippocampal function		age pigments cell loss of hippocampal function	age pigments cell loss normal disease function
1	involution of genital function with age studied as an index aging in drosophila melanogaster		involution of thyroid function with age studied as an index on in drosophila melanogaster	involution of mitochondrial function with age studied as an index of gene drosophila melanogaster
1	age related differences in salt taste acuity		age related differences in salt fiber acuity	age related differences in salt taste occurred
1	age associated changes in activities of rat hepatocytes i protein synthesis		age associated changes in activities of � T i protein synthesis	age associated changes in activities of several kappa i protein synthesis
1	intraperitoneal systemic anaphylaxis in the mouse i age dependence of fatal anaphylactic shock		intraperitoneal systemic calcium in the mouse i age dependence induces a anaphylactic shock	a systemic anaphylaxis in childhood schedule i age dependence of fatal anaphylactic shock
1	age related and thymus dependent rejection of adenovirus 2 transformed cell tumors in the syrian hamster		age related and thymus dependent rejection of adenovirus 2 transformed cell density in the abdomen appendix	aids related and thymus dependent rejection of adenovirus 2 transformed cell count in the syrian hamster
1	changes of dna ligases in chick neural retina as a function of age		changes of dna ligases in adult neural retina as a function along age	changes of dna levels in chick neural circuits as a function of age
1	circadian changes in adrenal dopamine beta hydroxylase activity dependency of change at darkness onset and the effect of pinealectomy on animal strain and age		circadian modifications in adrenal dopamine beta hydroxylase activity dependency of change at darkness onset and the effect of these on animal behavior and stress	circadian changes in adrenal dopamine beta subunit activity dependency of change at darkness birth pattern the effect of mutation on animal strain and age
1	processing by the thymus is not required for cells that cure and populate w wv recipients		processing by the thymus vaccine not required for therapies that cure and populate w wv recipients	processing in the thymus is not required for cells that cure and develop w wv recipients
1	age related changes of renal osteodystrophy		age related changes of skull osteodystrophy	length dependent changes of renal osteodystrophy
1	gonadotropin binding and testicular function in old rats		gonadotropin binding changes testicular function in female rats	gonadotropin production and testicular function in human rats
1	age related changes in the testicular and antler cycles of reindeer rangifer tarandus		age related changes to the testicular and respiratory cycles of reindeer rangifer tarandus	age related changes in the red slash antler cycles of reindeer rangifer tarandus
1	biochemical studies on collagen and connectin from human skeletal muscle age related changes in the properties of elasticity author s transl		biochemical studies regarding collagen DNA connectin from human skeletal muscle age related changes in the coefficient of elasticity author s transl	biochemical studies on calcium and connectin from human skeletal muscle age related changes in the properties of lung author s major
1	the cholinergic system in old age and alzheimer s disease		the ventilation system during old age and alzheimer s disease	the cholinergic system in old age and alzheimer ii through
1	aminazine distribution in the organs and tissues of rats depending on the routes of administration and the age of the animals		aminazine distribution in the organs and tissues of humans depending in the routes of administration and the age of both animals	aminazine distribution in the organs of tissues of rats depending on the routes of administration at the age of the individual
1	the touch corpuscles of the plantar surface of the big toe histological and histometrical investigations with respect to age		the touch corpuscles of the upper surface of the big toe histological and developmental investigations with susceptibility to age	dorsal touch corpuscles of the dorsal surface of the boot toe histological and histometrical investigations with respect to age
1	age changes in the livers of costa ricans		age 11 for the livers of costa ricans	age unknown in the livers of costa ricans
1	changes in the activity and distribution of the ribosomal dissociation factor of rat liver during growth		changes with the activity and distribution of the ribosomal dissociation proteins of rat liver during growth	changes in the activity and distribution of the ribosomal dissociation center of rat dna during growth
1	corticotroph cells of the human pituitary in old age		corticotroph cells of the human gut and old age	corticotroph cells of the human pituitary during older age
1	age related changes in the immune system of mice of eight medium and long lived strains and hybrids ii short and long term effects of natural infection with parainfluenza type 1 virus sendai		age related lesions at the immune system of offspring of eight medium and long lived strains and hybrids ii short and long term effects of natural infection with parainfluenza type 1 and sendai	infection related losses in the immune system of mice of eight medium and long lived by the hybrids ii short and long term effects of natural infection with parainfluenza type 1 virus sendai
1	the effect of age on the protein degradation system in the nematode turbatrix aceti		the influences of age on the protein degradation system in the nematode turbatrix protein	the effect of nitrate on the protein degradation system in the fly turbatrix aceti
1	testosterone and testosterone precursors in the spermatic vein and in the testicular tissue of old men reduced oxygen supply may explain the relative increase of testicular progesterone and 17 alpha hydroxyprogesterone content and production in old age		testosterone and their precursors for the human environment especially in the testicular tissue of old men reduced oxygen supply may explain with relative increase of testicular progesterone and 17 alpha hydroxyprogesterone content and production in old age	testosterone and testosterone precursors in the spermatic vein and in the prostate bone of pregnant men reduced oxygen supply may explain the relative increase of testicular progesterone and related β hydroxyprogesterone content and production in old age
1	comparative ultrastructural study of the optic nerves and visual cortices of young 2 5 months and old 17 months mice		comparative ultrastructural study of integrated optic cord and visual cortices of type 2 5 months and old 17 months mice	comparative ultrastructural study of human optic detachment and visual field of young 2 5 months and old 17 months mice
1	age related differences in lactate distribution kinetics following maximal exercise		age related differences in lactate production kinetics following maximal aging	age related change in lactate distribution kinetics following field exercise
1	effect of age on contractility of guinea pig ureter		effect and age in contractility of guinea pig ureter	effect of age in contractility of guinea pig unknown
1	age related changes of the mineral component content in the hemolymph of 2d and 3d stage larvae of the reindeer warble fly hypodermatidae		age related changes of the mineral component profile in the hemolymph of 2d and 3d hanging flies of the reindeer barb fly hypodermatidae	several related changes of the secondary component content in the hemolymph of 2d form 3d stage larvae by the reindeer warble fly hypodermatidae
1	age differences in the effects of perceptual noise		age differences in the effects of white noise	age differences increase the effects of grey noise
1	postnatal changes in urinary prostaglandin e excretion in premature infants		postnatal changes in urinary and e excretion in premature adolescence	postnatal changes in urinary prostaglandin e excretion on premature pregnancy
1	age dependent constitution of chondroitin sulfate isomers in cartilage proteoglycans under associative conditions		age dependent constitution of chondroitin sulfate isomers in plant proteoglycans after acidic conditions	age dependent naturally expressed chondroitin and isomers in cartilage proteoglycans under associative conditions
1	changes in rat gastric proteases with age effect of hydrocortisone		changes in muscle gastric proteases with age VIII of hydrocortisone	changes in the gastric proteases with age effect increased hydrocortisone
1	age related changes in the transmembrane potential of isolated rabbit sino atrial nodes and atria		age related increase in the transmembrane potential of neural rabbit sino atrial bodies and atria	age related changes in potential transmembrane potential of isolated individuals sino atrial nodes and atria
1	acoustically evoked potential dependence upon age		acoustically evoked potential dependence upon sound	acoustically evoked mental dependence upon age
1	the effects of age upon the visual perception of speech		the significance of age upon the visual perception of speech	motor effects of age upon the visual perception of speech
1	the first night effect revisited with age as a variable		the single night is revisited with age as a variable	the first night effect occurs with age as a variable
1	achievement aggression and perceived adult age stages		achievement aggression and perceived adult age issues	greater aggression and perceived adult age stages
1	the effects of age and sex on the factor structure of the wechsler memory scale		the effects of age from sex on the factor structure of the wechsler death scale	historical effects of age and sex on the factor structure of the adult memory scale
1	age changes in bone mineralization cortical thickness and haversian canal area		age changes in bone mineralization cortical thickness and spine canal thickness	age changes in bone mineralization cortical thickness and haversian gum color
1	lipids in accessory sex glands of immature mature and castrated male rats		lipids in accessory sex glands between immature mature and castrated female rats	lipids in accessory sex glands on immature mature and castrated male involved
1	psychological problems of incurable patients in old age author s transl		psychological problems of incurable cancer in old people author s transl	social problems of incurable mortality in old age author s transl
1	effects of age and frequency of ejaculation on sperm production and extragonadal sperm reserves in stallions		effects of age and order of ejaculation on sperm production and extragonadal sperm reserves of stallions	effect of age and frequency of development on sperm production and low sperm reserves in stallions
1	age and sex differences on preferred listening rates for speech		age or sex differences on preferred listening rates for speech	age and sex differences on preferred listening site for speech
1	variation with age in the volumes of grey and white matter in the cerebral hemispheres of man measurements with an image analyser		variation with age in the mass of grey plus white matter within the cerebral hemispheres of man measurements with an image analyser	variation with differences in the volumes of grey and white matter in the cerebral hemispheres towards animals measurements with an image analyser
1	methadone exposure in utero developmental status at one and two years of age		methadone improves in utero developmental status during one and two years of age	methadone exposure in utero developmental status at one and only years of ।
1	conditioned taste aversion as a function of age in mature male rats		conditioned taste aversion as a biological aging age in mature male rats	conditioned taste aversion as it function overall age in mature male rats
1	shifts toward risk in adults at three age levels		shifts toward blue in adults at three age levels	shifts toward risk among adults at three age levels
1	effect of age on levels of diazepam in plasma and brain of rats		effect of age on levels of diazepam in plasma and brain on offspring	effect of age on levels in diazepam in plasma and brains of rats
1	effects of age on the metabolism of thyroid hormones by rat brain tissue in vitro		effects of age on the metabolism of thyroid metabolism by rat fetal tissue in vitro	effects of age with the metabolism of thyroid hormones by rat brain research in vitro
1	effect of starvation and refeeding a high protein or high carbohydrate diet on lipid composition and glycogen content of rat livers in relation to age		effect of starvation and after a high protein or high carbohydrate food on lipid composition and glycogen content of rat livers in relation to fasting	effect of starvation for refeeding a high protein or lower carbohydrate diet on lipid composition and glycogen content in rat livers in relation to include
1	influence of adult age on the skeletal response to phosphate and estrogen in rats		influence of adult age on the skeletal tolerance to stimulation and estrogen in rats	influence during adult age on the skeletal response to phosphate and estrogen in females
1	age related histochemical and histological changes in the knee joint cartilage of c57b1 mice and their significance for the pathogenesis of osteoarthrosis i oxidative enzymes		age related biochemical and histological changes in the knee joint cartilage of c57b1 mice and new roles for the pathogenesis of osteoarthrosis i oxidative inflammation	age related histochemical and cellular changes in the knee joint cartilage on c57b1 mice and the significance for the synthesis of layer i oxidative enzymes
1	intimal thickening of human femoral arteries with special regard to elastin part 1 diffuse intimal thickening due to growth and age		intimal thickening of human femoral arteries with special exposure to elastin part 1 diffuse intimal thickening due to growth cycle disease	intimal thickening of human femoral arteries with special regard to muscle part 4 and intimal thickening due to growth and age
1	age related changes in oxygen consumption and the sdh activity of liver homogenate of male garden lizards effect of malonate and short term cold stress		age related changes in oxygen levels and the sdh activity of liver homogenate in ancient desert lizards effect of malonate and short term cold stress	age related changes regarding oxygen consumption and the sdh activity of liver homogenate of small garden lizards effect of malonate and prolonged term cold stress
1	age associated changes in deoxyglucose uptake in whole brain		age associated changes of deoxyglucose uptake by whole brain	age associated changes to oxygen uptake in whole brain
1	urate excretion in old age		urate exc in old age	urate excretion in bronze age
1	the structure of the spongy bone in lumbar vertebrae and the neck of the femur a comparative analysis of the age dependent remodelling process author s transl		the structure of the spongy bone in lumbar vertebrae and the matrix of the femur a matrix analysis and the age dependent remodelling process at s transl	general structure of the spongy bone within all vertebrae and the angle of the femur a comparative analysis of the age dependent remodelling process author s transl
1	changes in form and structure of vertebrae as a manifestation of mechanical loading author s transl		changes in form and integrity for vertebrae as a manifestation of mechanical loading author s transl	changes between form and structure of vertebrae as a manifestation to mechanical loading author s transl
1	atherosclerosis in the pediatric age with special reference to initiation progression and regression of atherosclerotic lesions		atherosclerosis in the pediatric age requires special attention to initiation progression and regression of atherosclerotic systems	atherosclerosis in the scientific community with special reference for initiation progression and regression of atherosclerotic lesions
1	adrenal reactivity to acth age changes in silver foxes inheriting different defensive behaviors		adrenal reactivity to acth age changes in silver foxes inheriting earlier defensive behaviours	adrenal reactivity and acth age changes in silver foxes express different defensive behaviors
1	fertility in women after age forty five		fertility in women after age forty in	fertility in women after nineteen forty five
1	vitamin d dependent calcium binding protein changes during gestation prenatal and postnatal development in rats		vitamin d dependent calcium binding protein changes during gestation time and postnatal development in mammals	vitamin k dependent calcium binding protein changes during gestation prenatal and postnatal outcomes in rats
1	pattern of age related bone loss in mandibles		pattern of calc related bone loss in mandibles	pattern of age related fat loss in mandibles
1	the influence of sex age and strain of chicken on liver biotin content		the influence of sex age / strain of tuberculosis on liver biotin content	the influence of chicken age or strain of chicken on liver biotin content
1	age differences on raven s coloured progressive matrices		age differences on raven raven coloured progressive matrices	age differences between raven s coloured progressive matrices
1	thyroxin binding globulin tbg radioimmunoassay normal patients results according to age and sex and in the cases of dysthyroidisms author s transl		thyroxin binding globulin tbg radioimmunoassay normal patients results outside of age and sex or particularly the cases of dysthyroidisms author s transl	thyroxin binding globulin tbg through normal patients results according to age and focal length in the cases of dysthyroidisms author s p
1	discrimination learning in horses effects of breed age and social dominance		discrimination maturity in horses effects influence breed age and social dominance	discrimination learning in horses effects of breed genetic and social status
1	normal cardiac output in relation to age and body size		normal cardiac output in relation to age / body size	overall cardiac output in relation to age and body size
1	age related response to tryptophan pyrrolase to 17 beta estradiol in the liver of female rats		age related response for tryptophan binding to 17 beta estradiol from the liver of female rats	and related response to tryptophan pyrrolase to 17 beta estradiol through whole liver of female rats
1	maturational changes related to dopamine in the effects of d amphetamine cocaine nicotine and strychnine on seizure susceptibility		maturational changes related to dopamine in the effects of d amphetamine cocaine salts or morphine on seizure susceptibility	maturational changes related to dopamine influence the effects of d amphetamine cocaine use and cigarettes on seizure and
1	age differences in the effect of glucagon on the metabolism of glucose precursors in perfused rat liver		age differences in the efficacy of glucagon on the metabolism of glucose compounds on perfused rat liver	age differences in serum levels of glucagon on the metabolism of glucose concentrate in perfused rat liver
1	a method for estimating the age of field collected female simulium damnosum s l diptera simuliidae		a method for estimating the age ± field collected at simulium verte s l diptera simuliidae	a treatment for estimating the age of field collected female included damnosum subgenus l diptera simuliidae
1	age sex and hemisphrere asymmetry differences induced by a concurrent memory processing task		age sex with height asymmetry differences induced by a concurrent memory processing task	age sex in hemisphrere are differences induced by a concurrent memory processing task
1	dimensional preferences in middle and old age		dimensional preferences in life and old age	dimensional preferences in middle and teen age
1	stimulus persistence and age		stimulus source and age	their persistence and age
1	hypothalamic pituitary function in the old irregularly cycling rat		hypothalamic pituitary function in single most irregularly cycling rat	hypothalamic pituitary problem in the old spanish cycling rat
1	age dependent changes in the sperm population and fertility in the male rat		age dependent changes in female sperm population and distribution in the male rat	age dependent changes in a sperm population and fertility in the small rat
1	age differences in dark interval threshold across the life span		age differences in dark interval threshold across the life cycles	age differences in dark interval threshold affect the life span
1	effects of age and other drugs on benzodiazepine kinetics		effects of age against other changes on benzodiazepine kinetics	effects of this after other drugs on benzodiazepine kinetics
1	diagnostic problems of tuberculosis in old age		diagnostic problems with tuberculosis in old age	diagnostic problems of health in old age
1	age related decrease in prostacyclin biosynthetic activity in rat aortic smooth muscle cells		age related decrease in prostacyclin biosynthetic activity in human embryonic smooth muscle cells	age related production of prostacyclin biosynthetic activity in rat aortic smooth muscle via
1	an analysis of blood transfusion of surgical patients by sex a question for the transfusion trigger		an analysis of blood transfusion of human patients by sex a question for each transfusion trigger	an analysis of blood transfusion of surgical patients by hand was question for the transfusion trigger
1	critical aortic coarctation patch aortoplasty in infants less than age 3 months		critical aortic insertion patch aortoplasty and infants less than age 3 months	critical aortic coarctation patch aortoplasty in infants longer than age 3 intra
1	dyspnea in 70 year old people		dyspnea in 70 year old male	dyspnea in 70 days old people
1	clinical features of schizophrenia with a malignant course in patients surviving into old age		clinical features underlying schizophrenia with a malignant course in patients surviving into middle age	clinical features of schizophrenia with a malignant course within tissues surviving into old age
1	age related changes in the carbohydrate and fat metabolic indices of female rats		age showed decrease in the carbohydrate and fat metabolic indices of female rats	age related changes in male carbohydrate and fat metabolic indices at female rats
1	age dependent avidin induction v changes on the level of post transcriptional modification		age dependent avidin induction v limit to the level of post transcriptional modification	age dependent avidin delta v changes on the level of post transcriptional activity
1	interaction of age and sex in sympathetic axon ingrowth into the hippocampus following septal afferent damage		interaction of age and sex in neural cortical ingrowth into the hippocampus following neuronal afferent damage	interaction between age and sex induce sympathetic axon ingrowth into the hippocampus following potential afferent damage
1	food restriction as a modulator of age related changes in serum lipids		food restriction as a modulator concerning age related changes in major lipids	food restriction as possible modulator of age related changes in serum on
1	iris heterochromia variations in form age changes sex dimorphism		iris heterochromia variations in physical age changes trans dimorphism	iris heterochromia variations in form age in seasonal dimorphism
1	serum lipid and lipoprotein fractions in 2 age groups of male rabbits		serum lipid and lipoprotein fractions over 2 control groups of male rabbits	serum lipid and lipoprotein development in 2 age groups of feeding rabbits
1	age differences in p3 reaction time associations		age differences in p3 reaction time tests	age differences in p3 reaction and associations
1	age related changes in auditory event related potentials		age related changes in auditory event related variables	age related effects in auditory event related potentials
1	age related auditory loss in the mongolian gerbil		age with weight loss in the mongolian gerbil	age related hair loss in the mongolian gerbil
1	age related changes in the auditory evoked brainstem potentials of albino and pigmented guinea pigs		age related changes in the model evoked brainstem potentials of monkeys and pigmented guinea pigs	age related shifts in the auditory evoked brainstem areas of albino and pigmented guinea pigs
1	age effect on dopamine and serotonin metabolite levels in cerebrospinal fluid		age effect upon dopamine the serotonin metabolite levels in cerebrospinal fluid	age effect on dopamine and its metabolite levels during cerebrospinal adult
1	immunoglobulin levels in children with celiac disease variations with age and diet		immunoglobulin levels in children with mitochondrial disease variations with age through diet	immunoglobulin levels in individuals with celiac disease variations with age and environmental
1	age related changes in neuronal rna content in rhesus monkeys macaca mulatta		age related changes in neuronal rna content in rhesus cells near mulatta	among related changes in neuronal rna content in rhesus monkeys for mulatta
1	age related distribution of serum immunoglobulin concentration in 1003 healthy children and adults		age and distribution of serum immunoglobulin concentration in 1003 healthy adolescents and adults	age base distribution of serum immunoglobulin concentration in 1003 healthy individuals and adults
1	age associated changes in initiation of ribonucleic acid synthesis in isolated rat liver nuclei		age associated changes molecular activity of ribonucleic acid synthesis in isolated rat liver nuclei	age associated changes in initiation of amino acid differentiation in isolated rat liver nuclei
1	age differences in the hormonal reaction of the adrenals and testes to stress exposure in monkeys		age differences in the hormonal reaction affecting the adrenals and Achilles to stress exposure in monkeys	age variation in the hormonal reaction of the eggs and testes to hiv exposure in monkeys
1	ontogenic drug studies in calves i age dependent salicylate levels and metabolism		ontogenic control studies in calves on age dependent salicylate levels and metabolism	ontogenic genes expression in calves i age dependent salicylate levels and metabolism
1	role of age related serum factors in the mechanism of interferon production		role of age influencing serum concentration in the mechanism of interferon production	role of age and serum factors in the mechanism of protein production
1	influence of age cigarette smoking and the oral contraceptive on plasma concentrations of clomipramine		influence of tobacco cigarette smoking and the occasional contraceptive on plasma concentrations of clomipramine	influence of age cigarette smoking and the oral connection to plasma concentrations of clomipramine
1	age related alterations of the proximal axon segment in lamina iiiab pyramidal cells of the human isocortex a golgi and fine structural study		age of alterations of anterior proximal frontal segment in lamina iiiab pyramidal cells of the human isocortex - golgi and fine structural study	age reduced presentation of the proximal axon segment in lamina to pyramidal cells of the human isocortex a mild and fine structural study
1	comparative roentgenographical study on the incidence of ossification of the posterior longitudinal ligament and other degenerative changes of the cervical spine among japanese koreans americans and germans author s transl		comparative roentgenographical study on acute incidence of ossification of large posterior spine ligament and related degenerative changes of the cervical spine among japanese koreans subjects and germans author s transl	comparative roentgenographical study on the incidence of ossification of the lateral longitudinal ligament to other inflammatory changes of the peripheral spine among japanese koreans americans and germans author s transl
1	control of gill reflex habituation and the rate of epsp decrement of l7 by a common source in the cns of aplysia		control of wave reflex symmetry via the control of epsp decrement of l7 by a common source in the cns of aplysia	control of gill reflex habituation and blocked arrest of epsp decrement of l7 by a common antigen in the cns of aplysia
1	effect of age on the detection rate in duchenne muscular dystrophy		effect of age on the detection rate in inherited muscular responses	difference of age of the detection rate in duchenne muscular dystrophy
1	histochemical and ultrastructural aspects of m vastus lateralis in sedentary old people age 65 89 years		histochemical and ultrastructural samples of the vastus lateralis in sedentary old people ages 65 89 years	histochemical and ultrastructural aspects of m d lateralis in sedentary old people age of 5 years
1	changes with age in the peripheral nerves of the rat an ultrastructural study		changes with age to the optic nerves of the rat an ultrastructural study	reduction with age in the cardiac nerves of the rat an ultrastructural study
1	effect of host age on the transplantation growth and radiation response of emt6 tumors		effect of nuclear age on the transplantation growth and radiation response among emt6 tumors	effect for host age on the transplantation growth and radiation response on emt6 tumors
1	reflex oral activity in decerebrate rats of different age		reflex oral activity for rat rats of different age	recommended oral activity in decerebrate rats of reasonable age
1	sex difference in serum calcitonin level in rats as related to feeding fasting and age		sex difference in serum calcitonin level in rats as related between feeding schedule and age	increased difference in serum calcitonin level in rats and related to feeding fasting and age
1	capacity of old versus young male rats to release thyrotropin tsh thyroxine t4 and triiodothyronine t3 in response to different stimuli		capacity for old versus young male rats to release 5 tsh thyroxine t4 and triiodothyronine h in response to certain stimuli	capacity of old versus young male rats to release thyrotropin with thyroxine alpha and triiodothyronine t3 triggers response to external stimuli
1	mouse c57bl ksj liver phosphofructokinase allosteric kinetics and age related changes in the genetically diabetic state		mouse c57bl ksj and phosphofructokinase allosteric kinetics and related related changes in the genetically diabetic rat	mouse mutant ksj observed variation allosteric kinetics and age risk changes in the genetically diabetic state
1	regulation of three forms of cytochrome p 450 and epoxide hydrolase in rat liver microsomes effects of age sex and induction		regulation of three forms of cytochrome p 450 and its hydrolase in rat liver by effects of age determination and induction	regulation of three forms of cytochrome p code and epoxide hydrolase in rat liver microsomes effects of genes sex determining induction
1	sexual differences in the development of plasma thyroxine levels in the embryo and young chick		sexual differences in the distribution of plasma glucose levels in the embryo and young chick	sexual differences in the development of plasma thyroxine levels in developing embryo and fertile chick
1	changes with age characterize circadian rhythm in telemetered core temperature of stroke prone rats		changes with age characterize circadian rhythm in telemetered core temperature of fat free rats	changes during age characterize circadian rhythm in telemetered core temperature in stroke prone rats
1	familial and individualized longitudinal autorhythmometry for 5 to 12 years and human age effects		familial and individualized longitudinal examination for 3 to 12 years and human age effects	one studies individualized longitudinal autorhythmometry for 7 to 12 years and human age effects
1	adult age differences in memory for sex of voice		adult age differences in memory from sex of voice	adult age differences in education for sex of voice
1	relationship of serum somatomedin like activity and fibroblast proliferative activity with age and growth in the rat		relationship of serum toxins like plasma and fibroblast proliferative activity with injury and growth in the rat	relationship on serum somatomedin like activity and fibroblast proliferative activity of age and disease in the rat
1	identification of lactate dehydrogenase elevating virus as the etiological agent of genetically restricted age dependent polioencephalomyelitis of mice		identification of lactate dehydrogenase elevating virus as the etiological agent of genetically restricted learning span allele of mice	identification of lactate dehydrogenase elevating virus as the etiological agent and maize based age dependent polioencephalomyelitis across mice
1	age related changes in the concentrations of cytosol receptors for sex steroid hormones in the hypothalamus and pituitary gland of the rat		age related changes in the concentrations of cytosol receptors using sex steroid hormones in the hypothalamus and pituitary gland within the mouse	age related changes in the role of cytosol receptors for sex steroid hormones in the hypothalamus and skin gland of human female
1	resting heartrate variability in man declines with age		resting heartrate numbers in man declines with age	resting behaviour variability in man declines with age
1	pharmacokinetic characteristics of salicylates in old animals		pharmacokinetic characteristics of juveniles and old animals	various characteristics of cocaine in old animals
1	acetylation and urinary excretion of norsulfazole in gastrointestinal disease patients of different age groups		acetylation or urinary excretion control enzymes in gastrointestinal disease patients of different age groups	acetylation after urinary excretion of norsulfazole during gastrointestinal disease patients of specific age groups
1	age and sex related variations of serum thyroxine binding globulin		age and sex related levels of serum calcium binding globulin	triple related sex related variations of serum thyroxine binding globulin
1	age related changes in central nervous system beta endorphin and acth		age related processes in central nervous system produce endorphin and acth	age related changes affect central nervous system beta endorphin and protein
1	morphological immunochemical and biochemical study of rabbit achilles tendon at various ages		morphological immunochemical and biochemical study of peripheral achilles tendon at various stages	morphological examination and biochemical study showed rabbit achilles tendon at various ages
1	urinary polyamine excretion in man i influence of sex and age		urinary polyamine excretion in man shows influence of sex and masculinity	urinary polyamine excretion in man i heard of sex at age
1	interaction of age and thyroid hormone status on na k atpase in rat renal cortex and liver		interaction of age and complement hormone status on na k atpase in rat renal cortex and retina	interaction of age and environmental hormone status on na novo atpase in rat renal cortex and liver
1	age dependent immunological parameters		age and immunological parameters	age determination immunological parameters
1	a strain survey of age dependent changes in antigen elimination antibody formation and tolerance		a strain survey of age dependent decline in antigen elimination antibody response and tolerance	new strain survey of age dependent changes in antigen elimination protein formation and tolerance
1	sex related variations in the frequency and characteristics of adverse drug reactions		sex related variations in relapse frequency and characteristics for adverse drug reactions	sex and variations in the frequency and characteristics of adverse drug risk
1	age changes at cerebral artery bifurcations and the pathogenesis of berry aneurysms		age changes at cerebral artery checkpoints and possible occurrence of berry aneurysms	age involved in cerebral artery bifurcations and the pathogenesis of berry aneurysms
1	sex difference of mercuric chloride induced renal tubular necrosis in rats from the aspect of sex differences in renal mercury concentration and sulfhydryl levels		sex difference of sodium chloride induced renal tubular necrosis for rats from the presence of sex differences in fasting mercury concentration and sulfhydryl levels	sex difference of mercuric chloride induced renal gall necrosis in rats from the basis of the differences in renal mercury concentration and blood levels
1	ultrastructural morphometric investigations on rat liver of young and adult rats after treatment with technical pentachlorophenol pcp		ultrastructural morphometric investigations on mouse feces from young and adult rats after treatment with technical pentachlorophenol pcp	ultrastructural morphometric investigations on rat liver of infant and adult animals after combination with technical pentachlorophenol pcp
1	age and susceptibility of swiss mice for mouse adenovirus strain fl		age and susceptibility on human mice for mouse adenovirus strain fl	age and susceptibility of swiss strains for mouse adenovirus t fl
1	influence of age on the vitamin e requirement for resolution of necrotizing myopathy		influence maternal age to the vitamin e requirement for resolution of necrotizing myopathy	influence of age on patient vitamin e requirement for resolution after necrotizing myopathy
1	age dependent changes in rat liver steroid hormone receptor proteins		age dependent changes in rat liver target hormone receptor proteins	time dependent changes in both liver steroid hormone receptor proteins
1	changes i superoxide dismutase activity and copper during development and ageing in the fruit fly drosophila melanogaster		changes i superoxide dismutase activity and copper during grow and ageing in the fruit grown mouse melanogaster	changes of and dismutase activity and copper mine development and ageing in the fruit fly drosophila melanogaster
1	molecular basis of age dependent changes in the activity of adenine nucleotide translocase		molecular basis of individual dependent changes in the activity of human nucleotide translocase	molecular profile of age dependent changes in the activity of inserted nucleotide translocase
1	stereological changes in the capillary network and nerve cells of the aging human brain		stereological changes in the capillary layer and nerve cells on the aging human brain	stereological changes in the capillary discs and cardiac cells of the aging human brain
1	morphometric studies on synapses of the cerebellar glomerulus the effect of centrophenoxine treatment in old rats		morphometric studies between synapses of the cerebellar glomerulus the effect of centrophenoxine treatment in skeletal bones	morphometric experiments on synapses of the cerebellar glomerulus the role of centrophenoxine treatment in rat rats
1	age dependent gene induction in quail oviduct x alterations on the post transcriptional level enzymic aspect		age dependent gene activation in quail oviduct x alterations on the post transcriptional dependent enzymic variable	age dependent gene induction in male oviduct x alterations on the low transcriptional level for aspect
1	models of the biological age of the rat i a factor model of age parameters		models of the biological age of the animal including a factor model of age parameters	models of one biological age beyond the rat i a factor model of age parameters
1	the effect of age and pentobarbitone tolerance on pentobarbitone depression of calcium 45 uptake by mouse brain synaptosomes		the effect of age and sugar tolerance on pentobarbitone depression of age 45 enriched by mouse brain synaptosomes	the effect of age and sleep tolerance on blood levels of calcium 45 uptake by mouse brain questions
1	age related changes in the kinetic properties of the acetyl coa carboxylase and phospholipid content of rat liver		age showed changes in the kinetic properties of the methyl coa complexes and phospholipid content of rat liver	age related changes in the kinetic properties of the activated coa will cause phospholipid content of rat liver
1	the influence of age alcohol consumption and body build on gonadal function in men		the influence of age alcohol consumption and body temperature on gonadal function from men	age influence of age alcohol consumption and drugs build on gonadal function in men
1	the effect of age on the pharmacokinetics of diazepam		the response with age on the pharmacokinetics of diazepam	the effect for age upon the pharmacokinetics of diazepam
1	survival under hypoxia age dependence and effect of cholinergic drugs		survival under advanced age dependence The effect of cholinergic drugs	survival under normal age dependence and treatment of cholinergic drugs
1	lymphocyte subpopulations in the thymus of sjl j mice age related alterations and the effect of spontaneous reticulum cell sarcoma development		lymphocyte subpopulations in the thymus of sjl j mice induced related alterations and the induction of spontaneous F cell receptor development	lymphocyte subpopulations in the thymus using sjl lab mice reported related alterations and the expression of spontaneous reticulum cell sarcoma development
1	age related changes in the sensitivity to vibration		age related difference in the sensitivity to vibration	age related changes in maternal sensitivity to vibration
1	age and changes in vocal jitter		age has changes in vocal jitter	modifications and changes in vocal jitter
1	intellectual differences of adult men related to age and physical fitness before and after an exercise program		intellectual differences for adult men related to nutrition and physical fitness before and after an exercise program	intellectual adaptations of adult men related to age and physical fitness before and after an exercise some
1	age related characteristics of thyroxine action on the cytochrome content in rat liver mitochondria and on body weight		age related characteristics of thyroxine action on the cytochrome content in rat liver mitochondria by rat muscle weight	age related characteristics of thyroxine action in protein cytochrome content from rat liver mitochondria and on body weight
1	altered hepatic microsomal metabolism of androstenedione as a function of age in mice		altered plasma microsomal metabolism and androstenedione as a function of age in mice	altered normal microsomal metabolism increased androstenedione as inverse function of age in mice
1	is weakness in old age due to muscle wasting		is weakness in old age due to oxygen wasting	is weakness in younger age due to muscle wasting
1	age related changes in extracellular materials in the inner wall of schlemm s canal		age related changes in extracellular materials in the inner membrane of schlemm s canal	age related effects in extracellular materials in cork inner wall of schlemm s canal
1	orthopaedic findings of the foot as related to age and body weight among women author s transl		orthopaedic findings from the foot as related to age to body weight among women author s transl	orthopaedic findings about the foot as related to age and body weight among names author ann transl
1	at prophylaxis of disturbance of the electrolyte and water metabolism age author s transl		at prophylaxis of disturbance of the electrolyte and water body age 1 s transl	at prophylaxis after disturbance of the electrolyte and water pressure age author s transl
1	starvation in the rat ii effect of age and obesity on protein sparing and fuel metabolism		starvation in the mod ii effect of age and obesity across protein sparing and fuel metabolism	starvation in the rat ii effect of age and obesity increase protein sparing factor fuel metabolism
1	effects of age and alcohol on psychomotor performance of men		effects of age and weight on psychomotor function of men	effects of age and alcohol on group performance with men
1	age related radio morphologic changes in the extremity muscles		age marker cortical morphologic changes in the extremity muscles	other related radio morphologic changes in the extremity ．
1	psychological changes from midlife to early old age implications for the maintenance of mental health		psychological changes from midlife to early old age implications for the maintenance of creative capacity	psychological changes from midlife to early old age implications for societal economics of mental health
1	mental health characteristics and acceptance rejection of old age		mental health awareness and acceptance rejection of old age	mental capacity characteristics and acceptance rejection of old age
1	sex differences in the response to apomorphine in rats		sex differences in sexual response to apomorphine in humans	sex variation in sexual response to apomorphine in rats
1	age related decrease in repair of oxidative damage to surface sulfhydryl groups on rat adipocytes		age related decrease in repair through oxidative bonds to surface sulfhydryl groups on rat adipocytes	has related decrease in repair of oxidative damage to many sulfhydryl groups on developing adipocytes
1	age related changes in dopamine lhrh and somatostatin in the rat hypothalamus		age related changes by dopamine lhrh and receptors in the rat hypothalamus	age and changes involving dopamine levels and somatostatin in the rat hypothalamus
1	localization of cellular changes within multimodal sensory regions in aged monkey brain possible implications for age related cognitive loss		localization of cellular factors within multimodal sensory regions into aged monkey brain possible implications for age related vision loss	localization of cellular changes within multimodal sensory structures in aged monkey have possible implications in age related cognitive loss
1	memory for verbal and spatial information as a function of age		memory for verbal and spatial information as a burden on age	memory for verbal to spatial information remains a function of age
1	the meaning and measurement of age identity		the meaning & measurement of age identity	• meaning and measurement of age identity
1	the effect of age on the ability of oocytes to synthesize rna and proteins during in vitro maturation		the role of age on the ability of cells efficiently synthesize rna and proteins during in vitro maturation	the effect include mutations on the ability of oocytes to synthesize rna and proteins during in situ maturation
1	age dependent variations in choline and ethanolamine phosphorylating activities of rodents		age dependent variations in lipid and glucose phosphorylating activities of rodents	age dependent control on choline and ethanolamine phosphorylating activities of rodents
1	age related changes in the cornea		age related changes in the weather	age related differences in the cornea
1	changes in vagal activity and response to muscarinic receptor agonists with age		changes in vagal secretion and tolerance to muscarinic receptor agonists with age	changes in vagal energy and reactions to muscarinic receptor agonists with age
1	dynamics of changes in the estradiol receptor content in the nuclear fraction of the hypothalamus of female rats during ontogenesis		dynamics of changes in the protein receptor content in the nuclear fraction of breast liver of female rats during ontogenesis	dynamics indicate changes in the estradiol receptor content in the reduced fraction of the hypothalamus of female rats early ontogenesis
1	antibodies against mycobacterium leprae antigen 7 from birth to 18 months of age an indicator of intra uterine infection in leprosy		antibodies against prostate leprae antigen detection from 8 to 18 months of age an indicator of acute uterine infection in leprosy	antibodies against mycobacterium leprae antigen 7 from 14 to 18 months of age and evaluation of intra uterine infection in leprosy
1	causes of age dependency of mammary tumour induction by carcinogens in rats		causes of age dependency of mammary tumour induction on carcinogens in humans	effects of vitamin dependency of mammary tumour induction by carcinogens in rats
1	the effect of age on the activity and molecular properties of human brain monoamine oxidase		the effect of diet on the activity or molecular properties of human brain monoamine oxidase	the effect of age on the activity and molecular changes by human brain monoamine oxidase
1	influence of ration physical form ruminal degradable nitrogen and age on rumen epithelial propionate and acetate transport and some enzymatic activities		influence by ration physical form ruminal degradable nitrogen and age on rumen epithelial metabolism and acetate metabolism induces some enzymatic activities	influence group ration physical form ruminal degradable nitrogen and age of rumen epithelial propionate and oxygen transport and some enzymatic genes
1	hematology of beta thalassemia trait age related developmental aspects and intrafamilial correlations		hematology of beta thalassemia trait age and developmental history and intrafamilial correlations	hematology the beta gene trait age related developmental aspects of intrafamilial correlations
1	kindling in developing rats variability of afterdischarge thresholds with age		kindling in developing rats shifts to afterdischarge thresholds with age	kindling in developing face variability with afterdischarge thresholds with age
1	increased ototoxicity in both young and old mice		increased ototoxicity in both mice or old mice	increased ototoxicity in both young and dead ।
1	comparative study on age related changes and atherosclerotic involvement of the coronary arteries of male and female subjects up to 40 years of age		comparative findings on age related changes and atherosclerotic involvement of the coronary arteries of male Caucasian bisexual subjects up to 40 years of age	comparative study on age related changes and parental involvement with the coronary arteries of male and female subjects up before 40 years of age
1	relation between age and respiratory response to inhaled carbon dioxide in healthy nigerians		relation between age and respiratory response to inhaled iron dioxide from healthy nigerians	correlation between metabolism and respiratory response to inhaled carbon dioxide in healthy nigerians
1	age peculiarities of the citrate pyruvate system functional in rat liver		age peculiarities describe the citrate pyruvate system functional on rat liver	age peculiarities of inorganic citrate pyruvate were functional in rat liver
1	a morphological study of the mouse subependymal layer from embryonic life to old age		a systematic study of the mouse subependymal layer from embryonic emergence to old age	a morphological study of the mouse subependymal layer from embryonic time to adulthood age
1	correlation analysis of free mammary gland stroma cells during age associated reorganization and spontaneous tumor development		correlation analysis of free mammary gland stroma cells during the associated reorganization on spontaneous tumor development	correlation analysis of free mammary gland stroma cells during age of reorganization toward spontaneous tumor development
1	age dependent synthesis of nucleic acids and proteins in the livers of different lines of rats		age vivo synthesis of nucleic acid and proteins in the livers of different lines of rats	chemical dependent synthesis of nucleic acids and proteins in the livers by different lines of rats
1	metabolic studies of n bases of phospholipids and long chain bases of sphingolipids in two weeks old mouse brain tissue in comparison with one month old mouse visceral tissues		metabolic studies of n bases of hormones and time chain bases of metabolites in two weeks old mouse brain tissue in comparison with one month in mouse visceral tissues	metabolic studies of n bases containing phospholipids and short chain bases of sphingolipids in two weeks old mouse brain tissue in combination with one month old male visceral tissues
1	circulating levels of pregnancy zone protein normal range and the influence of age and gender		circulating levels of danger zone beyond normal range and the influence of age and gender	circulating cancer in pregnancy zone protein normal range and the influence of age and gender
1	age related changes in the incorporation of 35s sulfate into two proteoglycan populations from human cartilage		age related changes in the incorporation six 35s genes into two cell populations from human cartilage	age related changes were the incorporation of 35s sulfate into two blood populations from human response
1	the effect of age and sex on bone density bone mineral content and cortical index		the effect of race and sex on bone density bone mineral content and cortical density	the effect of age toward sex on prostate density bone mineral content and cortical index
1	nucleus raphe dorsalis a morphometric golgi study in rats of three age groups		nucleus raphe From a morphometric golgi study in rats of three breeding groups	nucleus raphe dorsalis a morphometric population observed in rats of three age groups
1	the geometry of diarthrodial joints its physiologic maintenance and the possible significance of age related changes in geometry to load distribution and the development of osteoarthritis		the geometry of diarthrodial joints its physiologic properties and the possible response to age related changes in reference to load distribution and the development of osteoarthritis	the positioning of diarthrodial joints enables physiologic maintenance in the possible consequence of age related changes in geometry to load distribution and the development of osteoarthritis
1	comparison of specific activities of enzymes from young and old dogs and mice		comparison of specific activities or enzymes from new and old dogs and mice	comparison of specific activities of enzymes from young versus old dogs and ．
1	age related glycogen changes in bruchids		age related glycogen changes on bruchids	age related population changes of bruchids
1	energy and protein metabolism in ewes as influenced by age and dietary protein calorie ratio		energy and mass metabolism in ewes as influenced by age ± dietary protein calorie ratio	energy and protein metabolism in ewes as influenced about age and dietary protein density ratio
1	comparative effects of age and sedation on sinus node automaticity and atrioventricular conduction		comparative effects of age of sedation on sinus node volume and atrioventricular displacement	comparative effects for age and experience on sinus area automaticity and atrioventricular conduction
1	age related differences for motion sickness in the rat		age related differences for motion sickness among the rat	age related differences for motion sickness inside the rat
1	age differences in acoustic and semantic recognition memory		age differences in acoustic and semantic recognition language	age differences in acoustic and semantic search memory
1	age differences in memory as a function of depth of processing		age differences in memory as a percentage greater depth of processing	age differences in use as a function of degree of processing
1	effect of age on visual functions		effect from age on visual functions	effect of age upon visual functions
1	age differences in the duration of mating period of female rhesus monkeys		age differences in the duration of mating period in juvenile rhesus monkeys	age differences in their times of mating period of female rhesus monkeys
1	effects of age and dietary restriction on the kidney glomeruli of mice observations by scanning electron microscopy		effects of age and dietary restriction to the kidney mass of mice observations by scanning electron microscopy	changes of age and dietary restriction on the kidney glomeruli from mice observations by scanning electron microscopy
1	thyroid hormone carbohydrate interaction in the rat correlation between age related reductions in the inducibility of hepatic malic enzyme by triiodo l thyronine and a high carbohydrate fat free diet		thyroid hormone carbohydrate interaction and the rat correlation on age related reductions in the inducibility of this malic enzyme by low l thyronine and a high carbohydrate fat free diet	stress hormone carbohydrate interaction in the rat correlation between age related alterations in the inducibility of hepatic membrane enzyme inhibitors triiodo l thyronine and a high acid fat free diet
1	age dependent changes in fsh responsive adenylyl cyclase and fsh binding in rat testes		age shows changes in fsh responsive adenylyl cyclase and fsh activity in rat detection	age dependent changes in fsh responsive adenylyl acids and fsh expression in healthy testes
1	specific and nonspecific immune factors in dental plaque fluid and saliva from young and old populations		specific of nonspecific immune factors in dental root fluid and saliva from young and old populations	specific and nonspecific immune factors in dental plaque fluid and saliva from new or old populations
1	a comparative morphometric analysis of the component tissues of the urethra in young and old female c57bl icrfat mice		a comparative morphometric profile of the component tissues of the liver for young and old female c57bl icrfat mice	a comparative morphometric survey of the hollow tissues of the urethra in young and old female c57bl icrfat...
1	age changes on bone size and mass in two strains of senescent rats		age changes on bone size and longevity in two generations of senescent rats	age changes on coat size and mass in two strains as senescent rats
1	a primate model for age and host response to genital herpetic infection determinants of latency		a primate model for infection and host response to various herpetic infection determinants of latency	a primate model studies age and host response to early herpetic infection determinants maternal latency
1	age related changes in processing explicit and implicit language		age related changes in processing explicit & implicit language	age related changes in reading explicit and implicit language
1	effects of age on long term memory retention of fixed interval responding		effects over age on medium term memory retention of fixed interval responding	effects of age on long term memory retention of sleep interval ．
1	age related facilitation in recall following semantic processing		age related facilitation in recall on semantic processing	age related facilitation in recall the language processing
1	on the locus of age differences in visual information processing		on the locus for age differences for visual information processing	on the locus group age differences in visual information processing
1	age related pigmentation changes in the coats of allophenic mice		age related pigmentation changes in the offspring of these mice	age related motion changes throughout the coats of allophenic mice
1	lack of age associated immune dysfunction in mucosal associated lymph nodes		lack in age associated immune responses in mucosal associated lymph nodes	lack of age associated immune complex in mucosal or lymph nodes
1	age related changes in oxygen consumption by guinea pig paramedian cortex		age related changes in oxygen consumption by guinea blood paramedian functions	the related changes in oxygen consumption by guinea pig paramedian negative
1	influence of age on the discrimination of barium in comparison with strontium during their incorporation into compact bone		influence of age on the discrimination of barium in combination with strontium on their incorporation into compact metals	influence of age the temperature discrimination of barium in comparison without strontium during their incorporation into compact bone
1	age dependent changes in esterases of callosobruchus maculatus fab bruchidae coleoptera		age dependent shifts in esterases of sugars in fab bruchidae coleoptera	age dependent changes in morphology of subspecies maculatus in bruchidae coleoptera
1	serum digoxin concentration and age		serum for concentration and age	serum body concentration and age
1	life span age trends in laterality		life to age trends in laterality	life with age trends in laterality
1	influence of sex and age on the biological half life of cadmium in mice		influence of sex and age on the biological organic life of cadmium in general	influence of sex of age on the biological half life under cadmium in mice
1	further observations on age induced changes of cerebral arteries in rats an electron microscopic study		further observations on age induced changes of cerebral fluid from rats an electron microscopic study	further observations shown age induced changes of cerebral arteries in rats in electron microscopic study
1	changes in the content of riboflavin and its coenzyme in tissues during the aging of rats		changes in the content of riboflavin as its coenzyme within tissues during natural aging of rats	changes from high content of riboflavin over its coenzyme in tissues during the aging of rats
1	results of operation for obstructive hypertrophic cardiomyopathy in the elderly septal myotomy and myectomy in 20 patients 65 years of age or older		results of assessment for obstructive hypertrophic cardiomyopathy in the elderly septal myotomy and infection in 20 patients 18 years of old or older	results of operation for obstructive optic cardiomyopathy in 15 elderly septal myotomy and myectomy in 20 patients 65 years of service or above
1	age related progress among children with severe learning difficulties		age related progress among children with specific learning difficulties	age related progress from children with severe learning difficulties
1	age related changes of serum 5alpha androstane 3alpha 17beta diol in normal men		age related changes of serum 5alpha androstane 3alpha 17beta diol across young men	age related conversion of serum 5alpha androstane 3alpha to normal in normal men
1	the influence of age height and weight on the bone mineral content of lumbar vertebrae		the influence upon age height and weight over the bone mineral content of lumbar vertebrae	the influence of age height plus weight influences the bone mineral content of lumbar vertebrae
1	age related changes in the degradation of thyrotrophin releasing hormone by human and rat serum		age related changes in the degradation of alpha 2 hormone by human and rat serum	age related changes in the degradation of energy releasing hormone by human and rat with
1	age strain interrelations in lipid metabolism of rats		age strain interrelations in lipid metabolism of offspring	age strain change in lipid content of rats
1	postnatal development and sex differences in hepatic phosphatidate phosphohydrolase activity in the rat		postnatal development and subsequent differences in hepatic phosphatidate phosphohydrolase activity for the rat	postnatal development and sex differences in hepatic phosphatidate production pathways among the rat
1	differences in mitogenic responses of murine t cells to two distinct phytohemagglutinin pha subcomponents		differences in mitogenic responses of murine t cells from 3 distinct phytohemagglutinin pha subcomponents	differences in mitogenic responses in murine t cells includes three distinct phytohemagglutinin pha subcomponents
1	reasons for eliminating the age 60 regulation for airline pilots		reasons toward eliminating the age 60 regulation for USAF pilots	suggestions for eliminating the age 60 regulation for airline pilots
1	age dependence of social learning processes author s transl		age dependence of social learning processes author s review	age dependence of social learning processes author s t
1	age related quantitative changes in enzyme activities of rat brain		age related quantitative changes in enzyme activities of our brain	age related quantitative changes in enzyme activities of normal brain
1	the influence of age on the hypothalamo neurohypophyseal system of the mouse a quantitative ultrastructural analysis of the posterior pituitary		the influence of age on the hypothalamo neurohypophyseal system In the mouse a quantitative anatomical analysis about the posterior pituitary	the influence for age on the normal respiratory system of the mouse a quantitative ultrastructural analysis of animal posterior pituitary
1	susceptibility of mice to rotavirus infection effects of age and administration of corticosteroids		susceptibility of mice to CNS infection effects by age after administration of corticosteroids	connection of mice to rotavirus associated effects of age and administration of medications
1	longitudinal changes in rigidity in old age		longitudinal changes in rigidity with old age	longitudinal alterations in rigidity in old age
1	intelligence or relevant knowledge as a prerequisite for strategies in environmental management in old age		intelligence or relevant knowledge as a prerequisite for strategies in environmental management in such environments	intelligence or management knowledge was a prerequisite for strategies in environmental management in old age
1	the nervous system and old age		the nervous system and information age	the nervous habit and old age
1	age related changes in very low density lipoprotein metabolism in normal rats		age related changes with a low density lipoprotein metabolism in normal rats	age related mutations in very low density lipoprotein metabolism affect normal rats
1	creatine kinase isozyme transition in chicks with hereditary muscular dystrophy		creatine kinase isozyme transition in chicks undergoing multiple muscular dystrophy	creatine kinase slow transition in chicks of hereditary muscular dystrophy
1	blood pressure in the child and the adolescent effect of age sex height weight and heart rate		blood pressure in the child and the net effect of having sex height weight and heart rate	blood pressure in the child and the adolescent effect of age sex height weight with heart plus
1	regional changes in phenylethanolamine n methyltransferase of rat brain during development		regional shifts in phenylethanolamine n methyltransferase of rat brain during treatment	rapid changes in phenylethanolamine n methyltransferase of rat brain during activation
2	studies on the fine structure of the mammalian testis i differentiation of the spermatids in the cat felis domestica		studies on the fine structure of the mammalian testis i differentiation in modern spermatids in the cat fel domestica	reports on the fine structure of the mammalian population i differentiation of the spermatids in the genus felis domestica
2	convulsant drug action on neuronally isolated cerebral cortex		convulsant drug action on neuronally specific cerebral receptors	convulsant tremor action on normally isolated cerebral cortex
2	estrogen sensitive neurons and sexual behavior in female cats		estrogen sensitive neurons and mating behavior in female cats	male sensitive neurons and sexual behavior in female cats
2	postsynaptic potentials and spike patterns during augmenting responses in cat s motor cortex		postsynaptic potentials and spike patterns during synaptic responses in 7 s motor cortex	postsynaptic potentials and spike patterns during repeated responses in cat specific motor cortex
2	the effects of choline and other factors on the release of acetylcholine from the stimulated perfused superior cervical ganglion of the cat		the concentration of choline and other factors on the release of acetylcholine from the stimulated anterior superior spinal ganglion of the cat	the effects at choline and other factors on the release on acetylcholine from the stimulated right superior cervical ganglion of the cat
2	visual motion detection in the cat		visual pressure detection in the cat	visual motion detection in bengal cat
2	reduction of dimethylsulfoxide to dimethylsulfide in the cat		reduction of resistance to NAD in the cat	conversion of dimethylsulfoxide to dimethylsulfide in the process
2	post tetanic repetitive activity in the cat soleus nerve its origin course and mechanism of generation		post tetanic repetitive movement in the small soleus nerve its origin course and mechanism of generation	post tetanic repetitive activity in the cat soleus nerve its intended course and mechanism of exercise
2	attack elicited by stimulation of the thalamus of cats		attack elicited immediate action of the thalamus of cats	response elicited by stimulation of the thalamus is cats
2	midbrain hemisection effect on cortical acetylcholine in the cat		midbrain hemisection Results on cortical acetylcholine of the cat	midbrain would effect the cortical acetylcholine in the cat
2	electrophysiology of the fetal spinal cord i action potentials of the motoneuron		electrophysiology of the spinal spinal fluid i action potentials of the motoneuron	electrophysiology of the fetal spinal nucleus i action potentials at the motoneuron
2	electrophysiology of the fetal spinal cord ii interaction among peripheral inputs and recurrent inhibition		electrophysiology of the cervical spinal cord ii interaction among peripheral cells and recurrent inhibition	electrophysiology of the upper spinal cord ii interaction on peripheral inputs and recurrent inhibition
2	the responses to tyramine of the normal and denervated nictitating membrane of the cat analysis of the mechanisms and sites of action		the responses to tyramine of the normal and denervated nictitating membrane is the cat analysis of the mechanisms and sites to activation	the responses to stimulation of the normal and denervated nictitating membrane of the skin analysis of the mechanisms with sites of action
2	activating and synchronizing centers in cat brain electroencephalograms after lesions		activating and synchronizing centers using cat brain electroencephalograms of lesions	activating and synchronizing information in cat brain electroencephalograms for lesions
2	prolonged excitation in the visual cortex of the cat		prolonged excitation with the visual cortex of the eye	prolonged excitation through the frontal cortex of the cat
2	nicotine effect on the sleep cycle of the cat		nicotine baths on the sleep cycle of the cat	nicotine effect on the sleep cycle of the liver
2	histological evidence against the view that the cat s optic nerve contains centrifugal fibres		histological evidence against a view that the neuron s optic nerve contains centrifugal fibres	histological evidence against the assumption that the mast s optic nerve contains centrifugal fibres
2	somatic sensory cortical projection areas excited y tactile stimulation of the cat a triple representation		somatic sensory cortical projection areas excited y C stimulation of the cat a triple dip	somatic auditory cortical projection areas excited through tactile stimulation of the cat a triple representation
2	the distribution of cholinesterases in the cat carotid body		the passage of cholinesterases through the cat carotid body	the distribution of cholinesterases in the cat tail a
2	background and evoked activity in the auditory pathway effects of noise shock pairing		background and evoked activity in the secondary pathway effects of noise shock Edit	background and evoked activity of the auditory pathway effects from noise shock pairing
2	anteroventral cochlear nucleus wave forms of extracellularly recorded spike potentials		anteroventral cochlear nucleus wave length of extracellularly recorded spike numbers	anteroventral cochlear potential wave forms of extracellularly induced spike potentials
2	the reflex response to sinusoidal stretching of soleus in the decerebrate cat		the reflex response after sinusoidal stretching / soleus in the decerebrate cat	see reflex response to sinusoidal stretching of soleus in another decerebrate cat
2	organization of neurones in the cat cerebral cortex that are influenced from group i muscle afferents		organization of neurones throughout the cat cerebral cortex that are influenced on group i muscle afferents	differentiation of neurones in the cat cerebral cortex may are influenced from group i muscle afferents
2	asphyxial potentials of spinal grey matter and of ventral and dorsal roots		asphyxial growth of spinal grey matter out of ventral and dorsal roots	asphyxial potentials of surrounding grey matter and of ventral and spinal roots
2	vesico somatic reflexes in the chronic spinal cat		vesico cat reflexes in A chronic spinal cat	vesico of reflexes in healthy chronic spinal cat
2	intracellular recording from cat spinal motoneurones during acute asphyxia		intracellular recording for mitochondrial spinal motoneurones during acute asphyxia	intracellular recording from healthy spinal motoneurones cause acute asphyxia
2	intracellular recording from spinal motoneurones in cats with post asphyxial rigidity		intracellular RNA from spinal motoneurones among cats with post asphyxial rigidity	functional recording from spinal motoneurones in cats involves post asphyxial rigidity
2	excretion of the glucuronide of thyroxine in cat bile		excretion at the glucuronide of thyroxine per cat bile	reduction of the component of thyroxine in cat bile
2	facilitation electrical response enhanced by conditional excitation of cerebral cortex		facilitation electrical currents initiated by conditional excitation of cerebral cortex	facilitation electrical response enhanced by conditional inhibition of cerebral inhibition
2	synaptic noise as a source of variability in the interval between action potentials		synaptic noise offers a source of variability in the interval between diffusion potentials	synaptic responses as a source of variability in the interval from action potentials
2	excitation of afferent cardiac sympathetic nerve fibres during myocardial ischaemia		excitation of afferent cardiac crest nerve fibres during myocardial transfer	excitation through afferent cardiac sympathetic nerve fibres during myocardial heartbeat
2	acetylcholine sensitivity of cerebellar neurones in the cat		acetylcholine sensitivity regulates cerebellar neurones across the cat	acetylcholine sensitivity of cerebellar receptors in the bladder
2	learning set formation by mink ferrets skunks and cats		learning set corrected by mink on skunks and cats	learning and formation by mink mountain skunks and cats
2	input resistance electrical excitability and size of ventral horn cells in cat spinal cord		input of electrical excitability and size of ventral horn cells in cat vocal cord	input evidence regarding excitability and size of ventral horn cells in cat spinal cord
2	specialized receptive fields of the cat s retina		specialized receptive fields of the pupil s retina	specialized receptive fields of the model s retina
2	the action of dopamine on neurones of the caudate nucleus		the action of dopamine upon neurones of the caudate axis	experimental effect of dopamine on neurones of the caudate nucleus
2	an analysis of spontaneous impulse activity of units in the striate cortex of unrestrained cats		an analysis of spontaneous impulse activity of dogs towards the striate cortex of unrestrained cats	an analysis of spontaneous impulse transmission of units in the striate cortex of unrestrained ।
2	the effects of suxamethonium and acetylcholine on the behaviour of cat muscle spindles during dynamics stretching and during fusimotor stimulation		the effects of phosphorus and lithium on the behaviour of cat muscle spindles during dynamics relaxation and during fusimotor stimulation	the effects of suxamethonium and potassium on the behaviour of cat and spindles of the stretching and during fusimotor stimulation
2	the release of acetylcholine from the spinal cord of the cat by antidromic stimulation of motor nerves		the extraction of acetylcholine from the spinal cord of the mice with antidromic stimulation of motor nerves	the release to acetylcholine from the spinal cortex of exercise cat by antidromic stimulation of motor nerves
2	the effects of acute haemorrhage on respiration in the cat		the effects of acute dehydration affecting respiration in the cat	genetic consequences of acute haemorrhage on respiration in the cat
2	algebraical summation in synaptic activation of motoneurones firing within the primary range to injected currents		algebraical increase in energy activation of motoneurones firing within the primary range of injected currents	algebraical summation is an activation of neurons firing within the primary range to injected currents
2	the effect of thyrocalcitonin on blood bone calcium equilibrium in the perfused tibia of the cat		the influence of thyrocalcitonin on blood bone calcium equilibrium and the perfused liver of the cat	direct effect of pressure on blood during calcium equilibrium in the perfused tibia of the cat
2	visual receptive fields in the cat s retina complications		visual field fields in the cat s retina complications	visual receptive fields in the cat and retina ।
2	glial responses to degenerating cerebellar cortico nuclear pathways in the cat		glial responses to active cerebellar cortico nuclear pathways inside the cat	glial linked to spontaneous cerebellar cortico nuclear fusion in the cat
2	sleep suppression of rapid eye movement phase in the cat after electroconvulsive shock		sleep suppression after rapid eye movement phase in the cat after electric shock	sleep suppression of rapid eye movement regeneration in the blood after electroconvulsive shock
2	a study of cholinoceptive cells in the lateral geniculate nucleus		a study of model cells within the lateral geniculate nucleus	a study of cholinoceptive activities in the lateral cell nucleus
2	receptive fields in the cat retina a new type		receptive fields find the cat retina a new type	voltage fields in the cat retina a a type
2	control of somatosensory input by cerebral cortex		control of somatosensory input by frontal cortex	control of somatosensory regions by posterior cortex
2	control of sensory fields by stimulation of hypothalamus		control of sensory fields by induction of hypothalamus	failure of sensory organs by stimulation of hypothalamus
2	effects of changes in po2 pco2 and ph on the total vascular resistance of perfused cat kidneys		effects of changes in po2 t and ph of the total vascular resistance of perfused developed kidneys	analysis of changes in serum pco2 and ph on improve total vascular resistance of perfused cat kidneys
2	ascending and descending cholinergic fibers in cat spinal cord histochemical evidence		ascending and descending cholinergic components in cat spinal fusion histochemical evidence	ascending and descending cholinergic fibers in cat and cord histochemical disorders
2	interaction of cortex and superior colliculus in mediation of visually guided behavior in the cat		interaction of cortex and superior colliculus in mediation of visually intelligent vision in the cat	control of cortex and superior colliculus in mediation of visually guided behavior in conditioned cat
2	inferior olive of the cat intracellular recording		inferior processes as the cat intracellular recording	inferior aspect of the cat intracellular recording
2	origin of synaptic noise		origin of this noise	origin of electrical noise
2	cilia formation in the adult cat brain after pargyline treatment		cilia formation in the neural host brain after pargyline treatment	cilia formation in the wild cat brain underwent pargyline treatment
2	oxygen tension changes evoked in the brain by visual stimulation		oxygen tension changes evoked outside stimulated brain by visual stimulation	oxygen tension changes occurs in the brain by visual processes
2	binocularly driven neurons in visual cortex of split chiasm cats		binocularly driven neurons A visual study of split chiasm cats	binocularly driven neurons involved in cortex of split chiasm cats
2	an inhibitory process in the cerebral cortex		an inhibitory process in the amygdala cortex	an inhibitory process in the auditory cortex
2	dissociation of the visual placing response into elicited and guided components		dissociation of the visual placing stimulus into elicited but guided components	development of the visual placing process into elicited and guided components
2	responses in the inferior olive to stimulation of the cerebellar and cerebral cortices in the cat		responses in the inferior olive to stimulation of all spinal and cerebral cortices in the cat	responses in the inferior regions to stimulation of lesser cerebellar and cerebral cortices in the region
2	the laminar organization of dorsal horn and effects of descending impulses		the cellular organization of dorsal cells and effects of descending impulses	the fine organization of dorsal horn formation effects of descending impulses
2	somatic afferent input to posterior thalamic neurones and their axon projection to the cerebral cortex in the cat		somatic afferent input to posterior thalamic neurones and their axon projection to central cerebral cortex in mouse brain	both afferent input to posterior multiple neurones and their axon projection to upper cerebral cortex in the cat
2	activity of cells in the lateral vestibular nucleus as a function of head position		activity of cells from the lateral vestibular nucleus as a function of head size	activity of cells in adjacent lateral vestibular cavity as a function of head position
2	thalamic projection of muscle nerve afferents in the cat		thalamic projection of soluble fiber afferents in the cat	thalamic projection for longitudinal nerve afferents in the cat
2	disuse in the lateral geniculate nucleus of the cat		disuse in the lateral geniculate nucleus on human cat	disuse on the lateral geniculate nucleus of red cat
2	release by tubocurarine of dopamine and homovanillic acid from the superfused caudate nucleus		release by tubocurarine of steroids and homovanillic enzymes from the superfused mouse nucleus	release of tubocurarine of dopamine and blood fragments from the superfused caudate nucleus
2	thin layer chromatography of 1 dimethylaminonaphthalene 5 sulphonyl derivatives of amino acids present in superfusates of cat cerebral cortex		thin layer chromatography of 1 to 5 sulphonyl derivatives of amino acid present in superfusates covering cat reproductive cortex	thin layer consists of compounds dimethylaminonaphthalene 5 and derivatives of amino acids present in superfusates in cat cerebral cortex
2	effect on temperature of 5 hydroxytryptamine injected into the cerebral ventricles of cats		effect response temperature of 5 hydroxytryptamine injected into the lower ventricles of cats	effect a temperature of 5 seconds injected into the cerebral ventricles of cats
2	site of origin of the abnormal discharge in the electrocorticogram produced by tubocurarine perfused through the anterior horn of a lateral ventricle		site of origin in the abnormal discharge of the electrocorticogram produced by tubocurarine perfused through the blood horn in a lateral ventricle	site of origin of the specific discharge is the electrocorticogram produced by tubocurarine perfused through an anterior horn of a third ventricle
2	an afferent pathway for the selective release of vasopressin in response to carotid occlusion and haemorrhage in the cat		an independent mechanism for the selective release of vasopressin in response in carotid toxicity and haemorrhage in the cat	an afferent device for the selective release for vasopressin in response to carotid occlusion and activation in a cat
2	vestibular cochlear and trigeminal projections to the cortex in the anterior suprasylvian sulcus of the cat		vestibular localization and diffuse projections to the cortex in the anterior suprasylvian sulcus on the cat	vestibular junction and trigeminal projections to the cortex in the large suprasylvian sulcus of the brain
2	responses of the pyramidal tract to stimulation of the baboon s motor cortex		responses of the pyramidal tract to stimulation of the baboon central cerebral cortex	responses for the electrical tract to stimulation of the baboon s motor cortex
2	cerebral synaptic transmission and behavioral effects of dimethoxyphenylethylamine a potential psychotogen		cerebral synaptic transmission during behavioral effects of cortisol is potential psychotogen	improved synaptic transmission with behavioral effects of dimethoxyphenylethylamine a mixed psychotogen
2	temporal relation between long lasting aftercontractions and action potentials in cat papillary muscles		temporal relation in long lasting aftercontractions and pain potentials in cat papillary muscles	and relation between long lasting aftercontractions and the potentials in cat papillary muscles
2	somatosensory thalamic neurons effects of cortical depression		somatosensory thalamic neurons effects by cortical neurons	somatosensory thalamic neurons effects influence childhood depression
2	visual form discrimination after removal of the visual cortex in cats		visual form discrimination involves removal of the visual cortex into cats	visual signal discrimination after removal of the visual field in cats
2	dna content of neurons in the cat hippocampus		dna content of neurons coding the cat hippocampus	dna study of neurons in the rat hippocampus
2	termination and functional organization of the dorsal spino olivocerebellar path		termination and functional organization of dorsal dorsal spino olivocerebellar skeleton	termination and functional organization of the coordination complex olivocerebellar path
2	three factors limiting the reliable detection of light by retinal ganglion cells of the cat		three factors limiting the reliable acquisition of light by retinal ganglion cells of our cat	three factors limiting the reliable detection of light by retinal ganglion cells stimulating the heart
2	effects of nicotine on electrocortical activity and acetylcholine release from the cat cerebral cortex		effects of nicotine on electrocortical activity and acetylcholine release by a cat cerebral cortex	dependent of nicotine on electrocortical activity and acetylcholine release from the major body cortex
2	gallamine flaxedil and synaptic transmission in the spinal cord		gallamine concentration and synaptic transmission through the spinal cord	associated flaxedil and synaptic transmission in the spinal fields
2	projection to cerebral cortex of group i muscle afferents from the cat s hind limb		projection to the cortex A group i muscle afferents from the cat s hind limb	projection to cerebral cavity of group i muscle afferents from on cat s hind limb
2	the projection of splanchnic afferents on the cerebellum of the cat		the projection of sensory afferents on to cerebellum of the cat	the projection of splanchnic plates on this cerebellum of the cat
2	visual area of the lateral suprasylvian gyrus clare bishop area of the cat		visual area of frontal lateral suprasylvian gyrus clare bishop area of the tongue	smooth area of the lateral compound gyrus clare bishop area of the cat
2	motor effects of copper in the caudate nucleus reversible lesions with ion exchange resin beads		motor effects of copper in the cell nucleus on lesions with ion exchange resin beads	motor effects of antigen against the caudate nucleus reversible lesions with ion exchange resin beads
2	a quantitative analysis of the responses of certain dorsal horn neurones to mechanical stimulation of the large foot pad in cats		a quantitative analysis of the responses per certain dorsal horn neurones to mechanical motions of the large foot claw in cats	a quantitative analysis of the responses to single dorsal horn neurones to mechanical stimulation of each large foot pad in cats
2	extraocular muscle afferents to the cerebellum of the cat		extraocular muscle afferents to the hippocampus Edit the cat	extraocular muscle afferents to behind cerebellum for the cat
2	responses evoked in the cerebellar cortex by stimulation of the caudate nucleus in the cat		responses evoked into the cerebellar cortex by stimulation to the superior nucleus in the cat	responses evoked in the cerebellar cortex include stimulation on the cell nucleus in the cat
2	a reappraisal of reflex stepping in the cat		a reappraisal of reflex clocks in the cat	and reappraisal of reflex stepping upon the cat
2	quantitative aspects of sensitivity and summation in the cat retina		quantitative aspects of sensitivity data summation for the cat retina	some aspects of sensitivity and summation in the cat center
2	kinins beta adrenergic receptors and functional vasodilatation in the submaxillary gland of the cat		kinins beta adrenergic receptors and functional vasodilatation of maternal submaxillary gland of the prostate	patients with adrenergic receptors have functional vasodilatation in the submaxillary gland of the cat
2	3h nicotine in cat superior cervical and nodose ganglia after close arterial injection in vivo		3h nicotine in cat superior cervical and nodose ganglia after close arterial feeding in 2009	3h nicotine receptors free superior cervical and nodose ganglia after close arterial injection in vivo
2	group ia synaptic input to fast and slow twitch motor units of cat triceps surae		group ia synaptic injury to fast and slow twitch motor units of cat triceps neuron	group 6 provide input to fast and slow twitch motor units of cat triceps surae
2	athetoid and choreiform hyperkinesias produced by caudate lesions in the cat		athetoid and choreiform hyperkinesias produced by caudate saliva from the cat	athetoid and choreiform hyperkinesias produced of caudate nucleus in the cat
2	acetylcholine facilitation atropine block of synaptic excitation of cortical neurons		acetylcholine facilitation atropine block involving cortical excitation of cortical neurons	acetylcholine facilitation occurs reduction of synaptic excitation of cortical functions
2	preserved vagal visceromotor function following destruction of the dorsal motor nucleus		preserved vagal visceromotor function following fixation of the dorsal motor fibers	preserved vagal visceromotor function following evolution of the mammalian motor nucleus
2	dorsal column projection of fibres from the cat knee joint		dorsal column projection of knee from lateral cat knee joint	dorsal root projection of fibres of the cat knee joint
2	effect of barbiturates on quantal synaptic transmission in spinal motoneurones		effect for barbiturates on neuronal synaptic transmission in spinal motoneurones	effect 2 barbiturates on basal synaptic transmission in spinal motoneurones
2	glycine in the spinal cord of cats with local tetanus rigidity		glycine in excess spinal cord inside cats with local tetanus rigidity	glycine in the muscular cord of cats with multiple tetanus rigidity
2	opponent color cells in the cat lateral geniculate nucleus		opponent color cells – the cat lateral neuron nucleus	opponent color cells in the cat lateral geniculate zone
2	non linear summation of unit synaptic potentials in spinal motoneurones of the cat		non linear patterns of unit synaptic potentials in spinal motoneurones of the hippocampus	non finite summation of unit synaptic potentials in individual motoneurones of the cat
2	analysis of synaptic efficacy in spinal motoneurones from quantum aspects		analysis of synaptic localization in spinal paralysis from quantum aspects	test of synaptic efficacy by spinal motoneurones from quantum aspects
2	neuromuscular contacts in intracranial arteries of the cat		neuromuscular vessels in intracranial arteries of the breast	neuromuscular junction in intracranial arteries of cave cat
2	the spatial selectivity of the visual cells of the cat		the spatial selectivity of individual visual cells of our cat	the visual selectivity of the visual property of the cat
2	excitatory postsynaptic potential and monosynaptic reflex discharge of spinal motoneurons during anoxic insult		excitatory postsynaptic potential and sympathetic reflex discharge in spinal motoneurons by anoxic insult	excitatory postsynaptic potential or monosynaptic reflex activation of spinal motoneurons during acute insult
2	properties of cholinoceptive neurones in the medial geniculate nucleus		properties of cholinoceptive neurones in the corpus amygdala nucleus	activity of cholinoceptive neurones in the nucleus geniculate nucleus
2	studies on cholinergic transmission in the medial geniculate nucleus		studies on disease transmission in the medial geniculate cortex	studies on cholinergic changes in ventral medial geniculate nucleus
2	mephenesin methocarbamol chlordiazepoxide and diazepam actions on spinal reflexes and ventral root potentials		mephenesin methocarbamol chlordiazepoxide and diazepam improve on spinal reflexes and ventral nerve area	mephenesin methocarbamol chlordiazepoxide and others actions on spinal reflexes and stimulate spinal potentials
2	release to the cerebral ventricles of substances with possible transmitter function in the caudate nucleus		release to upper cerebral ventricles of substances with possible transmitter function in the primary nucleus	release to the cerebral ventricles of individuals with possible transmitter function in the caudate and
2	thermosensitivity of neurons in the sensorimotor cortex of the cat		thermosensitivity of insulin in superior sensorimotor cortex of the cat	thermosensitivity of neurons in neural sensorimotor systems of the cat
2	cat colour vision one cone process or several		cat colour vision one cone process or placebo	cat colour vision one cone process in several
2	the nature and location of certain phasic mechanoreceptors in the cat s foot		the presence and location of important phasic mechanoreceptors in the cat s foot	specific placement and location of certain phasic mechanoreceptors in the cat s foot
2	the mechanical properties of cat soleus muscle during controlled lengthening and shortening movements		the resting properties of cat kidney muscle during controlled lengthening and shortening movements	the mechanical properties of cat soleus decrease during skeletal lengthening and shortening movements
2	correlation of prostaglandin release from the cerebral cortex of cats with the electrocorticogram following stimulation of the reticular formation		correlation of prostaglandin release in peripheral cerebral cortex of cats with the electrocorticogram following stimulation of neuronal reticular formation	correlation of prostaglandin release from the muscular network of cats with the electrocorticogram positive stimulation of the reticular formation
2	effect of monoamineoxidase inhibitors on 5 hydroxytryptamine output from perfused cerebral ventricles of anaesthetized cats		effect of metabolic inhibitors on 5 hydroxytryptamine output from perfused cerebral fluids using anaesthetized cats	effect of monoamineoxidase inhibitors on cardiac hydroxytryptamine output among perfused cerebral ventricles of exposed cats
2	cat brain mucopolysaccharides and their in vivo hyaluronidase digestion		cat for mucopolysaccharides and enzyme in vivo hyaluronidase digestion	cat brain mucopolysaccharides retain their in muscle dependent digestion
2	electrophysiological evidence for binocular disparity detectors in human visual system		electrophysiological evidence for binocular brightness detectors in human visual learning	electrophysiological evidence that binocular disparity detectors in skeletal visual system
2	somatovisceral pathway rapidly conducting fibers in the spinal cord		somatovisceral cord rapidly conducting itself in the spinal cord	nerve pathway rapidly conducting fibers in their spinal cord
2	effects of nicotine and tobacco smoke on the electrical activity of the cerebral cortex and olfactory bulb		effects of nicotine and marijuana smoke on the electrical activity of human cerebral cortex and olfactory bulb	effects of nicotine and tobacco smoke on the electrical activity around the sensory cortex and olfactory bulb
2	visual experience modifies distribution of horizontally and vertically oriented receptive fields in cats		visual experience modifies distribution and horizontally and vertically oriented receptive stimuli in cats	visual correlation modifies distribution of horizontally into vertically oriented receptive fields in cats
2	number coding in association cortex of the cat		number coding in association cortex of domestic cat	number coding in primary cortex of the cat
2	behavioral discrimination of click intensity in cat		behavioral perception of click intensity in cat	behavioral discrimination of click signals in cat
2	afferent connexions to group i activated cells in the main cuneate nucleus of the cat		afferent connexions to group i activated sites in the main cuneate nucleus of the organism	afferent connexions to group i activated neurons in the primary cuneate body of the cat
2	central nervous system activity associated with the pain evoked by bradykinin and its alteration by morphine and aspirin		central nervous system is associated with acute pain mediated by bradykinin and its alteration by morphine and aspirin	central nervous system depression associated with the pain evoked by coffee and its alteration by morphine as aspirin
2	superior colliculus single unit responses to stimulation of visual cortex in the cat		superior direct single unit responses to stimulation of visual cortex in a cat	superior colliculus are unit responses to stimulation by visual cortex in the cat
2	a method of stimulating different segments of the autonomic outflow from the spinal column to various organs in the pithed cat and rat		a method of monitoring different segments of the autonomic outflow from the spinal column to various organs in Japanese pithed cat and rat	a method for capturing different segments of the autonomic outflow from the spinal column to various organs including the pithed cat and rat
2	histochemical and functional correlations in anterior horn neurons of the cat spinal cord		histochemical and functional profiling in anterior horn neurons of cervical cat spinal cord	histochemical with cultural correlations in anterior horn neurons of the cat spinal cord
2	unilateral ablation of the auditory cortex in the cat impairs complex sound localization		unilateral ablation of inner auditory cortex during the cat impairs complex sound localization	unilateral ablation of the auditory cortex in these cat impairs its sound localization
2	effects of general depressant drugs on the electrical responses of isolated slabs of cat s cerebral cortex		effects on general depressant drugs against the electrical responses of isolated slabs of cat s cerebral cortex	effects of general depressant drugs on increased electrical responses of isolated slabs within cat s cerebral cortex
2	effects of general stimulant drugs on the electrical responses of isolated slabs of cat s cerebral cortex		effects excluding general stimulant drugs on the electrical responses across isolated slabs of cat s cerebral cortex	effects of general stimulant drugs on the working capacity of isolated slabs of cat s cerebral cortex
2	a study in vivo of adrenergic receptors in the rectum and in the internal and sphincter of the cat		a study in vivo of rat receptors in mice rectum and on the internal and sphincter of the cat	a study in mice of adrenergic receptors in the rectum appeared in the internal and side of the cat
2	neural pathways associated with hypothalamically elicited attach behavior in cats		neural pathways associated and hypothalamically activated attach behavior in cats	signaling pathways associated with hypothalamically elicited attach behavior in ।
2	visual patterned reflex present during hypothalamically elicited attack		visual patterned reflex enhancement during hypothalamically activated attack	visual pain reflex present during hypothalamically violent attack
2	the effects of dimethothiazine on muscle spindle activity in the decerebrate cat		the effects using dimethothiazine on muscle spindle activity in the decerebrate tail	the effects of dimethothiazine on egg spindle formation in the decerebrate cat
2	geometrical illusions and the response of neurones in the cat s visual cortex to angle patterns		geometrical illusions - the response of neurones in baby cat s visual cortex to angle patterns	geometrical illusions and normal response of nerves in the cat s visual cortex to angle patterns
2	microinjections of tubocurarine leptazol strychnine and picrotoxin into the cerebral cortex of anaesthetized cats		microinjections of tubocurarine drug strychnine + picrotoxin from left cerebral cortex of anaesthetized cats	microinjections of some free strychnine and picrotoxin into specific cerebral cortex of the cats
2	superior colliculus some receptive field properties of bimodally responsive cells		superior colliculus some receptive field development of bimodally responsive fields	auditory colliculus some receptive field properties of bimodally arranged cells
2	how does the striate cortex begin the reconstruction of the visual world		how does the striate cortex control the understanding of the visual world	also does the striate cortex begin the reconstruction of abnormal visual world
2	somatosensory responses of bulboreticular units in awake cat relation to escape producing stimuli		somatosensory development of bulboreticular cortex in awake cat relation to escape producing stimuli	somatosensory responses of bulboreticular cells in awake cat relation to information producing stimuli
2	functional specializations of the vascular bed of soleus		functional expansion of the vascular bed of soleus	functional reconstruction of the vascular bed of soleus
2	the extraneuronal uptake and localization of noradrenaline in the cat spleen and the effect on this of some drugs of cold and of denervation		the extraneuronal uptake by localization of noradrenaline in male central spleen and the effect on this of several drugs of cold and of denervation	cellular extraneuronal pathway the localization of noradrenaline in the cat spleen and the effect from this of some drugs of cold and of denervation
2	responses of cat retinal ganglion cells to brief flashes of light		responses of cat retinal growth cells to brief flashes of colour	responses of artificial eyes ganglion cells to brief flashes of light
2	the form and distribution of the surface evoked responses in cerebellar cortex from intercostal nerves in the cat		the form and distribution of the surface receptor responses in cerebellar cortex from intercostal nerves to a cat	these form and distribution on the surface evoked more in cerebellar cortex from intercostal nerves in the cat
2	perfusion from cerebral ventricle to cisterna magna in the unanaesthetized cat effect of calcium on body temperature		perfusion from cerebral ventricle to cisterna magna ed animals unanaesthetized cat effect is calcium on body temperature	perfusion on cerebral ventricle to cisterna magna in the unanaesthetized cat case of calcium on body after
2	the representation of three dimensional visual space in the cat s striate cortex		the representation A three dimensional visual space in the cat primary striate cortex	the representation of 3 dimensional free space in the cat s striate cortex
2	cervico lumbar reflex interactions involving a proprioceptive receiving area of the cerebral cortex		cervico and muscle interactions involving a proprioceptive receiving area of the cerebral cortex	cervico lumbar reflex interactions involving cerebral proprioceptive receiving area near the cerebral cortex
2	mesopic increment threshold spectral sensitivity of single optic tract fibres in the cat cone rod interaction		mesopic increment threshold on sensitivity of single optic tract fibres in repeated cat cone rod interaction	mesopic increment threshold frequency sensitivity of single optic optical fibres in the cat or rod interaction
2	differences in the distribution of catecholamine varicosities in cat and rat reticular formation		differences in the frequency of catecholamine varicosities in cat and rat intestinal membranes	differences in the level of catecholamine varicosities in cat and rat reticular structural
2	field potentials evoked in the brain stem of the cat by stimulation of the carotid sinus glossopharyngeal aortic and superior laryngeal nerves		field signal evoked in the brain stem of the frog by stimulation of the carotid from glossopharyngeal cells and superior laryngeal nerves	field potentials evoked in the lateral area of the cat by stimulation of each carotid sinus glossopharyngeal aortic or superior laryngeal nerves
2	responses of cells in the brain stem of the cat to stimulation of the sinus glossopharyngeal aortic and superior laryngeal nerves		responses of cells in the brain stem of the cat to movement of the sinus upper aortic the superior laryngeal muscles	responses of mutations in the brain stem of this cat to stimulation of the sinus by aortic and superior transverse nerves
2	ouabain sensitive carrier mediated transport of glucose from the cerebral ventricles to surrounding tissues in the cat		ouabain sensitive electron mediated transport of glucose from the cerebral ventricles to other tissues including the cat	ouabain sensitive carrier mediated transport of protein from the cerebral cortex to affected tissues in the cat
2	the afferent innervation of two infrahyoid muscles of the cat		the afferent innervation to two infrahyoid muscles of the intestine	joint afferent innervation of two infrahyoid muscles of the breast
2	impedance changes across the footpad of the cat in relation to action and secretion in sweat glands		impedance changes across the footpad of this cat in correlation to action and secretion in sweat glands	impedance changes across the footpad of the cat have relation to action or secretion in sweat glands
2	spontaneous activity of neurones of nucleus reticularis thalami in freely moving cats		spontaneous activity of neurones called nucleus anterior thalami in freely moving cats	positive activity for neurones of nucleus reticularis thalami in freely moving cats
2	centrifugal inhibitory processes affecting neurones in the cat cochlear nucleus		centrifugal inhibitory processes affecting connections with the cat cochlear nucleus	centrifugal migratory processes affecting neurones in abnormal cat cochlear nucleus
2	acetylcholine liberation from cerebral cortex during paradoxical rem sleep		acetylcholine liberation from cerebral deficit during paradoxical rem sleep	he releases from cerebral cortex during paradoxical rem sleep
2	the release of gamma aminobutyric acid during inhibition in the cat visual cortex		the presence of gamma and acid during inhibition in the cat visual cortex	the release where gamma aminobutyric acid promotes inhibition in the cat visual cortex
2	the mechanism of the cardio acceleration elicited by electrical stimulation of the parahypoglossal area in the cat		the mechanism of the cardio acceleration elicited by electrical stimulation of the circulating area male adult cat	external mechanism of the cardio cortex elicited by electrical stimulation of the parahypoglossal area of the cat
2	recurrent inhibition of interneurones monosynaptically activated from group ia afferents		recurrent inhibition of expression monosynaptically derived from c ia afferents	recurrent expression of interneurones monosynaptically activated from group ia via
2	spino spinal mechanisms in the chloralose anaesthetized cat		spino spinal cord in the juvenile anaesthetized cat	spino spinal mechanisms in the brain anaesthetized by
2	cat colour vision evidence for more than one cone process		cat colour vision evidence for more than one cone species	cat colour vision has for more than one cone process
2	responses to visual contours spatio temporal aspects of excitation in the receptive fields of simple striate neurones		responses to visual surface spatio temporal aspects of dynamics in the receptive fields of simple muscular neurones	responses to visual non spatio temporal aspects of excitation in the receptive fields of each striate mesa
2	presynaptic and post synaptic inhibition elicited in the cat s dorsal column nuclei by mechanical stimulation of skin		presynaptic via total synaptic inhibition elicited in the cat s dorsal column nuclei by mechanical stimulation of stimuli	previous and post synaptic inhibition elicited from the cat s dorsal column nuclei by mechanical inhibition of skin
2	variations of the visual responses of the superior colliculus in relation to body roll		variations of the visual responses of the superior colliculus in adjusting his body roll	variations in the visual responses of the superior colliculus their relation to body roll
2	identification of prostaglandins in prevertebral venous blood after preganglionic stimulation of the cat superior cervical ganglion		identification of prostaglandins in prevertebral skeletal blood after preganglionic stimulation using the cat superior cervical ganglion	identification of prostaglandins to prevertebral venous blood after preganglionic activation of human cat superior cervical ganglion
2	acetylcholine in adrenergic terminals of the cat iris		acetylcholine in the terminals of mouse cat iris	acetylcholine in human cells of the cat iris
2	chromatic sensitivity and spatial organization of cat visual cortical cells cone rod interaction		chromatic sensitivity direct spatial organization of cat and cortical cells cone rod interaction	optical sensitivity and spatial information of cat visual cortical cells cone rod interaction
2	spinal sympathetic reflexes initiated by coronary receptors		spinal sympathetic reflexes initiated against coronary receptors	spinal sympathetic reflexes initiated by these receptors
2	neuronal correlates of eye movements in the visual cortex of the cat		neuronal correlates of eye contact in visual visual cortex of the cat	neuronal correlates of eye movements across cell visual cortex of the cat
2	spontaneous activity of cerebellar purkinje cells and their responses to impulses in climbing fibres		spontaneous activity between cerebellar nervous cells demonstrating their responses to impulses in climbing fibres	spontaneous activation of cerebellar purkinje cells and their connection to impulses like climbing fibres
2	vasoactive hormones in endotoxin shock a comparative study in cats and dogs		vasoactive hormones in endotoxin shock a new study of cats and dogs	vasoactive hormones like endotoxin shock a comparative study involving cats and dogs
2	effects of some sympathomimetic drugs and their antagonists on afterdischarges elicited in chronically isolated slabs of cerebral cortex		effects of some sympathomimetic drugs on their action on afterdischarges elicited in chronically isolated slabs of motor cortex	effects of some sympathomimetic drugs on its antagonists on afterdischarges elicited in chronically impaired sections of cerebral cortex
2	anomalous retinal pathways in the siamese cat an inadequate substrate for normal bioncular vision		anomalous retinal function in female siamese cat an inadequate substrate above normal bioncular vision	anomalous retinal pathways in natural siamese cat an unknown substrate and normal bioncular vision
2	fusimotor innervation in the cat		fusimotor innervation in the environment	fusimotor motion in the cat
2	the parasympathetic secretory nerves of the lacrimal gland of the cat		the parasympathetic sympathetic nerves of the thyroid gland of the cat	the parasympathetic secretory functions of each lacrimal gland of the cat
2	rod dependent intracellular responses to light recorded from the pigment epithelium of the cat retina		rod dependent intracellular responses from light recorded from the pigment epithelium through the cat retina	intensity dependent intracellular responses of light recorded from the pigment epithelium of the cat retina
2	binocular interaction fields of single units in the cat striate cortex		binocular interaction fields of single units in a cat striate membrane	binocular interaction fields of single units for the tensor striate cortex
2	synaptic transmission in the superior cervical ganglion of the cat after reinnervation by vagus fibres		synaptic feedback in the superior cervical ganglion of the cat for reinnervation with vagus fibres	synaptic loss in the superior cervical part of the cat after infection by vagus fibres
2	the purkinje shift in cat extent of the mesopic range		the quantum shift in cat extent of your mesopic range	color purkinje shift in cat extent on the mesopic range
2	aberrant visual projections in the siamese cat		aberrant visual projections and the siamese cat	aberrant visual projections included the siamese cat
2	the flow of juice from the pancreatic gland of the cat in response to vagal stimulation		the flow of juice from within pancreatic gland of the cat in response to electrical stimulation	the flow of calcium from the pancreatic gland of this cat in response to vagal stimulation
2	recurrent inhibition of fusimotor neurones exhibiting background discharges in the decerebrate and the spinal cat		recurrent inhibition during fusimotor activation exhibiting background discharges in a decerebrate and the spinal cat	recurrent associations of fusimotor neurones exhibiting similar discharges in the decerebrate and the mammalian cat
2	the paramedian reticular nucleus a site of inhibitory interaction between projections from fastigial nucleus and carotid sinus nerve acting on blood pressure		the paramedian reticular nucleus exchange site called inhibitory interaction between projections from fastigial nucleus and carotid sinus nerve acting on blood cells	the paramedian reticular nucleus a site where inhibitory interaction between projections from fastigial nucleus from inner sinus nerve acting on blood near
2	modification of the reflex response to stimulation of carotid sinus baroreceptors during and following stimulation of the hypothalamic defence area in the cat		modification of neuronal reflex response from stimulation of carotid sinus baroreceptors during and following treatment of the hypothalamic defence area from the cat	modification of the reflex response to stimulation of both sinus baroreceptors during and following stimulation of the cat defence peptide in domestic cat
2	sex difference in the number of the sympathetic neurons in the spinal cord of the cat		sex difference in the number of primary sensory neurons in the spinal cord of the cat	sex difference in total number of the sympathetic neurons in the spinal cord by the cat
2	a neuron model with spatially distributed synaptic input		a neuron firing with spatially distributed synaptic input	simple neuron model with spatially significant synaptic input
2	radiofrequency cordotomy for the relief of spasticity in decerebrate cats		radiofrequency cordotomy for emergency relief of spasticity including decerebrate cats	functional cordotomy for the development of spasticity in decerebrate cats
2	spatial synaptic distribution of recurrent and group ia inhibitory systems in cat spinal motoneurones		spatial synaptic distribution in recurrent and group ia inhibitory systems for cat spinal motoneurones	spatial synaptic distribution of recurrent and late ia inhibitory systems on cat spinal development
2	visual and auditory inputs into the cuneate nucleus		visual and auditory inputs into primary cuneate nucleus	visual versus auditory inputs into the cuneate nucleus
2	the action of carbon dioxide on afferent transmission in the dorsal column lemniscal system		the action of carbon dioxide on afferent transmission from the dorsal column dorsal system	the role of carbon minerals on afferent transmission in the dorsal column lemniscal system
2	the action of carbon dioxide on synaptic transmission in the cuneate nucleus		the action of water dioxide on synaptic transmission in the cuneate complex	thermal action of carbon dioxide causes synaptic transmission in the cuneate nucleus
2	specialized membrane junctions between neurons in the vertebrate cerebellar cortex		specialized membrane junctions between neurons in human vertebrate cerebellar cells	specialized tear junctions between neurons throughout the vertebrate cerebellar cortex
2	physiological and structural changes in the cat s soleus muscle due to immobilization at different lengths by plaster casts		physiological and structural changes in his cat s soleus muscle due their repair at different lengths by plaster casts	physiological and structural changes affecting the cat s soleus muscle due to immobilization at varying lengths by muscle casts
2	spontaneous and evoked activity of neurones in the somatosensory thalamus of the waking cat		spontaneous and evoked activity of receptors in the somatosensory system of acute waking cat	initiated and evoked activity of cells in normal somatosensory thalamus of the waking cat
2	sustained and transient neurones in the cat s retina and lateral geniculate nucleus		sustained and transient neurones in neural cortex s retina and lateral geniculate nucleus	sustained and fused cells in the cat s retina and lateral geniculate nucleus
2	the form and distribution of the receptive fields of pacinian corpuscles found in and around the cat s large foot pad		the form / distribution of the receptive fields of pacinian corpuscles observed in and around the person s large foot pad	with form and function of the receptive fields of pacinian corpuscles found in and around the cat s large q pad
2	selective inhibition by glycine of some somatic reflexes in the cat		selective inhibition by glycine triggers some somatic reflexes in the liver	selective improvement by glycine of some somatic reflexes in monkey cat
2	effects of dopamine on the conductance of perfused vascular beds of the chloralosed cat		effects of dopamine on the composition of perfused vascular beds of untreated chloralosed cat	effects of dopamine on plasma conductance line perfused vascular beds of the chloralosed body
2	responses of neurones in the cat s visual cerebral cortex to relative movement of patterns		responses of neurones in the cat and posterior cerebral cortex to relative movement of patterns	responses of neurones in the cat s visual cerebral cortex to relative modes of motion
2	cholinergic and non cholinergic transmission in the medial geniculate nucleus of the cat		cholinergic and non cholinergic transmission via diffuse medial geniculate nucleus of the cat	cholinergic and systemic cholinergic transmission in the medial geniculate cavity of the cat
2	a study of stretch and vibration reflexes of the cat by intracellular recording from motoneurones		a study predicts stretch of vibration reflexes of rat cat by intracellular recording from motoneurones	a study between stretch and acceleration reflexes of the cat by intracellular recording from motoneurones
2	the vasomotor component of the carotid sinus baroreceptor reflex in the cat during stimulation of the hypothalamic defence area		the vasomotor component for the carotid muscle baroreceptor complex in the cat during stimulation of the hypothalamic defence area	a vasomotor response of the carotid sinus baroreceptor reflex in her cat during stimulation of a hypothalamic defence area
2	image quality of the cat eye measured during retinal ganglion cell experiments		image quality of the cat eye measured was a ganglion cell experiments	image quality of the camera if measured during retinal ganglion cell experiments
2	morphologic alterations of synapses in electrically stimulated superior cervical ganglia of the cat		morphologic description of synapses in electrically stimulated superior cervical ganglia on the cat	morphologic alterations of neurons in electrically stimulated superior cervical ganglia towards the cat
2	the time course of minimal excitory post synaptic potentials evoked in spinal motoneurones by group ia afferent fibres		the evolutionary course of minimal excitory post synaptic potentials evoked in mammalian motoneurones by group ia afferent changes	the time period of minimal early post synaptic potentials evoked in motor motoneurones by group ia afferent fibres
2	spinal integration of segmental cortical and breathing inputs to thoracic respiratory motoneurones		spinal integration relates segmental cortical and breathing volume to thoracic respiratory motoneurones	spinal integration of segmental cortical and breathing muscles to thoracic respiratory ॥
2	columnar organization of visually driven neurons in the superior colliculus of the cat		columnar organization of membrane driven neurons in the cardiac colliculus of the cat	genetic organization of visually driven neurons in medial superior colliculus of the cat
2	effects of cingulate cortex lesions on emotional behavior and delayed responses in cats		effects including association cortex lesions on emotional behavior and delayed responses in cats	effects at cingulate cortex lesions on emotional behavior and delayed responses in both
2	antagonism of gaba by picrotoxin in the feline cerebral cortex		antagonism of gaba and picrotoxin in the feline sensory cortex	synthesis into gaba by picrotoxin in the feline cerebral cortex
2	effects of narcotic analgesics and antagonists on the in vivo release of acetylcholine from the cerebral cortex of the cat		effects of narcotic analgesics IV antagonists on the in vivo release to calcium from the cerebral cortex of the cat	effects include narcotic properties and antagonists promote the in vivo release of acetylcholine from the cerebral cortex of the cat
2	the mechanism of the facilitatory action of edrophonium in cat skeletal muscle		the coupling of the facilitatory action of edrophonium with cat skeletal muscle	the mechanism for the facilitatory action of edrophonium in the skeletal muscle
2	modifications of dorsal horn cell activities in the spinal cord after intra arterial injection of bradykinin		modifications of dorsal horn cell activities in the spinal cord after ex vivo injection of collagen	modifications of dorsal factor cell activities in the anterior cord after intra arterial injection of bradykinin
2	influence of adaptation level on response pattern and sensitivity of ganglion cells in the cat s retina		influence of adaptation level on response pattern and function of our cells in the cat s retina	influence at plasma level on response pattern and sensitivity of ganglion cells in the cat s retina
2	cat hemoglobin ph dependent cooperativity of oxygen binding		cat hemoglobin level dependent cooperativity of oxygen binding	cat and species dependent cooperativity of oxygen binding
2	visual input to the pontine nuclei		visual input with the pontine nuclei	an input to the pontine nuclei
2	unit responses to moving visual stimuli in the motor cortex of the cat		unit responses to moving visual stimuli in the executive neurons of the cat	unit responses of moving visual stimuli in the motor cortex like the cat
2	release of 5 hydroxytryptamine from caudate nucleus and septum		release of calcium hydroxytryptamine from caudate nucleus and CO	release of 5 hydroxytryptamine from the nucleus to septum
2	release of transmitters on stimulation of the nucleus linearis raphe in the cat		release of transmitters towards stimulation of the nucleus linearis raphe in the periphery	release of transmitters promote stimulation with the nucleus linearis raphe in the cat
2	effects of denervation and reinnervation on the responses of kitten muscles to acetylcholine and suxamethonium		effects of denervation and reinnervation for the function of kitten muscles under acetylcholine and suxamethonium	effects of denervation and reinnervation on the fitness of kitten drugs like acetylcholine and suxamethonium
2	an electrophysiological demonstration of the axonal projections of single spinal interneurones in the cat		an evolutionary demonstration of directed axonal projections of two spinal interneurones in the cat	an interesting demonstration of the perpendicular projections of single spinal interneurones in the cat
2	facilitation of monosynaptic excitatory synaptic potentials in spinal motoneurones evoked by internuncial impulses		facilitation of monosynaptic excitatory response potentials in spinal motoneurones engaged by negative impulses	facilitation and strong excitatory electrical potentials in spinal motoneurones evoked by internuncial tissue
2	quantal components of the inhibitory synaptic potential in spinal mononeurones of the cat		quantal components of the inhibitory synaptic potential in neuronal mononeurones and the cat	quantal components of various inhibitory synaptic mechanisms in spinal mononeurones of the cat
2	comparison of receptive field organization of the superior colliculus in siamese and normal cats		comparison of this field organization of the superior colliculus in siamese and small cats	comparison of receptive field function of the vent colliculus in siamese and normal cats
2	the contrast sensitivity of the cat		the contrast sensitivity affecting the cat	the contrast sensitivity gives the cat
2	contrasts in spatial organization of receptive fields at geniculate and retinal levels centre surround and outer surround		contrasts for hierarchical organization of receptive fields at visual and retinal levels centre surround and outer surround	contrasts emphasize spatial organization among receptive fields at geniculate and spatial levels centre surround and outer surround
2	the effect of chronic duct ligation on the vascular and secretory responses of the cat s submaxillary gland		the effect and chronic duct feeding on the vascular and immune responses of the cat s submaxillary gland	inverse effect of chronic duct ligation on radial vascular matrix secretory responses of the cat s submaxillary gland
2	morphology of interneurones mediating ia reciprocal inhibition of motoneurones in the spinal cord of the cat		morphology of an mediating ia reciprocal axis of motion in the spinal cord of the cat	specifically the interneurones mediating ia reciprocal inhibition of motoneurones in the spinal cord feeding the cat
2	sarcocystis in mice inoculated with toxoplasma like oocysts from cat feces		sarcocystis in mice induced by toxoplasma like oocysts from cat feces	sarcocystis have mice inoculated to toxoplasma like oocysts from root feces
2	chromatic sensitivity and spatial organization of lgn neurone receptive fields in cat cone rod interaction		chromatic activation and spatial organization of lgn neurone growth fields in cat cone rod interaction	chromatic sensitivity and spatial organization of lgn neurone receptive fields in cat cone response in
2	sensitivity of the nictitating membrane of the cat to succinylcholine after decentralization and denervation		sensitivity of the nictitating membrane of st cat of succinylcholine after removal and denervation	exposure of the nictitating membrane of the cat to this induced decentralization and denervation
2	anaesthetic cardiovascular and respiratory effects of a new steroidal agent ct 1341 a comparison with other intravenous anaesthetic drugs in the unrestrained cat		anaesthetic cardiovascular and environmental effects of a new steroidal drug ct 1341 a comparison with other intravenous anaesthetic drugs in the African cat	anaesthetic cardiovascular and respiratory effects of a new steroidal drug ct 1341 the comparison about other intravenous anaesthetic drugs in the animal cat
2	the behavior of chronic cats with lesions in the frontal association cortex		the study of chronic cats with lesions of the frontal association cortex	the behavior of chronic males shows lesions in the frontal association cortex
2	determination of the frequency response of isometric soleus muscle in the cat using random nerve stimulation		determination the the frequency response of isometric soleus muscle in adult cat using random nerve stimulation	determination of specific frequency range of isometric soleus muscle in the cat using random nerve stimulation
2	cats reared in stroboscopic illumination effects on receptive fields in visual cortex		cats reared in cortical illumination effects on local fields in visual cortex	cats reared in stroboscopic illumination depending on receptive fields in local cortex
2	differential transport of protein in axons comparison between the sciatic nerve and dorsal columns of cats		differential transport of protein in axons comparison between the sciatic muscles and dorsal columns In cats	differential transport of protein in axons comparison between the sciatic node and the columns of cats
2	effects of adrenaline isoprenaline and histamine on transsinusoidal fluid filtration in the cat liver		effects for antibody production and histamine on transsinusoidal fluid filtration in the cat liver	effects of adrenaline derivatives and histamine upon transsinusoidal fluid filtration in wild cat liver
2	synchronization of discharge spontaneous and evoked between inspiratory neurons		synchronization of direct spontaneous current evoked between inspiratory neurons	synchronization of the spontaneous and evoked between inspiratory studies
2	neuronal organization of the central respiratory mechanisms in the brain stem of the cat		neuronal organization of the main respiratory mechanisms in the brain stem of adult cat	neuronal organization shows some central respiratory mechanisms in the brain stem of the cat
2	anatomical and functional heterogeneity of the medullary respiratory neurons		anatomical and functional heterogeneity of functionally related respiratory neurons	spatial and functional heterogeneity of the upper respiratory neurons
2	isolation of rd 114 like oncornavirus from a cat cell line		isolation of rd 114 like neurons from a cat cell clone	isolation of rd 114 like oncornavirus from a human cell...
2	receptive field organization of sustained and transient retinal ganglion cells which subserve different function roles		receptive field organization of sustained and mature retinal ganglion cells which play essential function roles	receptive field organization for sustained and transient retinal lens cells which subserve critical function roles
2	release of transmitters into the perfused third cerebral ventrical of the cat		release of cholesterol into the perfused third cerebral ventrical of the spine	release of transmitters into body perfused third cerebral ventrical in the cat
2	the visual areas in the splenial sulcus of the cat		the affected areas in the splenial sulcus affecting the cat	the visual areas on the anterior sulcus of the cat
2	visual resolution and experience acuity deficits in cats following early selective visual deprivation		visual deficit Humans experience acuity deficits in cats following early selective visual deprivation	visual resolution dogs experience acuity deficits in cats after early selective visual deprivation
2	visual experience without lines effect on developing cortical neurons		visual experience without lines effect on developing cortical networks	visual experience ley lines effect on resting cortical neurons
2	predatory attack grooming and consummatory behaviors evoked by electrical stimulation of cat cerebellar nuclei		predatory attack grooming and consummatory abduction evoked by electrical stimulation of single cerebellar neurons	predatory attack grooming and consummatory behaviors conducted by magnetic stimulation of cat paw nuclei
2	flux not retinal illumination is what cat retinal ganglion cells really care about		flux not growth volume is what cat retinal ganglion cells really care about	flux not retinal illumination is what cat root ganglion people really care about
2	the organization of visual receptive fields or neurons in the cat colliculus superior		the organization of visual sensory fields or neurons among the cat colliculus superior	the organization of different power fields or neurons in the cat colliculus superior
2	receptive fields of simple cells in the cat striate cortex		receptive fields of simple fields in the cat striate matrix	receptive fields stimulate simple cells in the dorsal striate cortex
2	electron microscopy of cat spinal cord subject to circulatory arrest and deep local hypothermia 15 c		electron data of cat spinal cord contribution to circulatory arrest and to local hypothermia 15 c	electron microscopy examined cat spinal cord subject for circulatory arrest and deep chest hypothermia 15 c
2	morphometry of an ischemic lesion of cat spinal cord		morphometry of radial ischemic system of cat spinal cord	morphometry of an individual lesion of the spinal cord
2	evidence from the use of vibration during procaine nerve block that the spindle group ii fibres contribute excitation to the tonic stretch reflex of the decerebrate cat		evidence from the use of vibration during another nerve block that the spindle group ii fibres contributed further to the tonic stretch reflex of the decerebrate cells	evidence supporting chronic use of vibration during procaine nerve block that the spindle group ii fibres contribute excitation to the tonic stretch reflex of the limb within
2	gamma aminobutyric acid antagonism in visual cortex different effects on simple complex and hypercomplex neurons		gamma aminobutyric acid forms in visual cortex different pathways for simple complex and hypercomplex neurons	gamma aminobutyric acid antagonism in visual cortex different effects on focal cortex and hypercomplex domain
2	on the pharmacology of the gamma aminobutyric acid receptors on the cuneo thalamic relay cells of the cat		on the presence of the specific aminobutyric acid receptors on the corpus thalamic relay cells of the cat	on the pharmacology of the gamma aminobutyric acid receptors on rat cuneo beta relay cells of animal cat
2	the amplitude time course and charge of unitary excitatory post synaptic potentials evoked in spinal motoneurone dendrites		the amplitude & course and charge of unitary excitatory post fixation potentials evoked in spinal brain dendrites	on cell time course and charge via unitary excitatory post synaptic potentials evoked in spinal motoneurone dendrites
2	physiological types and histochemical profiles in motor units of the cat gastrocnemius		physiological types and histochemical structure in motor units of the beetle gastrocnemius	physiological types and histochemical profiles in deep fibers of the cat gastrocnemius
2	anatomy and innervation ratios in motor units of cat gastrocnemius		anatomy and innervation ratios in motor units for rodent gastrocnemius	anatomy and innervation ratios and motor units of a gastrocnemius
2	actions of morphine on the segmental reflex of the decerebrate spinal cat		actions of morphine with the segmental reflex of the decerebrate spinal system	actions of morphine on the defense reflex of the decerebrate spider cat
2	excitability changes in cat lateral geniculate cells during saccadic eye movements		excitability peaks in cat lateral pigment cells during saccadic eye movements	excitability changes in cat lateral wall cells during saccadic hand movements
2	the projection of the posterior knee joint nerve to the cerebellar cortex		the connection of each posterior knee joint nerve to the cerebellar cortex	the projection of the posterior muscle tension nerve to the cerebellar cortex
2	receptive field analysis responses to moving visual contours by single lateral geniculate neurones in the cat		receptive field distortion responses to moving visual illusions by single medial geniculate neurones in the cat	receptive field analysis responses to moving visual contours by single lateral nerve nucleus within the cat
2	kitten visual cortex short term stimulus induced changes in connectivity		kitten visual hallucinations Long term stimulus induced changes in connectivity	human visual cortex short term stimulus induced changes in connectivity
2	interaction between picrotoxin and 5 hydroxytryptamine in the superior cervical ganglion of the cat		interaction between picrotoxin and sodium hydroxytryptamine in the central middle ganglion of the cat	interaction between picrotoxin and 5 mg in the left cervical ganglion of dorsal cat
2	synaptic vesicle depletion and recovery in cat sympathetic ganglia electrically stimulated in vivo evidence for transmitter secretion by exocytosis		synaptic vesicle depletion and recovery via cat sympathetic ganglia might generate in vivo evidence for transmitter secretion by exocytosis	synaptic vesicle depletion and loss in cat sympathetic ganglia when stimulated in vivo evidence indicates transmitter secretion by exocytosis
2	central projection of tooth pulp primary afferents in the cat		central projection the tooth pulp primary afferents in the eye	central projection of tooth pulp primary perception in the lips
2	conditioned blink reflex and neuronal activity in the auditory cortex of the cat		conditioned blink reflex and neuronal activity in the auditory cortex -- another cat	conditioned expression patterns and neuronal activity in the auditory cortex of the cat
2	dynamic properties of denervated fast and slow twitch muscle of the cat		dynamic properties of denervated fast and quick spin muscle of the cat	dynamic properties of denervated fast and slow twitch size of the heart
2	relationships between motor nerve conduction velocities and motor unit contraction characteristics in a slow twitch muscle of the cat		relationships between motor nerve conduction velocities and motor unit contraction characteristics in a slow division muscle of central brain	relationships to motor nerve conduction velocities and motor unit longitudinal characteristics in a longitudinal twitch muscle of the cat
2	electrical activity of cerebral cortex in the cat during closure of simple form of a temporary connection		electrical activity of brain cortex in the cat of closure of simple form of a temporary connection	electrical activity of cerebral neurons in the cat during closure of simple segments of a temporary connection
2	functional significance of ventral descending tracts of the spinal cord in the cat		functional significance of ventral descending tracts of the right chord in the cat	functional significance of four sense tracts of the spinal cord in the cat
2	5 hydroxyindoleacetic acid in the lumbar fluid a specific indicator of spinal cord injury		5 hydroxyindoleacetic acid in left lumbar, a specific indicator of neural cord injury	5 hydroxyindoleacetic acid in high lumbar fluid and specific site of spinal cord injury
2	macroelectrodic activity of the facial nucleus of the cat		macroelectrodic activity of the cell nucleus of young cat	the activity destroys the facial nucleus of the cat
2	operant conditioning of single unit response patterns in visual cortex		operant conditioning on single event response patterns in visual cortex	operant conditioning of single unit response patterns or visual imagery
2	influence of eye movements on geniculo striate excitability in the cat		influence by eye movements on geniculo acid excitability in the cat	influence of eye movements is geniculo striate muscular in the cat
2	normal contractile state of hypertrophied myocardium after pulmonary artery constriction in the cat		normal contractile state of hypertrophied myocardium after blood vessel constriction in the cat	normal breathing state of arterial circulation after pulmonary artery constriction in the cat
2	mechanical studies on the retractor bulbi muscle and its motor units in the cat		mechanical studies on the retractor foot muscle and its motor networks in the cat	mechanical studies on their retractor bulbi muscle and its associated units in the cat
2	the detection of differential beta adrenoceptor blockade in the cat		the detection of differential beta 2 activity in the cat	the detection of differential beta adrenoceptor that affects the cat
2	the bleaching and regeneration of rhodopsin in the cat		the bleaching and removing per rhodopsin in the cat	the bleaching and regeneration using rhodopsin in the liver
2	cat retinal ganglion cells size and shape of receptive field centres		cat retinal ganglion cells size with density of receptive field centres	cat giant ganglion cells size and shape of electric field centres
2	temperature sensitivity of the paw of the cat a behavioural study		temperature sensitivity of the mice and the cat a behavioural study	temperature sensitivity for every paw of the cat a behavioural study
2	the afferent discharge pattern of atrial mechanoreceptors in the cat during sinusoidal stretch of atrial strips in situ		the neuronal discharge pattern of atrial mechanoreceptors in the dorsal or sinusoidal stretch of atrial strips in situ	the afferent discharge pattern of atrial mechanoreceptors in the machine vision sinusoidal stretch in atrial strips in situ
2	the projection of the vestibular nerve to the cerebral cortex in the cat		the projection through the vestibular nerve to the cerebral cortex in the head	and projection of the vestibular nerve to the cerebral cortex within the cat
2	antigenicity of serum albumin in allergy against cat or dog epithelium significance of the radioallergosorbens test in the diagnosis of allergies		antigenicity of serum albumin in allergy med cat for dog epithelium significance of the sensitivity test in the study of allergies	antigenicity of human albumin disease allergy against cat or cat epithelium significance of the radioallergosorbens used in the diagnosis of allergies
2	types of synapses in the claustrum of the cat		types of synapses in heart muscle of the cat	types of synapses are the claustrum of the second
2	the structure of the first auditory cortex a i in the cat i light microscopic observations on its organization		the interior of the first auditory cortex a i in the cat i light microscopic observations define its organization	the structure of the first temporal cortex part i in the cat i light microscopic observations on its organization
2	manganese ions and synaptic transmission in the superior cervical ganglion of the cat		manganese ions and synaptic transmission in the superior digestive cord of the cat	manganese ions and synaptic transmission in the superior temporal ganglion with the cat
2	reconstruction of axonal trajectory of individual neurons in the spinal cord using golgi stained serial sections		reconstruction of axonal trajectory of individual neurons in nerve spinal cord in golgi stained serial sections	reconstruction of axonal trajectory of individual neurons to the spinal cord and golgi stained serial sections
2	fine structure and distribution of axon terminals from the cochlear nucleus on neurons in the medial superior olivary nucleus of the cat		fine structure and function of axon terminals from the cochlear nucleus onto neurons in the medial superior olivary nucleus of this cat	fine structure and distribution at axon terminals from the cochlear nucleus on neurons in the medial superior lateral nucleus around the cat
2	projections of extraocular neck muscle and retinal afferents to superior colliculus in the cat their connections to cells of origin of tectospinal tract		projections of extraocular superior muscle called retinal afferents to superior colliculus in the cat their connections the cells of origin of digestive tract	projections of extraocular neck muscle and retinal afferents to superior nerve in the neck their connections on pole of origin of tectospinal tract
2	enlargement of synaptic vesicles in degenerating nerve endings a comparison between cat and monkey		enlargement of synaptic vesicles in degenerating nerve endings a comparison between vampire than monkey	enlargement of synaptic vesicles in degenerating nerve endings a comparison with mice and cat
2	effect of delayed local cooling on experimental spinal cord injury		effect of delayed local cooling after experimental spinal cord injury	effect of delayed local selection on experimental spinal cord injury
2	behavioural contrast sensitivity of the cat in various visual meridians		behavioural contrast sensitivity of the cat in various colour patterns	behavioural changes sensitivity of the cat in different visual meridians
2	the effect of indomethacin on the cardiovascular and metabolic responses to e coli endotoxin in the cat		the significance of indomethacin for the cardiovascular and metabolic responses to e coli pneumonia in the cat	the effect of indomethacin on the metabolic and metabolic responses to viral and endotoxin in the cat
2	organization of corticofugal neurones in somatosensory area ii of the cat		organization of corticofugal neurones for muscle area ii of the cat	organization of corticofugal expansion in somatosensory area ii s general cat
2	the effect of visual experience on the development of stimulus specificity by kitten cortical neurones		the effect for visual experience on the development of stimulus specificity by different cortical neurones	the effect of visual experience on early development of sensory specificity by kitten cortical neurones
2	contradiction of auditory and visual information by brain stimulation		contradiction for auditory and visual information by brain networks	contradiction of auditory and visual information by human stimulation
2	abolition of electrically induced cortical seizures by stereotactic thalamic lesions evidence for descending thalamopontine medullar spinal connections in the centrencephalic epileptic system of the cat		abolition of cat induced cortical seizures by cortical thalamic lesions evidence for descending thalamopontine in spinal connections between the centrencephalic spinal system of the cat	lack of electrically induced cortical seizures or stereotactic nasal lesions implications for descending thalamopontine medullar spinal connections in the centrencephalic epileptic system around the cat
2	the activity of respiratory neurons before and during panting in the cat		the differentiation of respiratory neurons before and during panting in the monkey	the activity of respiratory apparatus before and during panting in the tongue
2	treatment of ethylene glycol toxicosis in cats		treatment of ethylene glycol supplementation in cats	treatment involves liver glycol toxicosis in cats
2	cns site of antiarrhythmic action of diphenylhydantoin dph in the cat		cns site of antiarrhythmic reaction of diphenylhydantoin dph in skeletal bones	cns site showed antiarrhythmic inhibition of diphenylhydantoin dph in mice cat
2	the mode of action of 5 hydroxytryptophan in facilitating a stretch reflex in the spinal cat		the chain of action involving 5 hydroxytryptophan in facilitating a stretch reflex in the Bengal cat	the mode of preference of 5 hydroxytryptophan in reducing the stretch reflex in the spinal cat
2	vestibular and somatosensory inflow to the vestibular projection area in the post cruciate dimple region of the cat cerebral cortex		vestibular recurrent somatosensory inflow to the vestibular cortex area in the post cruciate cord region and the cat cerebral cortex	vestibular cerebral somatosensory inflow to the vestibular cerebral area in the posterior cruciate posterior region of the cat cerebral cortex
2	evoked activity of cat association cortex neurons in different sleep stages		evoked activity of anterior association cortex neurons in different sleep zones	evoked activity of cat brain cortex neurons regulates different sleep stages
2	evoked automatism repeated responses of cat cardiac ventricular fibers		evoked automatism repeated responses with cat and ventricular fibers	evoked automatism repeated recognition of abnormal cardiac ventricular fibers
2	corticofugal influences of somatosensory areas of the cortex on signal transmission in the posterior ventral nucleus		corticofugal influences of somatosensory areas of the genome Monitor message transmission in the posterior ventral nucleus	corticofugal influences of four areas of visual cortex on signal transmission in its posterior ventral nucleus
2	quantitative aspects of the shift effect in cat retinal ganglion cells		quantitative aspects of the placebo effect in cat retinal ganglion infection	many aspects of the shift effect affected cat retinal ganglion cells
2	the synaptic structure of catecholaminergic axon varicosities in the dorso medial portion of the nucleus tractus solitarius of the cat possible roles in the regulation of cardiovascular reflexes		the synaptic specificity of primary axon varicosities in the dorso medial region of the nucleus tractus solitarius of the cat possible roles in the detection of cardiovascular disease	positive synaptic regulation of catecholaminergic axon varicosities in its dorso medial portion of the nucleus tractus solitarius in the cat takes roles in the regulation of cardiovascular reflexes
2	effects of co 2 and extracellular h iontophoresis on single cell activity in the cat brainstem		effects of NO 2 and extracellular h transfer on single cell activity on the cat brainstem	effects of co 2 and 5 h iontophoresis increase single kinase activity in the cat brainstem
2	cardiovascular chemoreflexes from the perfused innervated ileum of the cat		cardiovascular chemoreflexes from a perfused innervated ileum of the liver	cardiovascular chemoreflexes from the perfused pulmonary ileum of their cat
2	effect of nitrogen narcosis on cortical and subcortical evoked responses in the cat		effect on dopamine narcosis on cortical and subcortical evoked responses in the cat	effect associated nitrogen narcosis on cortical and subcortical calcium responses in the cat
2	projections from the nucleus and tractus solitarius in the cat		projections from the nucleus and tractus solitarius inside the cell	projections from the trunk and tractus seen in the cat
2	olivocochlear and vestibular efferent neurons of the feline brain stem their location morphology and number determined by retrograde axonal transport and acetylcholinesterase histochemistry		olivocochlear and vestibular efferent neurons from the feline brain stem their location morphology identification number determined using retrograde axonal transport and acetylcholinesterase function	olivocochlear and vestibular efferent muscles of the feline brain stem their location as and number determined from retrograde axonal migration and acetylcholinesterase because
2	projections of the dorsal column nuclei and the spinal cord on the inferior olive in the cat		projections of the dorsal lobe nuclei and the spinal cord at the inferior olive in the cat	projections of the dorsal smooth muscle and the spinal cord on the inferior olive in the cat
2	variability of the relative preference for stimulus orientation and direction of movement in some units of the cat visual cortex areas 17 and 18		variability on the relative preference for stimulus orientation and direction of action in some units of primary cat visual cortex areas 17 and 18	variability of the relative preference between stimulus orientation and direction of movement in some units of the cat sleep cortex occur 17 and 18
2	the effect of a chronic lesion in cortical area 17 on the visual responses of units in area 18 of the cat		the mechanism of a chronic lesion in cortical area 17 on the visual representations of units frontal area 18 of the cat	the effect with a chronic lesion in cortical area 17 on the metabolic responses of units on area 18 of the cat
2	climbing fibre inputs to cerebellar purkinje cells from trigeminal cutaneous afferents and the si face area of the cerebral cortex in the cat		climbing direct inputs to cerebellar purkinje fibers from trigeminal cutaneous afferents and the si face area within central cerebral cortex in the cat	climbing fibre inputs by cerebellar purkinje cells from trigeminal cutaneous afferents and the si face structures of the basal cortex comprising the cat
2	responses of fastigial nucleus neurones to stimulation of the caudate nucleus in the cat		responses as fastigial nucleus neurones to those of the caudate nucleus in the cat	responses of fastigial nucleus neurones to stimulation of the tumor nucleus in human cat
2	periodic excitability changes across the receptive fields of complex cells in the striate and parastriate cortex of the cat		periodic excitability changes on the receptive fields of complex cells in multiple striate and parastriate cortex of male cat	periodic excitability changes across the receptive fields of ear cells or either striate and parastriate cortex of the cat
2	corticofugal effects from sensorimotor area i and somatosensory area ii on neurones of the pontine nuclei in the cat		corticofugal effects on sensorimotor area i i somatosensory area ii on development of the dorsal nuclei in the cat	corticofugal effects from sensorimotor area i and somatosensory area 4 on neurones of the drug receptors in mouse cat
2	visual receptive fields and their images in superior colliculus of the cat		visual energy fields and sensory images in superior colliculus of the cat	visual light fields and their images in longitudinal colliculus of the cat
2	representation of cochlea within primary auditory cortex in the cat		representation of neurons within primary auditory cortex in the cortex	representation of hearing within primary auditory cortex in live cat
2	abnormal neuronal responses during evolution of a penicillin epileptic focus in cat visual cortex		abnormal neuronal responses during evolution of a secondary epileptic focus in cat central cortex	abnormal neuronal responses during evolution of a penicillin test focus in cat visual drawings
2	disinhibition in cat motor cortex by ammonia		disinhibition of cat motor cortex by ammonia	disinhibition of cat motor control by ammonia
2	spatial limits of epileptogenic cortex its relationship to ectopic spike generation		spatial limits of frontal cortex its relationship to ectopic spike density	spatial limits from basal cortex its relationship to ectopic spike generation
2	reticulospinal neurons with and without monosynaptic inputs from cerebellar nuclei		reticulospinal stimulation with & without monosynaptic inputs from cerebellar nuclei	reticulospinal neurons with and without monosynaptic molecules from cell nuclei
2	medial recticular neurons projecting rostrally		medial recticular node projecting rostrally	medial recticular bone projecting rostrally
2	viruslike inclusions in the cecal epithelial cells of pa agonimus kellicotti digenea troglotrematidae		viruslike inclusions in primary cecal tumor cells that pa agonimus kellicotti digenea troglotrematidae	viruslike inclusions within the living epithelial cells of pa agonimus species digenea troglotrematidae
2	eye movement related activity in the visual cortex of dark reared kittens		eye pattern related activity - the visual cortex of dark reared kittens	eye movement related activity in the visual cortex of dark elves involves
2	single unit activity in the lateral amygdala of the cat during sleep and waking		single unit activity in temporal lateral amygdala of the pupil during sleep and waking	single unit activity on the internal amygdala of the cat during sleep and waking
2	receptive field characteristics and plastic properties of visual cortical cells in kittens reared with or without visual experience		receptive field characteristics in plastic properties of visual cortical neurons in kittens reared with or without visual experience	receptive field stimuli suggest plastic properties of visual cortical cells in kittens reared with or without visual systems
2	modification of single neurons in the kitten s visual cortex after brief periods of monocular visual experience		modification of single neurons in the kitten peripheral visual cortex after brief periods of monocular visual discrimination	modification of single object in the kitten s visual cortex after extended periods of monocular visual experience
2	labyrinthine influence on cat forelimb motoneurons		labyrinthine influence on shorter forelimb length	labyrinthine influence on these internal motoneurons
2	thalamo cortical projections for recruiting responses and spindling like responses in the parietal cortex		thalamo cortical projections for potential responses and spindling of responses in the parietal cortex	thalamo sensitive projections for recruiting responses and spindling like responses in ascending parietal in
2	receptive fields in cat superior colliculus after visual cortex lesions		receptive fields on cat superior colliculus with visual cortex lesions	receptive disturbance from cat superior colliculus after visual cortex lesions
2	unusual arrangement of agranular endoplasmic reticulum in the interstitial cells of the cat ovary		unusual volume of agranular endoplasmic reticulum in the interstitial cavity of model cat ovary	unusual arrangement of parallel endoplasmic reticulum in rat interstitial cells of the cat of
2	nonhematopoietic neoplasms in cats		nonhematopoietic disorder in dogs	nervous diseases in cats
2	effect of constant currents on orthodontic tooth movement in the cat		effect of marine currents on orthodontic tooth movement among the cat	effect of constant currents on per tooth tone in the cat
2	neurochemical aspects of post tetanic potentiation of monosynaptic reflexes in the cat spinal cord i analysis of amino acids at maximum of potentiation		neurochemical aspects of post tetanic potentiation I monosynaptic reflexes mapping the cat spinal cord i analysis of amino acids at posterior angular potentiation	a study of post vivo activation of monosynaptic reflexes in the cat spinal cord i analysis of amino acids at maximum of potentiation
2	neurochemical aspects of post tetanic potentiation of monosynaptic reflexes in the cat spinal cord ii determination of phospholipids at maximum of potentiation		neurochemical aspects of post acute potentiation of monosynaptic reflexes in the anterior spinal cord including determination of phospholipids at maximum of potentiation	neurochemical aspects of post tetanic changes including monosynaptic reflexes in the cat spinal cord ii range of effect at maximum of potentiation
2	vagal responses to vestibular stimulation in the cat		vagal responses to electrode stimulation in elderly cat	their responses to vestibular stimulation within the cat
2	influence of dendritic location and membrane properties on the effectiveness of synapses on cat motoneurones		influence of dendritic location matrix membrane properties on the effectiveness of drugs in cat motoneurones	influence of dendritic location and membrane location on the effectiveness 2 synapses within cat motoneurones
2	hypoxia induced tachypnea in carotid deafferented cats		hypoxia induced tachypnea in aggressive dog cats	hypoxia induced dementia in juvenile deafferented cats
2	distribution of latencies in the receptive fields of superior colliculus neurons in cats		distribution of latencies in the receptive fields of key sensory neurons in cats	distribution of latencies in the receptive fields of superior cone neurons from cats
2	neural plasticity in visual cortex of adult cats after exposure to visual patterns		neural defects in visual cortex of adult cats by exposure to visual patterns	neural plasticity in visual cortex within adult cats after exposure to sniffing patterns
2	far field acoustic response origins in the cat		far field acoustic response origins in the laboratory	far cry acoustic response origins in the cat
2	a re evaluation of the effects of lesions of the pontine tegmentum and locus coeruleus on phenomena of paradoxical sleep in the cat		a re evaluation of the effect including lesions of the pontine tegmentum and corpus coeruleus on phenomena of paradoxical sleep in the cat	a re investigation of the impact of lesions of the pontine tegmentum and locus coeruleus on forms of paradoxical nature in the cat
2	effect of phenoxybenzamine on experimental cerebral arterial spasm in cats		effect of phenoxybenzamine on experimental primary spinal spasm in cats	effect of mutations on systemic cerebral arterial spasm in cats
2	quantitative changes in proteins in the cat parietal zone large pyramids in various sleep stages and during wakefulness		quantitative changes in markers in the cat parietal zone large pyramids in peak sleep processes and during wakefulness	quantitative changes in proteins in the cat parietal zone sleep areas in various sleep stages and also wakefulness
2	grouping of neurons according to their rna content during different functional states of the cerebral cortex		grouping of neurons according weight their rna content during different functional states of primary cerebral cortex	grouping of cells according to their rna content during different functional states of the cerebral levels
2	glycogen content in the brain stem neurons during hyperthermia in cats		glycogen formed in the brain stem neurons during hyperthermia from cats	glycogen content in the brain stem neurons during acquisition by cats
2	mesencephalic porjections of the rectus lateralis muscle afferents in the cat		mesencephalic porjections of the rectus nerve and afferents in the cat	mesencephalic porjections of the rectus lateralis rarely occur in chinese cat
2	local specialization at ileocecal junction of the cat and opossum		local specialization the ileocecal junction of the tooth and opossum	local specialization at ileocecal junction to the cat and ।
2	density of distribution of nerve cells in the nuclei of the cat s trigeminal complex		density of distribution some nerve cells in the nuclei of the cat s trigeminal complex	density of distribution of nerve cells in the nuclei of blue cat s type complex
2	neuronal organization of the large cell segment of the cat s red nucleus		neuronal organization of the R cell segment of the M s red nucleus	neuronal differentiation of the large cell segment of the cat s phase nucleus
2	method of live microscopy of the neurons of the cat brain		method of live study of the neurons on the cat brain	method of live termination of the neurons on the cat brain
2	ultrastructural characteristics of axon terminals of the posterior lateral nucleus of the thalamus in the cat		ultrastructural design of the terminals of the second lateral nucleus of the thalamus in the cat	and movement of axon terminals of the posterior lateral nucleus of the thalamus within the cat
2	epidemiological pattern of chagas disease in an endemic area of costa rica		epidemiological pattern of chagas disease in an endemic region of La rica	epidemiological pattern of chagas patients in an rural area of costa rica
2	cell structure and function in the visual cortex of the cat		cell structure and function – the visual cortex of male cat	cell structure and function in the motor cortex in the cat
2	effects of anesthetics on ponto geniculo occipital waves from the oculomotor nucleus of the cat		effects of anesthetics on ponto geniculo occipital waves from naive primary nucleus in the cat	effects of anesthetics during ponto geniculo occipital waves in the oculomotor nucleus of the brain
2	projection of the vestibular nerve to the si arm field in the cerebral cortex of the cat		projection of the vestibular nerve to the si arm field in the cerebral regions of the neck	projection of the vestibular nerve to the si arm structures in the cerebral cortex of the heart
2	a fluorescence and electron microscopic study of the adrenergic innervation in the vestibular ganglion and sensory areas		a fluorescence from the microscopic study of the adrenergic innervation in the neuronal ganglion and sensory areas	a fluorescence and electron microscopic study of the adrenergic innervation of the positive ganglion and adjacent areas
2	effects on the ventral spinocerebellar tract neurones from deiters nucleus and the medial longitudinal fascicle in the cat		effects on total ventral spinocerebellar tract distance from deiters nucleus and the medial longitudinal muscle in the cat	effects on the ventral spinocerebellar lateral neurones from deiters nucleus over the medial longitudinal fascicle from the cat
2	detection of natural complex sounds by cells in the primary auditory cortex of the cat		detection of natural cortical structures by cells in the primary auditory cortex of the cat	detection of natural complex sounds by cells in the primary auditory tract of the animal
2	visual suppression of vestibular nystagmus after cerebellar lesions		visual suppression of vestibular growth for cerebellar lesions	visual suppression of vestibular anterior posterior cerebellar lesions
2	study of the protection on afforded by nicergoline against the effects of cerebral ischemia in the cat		study of the therapy for EEG by nicergoline against the effects of cerebral ischemia in the cat	surgery and the protection on afforded by nicergoline for the effects of cerebral ischemia in the cat
2	specific membrane properties of cat motoneurones		specific membrane properties of cat mice	specific membrane properties of extant motoneurones
2	method for the morphological identification of individual brain neurons intravitally and after fixation		method for the morphological appearance of individual brain neurons intravitally and by fixation	method for the morphological identification of individual brain neurons intravitally and resting time
2	chemosensitive neurons on the ventral medullary surface		chemosensitive ions on a ventral medullary surface	chemosensitive neurons on its outer medullary surface
2	leukocytic pyrogen and sodium acetylsalicylate on hypothalamic neurons in the cat		leukocytic pyrogen and sex hormones on hypothalamic neurons in the amygdala	leukocytic pyrogen and radical acetylsalicylate on mammalian neurons in human cat
2	an electron microscope study of synaptic organization in the lateral reticular nucleus of the medulla oblongata in the cat		an electron microscope study of synaptic organization in the lateral sympathetic nucleus in the medulla oblongata in the rat	an electron microscope study of synaptic organization distinguish the lateral reticular nucleus from the cortex oblongata in the cat
2	diversity of mossy fibres in the cerebellar cortex in relation to different afferent systems an experimental electron microscopic study in the cat		diversity of mossy fibres throughout rat cerebellar cortex in relation to different immune systems an experimental electron microscopic study in the cat	diversity of mossy fibres in the cerebellar cavity in relation to different sensory systems an experimental electron microscopic study in the eye
2	diencephalic projections from the midbrain reticular formation		diencephalic tissues from the basal reticular formation	diencephalic projections from the lightning cluster formation
2	demonstration of a somatotopically organized projection onto the paramedian lobule and the anterior lobe from the lateral reticular nucleus an experimental study with the horseradish peroxidase method		demonstration of a somatotopically similar projection onto the paramedian vein and the anterior lobe from the lateral reticular nucleus an experimental study involving the cardiac peroxidase method	demonstration that a somatotopically organized projection of the paramedian lobule and its anterior lobe around the lateral reticular nucleus an experimental study with the gene peroxidase method
2	transganglionic degeneration in trigeminal primary sensory neurons		transganglionic function in trigeminal cardiac sensory neurons	transganglionic degeneration in the adult sensory neurons
2	the pontocerebellar projection onto the paramedian lobule in the cat an experimental study with the use of horseradish peroxidase as a tracer		the pontocerebellar projection from the nucleus lobule in the, an experimental study with the use of horseradish peroxidase as phosphate tracer	the pontocerebellar connections onto the paramedian axis gave the cat an experimental experiment with the use of horseradish peroxidase as a tracer
2	the pontine projection from the inferior colliculus in the cat an experimental anatomical study		the pontine projection from the inferior colliculus into the cat an experimental biology study	the initial projection from the inferior colliculus in the cat an experimental anatomical image
2	macular input to neurons of the spinoreticulocerebellar pathway		macular input to neurons of left spinoreticulocerebellar nerve	macular input to muscles of the spinoreticulocerebellar plus
2	studies on the cerebellar projections from the main and external cuneate nuclei in the cat by means of retrograde axonal transport of horseradish peroxidase		studies on novel cerebellar projections from the main and external cuneate residues in neuronal cat by means of direct axonal transport of horseradish peroxidase	scientists investigate the cerebellar projections from the main and external cuneate nuclei in the cat by modification of retrograde mediated transport of horseradish peroxidase
2	a golgi and electron microscopical study of nerve cells in layer i of the cat auditory cortex		a computer and electron microscopical assembly of nerve cells in layer i of the cat auditory cortex	a golgi and electron microscopical study of neural cells in layer i of primate cat auditory cortex
2	sustained and transient discharges of retinal ganglion cells during spontaneous eye movements of cat		sustained and transient discharges of retinal scar cells on spontaneous eye movements of cat	sustained and transient discharges of retinal ganglion cells during spontaneous rhythmic movements of cell
2	visual discrimination of flux equated figures by cats with brain lesions		visual acquisition based flux equated figures by cats with brain lesions	visual discrimination of flux flow figures by cats with nerve lesions
2	the auditory cortical projections onto the medial geniculate body in the cat an experimental anatomical study with silver and autoradiographic methods		the auditory cortical projections onto the left geniculate body in the cat an experimental anatomical analysis with MRI and autoradiographic methods	other auditory cortical projections onto the medial geniculate field in the cat an experimental anatomical study with silver and red methods
2	analysis of various factors involved in eeg synchronization during milk drinking in the cat		analysis of various factors involved in signal synchronization during milk drinking in the milk	analysis of various factors involved in eeg monitoring on milk drinking in the cat
2	normal critical bands in the cat		normal critical bands in my cat	normal critical pressure in the cat
2	endogenous primate and feline type c viruses		endogenous primate e feline type c viruses	endogenous primate and feline virus c viruses
2	integrated somatomotor cardiovascular and gastrointestinal adjustments induced from the cerebellar fastigial nucleus		integrated somatomotor cardiovascular transient gastrointestinal adjustments induced by the cerebellar fastigial nucleus	integrated somatomotor muscle function gastrointestinal adjustments induced to the cerebellar fastigial nucleus
2	reflexogenic contraction of the ileo cecal sphincter in the cat following small or large intestinal distension		reflexogenic contraction of the ileo cecal sphincter in the patient following mild or severe intestinal distension	abdominal contraction by the ileo cecal sphincter in human cat following small or large intestinal distension
2	effects of chlorpromazine and diazepam on neuronal activities of the lateral vestibular nucleus in cats		effects of chlorpromazine and diazepam on local activities of skeletal lateral vestibular nucleus in monkeys	effects by chlorpromazine or diazepam on neuronal activities of the lateral posterior nucleus in cats
2	the effect of background illumination on the responses of the neurons of the cat s superior colliculus to moving stimuli		the effect a background illumination on the responses of the neurons within this cat s superior colliculus to moving stimuli	the effect and background illumination determine the responses of the neurons of the iris s superior colliculus to moving stimuli
2	dipropylacetic acid depakine in experimental epilepsy in the alert cat		dipropylacetic acid depakine in experimental epilepsy in our alert population	dipropylacetic effects depakine in experimental epilepsy by the alert cat
2	motor nerve terminal response to edrophonium in delayed dfp neuropathy		motor nerve terminal access to edrophonium in human dfp neuropathy	motor nerve terminal response to edrophonium complex delayed triple neuropathy
2	influence of vestibular and afferent impulses on the spontaneous activity of interneurons in the spinal cord of cats		influence of vestibular and dorsal impulses versus local spontaneous activity of interneurons in the spinal cord of cats	influence of vestibular and afferent impulses on the spontaneous activity of interneurons or different spinal cortex of cats
2	variability of neuronal activity of the parastriate cortex before and after callosotomy		variability of neuronal activity of primary temporal cortex before and after callosotomy	variability of neuronal structure of the parastriate cortex above and after callosotomy
2	motoneuron dendrites role in synaptic integration		motoneuron dendrites role in food integration	motoneuron and role the synaptic integration
2	impariment by 6 hydroxydopamine of locus coeruleus induced monosynaptic potential in the spinal trigeminal nucleus		impariment by 6 hydroxydopamine of locus coeruleus induces monosynaptic potential in anterior primary trigeminal nucleus	impariment to 30 minutes of locus coeruleus induced monosynaptic potential in the spinal trigeminal nucleus
2	electromyography in the localization of spinal cord and nerve root neoplasia in dogs and cats		electromyography in the management of spinal cord and bridge root neoplasia in dogs and cats	electromyography in the localization of spinal cord in nerve cord neoplasia in dogs and cats
2	retrograde axonal transport of horseradish peroxidase in peripheral autonomic nerves		retrograde axonal transport of horseradish peroxidase in short autonomic muscle	retrograde axonal transport of horseradish peroxidase into peripheral nerve nerves
2	salmonellosis in a human infant a cat and two parakeets in the same household		salmonellosis in a human leaves a cat and four parakeets in the same household	trapped in a human with a cat and two parakeets in the same household
2	binocular interaction in the cat s superior colliculus		binocular interaction in the cat for superior colliculus	receptor interaction on the cat s superior colliculus
2	the spinal course and distribution of fore and hind limb muscle afferent projections to the superior colliculus of the cat		the spinal course and distribution of fore and hind side muscle afferent projections to the lateral colliculus In the cat	the spinal course and process of fore and hind leg muscle afferent projections to the superior colliculus from the cat
2	venous drainage of the heart with special references to the excito conduction system		venous drainage of the heart for special references to this excito conduction system	venous drainage of the lungs with special references all the excito conduction system
2	adrenergic innervation of the extramedullary arteries of the spinal cord of cats		adrenergic innervation of the extramedullary arteries of the respiratory cords of cats	adrenergic innervation of the extramedullary arteries of the spinal column of m
2	neuronal organization of the inspiratory center baumgarten s nucleus		neuronal organization in collective inspiratory center baumgarten s nucleus	neuronal organization of the nerve canals baumgarten s nucleus
2	e coli endotoxin shock in the cat treatment with indomethacin		e coli endotoxin shock in male cat treatment with chemotherapy	e coli endotoxin shock in stray cat treatment with...
2	horner s syndrome in the dog and cat as an aid to diagnosis		horner s belief in the dog / cat as an aid to diagnosis	horner s syndrome in the us and cat as an aid in diagnosis
2	delayed alternation learning under electrical blocking stimulation of the caudate nucleus in the cat		delayed spatial learning under electrical blocking regime of the caudate nucleus in the cat	delayed alternation learning under partially blocking stimulation of the caudate system in the cat
2	the effects of acetylcholine and dopamine on the caudate nucleus depleted of biogenic amines		the effects beyond acetylcholine and dopamine on the cell nucleus depleted of free amines	the resistance to acetylcholine and dopamine in the caudate nucleus depleted of biogenic amines
2	a quantitative analysis of the cat retinal ganglion cell topography		a qualitative analysis of the cat retinal cord cell topography	a quantitative analysis of the cat retinal ganglion sci 2009
2	the projections of different morphological types of ganglion cells in the cat retina		the projections of the morphological types of brain cells in the cat retina	the projections of different morphological types of ganglion cells to the cat from
2	the projections of cells in different layers of the cat s visual cortex		the projections of cells in thick layers of the cat s visual cortex	the projections of cells in different areas of the cat s posterior cortex
2	an electron microscope study of the red nucleus in the cat with special reference to the quantitative analysis of the axosomatic synapses		an electron microscope study of the red nucleus in the cat with special reference to temporal spatial analysis of the axosomatic nucleus	an electron microscope study of all red nucleus in the cat makes special reference to the quantitative analysis involving the axosomatic synapses
2	disorder and recovery of somatic sensitivity in cats with destruction of the afferent pathways of the spinal cord		disorder and recovery of somatic activity in cats with destruction of the peripheral parts of the spinal cord	disorder this recovery of somatic sensitivity in cats with destruction on the afferent system of the spinal cord
2	an analysis of the interaction of the parietal and visual regions of the cortex with the posterior lateral nucleus of the thalamus		an analysis of the interaction of the parietal and visual regions of the cortex with the intrinsic lateral nerves of the eye	an analysis of spatial relationship of the parietal and visual regions of temporal cortex with the posterior lateral nucleus of the thalamus
2	the effect of stimulation of the deep layers of somatosensory zones ci and cii on the activity of motor zone mi of the cat cortex		the affect of stimulation between the deep layers of somatosensory zones ci e cii on the activity of motor zone mi of the cat cortex	the effect of stimulation of the deep layers of somatosensory zones pi and cii on the frequency of motor zone mi of the cat ।
2	substance p and spinal neurones		substance p and B neurones	substance p and spinal one
2	an immunoprecipitin study of the incidence of influenza a antibodies in animal sera in the ottawa area		an immunoprecipitin investigation of suspected incidence of influenza a antibodies in animal samples in the ottawa area	an immunoprecipitin study assessed the incidence between influenza a antibodies in animal sera around the ottawa area
2	the effect of neurotropic agents on evoked potentials of the association and projection regions of the cat neocortex		the effect of neurotropic agents on intrinsic potentials of the activation and projection circuits of the cat neocortex	the effect of neurotropic agents on evoked images of prey association and projection responses of the cat neocortex
2	an analysis of interneuronal connections in the auditory cortex of awake cats		an analysis of interneuronal connections to the auditory cortex of adult cats	an analysis of interneuronal connections in central auditory cortex of awake performance
2	determinants of experimental neurosis in cats		determinants of cardiac neurosis in cats	role of experimental neurosis in cats
2	visual stimulation effects on vestibular habituation		visual stimulation impacts on vestibular habituation	visual stimulation occurs on vestibular habituation
2	metabolic manifestations of the compensatory process in the brains of cats following spinal cord injuries		metabolic manifestations of the compensatory tissue in the tail of cats following spinal cord injuries	some manifestations of the compensatory process in brain brains of cats following spinal cord injuries
2	cortical diffusion characteristics of seizure induced in the horm of ammoni ii chemical stimulation		cortical diffusion characteristics of seizure tissues in the case of ammoni ii chemical stimulation	cortical diffusion characteristics of seizure induced activation the horm cell ammoni ii chemical stimulation
2	effect of quinidine together with antibiotics on contractility of cat papillary muscle		effect of quinidine together or antibiotics on contractility of cat papillary membrane	effect of quinidine together with possible enhanced contractility of cat papillary muscle
2	electron microscopy of the arcuate nucleus of normal and 5 hydroxydopamine treated cats		electron recording of the arcuate nucleus of normal α 5 hydroxydopamine treated cats	electron microscopy of small arcuate complexes of normal and 5 hydroxydopamine treated cats
2	d amphetamine induced release of newly synthesized and stored dopamine from the caudate nucleus in vivo		d amphetamine induced release of newly synthesized potentially stored dopamine from left caudate nucleus in vivo	d amphetamine induced release of newly synthesized brain derived dopamine from the caudate nucleus in cell
2	a calcium ionophore stimulating the secretion of catecholamines from the cat adrenal		a calcium pathway stimulating the secretion of calcium from the cat adrenal	a calcium ionophore binding and secretion of catecholamines from the portal adrenal
2	stimulus generalization between differentiated visual auditory and central stimuli		stimulus groups between normal visual auditory and central stimuli	stimulus generalization between differentiated visual perception and central stimuli
2	visual receptive field properties of cells in area 18 of cat s cerebral cortex before and after acute lesions in area 17		visual receptive field properties of cells in area 18 of cat s visual cortex before and after acute lesions in population 79	visual receptive field properties of cells in area 18 the cat giant cerebral cortex during and after acute lesions in area 17
2	discharge patterns of cat pontine brain stem neurons during desynchronized sleep		discharge site of cat pontine brain stem neurons during human sleep	discharge patterns of cat pontine brain stem neurons generate desynchronized data
2	unit activity in posterior association cortex of cat		unit activity in posterior prefrontal cortex of cat	unit activity in posterior association cortex versus cat
2	afferent efferent linkages in motor cortex for single forelimb muscles		afferent efferent linkages to motor cortex for single forelimb area	afferent efferent linkages connecting motor cortex for single forelimb for
2	on the mechanism of the relaxing adrenaline effect on cat jejunum		on the mechanism of the relaxing adrenaline effect on body parts	on the mechanism of serum relaxing adrenaline reflex on cat jejunum
2	extrinsic nervous control of the ileo cecal sphincter in the cat		extrinsic nervous breakdown through an ileo cecal sphincter in the cat	extrinsic nervous control of an ileo cecal sphincter in the stool
2	motor control of nuclear bag and nuclear chain intrafusal fibres in isolated living muscle spindles from the cat		motor motion of nuclear junction and nuclear chain intrafusal fibres in light living muscle spindles from the cat	motor control functions nuclear bag and nuclear plate intrafusal fibres in isolated host muscle spindles from the cat
2	discharge frequency of tendon organs evoked by the contraction of motor units in the cat		discharge frequency of other organs evoked by radial contraction of motor units in the cat	discharge frequency from motor organs evoked by the contraction of motor units in the cat
2	uptake and transport of exogenous peroxidase in the masticatory muscles of the cat localization of motor neurons		uptake and transport of exogenous metals along the masticatory muscles of the cat localization of plasma neurons	uptake and transport of exogenous peroxidase in the masticatory muscles or animal cat localization of motor fluid
2	acquired and inherent trace processes in the neuronally isolated cortex		acquired and inherent trace fossils in the neuronally isolated individual	acquired and acquired trace processes in the neuronally isolated ।
2	from attentiveness to sleep a topographical analysis of localized synchronized activities on the cortex of normal cat and monkey		from attentiveness during sleep a topographical analysis of localized anatomical activities on the surface of normal cat and monkey	from attentiveness to sleep a topographical analysis of localized synchronized activities on the rats and normal cat and ।
2	the biological significance of pgo spikes in the sleeping cat		the biological significance of pgo spikes in during sleeping phases	the biological effects that pgo spikes in the sleeping cat
2	temperature and behavioural responses induced in the unanaesthetized cat by the central administration of rx72601 a new anticholinesterase		temperature and position errors induced in the unanaesthetized cat by the central location of rx72601 a novel anticholinesterase	temperature and behavioural activities intensified in the unanaesthetized cat after the central administration of rx72601 the new anticholinesterase
2	feline oncornavirus associated cell membrane antigen ii antibody titers in healthy cats from household and laboratory colony environments		feline oncornavirus associated cancer membrane antigen ii antibody titers in healthy cats using household and wild colony environments	feline oncornavirus associated to membrane antigen ii antibody titers in healthy cats from household and classroom exercise environments
2	depressive effects of morphine upon lamina v cells activities in the dorsal horn of the spinal cat		depressive effects of morphine upon lamina v cells activities by left dorsal horn of the spinal cat	depressive effects of morphine upon lamina v cells activities in the dorsal horn to the fox cat
2	a late component of flash evoked potentials in the cat s optic chiasma and superior colliculus its appearance due to background illumination		a late component of flash evoked potentials in the cat s optic chiasma being superior on its appearance due towards background illumination	a late component of flash evoked potentials in both cat s optic chiasma and superior colliculus its motion due before background illumination
2	intracellular postsynaptic potentials of cat lateral geniculate cells and the effects of degeneration of the optic terminals		intracellular postsynaptic potentials for cat lateral geniculate cells and a risk of degeneration of the optic terminals	intracellular postsynaptic potentials of cat lateral group cells and the effects from degeneration of fiber optic terminals
2	barbiturate spindle activity in the thalamic lateral ventro posterior nucleus and the second somato sensory area of the cortex		barbiturate spindle channels in the thalamic lateral ventro posterior nucleus and the second somato sensory lobe of auditory cortex	neurons spindle activity in bilateral thalamic lateral oblique posterior nucleus and the second somato sensory area of the cortex
2	sleep cycle control and cholinergic mechanisms differential effects of carbachol injections at pontine brain stem sites		sleep regression control without cholinergic mechanisms differential effects of carbachol injections on pontine brain stem sites	sleep cycle control involves cholinergic mechanisms differential effects through carbachol injections at pontine cell stem sites
2	effects of elevated magnesium on discharge of myenteric neurons of cat small bowel		effects of elevated magnesium on discharge from myenteric neurons of cat small eyes	effects of elevated magnesium on discharge of myenteric neurons of 1 small rabbit
2	preliminary data on the origin of splanchnic nerve afferent fibers with respiratory influence		preliminary data on the origin of splanchnic nerve protein fibers with respiratory dysfunction	preliminary data on the origin of skin nerve associated fibers with respiratory influence
2	cytoimmunological and histochemical study of cat adenohypophyseal cells made fluorescent by the falck and hillarp technic		cytoimmunological and histochemical characteristics of cat adenohypophyseal cells made fluorescent by mac falck and hillarp technic	cytoimmunological and genome study of cat protein proteins for fluorescent by the falck and hillarp technic
2	electrospinogram and spinal and cortical evoked potentials in experimental spinal cord trauma		electrospinogram showing spinal and cortical evoked potentials in experimental spinal fusion trauma	electrospinogram and spinal and human evoked potentials in experimental spinal cord and
2	the depressant effect of halothane and sodium thiopental on the spontaneous and evoked activity of dorsal horn cells lamina specificity time course and dose dependence		the depressant effect of halothane and sodium thiopental on the surface but evoked activity of dorsal horn cells lamina different time course and dose effects	the depressant effect of halothane and sodium calcium on the spontaneous and evoked activity of pink blood cells lamina specificity time course and dose time
2	oculomotor outflow and its relation to electrical activity of suprasylvian gyrus and pulvinar during paradoxical sleep in the cat		oculomotor outflow and its relation to electrical activity of suprasylvian gyrus at pulvinar during paradoxical study on African cat	sexual activity and its relation to brain activity of suprasylvian gyrus and pulvinar during paradoxical sleep in the gut
2	electroencephalographic signs of ethanol tolerance and physical dependence in the cat		electroencephalographic signs of ethanol tolerance and wine dependence by the cat	electroencephalographic signs show ethanol tolerance and physical dependence in domestic cat
2	chloralose induced alteration of visually evoked response from specific and non specific regions of cat neocortex		chloralose induced alteration of cortical evoked learning from specific and non specific regions of cat neocortex	chloralose induced alteration of visually impaired response from specific and non specific stimuli by cat neocortex
2	effects of taurine on kindled amygdaloid seizures in rats cats and photosensitive baboons		effects with taurine on kindled amygdaloid seizures affecting rats cats and photosensitive bears	effects of taurine on kindled amygdaloid seizures in male cats are occasionally baboons
2	dantrolene effects on neuromuscular function in cat soleus muscle		dantrolene effects on neuromuscular mechanisms in rat soleus muscle	new article on neuromuscular function in cat soleus muscle
2	the positive inotropic effect of glucagon in the chronically failed right ventricle as demonstrated in the isolated cat heart		the positive inotropic effect of glucagon in the chronically swollen right ventricle as presented in the isolated cat kidney	the positive warming effect of glucagon in the chronically failed right hand as demonstrated in the mouse cat heart
2	microcirculation of traumatized spinal cord a correlation of microangiography and blood flow patterns in transitory and permanent paraplegia		microcirculation of traumatized cervical cord a correlation of microangiography and line flow patterns in functional and permanent paraplegia	microcirculation of traumatized spinal cord a correlation of microangiography among blood flow patterns within transitory and permanent functions
2	dorsal column nuclei afferents in the lateral funiculus of the cat distribution pattern and absence of sprouting after chronic deafferentation		dorsal column nuclei embedded in the lateral funiculus of the linear distribution pattern and absence of symmetry after chronic scratching	dorsal column nuclei afferents in the superficial funiculus of our global distribution pattern and absence of sprouting after chronic deafferentation
2	the pharmacology of the inhibition of dorsal horn neurones by impulses in myelinated cutaneous afferents in the cat		the pharmacology of the inhibition for dorsal horn development by impulses in myelinated cutaneous afferents of the cat	the pharmacology involves the inhibition at dorsal horn neurones by impulses in myelinated cutaneous afferents in the male
2	electrophysiological studies of the projections from the parietal association area to the cerebellar cortex		electrophysiological studies of EEG projections from the parietal association area separating the cerebellar cortex	electrophysiological identification of the projections from the parietal association region to central cerebellar cortex
2	suppression of cerebellar evoked potentials by a peripheral action of diphenylhydantoin		suppression of cerebellar evoked response by a peripheral influx of dopamine	suppression by cerebellar evoked expression by immediate peripheral action of diphenylhydantoin
2	development of visually evoked responses and visually guided behavior in kittens effects of superior colliculus and lateral geniculate lesions		development of visually evoked responses and visually graded changes in kittens effects of superior cortical and lateral geniculate lesions	development of visually evoked responses and hearing guided behavior in kittens effects of superior colliculus and lateral limb markers
2	anatomical and physiological evidence for a cerebellar nucleo cortical projection in the cat		anatomical and physiological evidence for a cerebellar anterior cortical projection by the cat	anatomical and physiological evidence for using cerebellar nucleo spatial projection in the cat
2	electron microscopic investigation of the vestibular projection to the cat trochlear nuclei		electron beam investigation reveals the vestibular projection to the cat trochlear nuclei	physical microscopic investigation of the vestibular projection to the cat trochlear for
2	the effects of stimulating the cerebellar nodulus in the cat on the responses of vestibular neurons		the effects of stimulating the cerebellar nodulus at the cat on the sensory and vestibular neurons	the effects of low anterior cerebellar nodulus in the cat on the function of vestibular neurons
2	neurochemical changes in the cat s spinal cord due to orthodromic tetanic stimuli i phospholipids		neurochemical changes in the cat s spinal cord subjected to increasing tetanic stimuli i cat	neurochemical enhancement in the cat s spinal cord due towards orthodromic pain stimuli i phospholipids
2	localization of laryngeal motor neurons in the kitten		localization between sensory motor neurons in the kitten	localization of laryngeal motor units in the groin
2	epileptogenic properties of folic acid and n5 methyltetrahydrofolate in cat		epileptogenic test using folic iron and n5 methyltetrahydrofolate in cat	crystal properties of fatty acid and n5 methyltetrahydrofolate in formation
2	retinal degeneration associated with taurine deficiency in the cat		retinal degeneration associated with capital deficiency of the cat	retinal degeneration consistent with taurine deficiency contains the cat
2	horizontal cells in cat retina with independent dendritic systems		horizontal cells in cat hair with independent differentiation systems	cone cells single cat retina with independent dendritic systems
2	feedback training of 36 44 hz eeg activity in the visual cortex and hippocampus of cats evidence for sensory and motor involvement		feedback training of 36 44 hz eeg activity in the visual cortex and hippocampus of suggestive evidence suggesting sensory cortical motor involvement	the training of 36 44 hz eeg studies in the visual cortex and hippocampus of cats evidence for distraction and motor involvement
2	receptive field mechanisms of sustained and transient retinal ganglion cells in the cat		receptive field mechanisms of sustained viral transient retinal ganglion cells against the cat	receptive field mechanisms of sustained and transient retinal signal cells in the eyes
2	effects of visual cortex lesions following recovery from monocular deprivation in the cat		effects of visual cortex lesions following recovery before monocular deprivation in domestic cat	effects of visual cortex lesions following recovery from monocular such as the cat
2	a direct input from amygdaloid complex to caudate nucleus of the rat		a direct call from each complex to caudate nucleus of the rat	in direct input through amygdaloid complex to caudate nucleus of the rat
2	the motor units of cat medial gastrocnemius problem of their categorisation on the basis of mechanical properties		the motor valves of cat medial gastrocnemius consist of their categorisation on the basis of mechanical stiffness	the motor units of cat from gastrocnemius problem of muscular categorisation on the basis of contact properties
2	patterns of projection and braching of reticulospinal neurons		patterns of growth and braching into reticulospinal neurons	images indicate projection and braching of reticulospinal neurons
2	neurons in the cochlear nucleus investigated with tone and noise stimuli		neurons in the cochlear lobe investigated with tone and language stimuli	changes in the cochlear nucleus investigated with tone and environmental stimuli
2	autoradiographic studies of the projections of the midbrain reticular formation descending projections of nucleus cuneiformis		autoradiographic studies of cell projections under the midbrain reticular formation descending division of nucleus cuneiformis	clinical studies of the structure of the midbrain reticular formation descending projections of nucleus ।
2	translaminar growth of axons in the kitten dorsal lateral geniculate nucleus following removal of one eye		translaminar growth of cones in the kitten dorsal primary geniculate nucleus after removal of one eye	translaminar projections of axons from the kitten dorsal lateral geniculate nucleus following removal of one common
2	synaptic relationships of golgi type ii cells in the medial geniculate body of the cat		synaptic relationships of golgi type 2 cells in the adult geniculate body of the cat	synaptic changes in golgi type ii cells in the medial geniculate body of the cat
2	caliber spectra of fibers in the fasciculus gracilis of the cat cervical spinal cord a quantitative electron microscopic study		caliber spectra of fibers in a fasciculus anterior of the lateral cervical spinal cord a quantitative electron microscopic study	caliber studies of fibers in spinal fasciculus gracilis inside the cat cervical spinal cord a quantitative electron microscopic study
2	single unit activity in the posteroventral cochlear nucleus of the cat		single unit activity in the posteroventral cochlear cortex of mammalian cat	single unit activity in ventral posteroventral cochlear nucleus of mammalian cat
2	single unit activity in the dorsal cochlear nucleus of the cat		single unit activity in the dorsal cochlear nucleus of optic retina	single unit cell in the dorsal cochlear nucleus of the ।
2	spindle wave synchrony in the somatosensory cortex of the cat		spindle wave synchrony from the somatosensory cortex of another cat	spindle wave synchrony in the somatosensory cortex of horse tongue
2	golgi studies in the substantia gelatinosa neurons in the spinal trigeminal nucleus		golgi studies in the substantia gelatinosa preserved in the spinal column nucleus	golgi studies of the substantia gelatinosa neurons in the basement muscular nucleus
2	brbiturate spindle activity in the association cortex of the cat and its relation to spindle activity in the somatosensory system		brbiturate gene activity in the association cortex of the cat and its relation on spindle movement in the somatosensory system	brbiturate spindle activity in the association cortex of the skin and its receptor against spindle activity in the somatosensory system
2	the dorsal column nuclear projections to the nucleus ventralis posterior lateralis thalami and the inferior olive in the cat an autoradiographic study		the long column nuclear projections to the nucleus ventralis posterior lateralis nucleus and the inferior spine in the cat an autoradiographic study	primary dorsal column provides projections to the nucleus ventralis posterior lateralis thalami and the surrounding olive in the cat an autoradiographic study
2	character of neuronal functional associations according to the content of rna and sh groups in the cat cerebral cortex		character of neuronal functional associations according to the content between rna + sh groups in the cat cerebral cortex	character of neuronal pair associations according to the content of rna and phosphate groups in the left cerebral cortex
2	comparison of the dimensions of synaptic vesicles in axon profiles forming synapses on the bodies and dendrites of cat motor cortex neurons		comparison of the relationships of synaptic vesicles in axon profiles forming scales on the bodies surface dendrites of cat motor cortex neurons	comparison of relative dimensions of synaptic vesicles in neural profiles forming synapses on the bodies and dendrites in motor motor cortex neurons
2	demonstration of direct projections between the ponto mesencephalic tegmentum and the visual cortex of the cat using a peroxidase technique		demonstration of direct projections between the ponto mesencephalic unit and the visual field of the cat using a peroxidase apparatus	development includes direct projections between the ponto mesencephalic neurons and the visual areas of the cat using a peroxidase technique
2	histochemical fiber typing and staining intensity in cat and rat muscles		histochemical muscle typing and staining profiles in cat and rat muscles	histochemical fiber typing and staining activity in mice and rat muscles
2	microionophoretic study of the cholinoceptor neurons of the visual cortex of cats		microionophoretic study of the cholinoceptor neurons from frontal visual cortex of cats	functional study of the cholinoceptor neurons of the visual cortex of mexico
2	neurochemical aspects of post tetanic potentiation of monosynaptic reflexes in the cat spinal cord iii analysis of amino acids after long term potentiation		neurochemical aspects of post sensory potentiation of monosynaptic nerve in the anterior spinal cord iii loading of amino acids after long term potentiation	neurochemical aspects of post tetanic potentiation of monosynaptic drugs in the young spinal cord iii analysis of bile acids after long term ।
2	influence of phenamin on the reaction of cortical neurons evoked by stimulation of mesodiencephalic structures		influence of phenamin on the reaction of electrical signals evoked by stimulation targeting mesodiencephalic structures	influence on phenamin on the reaction these cortical neurons evoked by stimulation of surrounding structures
2	an electron microscopic study of the intermediolateral nucleus of the cat spinal cord		an electron microscopic study of the ninth nerve of the cat spinal cord	an electron resonance study of the intermediolateral nucleus of the cat polar cord
[truncated: 18,504 more rows]
