# Supplementary material for: Contrastive learning with mutual information enhancement and negative sample augmentation combined with KAN for text clustering
Source: PLoS One. 2026 Jul 30;21(7):e0354718. doi: 10.1371/journal.pone.0354718 (PMC13422851; doi:10.1371/journal.pone.0354718)
Supplement: S2 File — (ZIP) [file pone.0354718.s002.zip › Biomedical/biomedical_trans_subst_20.csv]

label	text	text1	text2
1	histochemical and autoradiographic studies on the effects of aging on the mucopolysacharides of the periosteum	histochemical - autoradiographic studies on therapeutic effects through aging of the mucopolysacharides of intestinal intestine	histochemical and clinical laboratory investigated the effects of chemotherapy on the tissues of the colon
1	the relationship to age and cerebral vascular accidents of fibrin and fibrinolytic activity	the relationship from age and to progressive accidents of fibrin and protein activity	the relationship to longitudinal and secondary structures accidents of skeletal and fibrinolytic activity
1	effects of perceptual training at three age levels	effects and perceptual bias at three age levels	effects and perceptual learning at different age levels
1	sociocultural aspects of aging medical points of view	sociocultural aspects and the medical points of care	sociocultural context of healthcare medical points of view
1	the cellular complement of the skeletal system studied autoradiographically with tritiated thymidine h3tdr during growth and aging	the cellular nature of the skeletal protein studied indirectly as tritiated thymidine h3tdr during growth muscle development	the cellular complement of the skeletal proteins studied observed resembles a thymidine on mice growth and aging
1	biochemistry of aging	biochemistry during aging	journal of aging
1	age changes in adenine nucleotides in flight muscle of male house fly	age variation in nitrogen nucleotides affect flight muscle among male house fly	visual adjustment in adenine nucleotides in arm muscle during male house fly
1	following response initiation in ducklings age and sensory stimulation	following response initiation in cortisol produced from sensory stimulation	following response initiation in ducklings age and survival information
1	analysis of the experimental lesion of connective tissue produced by a complex of c polysaccharide from group a streptococci ii influence of age and hypersensitivity	analysis of the experimental treatment of connective cortex produced by a infusion of c polysaccharide from class a streptococci. Comparison of age and culture	analysis with the local effects of connective folds produced by chemical complex of another polysaccharide from group p streptococci ii influence of inflammation and hypersensitivity
1	age and susceptibility of mice to coxsackie a viruses	age increased susceptibility in mice to coxsackie bite viruses	model adjusted susceptibility for mice to coxsackie a viruses
1	experimental transmission of influenza virus infection in mice ii some factors affecting the incidence of transmitted infection	experimental studies underlying influenza virus infection in mice ii some factors affect the incidence of that infection	experimental anti live potato virus infection in mice are some factors affecting the incidence of transmitted infection
1	galactose metabolism by rat liver tissue influence of age	galactose digest by rat kidneys under influence of age	galactose metabolism and dna versus tissue influence of age
1	the microscopical appearances of human peripheral arteries during growth and aging	the microscopic appearances within certain peripheral arteries during growth and aging	the physical appearances of the peripheral arteries of growth and aging
1	the controversial and dynamic ovary	the controversial and sensitive subject	the controversial but mysterious ovary
1	the fate of mitochondria during aging in tetrahymena pyriformis	the influence of mitochondria versus aging within tetrahymena cells	the fate their offspring during aging to genus pyriformis
1	age of weaning in two subspecies of deer mice	age of weaning for two subspecies small deer observed	hands of weaning and two ears of deer mice
1	compact bone in chinese and japanese	compact bone analysis chinese versus japanese	body bone in ukrainian and japanese
1	skeletal age in subjects with mental retardation	skeletal mass in subjects of mental retardation	adult age of subjects with mental retardation
1	enzyme changes in flight muscle correlated with aging and flight ability in the male housefly	enzyme changes in flight muscle correlated with aging to increased performance in the male mice	the changes in flight fitness correlated with age and flight ability in the paradise housefly
1	mitotic rates of rat epidermis during growth maturity senility and regeneration	mitotic adaptation of adult epidermis during growth to senility and regeneration	high rates of fatty epidermis during growth maturity senility after regeneration
1	an electron microscope study of mature and differentiating paneth cells in the rat especially of their endoplasmic reticulum and lysosomes	an electron microscope study incorporating matured and altered paneth cells into the cells especially of their endoplasmic reticulum and fibers	an electron microscope successfully observed mature and differentiating mouse cells of the rat especially then their endoplasmic reticulum and to
1	the pathogenesis of herpes virus encephalitis ii a cellular basis for the development of resistance with age	the mechanism behind herpes mouse encephalitis ii a cellular basis for human development of resistance with age	the mechanism of herpes virus encephalitis ii provides cellular basis within accelerated development of resistance through age
1	aromatic induced prevention of fetal toxicity of 7 12 dimethylbenz alpha anthracene	aromatic acute prevention of fetal expression of sodium 12 dimethylbenz alpha anthracene	aromatic residual prevention of fetal consumption of 7 12 dimethylbenz when active
1	communication in illness the relationship of national origin to symptoms and diagnosis	communication in illness An relationship linking national origin to symptoms preceding diagnosis	communication in adolescents the relationship of drug origin on symptoms and diagnosis
1	redundancy and biological aging	redundancy & biological damage	redundancy load management aging
1	the effect of age on normal values of the westergen sedimentation rate	the effect of age on the trends by the westergen sedimentation rate	the effect of age on normal values or standard westergen reaction rate
1	peptic ulcer in assam	peptic acid or assam	peptic stew in ।
1	induced protection of adrenal cortex against 7 12 dimethylbenz alpha anthracene influence of ethionine induction of menadione reductase incorporation of thymidine h3	induced protection on motor cortex from the 12 dimethylbenz alpha anthracene product of the induction of menadione and action of thymidine h3	induced protection in adrenal cortex in class 12 dimethylbenz in anthracene influence of nitrogen metabolism upon sugar reductase incorporation of thymidine h3
1	nutrition onset of disease and longevity in the rat	nutrition onset disease disease and longevity in a rat	nutrition onset of obesity and longevity in green rat
1	colonization of the mouse intestine with escherichia coli	colonization of chicken cells infected with escherichia coli	have left pea mouse intestine with escherichia coli
1	surgical treatment of tumours of the eyelids	surgical treatment the tumours of lateral eyelids	surgical imaging of tumours behind the eyelids
1	age variations in cortical membranes of rotifers	age variations in cortical volume or rotifers	age limitations in the membranes affect rotifers
1	changes in sphingosine and fatty acid components of the gangliosides in developing rat and human brain	changes of sphingosine and fatty acid composition of the gangliosides in developing adult or monkey brain	changes in sphingosine and amino acid organization of the brain in developing rat in human studies
1	activity of peptidase in tobacco leaf tissue in relation to senescence	activity of cancer upon rat leaf tissue in relation to senescence	activity of neurons in tobacco muscle tissue and relation to senescence
1	blood viscosity in healthy subjects and patients with coronary heart disease	blood levels in healthy subjects and patients without coronary body disease	blood relatives in healthy subjects and animals with coronary lung disease
1	the influence of endotoxin administration on the nutritional requirements of mice	the influence of endotoxin administration on the ion metabolism of plasma	total influence of this administration on the nutritional requirements from mice
1	weaning of young rats effect of time on behavior	weaning of young infants effect over time on behavior	weaning of young rats expression of stress on studies
1	free ranging rhesus monkeys age and sex differences in individual activity patterns	free nuclear rhesus expressing age and sex differences in individual behavioural patterns	high ranging rhesus monkeys age and sex partner in individual activity and
1	some characteristics of persons hospitalized in saskatchewan because of heart disease involving the coronary arteries	some characteristics from persons hospitalized in saskatchewan because of heart surgery involving a coronary tract	some characteristics of persons hospitalized in written description of pulmonary disease involving the pulmonary arteries
1	the geographic pathology of coronary atherosclerosis	the unique pathology of coronary failure	traditional clinical definition of coronary atherosclerosis
1	relationship of donor age to in vitro production of foot and mouth disease virus by mouse kidney cells	relationship linking human age to in vitro production of foot and mouth disease signals by mouse host cells	relationship of donor health toward in vitro production of word and mouth disease virus within mouse kidney cells
1	estimation of the low density beta lipoproteins of serum in health and disease using large molecular weight dextran sulphate	estimation of a low density beta form in people in health and disease yields large molecular formula dextran sulphate	measurements on the cell density beta cell of relevance in health and disease using large human weight dextran sulphate
1	visually evoked potentials amplitude changes with age	visually evoked stimulation amplitude higher with age	in evoked potentials amplitude changes with...
1	lentigo maligna and malignant melanoma	lentigo syndrome Multiple malignant tumors	sporadic maligna and sporadic melanoma
1	electroretinogram in newborn human infants	electroretinogram for newborn Canadian infants	same in pediatric human infants
1	host parasite relationship of bulinus truncatus and schistosoma haematobium in iran 1 effect of the age of b truncatus on the development of s haematobium	host novel relationship linking bulinus bacteria with cancer discovered in iran 1 century of the age of b truncatus on the development of s ha	1 parasite relationship to a coli and n haematobium in iran 1 effect of growing presence of b truncatus and the development that s haematobium
1	rash associated with coxsackie a9 infection	rash exchanges with bitcoin a9 Comments	symptoms associated with coxsackie bacterial infection
1	clinical management of acute myocardial infarction	clinical management / acute acid infarction	clinical application under acute myocardial infarction
1	ontogeny of the immune response ii correlations between the development of the afferent and efferent limbs	ontogeny of the limb system with correlations between the development of the afferent the efferent limbs	tissue within the immune response ii differs between the development of antigen afferent versus efferent limbs
1	metabolism of propionate by sheep liver interrelations of propionate and glutamate in aged mitochondria	metabolism of propionate and sheep showing interrelations for propionate and cholesterol in cardiac mitochondria	production of propionate by sheep liver circulation of urine and liver group aged renal
1	incidence and origin of non systemic microdeposits of amyloid	incidence & extent of non systemic microdeposits of microbes	incidence and variation of non systemic variants of other
1	possibility of normokalaemic primary aldosteronism as reflected in the frequency of adrenal cortical adenomas	possibility of normokalaemic disease syndrome as reflected within the frequency of adrenal portal lesions	possibility for normokalaemic excess aldosteronism as reflected of the frequency and adrenal gland activity
1	age personality and somatosensory cerebral evoked responses	age distribution + maternal cerebral evoked responses	age development and childhood cerebral neural responses
1	the relationship of diabetes mellitus and body weight to osteoporosis in elderly females	the experience of diabetes mellitus related body effects to smoking in elderly females	the relationship of diabetes treatment and positive weight sleep stress in elderly females
1	decreased susceptibility to the mammary tumour agent in mice with advancing age	decreased susceptibility towards the red fire disease in mice with advancing age	decreased resistance to the mammary acquired agent in people with advancing valve
1	surgical timing in biliary tract disease	surgical timing in intestinal tract tumor	surgical timing in biliary hospital using
1	studies of male survivors of myocardial infarction ix mortality experience and insurability	studies of depressed survivors of myocardial an ix that experience increasing insurability	studies of active survivors of grave infarction ix mortality cases increased insurability
1	perforated peptic ulcer	perforated mechanical valves	perforated side valve
1	epidemiology of head injuries in children a pilot study	epidemiology of head injuries of children is pilot investigation	history of face injuries in children a preliminary study
1	activity of aminoacyl transfer ribonucleic acid synthetases in tobacco leaf tissue in relation to senescence and to the action of 6 furfurylaminopurine	activity by aminoacyl transfer ribonucleic acid synthetases on tobacco leaf tissue in reducing animal senescence followed by the action by transporter furfurylaminopurine	evidence of aminoacyl peptide messenger acid synthetases suggests abnormal hair tissue in relation to senescence and to the human factor 6 furfurylaminopurine
1	development of immune tolerance in the chick embryo to borrelia hispanica	development of immune system in the Australian bees and borrelia hispanica	development of specific genes in the chick contributes to borrelia hispanica
1	gonadotrophin releasing activity of the median eminence at different ages	gonadotrophin releasing activity of the median older versus young ages	stops releasing activity into the median muscle at late ages
1	oxygen consumption during pouch development of the macropod marsupial setonix brachyurus	oxygen nitrogen during light use on the macropod marsupial setonix brachyurus	oxygen consumption during pouch production for common australian marsupial setonix brachyurus
1	dealkylation and loss of capacity for reactivation of cholinesterase inhibited by sarin	dealkylation and loss of capacity on integration of targets inhibited cell starvation	production and inhibition of capacity and reactivation of cholinesterase inhibited by ।
1	fat metabolism in higher plants xxxiv development of fatty acid synthetase as a function of protein synthesis in aging potato tuber slices	fat metabolism in mature plants xxxiv development of fat acid synthetase as a strategy at fructose synthesis in aging animal tuber slices	fat metabolism in higher plants xxxiv development of basic acid production as a function including protein synthesis of aging potato plant subsequent
1	noncollagenous nature of the proteins of shark enamel	noncollagenous nature - preserved proteins on shark enamel	noncollagenous nature at the gills of shark about
1	effect of hypophysectomy and replacement therapy on fatty acid metabolism in the rat testis	effect on hypophysectomy and systemic therapy regulating fatty acid metabolism in the human testis	impact of hypophysectomy and replacement therapy on stomach acid metabolism in artificial heart and
1	changes in hepatic lipigenesis during development of the rat	changes on fetal lipigenesis during development of the kidney	changes in hepatic function stimulate development of a rat
1	nicotinamide adenine dinucleotide phosphate enzymes in the mosquito during growth and aging	nicotinamide modified dinucleotide is used in the pig during growth and aging	nicotinamide dependent dinucleotide phosphate enzymes disrupt a mosquito during growth and contraction
1	serum triglyceride method of estimation and levels in normal humans	serum triglyceride method of detecting insulin levels by normal humans	serum triglyceride method of measurement and levels and adult humans
1	modern concepts in the management of emphysema in the aged and infirm	modern concepts involving adaptive management of emphysema in the aged or powerless	fundamental concepts in the management of emphysema in mentally aged und handicapped
1	patterns of water ash and organic matter changes in senescence	patterns among water ash and other matter present in senescence	patterns of water coats green organic matter changes into senescence
1	high level health for the elderly	high level health among the Individual	high level health on the disabled
1	metabolism of propionate by sheep liver pathway of propionate metabolism in aged homogenate and mitochondria	metabolism to propionate from sheep liver pathway of propionate turnover in sheep homogenate and rat	metabolism of protein by sheep liver diffusion of food metabolism in aged corn and ।
1	the effect of platelet age on platelet adherence to collagen	the effect of platelet therapy on individual adherence to therapy	the effect upon platelet age are platelet damage to collagen
1	the phospholipid composition of embryonic chick liver microsomes	the phospholipid composition on embryonic surface liver tissues	a structural composition of young chick liver microsomes
1	phosphoenolpyruvate carboxykinase and pyruvate carboxylase in developing rat liver	phosphoenolpyruvate binds to related carboxylase of mouse rat tumors	virus production promoting cholera carboxylase affecting mammalian rat liver
1	development of uridine diphosphate glucuronyltransferase activity in cultures of chick embryo liver	development by uridine diphosphate glucuronyltransferase activity within cultures of human embryonic cells	stimulation of uridine with glucuronyltransferase activity in cultures of healthy tissue during
1	lipid composition of the vascular system during infancy childhood and young adulthood	lipid composition of bacterial bowel system during infancy education and young adulthood	lipid composition in the milk vessels during infancy childhood and young adulthood
1	the release of a bradykinin like pulmonary vasodilator substance in foetal and new born lambs	the release of a bradykinin injection pulmonary type only for foetal and bottle born lambs	late release requires a bradykinin like pulmonary vasodilator that divides foetal and new born ．
1	changes in the fatty acid composition of cerebrosides and sulfatides of human nervous tissue with age	changes for the main structural composition of cerebrosides and sulfatides of human nervous tissue in ALS	changes in the weak acid composition of ace and ace reduces active nervous tissue with age
1	oxygen poisoning in drosophila	oxygen poisoning of children	protein poisoning in mice
1	mice fighting by neonatally androgenized females	mice & other neonatally healthy females	mice fighting by females androgenized man
1	shift with age in steady state concentrations of androstenedione and testosterone in incubations of guinea pig testis	shift average age in steady blood concentrations at androstenedione versus testosterone in incubations of guinea pig babies	shift in age in steady state focusing on adrenaline and testosterone through incubations of guinea pig testis
1	hypnotic age regression and magnitudes of the ponzo and poggendorff illusions	hypnotic noise regression for magnitudes and the ponzo and poggendorff effects	hypnotic age regression and response is local ponzo type poggendorff illusions
1	diurnal variation of oral glucose tolerance a possible pointer to the evolution of diabetes mellitus	diurnal variation of oral insulin tolerance a possible pointer to subsequent onset of yellow mellitus	other variation of oral glucose are a possible pointer to the presence of tuba mellitus
1	structure and significance of metaplastic nodules in the rectal mucosa	structure and significance to metaplastic nodules near the cervical thigh	emergence and movement of metaplastic nodules into the rectal zone
1	osteoporosis of lumbar vertebrae and calcification of abdominal aorta in women living in durban	osteoporosis - lumbar nerve most of during abdominal organs in women living in durban	osteoporosis concerning horse vertebrae and calcification of abdominal aorta in india primarily in india
1	ontogeny of soluble and mitochondrial tyrosine aminotransferases	ontogeny of decay of persistent tyrosine ions	ontogeny of rare and highly derived aminotransferases
1	release of free fatty acids and loss of hill activity by aging spinach chloroplasts	release of free sugar molecules and loss adip hill activity by aging mammalian chloroplasts	production of free fatty acids would repair the hill activity by aging spinach chloroplasts
1	effect of oestradiol 3 benzoate on the concentrations of retinal and lipids in cod plasma	effect is oestradiol and G on serum concentrations of nutrients and lipids in cod plasma	effect of electron channel antagonist on lower concentrations of retinal and lipids in cod ।
1	the lipid composition of rat brain myelin and subcellular fractions during development	the lipid breakdown of primary brain myelin and subcellular components during development	the lipid composition of standard brain serum and subcellular fractions for activity
1	the localization of proteolytic activity in rat liver mitochondria and its relation to mitochondrial swelling and aging	the C cell proteolytic activity on rat liver mitochondria and its response to mitochondrial swelling and aging	the localization of proteolytic activity in two liver mitochondria and inverse relation across mitochondrial swelling mitochondrial vibration
1	aging and cancerogenesis iv interrelationships among age immune response and tumor incidence in several strains of mice	aging and cancerogenesis iv interrelationships In age immune response and raised incidence among several strains of Cancer	disease versus cancerogenesis iv factors among age immune response versus tumor incidence in several strains of species
1	neoplasms occurring in aged fischer rats with special reference to testicular uterine and thyroid tumors	neoplasms occurring among aged fischer rats with special reference on testicular cancer – thyroid tumors	neoplasms occurring around aged fischer with also special reference to affected uterine and thyroid tumors
1	effect of ovariectomy at different ages on development of mammary tumors in c3h x r3 f1 mice	effect of ovariectomy at different clinics on incidence of breast tumors in c3h x 5 f1 ).	effect after ovariectomy at different ages on development from mammary tumors grade 5 to r3 f1...
1	studies on the chromatin of barley leaves during senescence	studies on the dynamics of barley leaves from flight	studies on the chromatin within barley leaves at harvest
1	the cryptic nature of hepatic microsomal sulphite oxidase	the cultural origin of hepatic beta sulphite oxidase	an cryptic analysis of hepatic microsomal progression ।
1	effect of second leaf removal or kinetin treatment on the nucleic acid metabolism of senescing first seedling leaf of barley	effect of second leaf removal or topical treatment on the nucleic aromatic metabolism of senescing at molecular stage of plant	improvement of sweet onion removal or kinetin treatment on bacterial organic acid metabolism... senescing first seedling leaf of barley
1	lipofuscin aging pigment granules of the newborn human liver	lipofuscin aging pigment granules of the intact brain embryo	accelerated aging abnormal granules of infected newborn human liver
1	a maturity time representation for cell populations	a maturity cohort representation for both populations	optimal maturity time representation for adult populations
1	heterogeneity of rough surfaced liver microsomal membranes of adult phenobarbital treated and newborn rats	heterogeneity scale rough median liver microsomal segments of adult phenobarbital rats and newborn rats	heterogeneity of rough surfaced cells and membranes of adult male adults and marine rats
1	properties of heparan sulphate and chondroitin sulphate from young and old human aortae	properties of arsenic sulphate or beta sulphate in current and old human aortae	bodies of iron sulphate and chondroitin exist from young through old human using
1	bone matrix turnover and balance in vitro ii the effects of aging	bone surface dynamics and balance in vitro ii the process of aging	bone core turnover and balance in vitro ii novel effects in aging
1	calcium transport by skeletal muscle sarcoplasmic reticulum in the hypothyroid rat	calcium deposit to skeletal muscle sarcoplasmic reticulum in acute hypothyroid bone	calcium extracted from skeletal muscle as receptor in mouse hypothyroid rat
1	gastric antigens in health and disease behaviour in early development senescence metaplasia and cancer	gastric influence in health and disease behaviour Childhood infant development senescence viruses and parasites	gastric antigens induce flight and fitness behaviour in early development senescence metaplasia and malaria
1	mammary cancer induction by 7 12 dimethylbenz a anthracene relation to age	mammary activation induction 10 7 12 dimethylbenz a anthracene relation to estrogen	skin cancer characterized by 7 12 dimethylbenz a anthracene relation stem cell
1	aging of alpha crystallins during development of the lens	aging novel alpha crystallins during development of the protein	aging of the crystallins during development of the product
1	the effect of age on protein synthesis in mouse liver	the effect of age on protein synthesis inside mouse embryos	the effect ii age on enzyme synthesis in mouse liver
1	clinical trial of emepronium bromide in nocturnal frequency of old age	clinical trial shows emepronium bromide in nocturnal rodents towards younger age	clinical trial of methyl bromide in low frequency of old place
1	changes in certain kinetic properties of hepatic microsomal aniline hydroxylase and ethylmorphine demethylase associated with postnatal development and maturation in male rats	changes in certain vascular properties or hepatic microsomal surface production and ethylmorphine demethylase involved with postnatal differentiation and maturation from male neurons	changes towards certain chemical components of hepatic microsomal aniline hydroxylase on glucose include associated with postnatal development and maturation and male development
1	phospholipases in arterial tissue iv the role of phosphatide acyl hydrolase lysophosphatide acyl hydrolase and sphingomyelin choline phosphohydrolase in the regulation of phospholipid composition in the normal human aorta with age	phospholipases in arterial tissue iv the result of phosphatide acyl synthesis and acyl hydrolase via mRNA expression pathway in a regulation of phospholipid composition in the normal human peripheral artery age	phospholipases on arterial tissue iv a role of phosphatide in chain lysophosphatide protein hydrolase and sphingomyelin choline level vii the modulation of phospholipid function in the adolescent human aorta with age
1	alteration in microsomal protein synthesis during early development of mouse brain	alteration in microsomal cell synthesis during cellular development of mouse embryos	alteration during microsomal protein synthesis during all stages of mouse brain
1	inhibition of humab brain pyruvate kinase and hexokinase by phenylalanine and phenylpyruvate possible relevance to phenylketonuric brain damage	inhibition on humab brain factor 3 receptor hexokinase by iron and phenylpyruvate possible relevance or repair brain damage	inhibition of total brain pyruvate metabolism and hexokinase produces phenylalanine gives phenylpyruvate with significant but major beta damage
1	inhibition of hydroid aging in campanularia flexuosa	inhibition of hydroid activity by muscle flexuosa	source of hydroid aging from bacterium flexuosa
1	ontogeny of adrenergic arousal and cholinergic inhibitory mechanisms in the rat	ontogeny of some genes and cholinergic inhibitory mechanisms in frontal cortex	only through adrenergic arousal and the inhibitory mechanisms in the male
1	ozone and vitamin e	ozone and z e	ozone and vitamin systems
1	soluble sulfatase in growing bone of rats	soluble sulfatase for growing bone muscle rats	soluble sulfatase in growing growth of m
1	the ribosomes of pear fruit their synthesis during the climacteric and the age related compensatory response to ionizing radiation	the ribosomes of pear fruit their release during the climacteric & radioactive age related life response to space radiation	the ribosomes of pear trees initiate synthesis at the climacteric and the enzyme related bacterial response to ionizing in
1	glycolytic control of respiration during aging of carrot root tissue	glycolytic control of respiration for the ancient carrot root tissue	glycolytic resistance of respiration after aging of carrot root ॥
1	energy linked reactions in photosynthetic bacteria v relation of the light induced proton uptake to photophosphorylation in r rubrum chromatophores	energy linked reactions in laboratory bacteria and relation of electric light induced proton reaction to photophosphorylation by molecular rub chromatophores	energy linked indicates that photosynthetic bacteria v targets for the light induced transport pathway to changes in r rubrum chromatophores
1	the prevalence of carbon 13 in respiratory carbon dioxide as an indicator of the types of endogenous substrate the change from lipid to carbohydrate during the respiratory rise in potato slices	the study of carbon 13 of respiratory titanium dioxide as an indicator of the types of endogenous substrate including transformation from lipid vs carbohydrate during the respiratory cycle in potato slices	this prevalence of low 13 in respiratory carbon dioxide as another indication of the types of endogenous influences the change from oxygen to carbohydrate affects the respiratory process in potato slices
1	hyperphenylalaninemia disaggregation of brain polyribosomes in young rats	hyperphenylalaninemia localization of synaptic polyribosomes for young boys	hyperphenylalaninemia changes to immature polyribosomes by young branches
1	hormonal effects on ontogeny of swimming ability in the rat assessment of central nervous system development	hormonal effects on expression of sensory ability through the rat models of central nervous system development	hormonal effects on loss of swimming ability in the rat stomach and central nervous system include
1	cataracts produced in rats by yogurt	cataracts produced in grass fed yogurt	cataracts produced across ireland by yogurt
1	decrease in ventilatory capacity between ages of 50 and 54 in representative sample of swedish men	decrease in ventilatory death for ages aged 50 and 54 in representative regions of swedish population	decrease in ventilatory capacity between ages of 1 than 54 in representative groups of adolescent men
1	the influence of age on the xylose absorption test	the influence on age This vitamin xylose absorption test	the increase in age on the xylose gap test
1	improvement of learning in the aged by modification of autonomic nervous system activity	improvement motor learning in the aged by modification of autonomic drive system system	improvement of learning among the individuals by modification of autonomic nervous systems activity
1	sensitivity of synchronized chinese hamster cells to ultraviolet light	sensitivity sensitive young chinese hamster cells under ultraviolet light	tolerance of synchronized chinese hamster cells to ultraviolet degree
1	in vitro protein synthesis and aging in rhizoctania solani	in situ protein synthesis within aging model rhizoctania solani	de vitro protein synthesis and aging causes rhizoctania included
1	association of inorganic pyrophosphatase activity with normal calcification of rat costal cartilage in vivo	association via inorganic pyrophosphatase enzyme with normal function on rat costal cartilage at vivo	determination of inorganic pyrophosphatase levels in normal calcification of mouse mitochondrial cartilage in vivo
1	developmental variation in the isoenzymes of human liver and gastric alchhol dehydrogenase	developmental variation on nuclear isoenzymes for human liver and peripheral alchhol dehyd	developmental variation in different isoenzymes include rat liver and mitochondrial milk dehydrogenase
1	repression of interferon action induced dedifferentiation of embryonic cells	repression of electrical action via dedifferentiation to embryonic cells	repression of glucose transport during dedifferentiation of tumor cells
1	eye lens color formation and function	eye adjustment color formation gradient function	eye nerve cell formation and function
1	dihydrotestosterone in prostatic hypertrophy i the formation and content of dihydrotestosterone in the hypertrophic prostate of man	dihydrotestosterone de prostatic hypertrophy i the formation or production of dihydrotestosterone in bone rat prostate in man	dihydrotestosterone in animal physiology i the formation of transmission of dihydrotestosterone in the spinal muscles of female
1	dihydrotestosterone in prostatic hypertrophy ii the formation and content of dihydrotestosterone in the hypertrophic canine prostate and the effect of dihydrotestosterone on prostate growth in the dog	dihydrotestosterone in pelvic hypertrophy ( Increasing formation in content of discs with the hypertrophic canine prostate and subsequent effect of dihydrotestosterone reducing bone growth in the dog	dihydrotestosterone and prostatic hypertrophy ii measured frequency and content of hormones in human hypertrophic canine prostate antigen the effect of dihydrotestosterone against limb growth in mammalian bladder
1	changes in the concentration of high affinity oestradiol receptor in rat uterine supernatant preparations during the oestrous ycle pseudopregnancy pregnancy maturation and after ovariectomy	changes on urinary concentration of high affinity RNA receptors in rat fetal supernatant preparations during a 6 ycle pseudopregnancy pregnancy phase and after ovariectomy	changes in the concentration of single level oestradiol receptor increased mouse uterine supernatant expression during each same ycle pseudopregnancy pregnancy after or after ovariectomy
1	age associated changes in the dna of mouse tissue	age associated expression of the dna of mouse tissue	age associated changes in the dna in infected tissue
1	neuronal perikarya and astroglia of rat brain chemical composition during myelination	neuronal cells and astroglia - rat plasma chemical composition post myelination	cell perikarya involvement formation of rat brain chemical receptor during myelination
1	effects of long term administration of estrogen on the occurrence of mammary cancer in women	effects of acute term administration of estrogen on the growth of mammary lump in woman	effects of long term administration with antibiotics on the safety of mammary retention in women
1	control of ribonuclease and acid phosphatase by auxin and abscisic acid during senescence of rhoeo leaf sections	control IV ribonuclease C acid phosphatase for auxin and an intermediate during senescence of four leaf sections	control of ribonuclease and acid degradation in atp via abscisic acid reduces multiplication of rhoeo leaf sections
1	composition of cellular membranes in the pancreas of the guinea pig 3 enzymatic activities	composition of cellular membranes in the arm of the guinea bitten by cell activities	activation of cellular membranes in a cortex of the guinea pig 3 enzymatic unknown
1	further studies on the effect of ageing on beta adrenoceptor activity of rat aorta	further research showing decreasing effect of ageing on beta adrenoceptor activity of rat subjects	further report on the same an antibody on beta adrenoceptor activity of rat aorta
1	residues of total mercury and methylmercuric salts in lake trout as a function of age	residues for total mercury and methylmercuric salts in lake lakes as a changing historical age	exposure of toxic mercury and methylmercuric salts inside lake trout suggests a function of age
1	intelligence and blood pressure in the aged	intelligence for blood pressure in stone aged	ph and blood pressure in the blood
1	heart rate and haemodynamics after autonomic blockade in infants and children	heart rate no haemodynamics after autonomic blockade in infants Non babies	growth rate and temperature after tonic blockade in adults and children
1	regression of valvular pulmonary stenosis	regression of renal pulmonary function	regression of active spinal stenosis
1	cytomorphometry of developing rat liver and its application to enzymic differentiation	cytomorphometry of aged rat brain and metabolic application to synaptic differentiation	advances in developing rat liver of its application of enzymic differentiation
1	degenerative changes in the mitochondria of flight muscle from aging blowflies	degenerative patterns in the mitochondria control flight muscle from aging exposure	degenerative changes in any arm or flight muscle include aging blowflies
1	chemical change and energy output during muscular contraction	chemical change and energy use changes muscular contraction	chemical change different energy output during muscular system
1	age changes in cross striated muscle of the rat	age changes in cross brain muscle and the rat	noticeable changes in cross striated muscle of the knee
1	selective loss of adipose cell responsiveness to glucagon with growth in the rat	selective loss restores adipose cell responsiveness and glucagon with growth rate control rat	selective loss of t cell responsiveness to glucagon nerve growth in human liver
1	three forms of cytochrome b 559 and their relation to the photosynthetic activity of chloroplasts	three forms of cytochrome b product and some relation to signal photosynthetic activity within proteins	three studies of cytochrome b 559 for having relation to the enzyme activity of partial
1	the toxicity of organophosphorus compounds to mammals	the toxicity of organophosphorus ATP to bacteria	enzyme mapping for organophosphorus compounds to mammals
1	granular cell myoblastoma an electron microscopic and cytochemical study illustrating the genesis of granules and aging of myoblastoma cells	granular migration : an electron microscopic and viral study determines the genesis on granules and structures of myoblastoma cells	granular membrane myoblastoma an electron transport and cytochemical collection illustrating the tissue of bone and tissue of myoblastoma partial
1	physiological fatty liver and hyperlipemia in the fetal guinea pig chemical and ultrastructural characterization	physiological studies liver disease hyperlipemia on the fetal guinea for chemical and genetic characterization	physiological fatty tissue and hyperlipemia in the fetal gland by chemical and biological characterization
1	hmg coa reductase of intestinal mucosa and liver of the rat	hmg increases reductase of B mucosa and liver vs the tumor	hmg coa reductase associates intestinal mucosa with proteins of the host
1	decreased rna polymerase activity in mammalian zinc deficiency	decreased cellular polymerase activity in mammalian biological compounds	decreased rna polymerase replication suggests mammalian zinc deficiency
1	the dynamics of life aging	the dynamics of population aging	the culture of life aging
1	a method for estimating the number of motor units in thenar muscles and the changes in motor unit count with ageing	a method directly assessing the number of smaller nodes in thenar muscles and the changes in motor unit balance with ageing	practical method for estimating both number of motor units between thenar syndrome and the changes in motor cell count with ageing
1	physiological changes in ageing muscles	physiological indicators and ageing muscles	physiological changes on physical muscles
1	some properties of the uridine diphosphate glucuronyltransferase activity synthesizing thio beta d glucuronides	some properties of activated uridine have stimulating activity upon thio beta 1 gluc	some components of each catalytic diphosphate coupling activity synthesizing different time group glucuronides
1	uptake of orotate and thymidine by normal and regenerating rat livers	uptake of orotate into thymidine by normal and dysfunctional DNA lines	conversion of orotate to thymidine by normal and normal rat rapid
1	increased liver l serine pyruvate aminotransferase activity under gluconeogenic conditions	increased nuclear factor D receptor aminotransferase activity via gluconeogenic conditions	healthy liver l serine in cell levels under gluconeogenic levels
1	age changes in the neuronal microenvironment	age changes affected the surrounding microenvironment	the changes affect primary neuronal microenvironment
1	regular decline in physical working capacity with age	regular decrease in physical working out with age	regular decline in physical working rate with reduced
1	reversed development and cellular aging in an insect	reversed development & muscle aging in an insect	reversed development and cellular aging within an hen
1	inheritance of plasma cholesterol levels in mice	inheritance of plasma cholesterol levels to diabetes	inheritance increased plasma cholesterol levels among mice
1	interrelationship of glutathione cystine transhydrogenase and glutathione reductase in developing rat intestine	interrelationship to glutathione in transhydrogenase on glutathione growth in developing human intestine	activation of enzymes is transhydrogenase from its kinase in fetal rat intestine
1	acetoacetate and brain lipogenesis developmental pattern of acetoacetyl coenzyme a synthetase in the soluble fraction of rat brain	acetoacetate and its lipogenesis developmental steps using acetoacetyl coenzyme I synthetase in the soluble fraction from rat fat	acetoacetate different metabolic effects or pattern of acetoacetyl coenzyme e synthetase in specific neurological fraction of rat brain
1	contrasting patterns of memory span decrement in ageing and aphasia	contrasting studies linking memory span decrement with ageing and aphasia	contrasting circumstances where memory span decrement includes ageing and aphasia
1	studies of nuclei separated by zonal centrifugation from liver of rats treated with thioacetamide	studies of inflammation induced by zonal division with liver of rats supplemented with thioacetamide	number of individuals separated by zonal fusion from liver transplant rats treated with single
1	the crisis of middle age	the children of middle age	the crisis of middle [UNK]
1	intestinal transport of antibodies in the newborn rat	intestinal transport to antibodies in premature newborn rat	intestinal effects of antibodies on the newborn rat
1	role of the pituitary and thyroid glands in the decline of minimal o2 consumption with age	role of the pituitary gland saliva glands demonstrates the decline of minimal o2 consumption with diet	presence of superior pituitary versus thyroid glands in the decline to minimal o2 consumption with age
1	age associated changes in fecal excretion patterns of strain 93 chick embryo lethal orphan virus in chicks	age of changes in fecal excretion and of strain 93 chick distribution of orphan virus in chicks	age associated hepatitis adverse virus excretion patterns of strain 93 chick mice lethal orphan virus in chicks
1	presbyopia and the changes with age in the human crystalline lens	presbyopia and phenotype changes with age in the human immune ring	presbyopia and the changes with age near the large crystalline room
1	changes in the uptake of tritiated estradiol in the hypothalamus and adenohypophysis of old female rats	changes in innate inflammatory and tritiated estradiol by the brain and thyroid of old female rats	changes during the uptake of tritiated eggs in the weeks following adenohypophysis of mature female and
1	inactive enzyme molecules in aging mice liver aldolase	inactive enzyme molecules in experimental mice Artificial enzymes	inactive enzyme molecules in adult mice liver via
1	functional and morphologic maturation of the superficial nephrons relationship to total kidney function	functional & morphologic maturation of the whole neural relationship towards total kidney function	functional integration morphologic maturation of the superficial self relationship against total organ function
1	the collagenous nature of amianthoid degeneration of human costal cartilage	the pathological nature of amianthoid bacteria of the costal skin	the collagenous inhibition of amianthoid means of human high degree
1	a quantitative study of synapses on motor neuron dendritic growth cones in developing mouse spinal cord	a quantitative study of influences on motor neuron dendritic growth cones for developing bilateral spinal disks	a quantitative correlation of synapses on this neuron muscular growth occur in developing mouse spinal dorsal
1	aging increases susceptibility of mouse skin to dmba carcinogenesis independent of general immune status	aging increases susceptibility of mouse skin to dmba and independent monitoring mouse antibody status	aging increases susceptibility of mouse liver tumors dmba carcinogenesis characteristics of general immune responses
1	altered heat lability of a fraction of glutathione reductase in aging human lens	altered heat lability of only publicly known enzyme reductase in aging human lens	altered heat lability of a type of known toxin and aging human lens
1	a regional survey of myelin development some compositional and metabolic aspects	a regional survey enabling further development of compositional and metabolic aspects	a substantial extension of myelin development some compositional biological metabolic aspects
1	alterations in biliary lipids of mice during dehydrocholic acid feeding	alterations in metabolic function of plants following dehydrocholic acid feeding	alterations in biliary lipids if mice of chronic acid partial
1	the effect of age on adrenoceptor activity in tracheal smooth muscle	the influence of age against adrenoceptor activity in tracheal smooth valleys	the factors of age affect adrenoceptor activity and smooth smooth muscle
1	tolerance to the hypothermic effects of 9 tetrahydrocannabinol as a function of age in the chicken	tolerance to the hypothermic effects of peripheral diabetes as a function human aging in adult chicken	tolerance to the hypothermic effect of 9 alpha kinase auxiliary function for age in the heart
1	release phenomena and iterative activities in psychiatric geriatric patients	release phenomena of iterative activities in mitochondrial disorders patients	release phenomena and iterative activities and psychiatric research behavior
1	aging in hiroshima and nagasaki atomic bomb survivors speculations based upon the age specific mortality of persons with malignant neoplasms	aging with US and Japanese atomic bomb survivors diagnosis based upon the medical specific symptoms of persons with malignant neoplasms	aging in hiroshima and nagasaki atomic war survivors included expanding upon the age specific mortality of those with the neoplasms
1	role of phosphodiesterase in glucagon resistance of large adipocytes	role of metabolism enhancing glucagon resistance of large intestine	identified by phosphodiesterase as plaque resistance of large adipocytes
1	microtubule protein during ciliogenesis in the mouse oviduct	microtubule contents during metabolism in juvenile mouse oviduct	microtubule assembly during ciliogenesis in and entire oviduct
1	presbyopia and the water content of the human crystalline lens	presbyopia the crystal water energy of the human crystalline lens	presbyopia and serum water content of any human brain lens
1	the activity of deoxyribonucleic acid polymerase and deoxyribonucleic acid synthesis in nuclei from brain fractionated by zonal centrifugation	the activity of life cycle polymerase on deoxyribonucleic domain synthesis in extract from brain fractionated by genomic DNA	the breakdown of these rna polymerase involves deoxyribonucleic alpha accumulation in derived from brain fractionated by zonal radiation
1	rna synthesis in the mouse oocyte	rna synthesis from the red oocyte	rna encoded in the mouse cell
1	attenuation of the ventilatory and heart rate responses to hypoxia and hypercapnia with aging in normal men	attenuation to the ventilatory and heart chambers led to seizures and hypercapnia with aging in elderly men	attenuation at the ventilatory fast heart rate begins with alcoholism and hypercapnia with aging in normal degree
1	myelinated fibres in the human paravertebral sympathetic chain quantitative studies on white rami communicantes	myelinated fibres within the human paravertebral sympathetic and quantitative pattern on white membrane system	myelinated association in both human paravertebral cell chain quantitative development on white rami ॥
1	correlation between deoxyribonucleic acid excision repair and life span in a number of mammalian species	correlation between amino acid breakdown repair and life extension in a number of observational studies	correlation between deoxyribonucleic acid excision repair and life time across largest number of common tissues
1	a serum component related to nonimmunoglobulin amyloid protein as a possible precursor of the fibrils	a foreign component related to nonimmunoglobulin muscle protein as a substrate promoter of the enzyme	the serum component leads to nonimmunoglobulin amyloid protein the a tissue precursor of the a
1	glucose metabolism in the newborn rat temporal studies in vivo	glucose metabolism in the wild following temporal studies in rats	glucose cycling in the newborn rat temporal studies in europe
1	inhibition of 3 phosphoglycerate dehydrogenase from pisum sativum by purine nucleotides	inhibition of blocked phosphoglycerate pathways from pisum sat by phase 5	inhibition of either phosphoglycerate ion or hydrogen binding using purine nucleotides
1	studies on a murine form of spontaneous lower motor neuron degeneration the wobbler wa mouse	studies on a murine stage of lateral lower motor neuron degeneration the brain monkey mouse	scans showed one murine form of a bipolar motor neuron degeneration the wobbler wa mouse
1	changes with age in the valvular apparatus of the superficial and deep veins of the leg	changes with age along the valvular area of three superficial lateral deep veins of the leg	changes during tone in the valvular muscles of the superficial and deep veins around the leg
1	amyloid in normal and pathological parathyroid glands	amyloid or normal but diabetic parathyroid glands	found in normal and pathological plant tissues
1	the effect of age on the fibrinolytic enzyme system	the consequences of age on the skeletal enzyme development	the rate of age upon the human enzyme system
1	electron probe analysis of calcium transport by small intestine	electron probe analysis for blood transport by small intestine	electron probe study indicates calcium contamination by small intestine
1	age related changes in the thermoregulatory capacity of tryptophan deficient rats	age genetic diseases affect the thermoregulatory capacity of tryptophan deficient proteins	closely related changes in their thermoregulatory potential of tryptophan of rats
1	pituitary inhibitor of thyroxine	pituitary inhibitor my choice	as inhibitor of partial
1	runwheel activity patterns of mature young and senescent mice the effect of constant lighting conditions	runwheel activity range of adult young and senescent mice the presence of constant feeding conditions	typical activity patterns of individual females and immature mice the effect of constant lighting conditions
1	composition of liver histones in aging rat and mouse	composition of liver damage in aging samples and animal	composition of liver components on aging rat and mouse
1	accumulation of lipofuscin age pigment in aging skeletal connective tissues as revealed by electron microscopy	accumulation of lipofuscin age relationships with aging skeletal connective tissues as observed in electron transfer	incidence of lipofuscin age pigment in organs or connective tissues is revealed by electron microscopy
1	aging and the passage of l tyrosine l dopa and inulin into mouse brain slices in vitro	aging and the passage of l tyrosine l bonds and RNA into rat brain tissues in person	aging and the liver via l tyrosine l dopa and inulin to rabbit brain slices in mouse
1	fluid and crystallized intelligence in young adulthood and old age	fluid and crystallized milk in young adulthood and adult onset	fluid behavior crystallized intelligence at both adulthood and old age
1	an autopsy study of human axillary lymph node histology	an autopsy study of human calcium fusion node tissue	an evolutionary sketch of human axillary lymph in histology
1	breast cancer in women as a paradigm for ageing as a hidden syncarcinogenic factor	breast cancer in mice as a parasite on ageing as a post syncarcinogenic factor	breast tissue in women as a paradigm and chemotherapy as a hidden syncarcinogenic ।
1	fate of linoleic arachidonic and docosa 7 10 13 16 tetraenoic acids in rat testicles	fate of linoleic arachidonic acid docosa 7 12 11 16 tetraenoic bacteria from rat gut	fate 4 linoleic arachidonic acid docosa 7 10 9 16 tetraenoic acids with rat with
1	dependence of rates of lipolysis esterification and free fatty acid release in isolated fat cells on age cell size and nutritional state	dependence of rates of lipolysis esterification and potassium radical acid release between healthy fat cells by age cell size and nutritional richness	effect of rates regarding lipolysis esterification and free fatty acid absorption in low fat cells on age cell size is disease state
1	studies on the compartmentation of lipid in adipose cells ii cholesterol accumulation and distribution in adipose tissue components	studies on the IGF drug IGF in adipose cells through its accumulation and distribution in adipose tissue components	studies on the compartmentation involved inflammation in adipose cells ii cholesterol accumulation and metabolism on adipose tissue ।
1	glycosaminoglycans of brain during development	glycosaminoglycans in brain during autopsy	campaign of japan during operations
1	a developmental study of the relationship between the protein components of rat cns myelin	a developmental study of quantitative relationship between top four components of rat nuclear myelin	the developmental study of the relationship in the protein and as rat cns myelin
1	age dependent utilization of phenylalanine for the synthesis of neuronal and glial proteins	age dependent utilization of phenylalanine for opioid synthesis and oral and glial dopamine	age dependent procedure using phenylalanine for the development of neuronal and nuclear gene
1	the occurrence of two types of deoxyribonucleic acid polymerase activity in the main classes of nuclei obtained from the brains of infant and adult rats	the functions of two branches of deoxyribonucleic acid radio activity – the main classes of genes obtained from the brains of infant versus mature rats	the discovery of two receptors of deoxyribonucleic acid polymerase activity in two main phase 7 neurons obtained from the brains in infant and adult rats
1	sequential patterns of circulating lh and fsh in female sheep during the early postnatal period effect of gonadectomy	sequential patterns of serum DNA protein fsh in female sheep showing the early pregnancy period effect of gonadectomy	association patterns of circulating q and r in female rabbits in the early postnatal period effect of gonadectomy
1	ultrastructural changes in human prepubertal prostatic epithelium grown in vitro	ultrastructural example using mouse liver prostatic epithelium grown in vitro	slight changes in human prepubertal communication system confirmed in vitro
1	effects of nicotine given into the brain of fowls	effects of nicotine given feeding the chickens as fowls	effects of nicotine given about the brain condition men
1	effects of cholinomimetic agents given into the brain of fowls	effects in cholinomimetic machinery getting into their brain of fowls	effects of cholinomimetic compounds given during the metabolism of...
1	the effect of prostaglandin e2 on the arterial blood pressure of normotensive and spontaneously hypertensive rats	the effect in glucose e2 on the arterial measuring pressure of normotensive rat spontaneously fed rats	the effect from prostaglandin production on descending arterial blood pressure measures normotensive and moderate hypertensive nan
1	age related changes in isocitrate lyase from the free living nematode turbatrix aceti	age related effect on isocitrate distributions from the fully living nematode K aceti	diet dependent changes in calcium level from lower free living nematode turbatrix aceti
1	aging isometric strength and endurance and cardiovascular responses to static effort	aging isometric stabilization and physical and cardiovascular benefits to static effort	calcium and strength and endurance predict cardiovascular responses to static effort
1	evolution of sleep spindles in childhood	evolution and sleep spindles in animals	evolution through sleep spindles since childhood
1	plasma lipid values and lipoprotein patterns during adolescence in boys	plasma fusion activity altered lipoprotein patterns during adolescence in boys	plasma weight values and lipoprotein patterns during adolescence to breast
1	skeletal muscle lipids ii changes in phospholipid composition in man from fetal to middle age	skeletal muscle tissue ii changes in phospholipid levels within man from infancy to retirement age	skeletal muscle lipids ii changes local muscle composition in man from neolithic to modern age
1	skeletal muscle lipids 3 changes in fatty acid composition of individual phosphoglycerides in man from fetal to middle age	skeletal muscle decreases 3 percent in fatty acid groups of individual phosphoglycerides for tissue from fetal to middle age	skeletal muscle lipids dependent changes in fatty acid composition produces individual phosphoglycerides and man from face to body b
1	synthesis and turnover of cerebroside sulfate of myelin in adult and developing rat brain	synthesis describing turnover of cerebroside sulfate to myelin in mature and developing rat embryos	synthesis and turnover or cerebroside sulfate of myelin in adult in the rat...
1	age dependent changes on the state of aggregation of cartilage matrix	age dependent changes in the onset of aggregation and cartilage matrix	age dependent depend on the levels of aggregation of information matrix
1	the effect of age upon the coagulation system	the effect of age over the coagulation of	the interaction of age upon protein coagulation system
1	plasma testosterone and dihydrotestosterone in male rats during sexual maturation and following orchidectomy and experimental bilateral cryptorchidism	plasma testosterone to dihydrotestosterone in bacterial cells despite tissue maturation and following orchidectomy from experimental bilateral cryptorchidism	plasma milk and dihydrotestosterone support male expression during egg maturation and following structural and experimental bilateral partial
1	human muscle fiber fine structure morphometric data on controls	human optical fiber fine structure morphometric data model controls	human muscle and fine bone morphometric data on source
1	renal glutaminase in postnatal and adult rats	renal studies on postnatal healthy adult rats	oral glutaminase through postnatal and experimental rats
1	surgical sterilization by vasectomy and its effects on the structure and function of the testis in man	surgical sterilization by vasectomy in its consequences upon the structure per function of the testis and man	surgical sterilization by vasectomy and cumulative effects on the shape and function of the breast after childhood
1	effect of development and aging on the response of canine lymphocytes to phytohemagglutinin	effect of development A mutation on my pathway toward canine lymphocytes to phytohemagglutinin	effect of diabetes and aging on a response of canine genes from blood
1	identity of maleate stimulated glutaminase with gamma glutamyl transpeptidase in rat kidney	identity to maleate group glutaminase or nuclear glutamyl transpeptidase in mouse kidney	identity of maleate stimulated the expressed protein glutamyl phosphate in rat confirmed
1	the shape of the dental arch	the shape of pulmonary dental valve	the shape underlying the dental questions
1	comparison of physiological responses of women and men to isometric exercise	comparison specific physiological responses of women and men performing repetitive exercise	comparison of physiological responses to women versus men to isometric simulation
1	aerobic power of females ages 10 to 68	aerobic intake of females ages 16 to 68	scoring power of competitors ages 10 to 68
1	a fine structural study of degenerative changes in the dorsal column nuclei of aging mice lack of protection by vitamin e	a fine structural study of degenerative changes in the dorsal column nuclei aged aging mice following pathological deficiencies in vitamin e	only fine structural study of degenerative disease in the cardiac column muscle of aging mice lack of protection by protein e
1	significance of brain reactive antibodies in serum of aged mice	significance of brain abnormal cells in serum of knockout mice	significance of brain reactive disease in serum with aged mice
1	changes with age in protein bound iodine pbi and body temperature in the mouse	changes with age in serum bound iodine pbi and systemic temperature in healthy mouse	changes with age in iron bound cell pbi increase body aging in the mouse
1	reaction and movement time as a function of age and physical activity level	reaction and movement changes as a function of age with physical energy level	life and movement time as a function to age and physical activity positive
1	similarities and differences between psychological deficit in aging and brain damage	similarities or differences regarding psychological deficit in aging and kidney damage	similarities contain differences between cognitive deficit in aging and dna damage
1	schwann cell internuclear distances in developing rat unmyelinated nerve fibers	schwann promotes internuclear localization in developing stable unmyelinated DNA fibers	schwann cell from distances connecting normal and unmyelinated nerve fibers
1	the effects of age and liver disease on the disposition and elimination of diazepam in adult man	the effects acute age and progressive disease for the disposition and elimination of diazepam in adult users	the effects of deficiency of liver disease on the disposition and elimination for pain in adult man
1	the effect of b cell immunosuppression on age related resistance of chickens to marek s disease	the effect of red cell immunosuppression and age or resistance of chickens developing mitochondrial s disease	the effect does slow cell invasion on age related resistance of humans to marek ii disease
1	autoimmune human sperm antibodies and age in males	autoimmune human sperm antibodies Different characteristics in males	autoimmune cell therapeutic antibodies and inflammation in males
1	influence of age of ewe and photoperiod on the intervals between parturition and first oestrus in lactating and non lactating ewes at different nutritional levels	influence of age of life and photoperiod on the intervals from early and complete oestrus in lactating and non pregnant ewes at distinct developmental stages	influence between female and ewe on photoperiod in genetic intervals between parturition and first oestrus on male and non lactating ewes at different nutritional levels
1	on the possibility that dna repair is related to age in non dividing cells	on the topic adaptive dna repair is related to age in newly dividing cells	on his possibility that wound repair is related to age in non dividing genes
1	influence of age on the formation of 5alpha androstanediol and 7alpha hydroxy testosterone by incubated rat testes	influence of age and the secretion of gamma androstanediol and 7alpha hydroxy acids by human rat bladder	influence of dna on the formation of 5alpha bone and 7alpha calcium vitamin change aging rat testes
1	effect of age on kidney hyperplasia in the rat after unilateral nephrectomy	effect of age on kidney healing … a rat using unilateral nephrectomy	effect to transcription factor kidney hyperplasia in white rat in unilateral nephrectomy
1	effect of age on kidney hyperplasia in the rat during cold acclimation	effect of freezing under chronic hyperplasia on the rat during cold acclimation	effect of age on kidney function in mouse rat during disease by
1	age changes in the dorsal and ventral lumbar nerve roots of dogs	age changes in lateral dorsal and ventral lumbar nerve roots on elephants	age data in the longitudinal and ventral lumbar ventral roots of dogs
1	cholinesterase che response and related mortality among birds fed che inhibitors	cholinesterase antibody response and related mortality among humans using che inhibitors	cholinesterase che response to related behavior among birds fed che sima
1	effect of age and long term diet on exocrine pancreas of the rat	effect in age increasing long term diet on both pancreas of the women	a chronic diet and long term diet on exocrine pancreas of the male
1	normal ranges of hip motion in infants six weeks three months and six months of age	normal number of hip fractures in infants six weeks three months through six years of age	normal ranges of brain motion in patients six weeks three months to six months for age
1	age related changes in the incorporation of 14 c leucine into myofibrillar and sarcoplasmic proteins of red and white muscles of chicks	age were changes in the transfer of 14 c leucine into myofibrillar and ion structure during red and white channel genes chicks	age related changes in the incorporation of 14 and leucine on myofibrillar and for transport by white and white muscles increased chicks
1	abo blood groups age and work in ischaemic heart disease	abo blood groups age and get into coronary heart disease	abo blood groups age ii work with ischaemic artery disease
1	a possible age related decrement in the conduction velocity of aplysia neuron r2	a possible age predicted improvement in the conduction velocity of target neuron X	a possible drug related decrement in the brain velocity given aplysia neuron in
1	lack of increase in dna crosslinking in drosophila melanogaster with age	lack genetic data on dna activity in drosophila melanogaster with age	lack of significant possible dna penetration in drosophila melanogaster with protein
1	the effect of age on mitochondrial enzymes and respiration	the effect on age on mitochondrial enzymes and genes	the effect of light on mitochondrial enzymes and levels
1	attitudes toward age an exploration in school age children	attitudes toward age an exploration past school age […]	attitudes toward violence an exploration in middle age children
1	circadian oscillations in rodents a systematic increase of their frequency with age	circadian oscillations in with a partial increase of their frequency with temperature	circadian rhythm in rodents a steady increase from hz frequency with age
1	variation with age and disease of an amyloid a protein related serum component	variation with age and rate of function is a protein related serum protein	variation among age and disease within an adult a protein related serum component
1	age related activity changes in arginine phosphokinase in the house fly musca domestic l	age window activity changes on arginine colonies around the house fly musca domestic l	three related molecular changes per arginine phosphokinase within the wood fly musca domestic l
1	influence of age on size and number of fat cells in the epididymal depot	influence of obesity on size or number fo fat cells in the heart depot	estimation at age on size and number specific fat cells in the epididymal cell
1	effects of age and genotype on acquisition of an active avoidance response in mice	effects of age for genotype on acquisition of the active gene response in mice	effects of rate and genotype after detection of an active avoidance response in mice
1	effect of age on liver function	effect of smoking on liver enzymes	effect of age against sexual function
1	being single in old age	being single in old England	being wasted in old age
1	age related changes in a spontaneously reassociating fraction of mouse dna	age related only by a spontaneously declining fraction of mouse dna	age related changes include a spontaneously reassociating sequence of mouse positive
1	age dependent micronuclear deterioration in tetrahymena pyriformis syngen 1	age dependent micronuclear activation in α pyriformis H 1	age in micronuclear activity of tetrahymena pyriformis stage 1
1	studies on the synthesis and degradation of dna in developing and old chick cerebellum	studies on the synthesis proteins degradation complex proteins in developing and old aged cerebellum	studies on the generation through degradation of dna in developing and premature chick...
1	age related peculiarities of acetylation of rat liver nuclear histones	age related peculiarities of acetylation via fatty liver nuclear fusion	implicated in regulation of acetylation of rat liver nuclear histones
1	an estimate of the number of cells arising by division in mouse cerebral hemispheres from age one to 12 months an autoradiographic study of dna synthesis	an estimate of nominal number of cells retained after division in mouse cerebral hemispheres from age one to nine for an autoradiographic comparison of dna chromosomes	an example of the number of cells arising by division in mouse cerebral hemispheres before age one to eighteen is an autoradiographic study of recent results
1	age and sex differences in behaviors mediated by the ventromedial hypothalamus	age average sex differences among behaviors mediated by the ventromedial axis	age dependent gender differences for behaviors mediated by ventral ventromedial hypothalamus
1	age differences in aversively motivated visual discrimination learning and retention in male sprague dawley rats	age differences in aversively motivated limb movement learning and elimination in rat sprague dawley rats	age 3 in aversively motivated learning process learning and memory in male sprague dawley rats
1	perceptions of onsets of young adulthood middle age and old age	perceptions of onsets – young and old age and old age	tables of onsets of young adulthood on age and old ।
1	age involution in the normal human adult thymus	age marker in fetal adult human adult thymus	number 3 in the normal of adult thymus
1	an electron microscopic investigation of age dependent changes in the flight muscle of musca domestica l	an electron microscopic view of age dependent activity in the terminal muscle of musca domestica Edit	an initial microscopic investigation involving age causes changes in the flight muscle of musca muscle l
1	light and electron microscopic studies on human temporal arteries with special reference to alterations related to senescence atherosclerosis and giant cell arteritis	light and electron microscopic studies on human aging arteries with special reference structural alterations attributed to senescence disorders and vascular cell killing	light or electron microscopic studies study the temporal arteries with a reference to alterations leading to senescence atherosclerosis and giant nerve arteritis
1	engagement with an old theory	engagement with formal evolutionary theory	engagement from an old theory
1	qualitative vocabulary test responses and age	qualitative vocabulary test responses Key results	vocabulary vocabulary test size and age
1	studies on immune competence in the rat changes with age sex and strain	studies on immune cells versus the rat age with age sex and strain	studies on immune competence in the rat differ over age progression and strain
1	age differences in the speed of a spatial cognitive process	age differences in the outcomes of a spatial cognitive comparison	age differences in the speed of firing social cognitive process
1	macromolecular components of the vitelline membrane of hen s egg i membrane structure and its deterioration with age	macromolecular components of protein joint chains of hen s egg i membrane structure and its change with time	some components of the vascular system of hen s egg i membrane structure increase its deterioration and age
1	age dependence of heat induced strand separation of dna in situ in postmitotic cells of rat brain as revealed by acridine orange microfluorimetry	age dependence vs heat induced strand separation of DNA on situ in postmitotic cells on human brain as revealed by temperature mediated microfluorimetry	age coefficients of drug induced strand destruction of mutants from humans from postmitotic cells of rat brain as revealed by acridine orange microfluorimetry
1	the influence of age on the distribution metabolism and excretion of methoxyflurane in fischer 344 rats a possible relationship to nephrotoxicity	the role of age on the lipid metabolism and oxidation of methoxyflurane brain dogs 344 of a possible relationship to nephrotoxicity	the influence mercury exposure on the liver metabolism and affinity for methoxyflurane in only 344 rats indicates possible relationship to nephrotoxicity
1	comparative studys on ages related changes in collagen structures of achilles and tail tendons in rats	comparative studys on conditions or differences in collagen deposition affecting achilles and tail tendons in rats	comparative studys on ages a relation between collagen structures of achilles versus tail tendons in rats
1	changes in proteins of the human lens in development and aging	changes in features in the human lens in development post aging	changes in proteins of superior primary lens in development late aging
1	age changes in the human frontozygomatic suture from 20 to 95 years	age increases between the human frontozygomatic suture with 20 to 95 years	age typical in young human frontozygomatic tract from 20 to 95 occurred
1	age related incidence of sclerotic glomeruli in human kidneys	age in incidence of sclerotic cancer in human children	age 4 incidence of sclerotic ms affecting human kidneys
1	the influence of age on cardiac refractory periods in man	the influence and alcoholism on cardiac refractory periods on man	the influence in blood on cardiac normal periods in man
1	effects of age and fasting on gluconeogenesis from glycerol in dogs	effects in age groups fasting on immunity from glycerol in dogs	effects improve age through fasting decrease gluconeogenesis from pregnancy in dogs
1	the effect of age on arterial alveolar nitrogen difference in normal adults	the effect of age on adult alveolar nitrogen content in grown adults	surface effect of gravity on arterial high nitrogen difference in normal adults
1	information processing limits the effects of information load and age	information processing limits the effect of increasing load and age	information processing uses the effects of information age and age
1	age related changes in free plasma testosterone dihydrotestosterone and oestradiol	age related changes include free circulating testosterone molecules in oestradiol	age related changes including free muscle testosterone concentration and the
1	age related changes in the affinity of hemoglobin to oxygen in rabbits	age and changes in the affinity of DNA to genes in rabbits	age causes changes in the preference of hemoglobin for oxygen in rabbits
1	age related and seasonal variations in the atpase system of mitochondria of skeletal muscles in rabbit	age association with regional variations in the atpase system of mitochondria of skeletal muscles from rabbit	age controls and seasonal variations in the regulatory system regulating mitochondria of abdominal muscles in rabbit
1	age peculiarities in the effect of m and n cholinolytics on the activity of the epileptogenic zone in the rabbit hippocampus	age observed in an impact of m and n stimuli on the activity outside the memory zone in the rabbit hippocampus	age measures describe the effect of m nor n cholinolytics on biological activity for the epileptogenic zone in human ventral hippocampus
1	sleep related penile tumescence as a function of age	sleep related penile tumescence as a whole versus antidepressants	also increases penile activity as a function of age
1	age differences in learning immediate and one week delayed recall	age differences lead an immediate and one week delayed recall	age involved in learning immediate and one week memory recall
1	serum 5alpha dihydrotestosterone and testosterone changes with age in man	serum 5alpha dihydrotestosterone and hormonal changes differences man - man	serum between dihydrotestosterone versus testosterone increased with age for man
1	human adipose tissue in culture vi effect of age on cell size and lipolysis	human adipose tissue in culture vi effect for age including protein production and lipolysis	human adipose tissue shows the vi activity of iron on cell size and lipolysis
1	age and changes in the thyroid gland of a he mice morphometric and histochemical studies	age and changes in the prostate gland of a healthy mice morphometric ± histochemical data	age and changes in a brood gland of a controls mice morphometric and histochemical variables
1	immunologic cross reactivity between antisera to group a type 12 streptococcal cell membrane and human glomerular basement membrane the effect of age and carbohydrate content	immunologic cross reactivity between serum to group III type 12 streptococcal branch membrane and human glomerular basement membrane as function of age and antibody accumulation	its cross reactivity between antisera to group i complex iv streptococcal cell membrane and human nerve nerve membrane the conversion of ethanol and carbohydrate ।
1	antipyrine metabolism in man influence of age alcohol caffeine and smoking	antipyrine metabolism are man influence their age alcohol caffeine and cholesterol	antipyrine metabolism in man suppression of metabolism via caffeine and smoking
1	biochemical variations in the matrix of human tendons in relation to age and pathological conditions	biochemical variations in differential action of human tendons in relation to genetic & pathological conditions	biochemical modeling in the matrix of human tissue in relation a age and external conditions
1	gerontological and geriatric problems in stomatology 1 effects of age related physical changes on prosthetic therapy	gerontological pulmonary geriatric problems in stomatology with effects of age related physical changes of normal joints	gerontological trauma geriatric problems of year 1 effects the age related physical changes on alcohol therapy
1	the effect of age on plasma levels of propranolol and practolol in man	the implications of diet on plasma levels of serotonin and cortisol in man	negative effect from age on plasma levels includes propranolol and practolol in vitro
1	rat liver superoxide dismutase purification and age related modifications	rat for superoxide dismutase cycle and age specific modifications	lean liver superoxide dismutase purification has age related use
1	inulin clearance in the newborn infant relationship to gestational and postnatal age	inulin clearance in far term infant relationship to pregnancy and postnatal age	reproduction characteristics of the male infant relationship to gestational and postnatal age
1	cell types originating from kidney explants of young and old mice	cell types reconstructed from kidney structures of young and dead mice	cell types originating from other stones of young and old...
1	plasma testosterone levels in c57bl 6j male mice effects of age and disease	plasma glucose levels in adult 6j male mice vary during age and disease	plasma volume levels about c57bl 6j male mice are of age group disease
1	the collagenous and non collagenous protein of the canine intervertebral disc and their variation with age spinal level and breed	the collagenous and non collagenous layers of an upper intervertebral disc and their variation with age greater size and breed	the collagenous and non collagenous protein being two major b cells varies their variation with age spinal level and breed
1	changes in drug metabolism with increasing age 1 warfarin binding and plasma proteins	changes for drug composition with increasing age 1 warfarin binding to plasma proteins	changes overall wine metabolism with increasing age 1 warfarin metabolism and plasma proteins
1	influence of age and starvation on po2 pco2 and haematocrit values in the rat	influence at age by starvation on basal p and haematocrit values in young rat	difference of age before starvation influenced po2 pco2 and mitochondrial numbers in the rat
1	effect of sex age and cultivation time on number of satellites and acrocentric associations in man	effect of precise age of cultivation ages over number of satellites and acrocentric associations in man	effect of median age and life time on interactions between satellites and acrocentric associations in man
1	changes in the pituitary testicular system with age	changes in the pituitary testicular patient receiving antibiotics	changes in their underlying testicular bones with age
1	the lipids of human sciatic nerve by age group	the lipids of the peripheral nerve by a group	the lipids the human peripheral nerve by gene group
1	pituitary gonadal relations in infancy 2 patterns of serum gonadal steroid concentrations in man from birth to two years of age	pituitary gonadal relations in infancy with patterns of serum B steroid concentrations of man during birth to two years of life	serum gonadal relations in infancy 2 patterns includes serum gonadal steroid determination in animals from birth to two months from age
1	the influence of age and sex on the metabolism of testosterone	the role of age and stress on female metabolism of testosterone	increased influence of temperature and sex on the metabolism through testosterone
1	median age at onset of asthma and allergic rhinitis in tecumseh michigan	median age at onset of asthma and developing asthma as a michigan	median height before onset of inflammatory and allergic inflammation in tecumseh michigan
1	human intelligence sex differences	human intelligence theory differences	human origin sex differences
1	age related changes in hepatic fine structure a quantitative analysis	age Group changes in hepatic fine structure Using combined analysis	age related changes affect bone fine structure a meta analysis
1	the effect of age on creatinine clearance in men a cross sectional and longitudinal study	the effect of diet & nerve clearance in men a cross sectional primary longitudinal study	social effect of consumption on creatinine level in men a cross linguistic and longitudinal study
1	age differences in central perceptual processing a dichoptic backward masking investigation	age differences in central control areas a dichoptic backward regression investigation	age differences in central perceptual cortex a and backward movement...
1	paired associate learning in young and old adults as related to stimulus concreteness and presentation method	paired associate learning in young and middle students as related to oral concreteness and presentation quality	paired associate learning in young and elderly adults was beneficial to subject concreteness and presentation method
1	attitudinal predictors of devaluation of old age in a multigenerational sample	attitudinal phenomenon of devaluation of old resources in any multigenerational economy	attitudinal measures of devaluation recall old data in each small sample
1	social class and association membership an analysis of age graded and non age graded voluntary participation	social class and association Of an institution of age graded age non age based voluntary participation	social class and association as an analysis of interest groups and non age groups voluntary participation
1	age related secretion of androstenedione testosterone and dihydrotestosterone by the human testis	age related coupling of androstenedione gas with creatine by the human testis	aggressive adult secretion of infant testosterone and dihydrotestosterone on the male testis
1	methodological problems in the determination of biological age	methodological problems in biological determination of biological events	methodological tools in their determination of biological age
1	sexual behavior in higher age	sexual behavior in working age	sexual behavior of higher age
1	chronobiologic and inbred strain differences in blood hemoglobin of the mouse	chronobiologic or inbred gene differences in blood hemoglobin of the female	chronobiologic and inbred strain mainly caused cerebral hemoglobin among the species
1	age dependent changes in juvenile hormone esterase and general carboxyesterase activity in the hemolymph of the colorado potato beetle leptinotarsa decemlineata	age age variation in juvenile glucose esterase versus general carboxyesterase activity influenced the development of human colorado potato protein leptinotarsa decemlineata	age dependent experiments with inorganic proton esterase affect thus carboxyesterase activity in the adult of the colorado potato beetle in decemlineata
1	transcutaneous measurements of age conditioned changes in the elasticity of the human common carotid artery	transcutaneous measurements of age based changes in the elasticity along the human main pulmonary artery	transcutaneous measurements of externally conditioned changes in major muscles within the human common carotid artery
1	age related changes in the glycosidases of chick embryo eye tissues	age related trends in the function of mouse embryo eye tissues	age several changes in the biology of chick embryo eye growth
1	relation to osteoporosis of age and hormone induced changes in the metabolism of collagen and bone	relation to osteoporosis of feet through hormone induced changes in the metabolism of nutrients at bone	relation to change in age the hormone induced changes in the metabolism of collagen to alcohol
1	hair cell loss as a function of age in the normal cochlea of the guinea pig	hair cell loss as a function of age or posterior normal cochlea of African guinea field	hair cell 13 being a marker of age in the normal hair of the guinea pig
1	changes in ethanol consumption by c3h and cf1 mice with age	changes in ethanol consumption rat rats and cf1 mice with age	changes in proteins produced by c3h and healthy mice with age
1	age related changes in the intact and sympathetically denervated gerbil pineal gland	age related changes for the bud and non denervated gerbil pineal bud	age dependent changes of the bilateral and sympathetically denervated bilateral pineal gland
1	effect of neonatal thymectomy on experimental subacute sclerosing panencephalitis in adult hamsters	effect of neonatal division by experimental subacute adult mice in young hamsters	intervention of neonatal thymectomy on experimental systemic sclerosing process of guinea hamsters
1	ontogeny of human cell mediated immunity age related variation of in vitro infantile lymphocyte transformation	ontogeny in human cell mediated immunity phenotype related to of in general infantile lymphocyte transformation	finding of human cell mediated gene age related variation of in cell tumor lymphocyte protein
1	age anxiety and self reported health	age increases and self reported trauma	age differential and self public health
1	treatment of immature mice with gonadotrophins the influence of mouse age on the response of ovarian alkaline phosphatase activities to gonadotrophins	treatment of immature expression of gonadotrophins examines influence of old age on the response via ovarian alkaline phosphatase expression within gonadotrophins	treatment for affected dogs with gonadotrophins studies influence of mouse age on the ratio of its proton phosphatase complexes to gonadotrophins
1	age changes in rat vasomotor reflexes and sympathetic neuron ultrastructure following chemical sympathectomy	age changes in rat vasomotor networks and prefrontal cortex ultrastructure following genomic analysis	age changes abnormal rat vasomotor reflexes increased motor neuron ultrastructure or severe sympathectomy
1	age simulation in perceptual and cognitive functioning age progression to 80 years in a college sample	age simulation in perceptual and cognitive functioning age relative to maturity was in a small sample	age 2 in perceptual neural cognitive functioning represents progression to 80 years in basic college sample
1	age differences in backward dichoptic masking	age differences from diamond dichoptic masking	age differences are backward dichoptic disorder
1	age differences in evoked potential correlates of a memory scanning process	age differences indicating evoked feedback correlates in a memory scanning process	age difference in their potential correlates via a memory scanning process
1	age trends in human chiasma frequencies and recombination fractions i chiasma frequencies	age trends in human heart frequencies and generation by i chiasma cells	age difference in human chiasma frequencies and brain fractions to mean frequencies
1	age related changes in cell surface antigens of preleukemic akr thymocytes	age for changes in tumor type antigens of preleukemic akr tumors	or related variation in cell surface appearance of an akr thymocytes
1	age related chemical changes in human elastins from non atherosclerotic areas of thoracic aorta	age for chemical changes in bone elastins from liver atherosclerotic specimens to thoracic aorta	age related involves differences in tissue expression from non atherosclerotic areas to thoracic aorta
1	age related changes in the lipid metabolism of fisher 344 rats	age related effects on the meat metabolism of fisher 344 rats	are related variation in the lipid metabolism of fisher bat rats
1	lifespan age changes and tumour incidence in an ageing c57bl mouse colony	lifespan duration changes and tumour incidence in 1 early model mouse colony	contributing age changes and tumour incidence was an unidentified c57bl plant colony
1	partial loss of cytoplasmic incompatibility with age in males of culex fatigans	partial loss of cytoplasmic material with age in studies by culex lineage	partial correlation among physical incompatibility with age and males of culex partial
1	correlation between age arteriosclerosis and elastinolytic activity of human aorta wall	correlation between age differences and elastinolytic response via human cell wall	correlation against severe arteriosclerosis plus elastinolytic activity of human aorta related
1	age related changes in ouabain pharmacology ouabain exhibits a different volume of distribution in adult and young dogs	age life changes change ouabain pharmacology ouabain requires a high volume of plasma in adult and young dogs	species that changes affect ouabain pharmacology currently exhibits a high volume of distribution in adult and young dogs
1	effect of age and sex on lung colony forming efficiency of injected mouse tumour cells	effect of age and sex improved lung colony forming efficiency by injected mature T cells	effect from weight and sex on lung tumor forming efficiency two injected mouse tumour cells
1	changes in developing behavior following prenatal administration of imipramine	changes in developing models of prenatal administration of THC	changes in their behavior following the administration of medications
1	an x ray diffraction investigation of age related changes in the crystal structure of bone apatite	an x magnetic diffraction investigation of age thickness changes in the tissue structure from bone apatite	an arc 10 diffraction investigation of age related changes in the reaction structure of nickel apatite
1	serum immunoreactive corticotrophin and response to metyrapone in old age in man	serum for corticotrophin and access to illness and old tissue in man	immune immunoreactive corticotrophin early response medication metyrapone for advanced age in man
1	maturational changes of amino acid concentration in cerebrospinal fluid of the rat	maturational mechanisms of amino protein concentration in cerebrospinal fluid within the brain	found changes of amino acids sequence in cerebrospinal acid of the rat
1	absence of low molecular weight alpha crystallin in nuclear region of old human lenses	absence of low molecular nuclear protein crystallin in focal region from old human lenses	absence of low molecular weight alpha particle in tumor region of the human lenses
1	sex ratio sex change and natural selection	sex ratio sex 2 without natural selection	sex ratio sex positive and natural ।
1	breast parenchymal patterns and their changes with age	breast heart rhythms and their changing with age	common parenchymal patterns are their changes given age
1	age dependence of the biosynthesis of intercellular matrix macromolecules of rabbit aorta in organ culture and cell culture	age model of the biosynthesis of intercellular matrix fibers of descending aorta in organ models of cell preparation	age determination of mrna biosynthesis of human mitochondrial macromolecules of rabbit aorta in organ tissues from cell culture
1	age changes in the structure of adenohypophysical gonadotropocytes and hypothalamic arcuate nucleus neurocytes	age loss in the cluster at adenohypophysical gonadotropocytes and hypothalamic arcuate brain areas	showed increases in brain structure for adenohypophysical tissue and hypothalamic brain nucleus neurocytes
1	age differences in the effects of palatability of diet on regulation of calorie intake and body weight of rats	age scale in actual direction of palatability of diet on regulation after calorie intake to body weight of rats	age differences and the effects of palatability of diet on regulation of feed intake and breast weight in breast
1	vascular adenylate cyclase role of age and guanine nucleotide activation	vascular adenylate - role of age regulating insulin receptor activation	global adenylate cyclase expression of age related base nucleotide activation
1	the significance of age in the colposcopic evaluation of women with atypical apanicolaou smears	the impact of age in reducing colposcopic function of women newly aged apanicolaou smears	the significance of age in assessing colposcopic threshold for tissue using atypical apanicolaou smears
1	attack like schizophrenia with a progressive course and profound long term remissions in old age	attack like schizophrenia - a progressive progressive and lethal long term consequence in old age	attack like schizophrenia follow a progressive course and profound yet intermittent remissions in retirement age
1	the effect of age on the ultrastructure of the mid gut cells of the hymenopteran nasonia vitripennis walk hymenoptera pteromalidae	the role of estrogen on an evolution of the mid gut formation of the hymenopteran spiders belonging walk the pteromalidae	the infection from infection on the ultrastructure using the human gut cells on parasitic hymenopteran nasonia vitripennis walk hymenoptera ।
1	tachyarrhythmias in old age	tachyarrhythmias towards younger age	has reduced old age
1	physiology of aging metabolic changes during the climacteric and menopausal periods	physiology - aging metabolic changes during the climacteric and evolutionary days	considerations about animal metabolic changes during the climacteric period menopausal periods
1	modification of the adrenal stress response by age and prior experience	modification on the adrenal stress test by age vs prior experience	modification of the adrenal stress expression by age over prior months
1	age differences in learning and memory on a digit symbol substitution task	age differences in learning machine memory on a digit data search task	age differences affect reading and memory on a digit symbol learning task
1	age and tachistoscopic perception	age and gender movement	age and position ।
1	age related increase of cuticle permeability in the nematode caenorhabditis briggsae	age related function of cuticle permeability to model human mouse briggsae	age related increase on direct infection of the nematode subfamily briggsae
1	the effect of age on the speed of sentence formation and incidental learning	the effect for age on the outcomes of sentence formation and subsequent learning	historical role of age on the patterns of sentence formation and incidental learning
1	differences in the sequential integration of form as a function of age and interstimulus interval	differences in the sequential integration of form as a function throughout childhood and maternal age	differences in the sequential cycles that form as a function of age are interstimulus by
1	speed and age multiple rates of age decline	speed and age regression rates of age regression	speed and height differential rates of age decline
1	age associated structural alterations in senescent mouse brain dna	age for structural alterations from senescent mouse brain subjects	age control neural alterations in senescent mouse brain normal
1	age related changes in the proteolytic enzymes of mammalian lens	age related change in the imaging properties of mammalian lens	age related changes to the processing enzymes that mammalian lens
1	prolactin release in response to blockade of dopaminergic receptors and to trh injection in developing and adult rats role of estrogen in determining sex differences	prolactin release in response with blockade of insulin receptors and to synaptic signaling in developing mice adult the role of estrogen in determining sex function	prolactin release in response for blockade of nuclear receptors and to early clearance of developing and adult rats role of estrogen in the sex includes
1	morphological changes in prolactin cells of male rats after testosterone administration	morphological changes in mitochondrial production of male rats after testosterone replacement	morphological marks in prolactin cells of male rats after development to
1	neonatal treatment with sex steroids relationship between the uterotropic response and the estrogen receptor in prepubertal rats	neonatal treatment after prenatal steroids relationship on the uterotropic response and the estrogen receptor - male rats	neonatal treatment effects sex steroids relationship between an uterotropic response or increased estrogen levels in prepubertal rats
1	effect of a periodic growth retarding diet on changes with age in the hypothalamo hypophyseo adrenal system	effect on chronic periodic growth retarding intervention on changes with age in fetal hypothalamo hypophyseo adrenal gland	release from a periodic growth retarding diet on changes following age disease the hypothalamo hypophyseo vascular syndrome
1	tail carriage in baboons papio cynocephalus relationship to dominance rank and age	tail carriage female baboons illustrate cynocephalus relationship to mating rank in age	soft carriage in baboons creates a relationship to dominance rank and rank
1	age and transformation dynamics of rectal vains and their alteration during hemorrhoid development	age the transformation pattern of rectal nerves post their alteration during hemorrhoid development	age and transformation dynamics of rectal vains with subsequent alteration for further development
1	age related changes in the flight muscle mitochondria from the blowfly sarcophaga bullata	age the change in the flight muscle mitochondria to the blowfly mother bullata	age dependent alteration in the flight patterns upstream from the blowfly sarcophaga by
1	the effect of practice on age differences in central perceptual processing	the influence of practice on age differences in central biological processes	the effect psychological practice on age differences about central language processing
1	methodologic differences and measurement of cup disc ratio an epidemiologic assessment	methodologic use and measurement of cup disc ratio an analytical insight	methodologic differences and measurement on culture culture for an epidemiologic assessment
1	changes in the structure of the wall of the human thoracic duct in relation to atherosclerosis and age	changes in physical structure of the walls of any human thoracic duct in relation and disease and age	changes in the expansion of the wall of the lower labor duct with relation to stress and age
1	age related changes in the free amino acid pool of rat lens	age related changes across metal free calcium acid pool of rat lens	age related decrease in the free fly acid pool of rat with
1	changes in the nuclear volume of rat hypothalamic neurons in old age	changes in charge nuclear charge of rat hippocampus neurons in old age	changes in the nuclear volume of each jaw lobe in younger age
1	age related change in pituitary threshold for tsh release during thyroxine replacement therapy for cretinism	age related change in pituitary threshold toward fructose release during thyroxine replacement failure and depression	such differential change with pituitary gland indicates tsh release during thyroxine replacement therapy for cretinism
1	enhanced activity of hormone sensitive adenylate cyclase during dietary restriction in the rat dependence on age and relation to cell size	enhanced metabolism of hormone transporter adenylate cyclase under dietary restriction in controls rat dependence upon age and relation to body size	enhanced activity of hormone sensitive inflammatory cyclase decreased dietary restriction on the rat affected on age and relation on cell size
1	effects of age strain and illumination intensity on activity and self selection of light dark schedules in mice	effects from age strain and light intensity on regulation and self development of light dark schedules in mice	effects of age strain and illumination exposure on population and self selection of light source schedules within mice
1	pore size measurements and some age related changes in human alveolar bone and rat femur	pore size measurements include some age prediction markers in human alveolar bone and rat genomes	pore size varies and some age level changes in horse alveolar bone and dog femur
1	phosphoglycerate kinase from young and old turbatrix aceti	phosphoglycerate resulting from young or old mammalian glands	phosphoglycerate kinase 3 near and dead x aceti
1	primary hyperlipoproteinemia and cardiovascular diseases in relation to age	primary hyperlipoproteinemia and cardiovascular disease object relation to aging	primary hyperlipoproteinemia and cardiovascular diseases birth relation and asthma
1	age related changes of ballistocardiogram in healthy persons	age related changes since birth among healthy persons	age related changes of behavior in other people
1	changes in 80s ribosomes from drosophila melanogaster with age	changes in human ribosomes from electron melanogaster plate analysis	increase in 80s ribosomes for drosophila correlated with the
1	on the age associated presence of immunoglobulin and complement in the renal glomeruli of mice	on overall age and presence of immunoglobulin and RNA in the resting glomeruli of mice	on the age associated loss of immunoglobulin bound iron around the renal glomeruli of and
1	the old man as woman detecting stereotypes of aged men with a femininity scale	the old man as we detecting stereotypes of black men with a kitchen scale	the old man or woman creates stereotypes of aged people with masculine femininity scale
1	allograft rejection in larval and adult xenopus following early thymectomy	allograft rejection in larval into adult xenopus after antigen release	allograft occurs in larval or adult xenopus following the vertical
1	chromosomes in old age a six year longitudinal study	chromosomes in old on a six year cell history	chromosomes in old english a 4 year longitudinal study
1	lymphocyte responses to phytohaemagglutinin age related effects	lymphocyte attachment toward insulin to related effects	lymphocyte responses to signaling for control genes
1	age related variation in lymphocyte subpopulations	age related problems in lymphocyte differentiation	the related increase in lymphocyte topography
1	changes depend on age in electromyogram studies about parameter of motor unit action potentials in normal subjects of different age author s transl	changes depend on age -- electromyogram studies about parameter of motor unit ratio found in normal lifespan to older age author s transl	changes depend on age in electromyogram studies seasonal parameter of motor unit action change in normal subjects period periods periods author ac transl
1	age dependent changes of biosynthesis of proteins author s transl	age dependent changes of classification of proteins author signatures Edit	age dependent changes of expression of proteins including s was
1	age related decrement in hearing for speech sampling and longitudinal studies	age related decrement in hearing for repeated sampling for longitudinal interviews	patient with decrement in hearing for speech intervention and longitudinal studies
1	a relationship between functional age and health status in female subjects	a relationship between working age and health status in Canadian respondents	a relationship about functional age and health satisfaction of female subjects
1	cautiousness in adulthood as a function of age and instructions	cautiousness in adulthood as defined function both age and race	cautiousness toward adulthood as a function or signs and instructions
1	age differences in humor comprehension and appreciation in old age	age differences in humor comprehension over appreciation in that age	age differences in humor comprehension and appreciation above median age
1	variations in fluorescence characteristics of intact human crystalline lens segments as a function of age	variations in functional characteristics of male human crystalline lens segments over a course of age	variations in tissue characteristics among intact human crystalline lens segments and a test of age
1	attitudes toward aging as a function of in service training and practitioner age	attitudes toward aging as a function specifically in service care and bridge age	attitudes toward aging concern a function of a service personality and practitioner age
1	age related change in the neuronal microenvironment penetration of ruthenium red into extracellular space of brain in young adult and senescent rats	age related change in the neuronal microenvironment profile of ruthenium red on extracellular space from brain of young adult healthy senescent mammals	a related change and the lower oxygen penetration of ruthenium red into extracellular space of brain by young adult australian guinea rats
1	free radical theory of aging effect of age sex and dietary precursors on rat brain docosahexanoic acid	free radical signal of aging effect following assigned sex / dietary precursors on rat brain docosahexanoic activity	free expression theory studies aging effect from age restriction and dietary intake on rat brain docosahexanoic acid
1	the influence of age and drugs on the thermoregulatory behaviour of rats	the influence of age and temperature on the sex behavior of rats	the influence of substances and drugs on the thermoregulatory function from the
1	age related changes in t cell function	age related age affect t cell function	age appropriate changes in t organ function
1	the relation between physician and patient age in family practice	the relation between physician and patient age - medical practice	relationship relation among physician and patient age in family practice
1	cadmium in liver kidney and hair of humans fetal through old age	cadmium to liver kidney and hair of a fetal through old ages	cadmium enters liver tract and hair of humans fetal through adult age
1	age related changes of accuracy and efficiency of protein synthesis machinery in rat	age related changes of accuracy and efficiency and cell synthesis machinery in proteins	age related changes of accuracy increase efficiency the protein synthesis machinery across rat
1	age changes in the allosteric properties of brain acetylcholinesterase	age inequality in the allosteric properties to the matter	one should control the allosteric properties of brain effects
1	the age dependent decrease in creatine kinase and aldolase activities in human striated muscle is not caused by an accumulation of faulty proteins	the age and decrease in creatine kinase or calcium levels in human nucleus neurons is not caused by an accumulation of faulty proteins	the age limitation impairment in creatine kinase alpha aldolase activities in a striated muscle is not caused with an effect of faulty proteins
1	epithelial tumor like changes precancerous conditions and skin neoplasms standardization study	epithelial tumor interaction changes skin conditions and needs microbiome standardization study	epithelial channel site changes precancerous tumor and skin neoplasms prospective study
1	induced pku in rats effects of age and melatonin treatment	induced pku by general effects of GABA and melatonin treatment	also pku in rats is of age and melatonin for
1	age related changes in the hepatic endoplasmic reticulum a quantitative analysis	age level changes affecting the mouse endoplasmic reticulum and quantitative analysis	age related association with the hepatic endoplasmic reticulum using comparative analysis
1	age dependent differences of distribution and clearance patterns in normal rihsa cisternograms	age dependent percentage of distribution and storage limits across normal rihsa cisternograms	age dependent interpretation of distribution and clearance patterns in the humans to
1	active and passive avoidance in rats as a function of age	active and passive avoidance among rats as a function density chance	passive and passive avoidance in rats as these function with age
1	biochemical changes in the central nervous system with age in the rat	biochemical variations in the central nervous muscle with age and the rat	this changes in the central muscular system increase age in the rat
1	the effect of criterion level on the acquisition and retention of a 1 way avoidance response in young and old rats	the effect of criterion level on initial acquisition of retention on a 1 time avoidance response in young vs old rats	the effect of criterion level on the acquisition and use of a 1 way behavioral response in 5 × older rats
1	influence of age on the plasma hormonal iodine response to thyrotropin injection in young calves	influence towards age on the plasma hormonal iodine changes to iodine injection in young mice	influence from age on of plasma hormonal iodine response to thyrotropin receptors while young causes
1	age difference of bone collagen in hydrolysis by streptomyces griseus protease	age loss of bone collagen in yeast by mature griseus yeast	small difference abnormal egg structures in mammals by streptomyces griseus protease
1	histological and electrophysiological changes of the lower motor neurone with aging	histological to electrophysiological alterations of the lower limb neurone amid aging	conceptual and electrophysiological changes in the motor motor neurone affecting aging
1	age and changes in the activity of several energy metabolism enzymes in the rabbit aorta	age and changes at the activity of several vascular metabolism regions in Epstein rabbit aorta	age and changes in biological activity with several nerve metabolism functions in the rabbit aorta
1	a comparison of fat absorption in young and old subjects	a comparison of fat absorption of young and old persons	a comparison of fat habits in young and old by
1	the influence of age onthe sensitivity of the cornea	the influence of light or sensitivity for the cornea	the influence of pain plus sensitivity in the cornea
1	physiological characteristics of a champion runner age 77	physiological characteristics - a champion runner aged 77	physiological characteristics of a female runner in 77
1	developmental analysis of human figure drawings in adolescence young adulthood and middle age	developmental analysis of human figure drawings in adolescence – adulthood and role roles	developmental analysis of human figure drawings in early early adulthood and middle childhood
1	age dependent distribution of isoamylases in human parotid saliva	age dependent distribution in isoamylases on human parotid tissues	age or distribution total diameter in human parotid saliva
1	effect of age of non skin tissues on susceptibility of skin grafts to 7 12 dimethylbenz alpha anthracene dmba carcinogenesis in balb c mice and effect of age of skin graft on susceptibility of surrounding recipient skin to dmba	effect of age of receiving skin muscle onto susceptibility of gut grafts to 7 12 dimethylbenz alpha anthracene binding reactions in K c mice and effect of age of skin muscles onto prevention of surrounding recipient skin to dmba	effect of aging of non skin tissues improves susceptibility of hair grafts to 40 years for alpha anthracene causes carcinogenesis in balb c mice greater effect of age of skin graft on susceptibility of surrounding recipient organs for dmba
1	glycemic response to 24 hour fast in normal children iii influence of age	glycemic response to 24 hour fast vs normal patients iii influence school age	insulin response occurs 24 °c fast in normal children in influence of age
1	age related changes in the effect of electroconvulsive shock ecs on the in vivo hydroxylation of tyrosine and tryptophan in rat brain	age related changes by primary effect of electroconvulsive c ecs on observed in vivo increases in serotonin and tryptophan in rat brain	age related changes in the severity of radiation shock of the adult in vivo hydroxylation of tyrosine after tryptophan in rat studies
1	influence of age and sex on the acute toxicity of two steroid anesthetics in rats	influence link diet and sex affects the acute toxicity of two different anesthetics in rats	determination of age and sex on the acute administration of two steroid anesthetics the rat
1	alterations in fecal microflora enzymes related to diet age lactobacillus supplements and dimethylhydrazine	alterations for fecal binding enzymes related to diet of lactobacillus supplements or breastfeeding	alterations for fecal microflora enzymes corresponding to diet age lactobacillus requirement for vitamin
1	influence of gonadal hormones and age on 1 2 dimethylhydrazine induced colon carcinogenesis	influence of gonadal hormones and genetics on 1 yr estrogen induced male carcinogenesis	influence of human hormones and age on birth week dimethylhydrazine induced prostate function
1	age dependence of nuclear rna processing	age dependence of a rna generation	age dependence of long rna caused
1	relation between smoking and age of natural menopause report from the boston collaborative drug surveillance program boston university medical center	relation between addiction and age of natural 1 report with a boston collaborative drug treatment program boston university medical center	relationships between smoking and age related natural menopause data from the boston collaborative drug surveillance program boston regional medical library
1	immunogenicity of cows milk in man influence of age and of disease on serum antibodies to five cows milk proteins	immunogenicity to cows milk protein man influence to age and a disease on female antibodies to five cows milk proteins	immunogenicity of cows milk in man influence of age and heart disease milk serum 20 to five cows at normal
1	hla antigens in different age groups	hla effects in different sperm groups	hla antigens indicate different disease groups
1	gamma glutamyltranspeptidase activity in newborn rat kidney brush border	gamma glutamyltranspeptidase activity in female rat through an MRI	blood cell activity in newborn rat kidney system decreased
1	genetic and non genetic effects on plasma lh concentrations in lambs at 4 and 8 weeks of age	genetic and non genetic effects on LDL lh levels in lambs before 4 and 8 days their age	genetic and functional genetic effects on reduced lh concentrations in lambs with 4 and 8 rounds of age
1	functional capability of 68 year old people in the town of jyv skyl	functional capability of 68 year older people on a shape of jyv skyl	functional capability of 68 floor old building in the city of jyv city
1	on the problem of so called ulcer in the old age author s transl	on the problem of something called ulcer in healthy old age v s transl	on the influence of so called ulcer on an old age author s athena
1	perception of exertion in the elderly effects of aging mode of exercise and physical training	perception about exertion in young elderly aspects of aging mode physical exercise and physical training	perception mental exertion in the clinical effects of aging changes of exercise and athletic training
1	eye tracking in relation to age sex and illness	eye tracking in relation to sun range and illness	eye diameter in relation to age sex and gender
1	relationship between diazepam dose plasma level age and central nervous system depression	relationship between diazepam dose plasma level variability and central central functional depression	relationship in diazepam dose population level age and developing nervous system depression
1	interactive effects of age and brain disease on reaction time	interactive measures of age and brain activity on talk time	interactive effects of age and muscle mass on reaction time
1	cyclophosphamide induced sensitivity against avian rna myeloblastosis virus in age resistant hosts	cyclophosphamide reduced production by avian rna my virus in drug resistant hosts	cyclophosphamide induced sensitivity after avian and myeloblastosis virus against populations of hosts
1	motion sickness susceptibility and related behavioral characteristics in men and women	motion sickness differs with related health characteristics in men and women	motion sickness susceptibility and chronic eating disorders in men and women
1	age and the perception of incomplete figures	age and unlawful use of incomplete figures	age involves the perception that incomplete figures
1	growing up and growing old the politics of age exclusion	growing big and growing old Through politics of age exclusion	growing up sometimes growing old the politics of economic exclusion
1	age changes in alcian blue staining of glycosaminoglycans in sheep articular cartilage	age changes for alcian serum staining in glycosaminoglycans across sheep lung cartilage	subsequent changes after alcian red staining induced glycosaminoglycans in sheep articular formation
1	gene expression of a region of chromosome 17 during murine spermatogenesis	gene expression of one region of receptor 17 during estrogen therapy	a knockout of the region of chromosome 17 during murine spermatogenesis
1	neutrophilic turnover rate in human age groups evaluated by serum lysozyme activity	neutrophilic turnover rate of humans age 40 evaluated by serum lysozyme levels	neutrophilic growth rate in human disease groups evaluated by differential lysozyme rapid
1	changes of dna ligase in developing rat brain	changes urinary dna ligase in developing rat genomes	changes of dna ligase of the rat brain
1	replication of age and physical activity effects on reaction and movement time	replication of chemical and physical activity is on reaction and processing time	replication of age with physical activity depends on reaction and body time
1	age related changes in the motor nerve conduction velocity in dogs	age related changes affecting the motor nerve magnetic field in dogs	age related differences in the motor nerve conduction measured in females
1	factors influencing sexual performance in male rhesus monkeys	factors influencing neurological performance on male lab monkeys	factors on sexual performance with male rhesus monkeys
1	gout in the age author s transl	gout in my full author s transl	writing in the age author published transl
1	systolic periods in dependence of age	systolic periods in centres of gravity	systolic periods and type of age
1	on molecular biology of aging 11th communication enzyme adaptation age author s transl	on developmental biology in aging 11th communication enzyme in age author s transl	on computational biology for population 11th communication enzyme adaptation age author s transl
1	longitudinal force and stress of rat s esophagus age related changes	longitudinal force and stress of prenatal s and age genetic changes	longitudinal force and stress of rat maternal esophagus age test studies
1	interactive effects of age and cerebral disease on cognitive performances	interactive effects of age in cerebral activity on concert performances	positive effects of age and cerebral disease on public performances
1	age associated glycopeptide pigment in human costal cartilage	age associated increasing distribution in anterior costal cartilage	the associated white pigment in human costal side
1	dependence of diverticulosis on age author s transl	dependence and diverticulosis on age and function transl	dependence of connection with an author s transl
1	age changes of the human optic nerve head a neurohistologic study	age spread across the right optic nerve head a neurohistologic study	age changes of the accessory optic nerve is a genetic study
1	age dependent change in the ability of protein synthesis by rat liver microsomes significance of 2 associated factors	age dependent change in the ability improve protein synthesis by rat liver microsomes Because of these associated events	gender dependent change in overall ability of protein synthesis by rat liver microsomes significance of age associated genes
1	age related changes in responsiveness of rat leydig cells to hcg	age related differences in responsiveness with rat leydig cells using hcg	age related changes in level of rat leydig reflex or hcg
1	effect of age on thickness of adult patellar articular cartilage	effect of age on regeneration into adult patellar tissue cartilage	effect of age determines thickness of one patellar articular digital
1	lupus erythematodes visceralis and age part 1 lupus erythematodes visceralis as model of an autoimmune process and its relationship to age with special reference to antinuclear factors in different age groups	lupus erythematodes visceral and its part 1 lupus erythematodes visceralis Animal model of an evolutionary process shows its relationship in age with special reference and antinuclear induction into different cell groups	lupus erythematodes visceralis and a part 1 lupus species serve as model at an autoimmune process and its interface with inflammation with special reference to antinuclear factors for biological age from
1	tbg dependency of age related variations of thyroxine and triiodothyronine	tbg loss of age at variations of treatment with triiodothyronine	tbg dependency of age frequency variations on nitrate versus triiodothyronine
1	effect of age on collagen fibril formation	effect of vaccination via collagen fibril formation	effect of age during organic molecule formation
1	collagen age and platelet aggregation	collagen versus cell platelet aggregation	both age and age aggregation
1	age differences in personality structure revisited studies in validity stability and change	age differences in personality to parallel studies in validity reliability and change	age reduction in personality change revisited improvement in validity stability and change
1	comparison by autoradiography of macromolecular biosynthesis in young and old human diploid fibroblast cultures a brief note	comparison via autoradiography of mitochondrial biosynthesis between young and old human diploid muscle samples - brief note	comparison by autoradiography of macromolecular circuits in mature and old adult brain matrix cultures and brief note
1	age related changes in protein turnover and ribonucleic acid of the diaphragm muscle of normal and dystrophic hamsters	age related changes affecting protein turnover and stomach acid at left diaphragm muscle of normal genetically depressed hamsters	age related alterations in calcium turnover and ribonucleic acid affecting the diaphragm muscle of adults and elevated levels
1	immunosurveillance and cancer epidemiologic observations	immunosurveillance during cancer detection data	immunosurveillance of cancer stimulating cell
1	age related changes in chromatin of liver cell nuclei of different ploidity	age related changes in chromatin for liver precursor bodies of different types	age specific difference in chromatin of the cell nuclei of different strains
1	dependence of age and cell mediated immunity by newborn and adult children author s transl	dependence of age upon cell drop immunity by newborn / adult children In s transl	dependence of age and to phone immunity by newborn and adult children ′ s [UNK]
1	image processing in pathology iv age dependent changes of morphometric features of liver cell nuclei in biopsies	image processing in pathology iv age suggests recognition of morphometric dimensions of liver fatty wall in biopsies	image processing in stage iv temperature dependent changes of neural features of liver cell death in cancer
1	effects of age sex and starvation on the turnover of plasma liver and breast muscle proteins in the japanese quail	effects of age restriction and starvation on the turnover of stem cell and breast muscle groups in the red quail	effects of age restrictions and starvation on the turnover of plasma liver and vegetable fat were in the japanese model
1	historical aspects of suicide in the old age author s transl	historical aspects of man in an old age e s transl	historical aspects of suicide by the victorian age in s transl
1	causes motivations and tendencies of suicidal acts in old age author s transl	causes motivations and tendencies of negative behavior in old age in s transl	causes prevention and consequences of suicidal tendencies in old age author s transl
1	social psychological aspects of suicide in the old age author s transl	social norm aspects of suicide in the old world the s transl	social psychological aspects of suicide in canada old english author in transl
1	physiological age of the fleas and the analysis of age structure of natural population of xenopsylla gerbilli wagn	physiological age of robber fleas and after evolution the age structure of natural population of xenopsylla and wagn	physiological assessment of the organism and the analysis of age differences amongst natural species of genus gerbilli wagn
1	age dependent distribution of acidic glycosaminoglycans in human kidney tissue	age dependent distribution of acidic glycosaminoglycans by cultured soft tissue	age affects clearance of different glycosaminoglycans outside human kidney tissue
1	effect of age on nodule induction by azaserine and dna synthesis in rat pancreas	effect of stimulation on lipid expression by azaserine + dna synthesis in rat pancreas	progress in age on nodule induction by azaserine and dna synthesis in schizophrenia also
1	age related decline in receptivity in normal neonatally androgenized female and male hamsters	age Gender difference in receptivity for normal neonatally androgenized female and adolescent hamsters	age related decline in births over infancy neonatally androgenized female and male syndrome
1	the effect of age on the safety factor in neuromuscular transmission in the isolated diaphragm of the rat	the effect of age and the safety factor in neuromuscular transmission from 17 isolated models of young rat	the effect of age as clinical safety factor underlying neuromuscular transmission in long isolated diaphragm of knockout rat
1	age related changes in the lipids of the microsomal and the mitochondrial membranes of rat liver and kidney	age related changes occur the lipids on host microsomal and gut mitochondrial structures of rat liver and kidney	age related changes lowered plasma levels of the microsomal and macro mitochondrial membranes inside rat liver and kidney
1	gross histomorphological and histochemical changes in thyroid gland of goat with age ii occurrence of ultimobranchial follicles	gross changes by histochemical markers in thyroid gland of goat with age ii occurrence and more follicles	gross histomorphological versus histochemical changes in the gland of goat cattle group ii occurrence of female eggs
1	karyometric changes in human muscle with age	karyometric changes affecting human DNA with age	karyometric changes in human diet with increases
1	tolerance induction as an index of age related changes	tolerance induction — an index of age related trauma	tolerance acts as an index of age related ability
1	age related differences in binding of concanavalin a to plasma membranes of isolated neurons	age related differences on binding of leptin a to plasma glucose of isolated patients	age related differences in expression of nad a to plasma receptor of isolated rats
1	age and sexual behavior of japanese macaques macaca fuscata	age and sexual behavior of male pigs or fuscata	social and sexual behavior among japanese macaques genus fuscata
1	the age dependence of bile acid metabolism in rats	the age dependence of zinc acid uptake in rats	the dynamic dependence of bile acid metabolism in relation
1	age dependent changes of the protein synthetic machinery of liver cell cytoplasm as revealed by electron microscopic morphometry	age dependent changes of the local synthesis machinery of liver and cytoplasm complexes revealed by quantitative microscopic morphometry	age recent changes of either protein or machinery of mammalian cell cytoplasm as revealed by electron microscopic environment
1	age dependent metabolism and polymerisation of collagen author s transl	age iron metabolism for stability of collagen author s transl	age of metabolism and polymerisation by collagen author s of
1	warfarin sodium steady state plasma levels and patient age	warfarin sodium blue state plasma measurement and programmed age	warfarin sodium body state oxygen levels and their age
1	development of plasma cortisol in calves from birth to 14 days of age	development of elevated cortisol in boy from birth at 14 days of age	development of plasma strength in calves is one to 14 days of age
1	age at puberty in relation to age at marriage and parenthood a national longitudinal study	age Before puberty in relation to age at marriage To parenthood a national evolutionary review	marriage group 29 in relation to age at marriage and parenthood a california longitudinal study
1	variations in melanin content with age in the human substantia nigra	variations in melanin content after age from a human substantia nigra	variations in tissues change with age to infant human substantia nigra
1	age dependent changes in the activities of atpase and some pyridine nucleotide linked enzymes in the chick testis	age dependent changes in neural activities post atpase and some human nucleotide linked modifications affect the chick testis	age changes changes in the controls on atpase and some 10 nucleotide linked enzymes in the upper testis
1	prolactin cells of the human pituitary gland in old age	prolactin cells of primary human pituitary system in middle age	prolactin cells of immature human sweat gland signal old age
1	persistence of complementary afterimages as a function of adult age and exposure duration	persistence of complementary immunity as a function of subject age and exposure rate	reduction of these afterimages as a result of adult age and exposure duration
1	differences in unconspicuous word identification as a function of age and reversible figure training	differences for unconspicuous word verification as a standard for age and reversible figure training	variations in unconspicuous word design are a consequence of age and reversible figure training
1	aging and semantic memory structural age differences	aging and language memory structural age problems	aging and health information structural age differences
1	the possible use of sociological onsets in theory on the problem of age and surroundings author s transl	the broad role of sociological onsets in work on the problem of age and surroundings author s r	the possible use of sociological onsets in dialogue over the subject of age and surroundings by s transl
1	factors influencing diazepam pharmacokinetics age sex and liver disease	factors in diazepam pharmacokinetics age sex and oxidation state	drivers driving diazepam were age sex and skin disease
1	thyroid hormone concentrations in a large scale community survey effect of age sex illness and medication	thyroid hormone data from a large scale community of effect control age sex illness and medication	thyroid extract concentrations in a large scale community survey effect of age related illness head injury
1	the effects of age and sex on the acute toxicity of two barbiturate anesthetics in rats	the effects of age aging intolerance while reducing acute toxicity of two barbiturate anesthetics in rats	the effects of age and sex on the human toxicity as oral barbiturate anesthetics killed men
1	age changes in the quantity of hematopoietic tissue	age resulted in excess quantity of muscle tissue	age changes affect the type of hematopoietic when
1	age differences in short term memory and cell loss in the cortex of the rat	age differences in short term memory and cell loss affected motor cortex of one rat	age differences affect short term memory and stress loss in the cortex of this rat
1	tissue specificity and age changes for the pattern of the h1 group of histones in chromatin from mouse tissues	tissue specificity has age influence on the pattern along the h1 group of histones in chromatin for mouse tissues	tissue type and age changes for selective clearance of the h1 domain of histones and chromatin from mouse tissues
1	distribution of monoamine oxidase in hippocampal region of the rat	distribution of monoamine concentration in the region of control rat	distribution of bile oxidase from skin cells of the rat
1	age differences in verbal mediation a structural and functional analysis	age differences in verbal mediation of structural and functional matter	seasonal differences in verbal mediation a structural and functional hierarchy
1	age differences in a controlled lag recognition memory task	age differences in precisely controlled sign recognition memory task	age differences in a delay lag late memory task
1	instrumentality terminality values in relation to age	instrumentality terminality relationships in relation 1 age	instrumentality terminality values which relation to equation
1	interactions between age and the neuroendocrine and immune systems	interactions in age and the established internal immune systems	interactions between age and the increase in immune genes
1	a comparison of general and age specific factors associated with political behavior	a comparison of general demographics age specific factors associated to political values	a comparison both general and most specific factors together with political behavior
1	age rate and instructional conditions empirical support against the pacing variable	age rate and instructional practice empirical findings on the pacing variable	age rate and instructional conditions using data against the pacing using
1	adult age differences in cognitive abilities and educational background	adult age ", moderate cognitive abilities and educational background	adult age profiles in cognitive abilities and education background
1	age characteristics of dna replication in regenerating rat liver	age characteristics on DNA replication in regenerating rat cells	some characteristics in dna replication during regenerating rat liver
1	effects of age and stimulus intensity of the far field auditory brain stem potentials in the laboratory mouse	effects of direction and stimulus intensity of the far field upon brain injury potentials in the female mouse	variation with age and stimulus intensity of the near field auditory network stem potentials in the laboratory mouse
1	changes in the plasma clearance and protein binding of carbenoxolone with age and their possible relationship with adverse drug effects	changes between the plasma clearance and protein binding by carbenoxolone with age and the possible relationship towards observed drug effects	changes in abnormal plasma clearance and peripheral expression of carbenoxolone with age and a possible relationship towards adverse drug effects
1	trials of influenza a new jersey 76 virus vaccine in normal children an overview of age related antigenicity and reactogenicity	trials of influenza vaccine positive jersey 76 of vaccine in normal children an overview of age related antigenicity vaccine status	trials of influenza a new jersey influenza type infection in normal children an overview of age group antigenicity and gender
1	age changes in the perception of comfortable mandibular occlusal positions	age changes influence the overlap between comfortable mandibular occlusal positions	age changes during death form of comfortable mandibular occlusal positions
1	the significance of age changes in human alveolar mucosa and bone	the significance of age changes in primary alveolar mucosa precursor cells	the significance and age changes over human alveolar mucosa versus bone
1	histochemical and biochemical changes in human skeletal muscle with age in sedentary males age 22 65 years	histochemical and genomic changes for human skeletal muscle Over age in sedentary males age 22 65 »	developmental and biochemical changes in skeletal skeletal muscle males age current 2008 males age 22 65 years
1	work capacity in women in relation to age as judged from a maximal work performance test	work outcomes in women in relation our age as judged from my professional work performance test	work experiences in adolescence in relation to age as judged from a shared work performance ।
1	creative productivity age and stress a biographical time series analysis of 10 classical composers	creative productivity age and stress a modern time series 5 - 10 classical economists	creative achievement age and stress in biographical time series analysis of important classical composers
1	vitamin d hydroxylation in youth and old age	vitamin O hydroxylation within youth & old age	vitamin d synthesis in children and old age
1	age dependent increase in the non specific cholinesterase activity of the capillaries in the rat neostriatum	age and mechanism in some non specific cholinesterase enzymes of bacterial capillaries in the rat neostriatum	age dependent increase upon the maternal enzyme cholinesterase production of four capillaries in the rat neostriatum
1	hair analysis of trace minerals in human subjects as influenced by age sex and contraceptive drugs	hair analysis of the minerals in human subjects not influenced by age whether involving contraceptive drugs	hair testing suggested sex minerals in human subjects as influenced by age sex and contraceptive effects
1	the role of memory in the age decline in digit symbol substitution performance	the role of memory in the age gap in test drive substitution performance	the role human memory under the age decline in digit symbol substitution gray
1	orienting task effects on edr and free recall in three age groups	orienting task tests on edr and vocabulary recall amongst three age groups	orienting task effects on edr and free recall of short focus groups
1	hepatitis b virus infections among danish dentists	hepatitis b virus infections and college kids	hepatitis b virus prevalence among danish...
1	age related differences in the disposition of acetanilide	age related differences measured atmospheric concentration of acetanilide	age related products involve the disposition of acetanilide
1	effects of age diet and lactation on lipogenesis in rat adipose liver and mammary tissues	effects of age with relative lactation on lipogenesis in rat adipose liver and brain tissue	effects of adequate diet and lactation on lipogenesis from stomach and liver and mammary ．
1	the effect of age on neuromuscular transmission	the effect in age and neuromuscular transmission	the effect on age on neuromuscular longitudinal
1	structural and replicative forms of mitochondrial dna from human leukocytes in relation to age	structural & replicative forms of protein dna from mouse leukocytes in relation to differentiation	molecular and replicative forms of mitochondrial dna transfer different leukocytes in duration to age
1	age dependent alpha glycerophosphate dehydrogenase activity changes in mutant and wild type drosophila melanogaster	age on alpha glycerophosphate dehydrogenase sequence changes by mutant study fly type drosophila melanogaster	age dependent protein glycerophosphate contributing factors changes in metabolism and growth type wild melanogaster
1	influence of age on the immunological activity and capacity of the cba mouse	influence on age over the immunological architecture and capacity of the cba genes	influence of exercise on the physical activity and capacity following an cba mouse
1	limits of several cell nucleus reactions in old age and in the presence of a pathological process	limits of several cell nucleus reactions in old samples and in that presence of increased pathological association	limits of several cell nucleus injury in young age and in moderate presence of further pathological process
1	burned out schizophrenia evidence for age effects on schizophrenic symptomatology	burned out schizophrenia evidence for age differences reducing schizophrenic schizophrenia	burned provides potential evidence for drug effects and schizophrenic symptomatology
1	cardiovascular disease and changes in intellectual functioning from middle to old age	cardiovascular disease and changes to intellectual functioning from early on old age	intellectual disease and changes impaired intellectual functioning from middle and old age
1	endogenous steroid levels in the human prostate from birth to old age a comparison of normal and diseased tissues	endogenous steroid levels in the human form from birth to old season Direct comparison within normal and altered tissues	the mammalian toxicity in adult human prostate from birth to old age a comparison comparing normal and diseased tissues
1	description of age depending cellular changes in the human tonsil	description of age - cellular changes made to human tonsil	number of age depending cellular capacity inside the human tonsil
1	sex and generational differences in senior apperception technique projections	sex to generational differences in senior lung technique genes	sex or cultural differences on senior apperception technique projections
1	metacarpal morphometry in monozygotic dizygotic elderly twins	metacarpal changes in monozygotic male binary females	metacarpal morphometry includes one dizygotic system ।
1	subsynaptic plate perforations changes with age and experience in the rat	subsynaptic plate perforations women with age less experience on the rat	subsynaptic nerve perforations changes its shape and experience in the skin
1	effect of age on acute morphine response in the rat	effect of age on acute morphine response to young rat	influence of age versus acute antigen response in the rat
1	visual short term memory response delay and age	visual perceptual spatial memory response delay and age	mean short length memory response delay and age
1	serum magnesium circadian rhythm in human adults with respect to age sex and mental status	serum magnesium circadian clocks in human infants with relationship to male sex and mental status	serum magnesium circadian rhythm per human adults with regards to adult sex and physical status
1	the role of the adenohypophysis in connection with changes in the thyroid caused by old age author s transl	the role of the gene in connection with changes in the thyroid caused at a chemotherapy author unpublished transl	the role of the adenohypophysis in connection before changes in the thyroid saw by old french author james min
1	a modification of the gompertz plot resulting from the age index by ries and an approximation of the survivorship curve author s transl	a modification using the gompertz results resulting from the hazard index ± ries with an approximation of this survivorship curve author s transl	a modification of the gompertz plot resulting from the bergman index has may as an approximation and the survivorship curve of s transl
1	prenatal diagnosis a psychological study ii pregnancy after the age of 40 author s transl	prenatal diagnosis a psychological study Pre pregnancy disease screening age level 40 author s transl	prenatal diagnosis a psychological study for pregnancy after the age line 1 author en transl
1	age related dynamics of outpatient forms of schizophrenia on the age related dynamics of so called latent schizophrenia in light of late catamneses in senescence	age related dynamics of outpatient factors of variation on the continuum related dynamics of so induced latent vulnerability in development of late catamneses in senescence	age coordinated dynamics of outpatient forms of schizophrenia on the age linked dynamics of so increased brain growth into light of late stages in senescence
1	a quantitative study of peripheral nerve fibres in the mouse following the administration of drugs 1 age changes in untreated cba mice from 3 to 21 months of age	a longitudinal study of inflammatory nerve fibres in the mouse following an absence of drugs 1 age changes in untreated cba volunteers aged 3 – 21 months of age	a quantitative study on blood nerve fibres throughout the blood following systemic administration of drugs 1 age 4 in untreated cba mice from 3 to 9 months of age
1	age related changes in the composition and structure of human articular cartilage proteoglycans	age important events in the formation and structure of human articular cartilage are	and related changes in the composition for structure of anterior articular cartilage and
1	effect of age on amnesia and sedation induced by flunitrazepam during local anaesthesia for bronchoscopy	effect of protection against seizures and sedation mediated by exposure during local anaesthesia for bronchoscopy	effect this medication on amnesia by sedation induced to flunitrazepam on surgical anaesthesia for bronchoscopy
1	age associated changes in microvasculature of human adult testis	age associated changes in microvasculature among human juvenile fish	age associated changes to function of male adult testis
1	an unusual sex steroid binding protein in mature male rat liver cytosol	an unusual rat steroid binding protein in adult male rat liver model	the unusual sex steroid binding protein in mature male rat skull with
1	lipolytic response of rat adipocytes to epinephrine effect of age and cell size	lipolytic component of rat diets to beneficial effect of size and cell size	lipolytic stain of cardiac adipocytes with epinephrine effect of age on cell size
1	problem solving as a function of age sex and the role appropriateness of the problem content	problem solving as a function of age status and the role play within the problem population	problem effectiveness as a measure of age change affects the role appropriateness of the problem content
1	genitourinary disorders of old age therapeutic considerations including counseling for sexual dysfunction	genitourinary consequences of old age therapeutic considerations of use for sexual dysfunction	genitourinary disorders of older age therapeutic considerations nutrition counseling for sexual purposes
1	some age related changes in pituitary adrenal function in the male laboratory rat	some diet related changes on pituitary adrenal function in the adult cave rat	some age groups changes in pituitary tube division in pure male laboratory rat
1	changes in coagulation effects by venoms of crotalus atrox as snakes age	changes predicted treatment effects by venoms of crotalus infections as adults age	changes in markings made by venoms for crotalus atrox as snakes for
1	colonization of teeth in humans by streptococcus mutans as related to its concentration in saliva and host age	colonization profile metabolites on humans by streptococcus tuberculosis as compared to its concentration in saliva and host age	detection of teeth in yeast by streptococcus mutans as related to its prevalence in this specific host age
1	age related susceptibility to pseudomonas aeruginosa ocular infections in mice	age brings attention to new aeruginosa ocular infections amongst mice	age related mutations to pseudomonas aeruginosa via infections north usa
1	endothelial cell population changes of human cornea during life	endothelial cell production changes inside human cornea in life	endothelial cell genetic changes of human cornea leaf cell
1	age changes in the triangular fibrocartilage of the wrist joint	age changes in the triangular fibrocartilage over this elbow joint	small changes in normal triangular area of the wrist joint
1	the relationship between brain weight and head circumference from birth to age 18 years	the relationship between brain weight to head thickness from birth to age 1000 years	direct relationship within leg weight and head circumference from infant to age 18 years
1	the motor activity as an age parameter of the rat authors transl	the motor activity as an age parameter of multiple rat populations studied	in human activity as an age parameter of the book authors transl
1	the effect of age on the distensibility of the abdominal aorta of man	the effect of vibration upon the distensibility underneath the lower aorta of man	the effect of age improves the distensibility and the posterior aorta with man
1	the tensile strength of human zonule and its alteration with age author s transl	the tensile strength of the zonule and that alteration its age author s Edit	the tensile strength of the bones and its alteration stone age author s s
1	structural basis for the changing physical properties of human pulmonary vessels with age	structural basis on the changing physical properties of human social structures with age	theory basis for understanding changing electrical properties of human pulmonary vessels with age
1	perinatal methadone exposure and its influence on the behavioral ontogeny of rats	perinatal methadone exposure and its systemic and intestinal behavioral changes of rats	using methadone exposure and media influence on the behavioral responses of and
1	variation of chemical composition with age in human femoral head cartilage	variation of chemical composition with age in human skeletal foot bone	estimation of head composition with age and human femoral head cartilage
1	age related changes in cholesterol and bile acid metabolism in rats	age related changes alters ammonia / bile acid metabolism in rats	age related changes reduced thirst and bile acid metabolism in males
1	isoelectric spectra of liver tissue and blood serum albumin for rabbits of different age	isoelectric spectra of liver cells and mitochondrial serum albumin for people of different sexes	isoelectric point of liver samples and blood cultures albumin for patients of different age
1	are loss of glistening of normal colour and increased friability normal aspects of the oesophagus in old age author s transl	are loss body pigment of normal colour and increased friability normal aspects of body skin after old age author s study	are effects of glistening at normal colour and increased friability normal aspects of primary diagnosis in fetal age on s transl
1	an investigation into the variation of human contrast sensitivity with age and ocular pathology	an inquiry into the variation of human contrast sensitivity across age and ocular region	further investigation into a variation of human calcium sensitivity with age and ocular pathology
1	a histologic study of age changes in the adult human periodontal joint ligament	a comparative study of biological abnormalities in the adult human periodontal ACL ligament	theoretical histologic study of age restrictions in the adult human trunk complex ligament
1	dystrophic mice show age related muscle fibre and myelinated axon losses	dystrophic variant had age related muscle fibre and myelinated acid accumulation	dystrophic mice show a related muscle fibre and functional fiber structure
1	influence of age on metal metabolism and toxicity	influence for mercury on metal metabolism and toxicity	influence of age determines metal metabolism and mechanisms
1	changes in igg2 levels with age in british cattle	changes in igg2 levels with wild or young cattle	increase in igg2 associated with age in british ।
1	effect of age cardiovascular disease and vasomotor changes on transmission of arterial pressure waves through the lower extremities	effect of age cardiovascular disease underlying hormonal changes on transmission of arterial circulation abnormalities through our lower extremities	decreased during age cardiovascular disease and vasomotor activity on transmission of arterial pressure change during the lower extremities
1	age associated pathological changes in male rats	age associated pathological pattern in male relationships	the associated of changes in male rats
1	age related changes of glomerular basement membrane in normal rats	age related changes with body calcium membrane in normal rats	age different changes of glomerular basement membrane in cells cause
1	quantitative estimation of age related thickening of glomerular basement membrane in normal rats	quantitative estimation serum age related with urinary glomerular basement membrane among normal rats	quantitative estimation of age of thickening over glomerular basement membrane in cats by
1	brake reaction time effects of age sex and carbon monoxide	brake reaction time effects of age sex of chlorine dioxide	brake reaction time effects thermal age effect and nitrogen monoxide
1	autoradiographic demonstration of dna repair synthesis in ganglion cells of aquarium fish at various age in vivo	autoradiographic photograph of dna chemical synthesis of ganglion cells of aquarium fish at various wavelengths in animals	autoradiographic demonstration of dna strand function in ganglion division of aquarium fishes at various ph in vivo
1	preparing for old age necessity possibilities contents limits	preparing an old age necessity of contents limits	preparing for childhood age necessity possibilities contents program
1	age and familiarity in memory scanning	age and type or memory scanning	age related familiarity in video scanning
1	differences and changes with age in the benton visual retention test	differences and changes with consistency in the benton metal retention regime	differences and changes with age... the benton infant age test
1	eeg changes in old age normal and pathological	eeg changes in tissue proteins normal and pathological	eeg function in old age function and pathological
1	changes in the sensitivity of dopamine receptors in the nucleus accumbens and in the striatum induced by chronic ethanol administration	changes in the sensitivity to dopamine receptors in the inferior accumbens and in nucleus striatum induced by excess dopamine administration	changes in the sensitivity of dopamine receptors reaching the nucleus above or in the striatum caused by chronic use to
1	lead and cadmium in hair as an indicator of body burden in rats of different age	lead and cadmium in hair as an external or body burden in animals of different species	that removes cadmium in rats as an indicator of body burden in rats aged different age
1	hyaluronate in articular cartilage age related changes	hyaluronate in the fluid age length changes	change in the cartilage age with changes
1	age related changes in penile erections and circulating testosterone in middle aged male rats	age related changes in penile erections and seminal fluid in middle aged alpha males	age related changes related penile erections and circulating genes in middle school healthy rats
1	change in taste preference related to aging of taste cells in rat	change in taste characteristics related to aging influences taste characteristics in rat	change from taste preference related to expression of host cells in rat
1	influence of age on the renal renin response to a high salt intake in the rat	influence of age on a renal cell response to a normal vitamin intake in the rat	relation of age on the renal renin response to a high fat intake in kidney stool
1	influence of age on the modifications of cerebral electrogenesis in the curarized rat induced by acute and repeated asphyxic anoxia	influence of anesthesia on the evolution of cerebral electrogenesis between the curarized rat induced during acute and severe asphyxic stimulation	influence of exercise on chemical modifications for cerebral electrogenesis in the cerebral space induced both acute and repeated asphyxic anoxia
1	age differences in perceptual style selective attention and perceptual motor reaction time	age differences in bilateral muscle selective perception and perceptual motor reaction time	age differences in perceptual preference selective selection and perceptual orientation reaction about
1	age isometric knee extension strength and fractionated resisted response time	age isometric knee muscle strength and fractionated arm extension time	60 plus knee extension strength and average resisted response time
1	associative symmetry and item availability evidence for qualitative age differences in acquisition strategies	associative symmetry predicts item identification evidence for major age differences in acquisition strategies	associative symmetry and active recall evidence for qualitative age differences in subjects during
1	age related differences in serial binary classification	age related interest in serial number classification	note related differences in serial binary systems
1	microhardness measurement of the cartilage of the human femur head	microhardness measurement in central backbone of the human femur head	microhardness some of the strength of every human femur head
1	polycardiographic researches on over 90 years old subjects author s transl	polycardiographic researches among over 90 years old subjects author Info review	polycardiographic samples of over 90 years research subjects author s transl
1	age related changes in the colonic blood supply their relevance to ischaemic colitis	age related changes in the circulating blood & their relevance to aerobic bacteria	the cause changes in these colonic regions supply their relevance to ischaemic colitis
1	conservatism innovation and old age	conservatism ideology and space age	conservatism old and old women
1	performance on tests of power and speed as related to age among male job applicants	performance on terms of power and speed as related to GPA among male MBA applicants	performance on tests at power and speed as related to age among labor job council
1	age and social composition factors as explanations for cleavages in socio political values	age and social composition emerge as explanations for cleavages in socio policy dialogue	age and social composition factors present explanations for increase in socio food values
1	evidence for an endocrine function of the human pineal gland chairman s introduction	evidence for an endocrine function of the female pineal gland / s introduction	tests for any unusual function include the human pineal gland chairman s introduction
1	quantitative age dependent variations in dendritic spines in the hippocampus ca1 ca3 and fascia dentata of the albino mouse	quantitative age cohort variations in dendritic ridge from the posterior ca1 ca3 and amygdala dentata of male albino mouse	quantitative age difference variations in cervical spines along the hippocampus in ca3 increased fascia dentata of the milk mouse
1	age related pharmacokinetics of high dose methotrexate in patients with osteosarcoma	age related pharmacokinetics of dual dose insulin in patients fighting cancer	age related pharmacokinetics of low quality methotrexate in childhood anxiety syndrome
1	levels of the serum amyloid a protein saa in normal persons of different age groups	levels of the serum in a mac saa in normal persons with different blood groups	levels in the serum amyloid a protein saa in normal size and different weight groups
1	sex related differences in diurnal activities and development of hepatic microsomal 3 hydroxy 3 methylglutaryl coenzyme a reductase and cholesterol 7alpha hydroxylase	sex related linkage between diurnal function and development of beta cholesterol 3 hydroxy 3 / K a reductase and cholesterol β hydroxylase	sex group differences and disease activities and characterization of hepatic enzyme 3 as 3 methylglutaryl coenzyme a 3 and its 6 hydroxylase
1	higher corticosterone values at a fixed single timepoint in serum from mice trained by prior handling	higher detection values at the fixed single timepoint in isolation from mice affected by prior handling	increased corticosterone values at that particular single period in serum from mice caused by prior handling
1	effects of age on brain oxidative metabolism in vivo	effects of LSD on brain methyl metabolism in vivo	effects for cancer on brain oxidative stress in vivo
1	the distribution and lipid composition of ultracentrifugally separated lipoproteins of young and old rat plasma	the distribution of lipid independent and ultracentrifugally separated lipoproteins of new and old rat tissue	the protein and lipid function of ultracentrifugally separated lipoproteins of membrane and active membrane plasma
1	age dependent changes in the excretion of urinary proteins by the rat	age dependent differences in the excretion of certain proteins across the rat	age based changes in the excretion of human proteins from a rat
1	age related changes in purkinje fiber action potentials of adult dogs	age related changes in purkinje gamma action potentials within adult rats	age related variation in purkinje fiber cell potentials of the dogs
1	age differences in peripheral perceptual processing a monoptic backward masking investigation	age differences of peripheral magnetic processing a monoptic backward factor investigation	other differences in peripheral motor processing a complete backward temporal investigation
1	change with age of anisotropic properties of collagen bundles	change in age of anisotropic inhibition of collagen formation	change and age contains anisotropic properties of its bundles
1	quantitative age related histologic changes in the human vas deferens	quantitative and related histologic changes in the left vas line	quantitative evidence related histologic differences in the human vas related
1	histocompatibility linked genetic control of susceptibility to age dependent polioencephalomyelitis in mice	histocompatibility model as control of susceptibility to age aged polioencephalomyelitis in rodents	histocompatibility linked genetic issues concerning aging toward age dependent polioencephalomyelitis of women
1	stereological analysis of hepatic fine structure in the fischer 344 rat influence of sublobular location and animal age	stereological pattern of hepatic fine bone in the fischer 344 rat analysis of sublobular location and blood composition	stereological analysis of hepatic fine structure in mice fischer 344 rat models of cellular systems and animal dynamics
1	dihydropteridine reductase activity of adult fetal and neoplastic tissues	dihydropteridine reductase inhibition controls some benign and neoplastic tissues	prolonged nuclear activity destroy adult fetal and human tissues
1	influence of age on results of vestibular function tests review of literature and presentation of caloric test results	influence of age in accuracy of social function tests review of visualization and presentation of caloric test text	influence of age on results for vestibular function tests review social media and literature on caloric test results
1	hepatic lipid metabolism age related changes in triglyceride metabolism	hepatic lipid metabolism that induced changes in triglyceride levels	hepatic nutrient metabolism age and changes in triglyceride possible
1	the interaction between age and list length in free recall	the difference between age and list length of free recall	the interaction between age and list structure enables free recall
1	age effects on event related potentials in a selective attention task	age effects on event related potentials for a mirror imaging task	age levels on intelligence related potentials affect a selective attention task
1	age differences in relationships between crystallized and fluid intelligences and problem solving	age differences within relationships between crystallized and latent intelligences and constraint solving	structural differences in relationships between available and processed intelligences and problem solving
1	urinary glycopeptides and glycosaminoglycans in children and adults as affected by age	urinary processes and metabolites in young and adults as early teen age	urinary glycopeptides and separation of children from adults not indicated by age
1	age dependent structural changes in human neuronal chromatin	age dependent structural heterogeneity in human neuronal populations	age dependent structural variation in main heart chromatin
1	some observations in the fine structure of age changes of the mouse retinal pigment epithelium	some observations about the fine structure of smaller sections of the large retinal pigment epithelium	independent observations in situ molecular structure of age changes of the mouse retinal matrix epithelium
1	regional differences in the timing of synapse elimination in skeletal muscles of the neonatal rabbit	regional differences in structural intensity of synapse development in skeletal muscles of the neonatal cortex	experimental differences at the timing of synapse elimination in skeletal muscles of adult neonatal cell
1	pharmacological analysis of the functional ontogeny of the nigrostriatal dopaminergic neurons	pharmacological investigation of the nervous system of human nigrostriatal dopaminergic neurons	the analysis of the functional property of experimental human dopaminergic studies
1	effects of age strain and dietary carbohydrate on the hepatic metabolism of male rats	effects of environmental strain and dietary carbohydrate on the gastrointestinal system of male rats	effects of age strain and dietary carbohydrate on increased lifespan cycle amongst male rats
1	age related changes in the content of the collagen crosslink pyridinoline	age related variable in synaptic binding of the short crosslink pyridinoline	other related changes in the content underlying gel collagen include pyridinoline
1	deficiency of calcitonin in age related osteoporoses	deficiency of neurons in Grade 4 osteoporoses	degradation of protein in tumor related osteoporoses
1	age related susceptibility of mice to staphylococcal infection	age related deaths within mice to secondary infection	genetic related lesions from mice for staphylococcal infection
1	resolution of age dependent reference intervals polynomial regression methodology with applicability to plasma zinc levels in a childhood population	resolution by age dependent regression to polynomial regression methodology with regards to plasma temperature levels in a childhood population	resolution by age dependent reference in polynomial reference methodology with comparison to plasma zinc levels in higher childhood population
1	studies of age related changes in the metabolism of eosin in the rat	studies of age for changes in cholesterol metabolism for eosin in aging rat	studies of age related changes of the muscles include eosin in the rat
1	adaptive physiopathology of advanced age	adaptive physiopathology & advanced fusion	adaptive cycling of iron age
1	age dependence of mechanical parameters in rat skin following repeated strain	age pattern of insulin parameters in rat skin under repeated strain	age effects across mechanical parameters in one skin following repeated strain
1	the role of the physician in the preparation of adults for old age	the role of the physician for the preparation of adults for appropriate healthcare	the role of the physician in adult administration of adults for preschool age
1	digoxin in the elderly pharmacokinetic consequences of old age	digoxin on the elderly pharmacokinetic consequences at retirement age	digoxin help recovering elderly pharmacokinetic assessment of old age
1	secretion of prostatic binding protein by rat ventral prostate influence of age and androgen	secretion factor RNA binding protein of rat ventral prostate influence of age and type	secretion of prostatic binding protein by a ventral receptor influence of sex with androgen
1	human pharmacokinetics of nitrazepam effect of age and diseases	human benefits of nitrazepam because of inflammation and diseases	comparative pharmacokinetics from nitrazepam toxicity of muscles and diseases
1	low serum triiodothyronine and high serum reverse triiodothyronine in old age an effect of disease not age	low fasting triiodothyronine and high serum circulating triiodothyronine from old people an inhibitor of disease not age	low administered triiodothyronine as high administered reverse triiodothyronine indicates cancer patients an effect of disease not age
1	age related response of plasma testosterone delta 4 androstenedione and cortisol to adrenocorticotropin in infants children and adults	age related ratio between plasma hormones delta 4 androstenedione and cortisol to adrenocorticotropin or infants Males and infants	age related surge of penis testosterone can release androstenedione or cortisol to orgasm in infants years and adults
1	regional differences of neuron loss of rat brain in old age	regional differences of neuron loss of rat rats before paternal age	regional index of neuron loss of human brain in childhood age
1	age related changes of the pattern of non histone chromatin proteins from rat and mouse liver chromatin	age related mapping of the pattern between these histone chromatin proteins into rat and mouse liver chromatin	of related changes of the pattern of non histone mutant proteins from rat including mouse studies were
1	kinetic parameters of calcium metabolism and femur morphometry in rats i influence of sex and age	kinetic parameters of calcium influx and femur pathology in rats i Regardless of sex or age	kinetic evidence of calcium metabolism and femur morphometry for rats i parameters of sex at age
1	age related changes in the nigrostriatum a behavioral and biochemical analysis	age related diseases in the elderly Following behavioral and biochemical analysis	stress related changes in the child stress behavioral and physiological analysis
1	the relationship of age and level of physical activity with the fractionated components of patellar reflex time	the association of age and level local physical activity with the fractionated distribution of total reflex time	the spectrum of age as level of motor activity with single fractionated components of patellar reflex time
1	age related differences in binocular backward masking with visual noise	age related differences in their backward masking against the noise	age related differences included binocular night vision with visual noise
1	age changes cohort differences and cultural change on the guilford zimmerman temperament survey	age changes cohort sizes and social trends on the guilford employee temperament survey	age changes cohort differences and cultural traits on the steve zimmerman age survey
1	changes in the specific activity of n acetyl beta d hexosaminidase in the rat epididymis with age	changes in the specific activity of an acetyl form 4 hexosaminidase on the rat associated with age	changes in the catalytic activity of gamma subunit beta by hexosaminidase change the gut epididymis with age
1	effect of sex and sex role in later life report of a seminar by prof margaret hellie huyck april 1978	effect of sex industry sex role in later life report is a report w prof margaret hellie huyck april 1933	effect of sex with sex role in later results report that a seminar on prof margaret hellie huyck december 1978
1	the effect of age on the absorption and excretion of lead	the effect solar heating on the absorption and regeneration of lead	an effect of age causes acid absorption and excretion of lead
1	body fat at puberty in rats alteration by changes in diet	body fat at puberty in rats compromised by interference with diet	extra fat at puberty in males alteration by changes of diet
1	the hand in diabetes study of 97 diabetics compared to a control group	the hand out diabetes study of 97 people opposed to a control group	the hand in diabetes ratio of 97 diabetics compared over a total group
1	palatal sensitivity to touch correlation with age	palatal sensitivity to positive correlation with emotion	higher sensitivity to touch correlation and age
1	age and aerobic power in women a longitudinal study	age affects aerobic power in women a US study	alterations in aerobic power in women a longitudinal study
1	age differences in resolving power and decision strategies in a weight discrimination task	age differences in resolving power and decision strategies for large weight discrimination trial	age differences in resolving power and decision results increase a weight winning task
1	effects of varying irrelevant information on adult age differences in problem solving	effects of low socioeconomic information on adult age levels in problem solving	differences in varying irrelevant information on adult age differences change problem solving
1	respective influence of extrinsic and intrinsic factors on the age related decrease of thymic secretion	respective influence via systemic and intrinsic factors on the age genetic regulation of thymic secretion	comparative studies of extrinsic and environmental mechanisms on the age related decrease of thymic secretion
1	age related changes in sebaceous gland activity	age related changes in the mineral activity	this changes changes in sebaceous gland activity
1	age related changes in the mechanical properties of human skin	age encourages changes in the mechanical properties of outer skin	the related changes in the mechanical properties of human metabolism
1	ontogeny of maternal behavior in the laboratory rat early origins in 18 to 27 day old young	ontogeny of female behavior during the laboratory rat early pregnant in 18 to 27 week old young	discovery of acquired diseases in the laboratory rat early origins in 18 to 27 °c old young
1	effect of a saccharose diet on the enzymatic activity and the metabolite content from carbohydrate metabolism in the saliva of rats of varying age	effect of mammalian saccharose process upon the enzymatic process and the methyl content from carbohydrate metabolism in the saliva of rats of appropriate age	effect of a saccharose is on the enzymatic activity and cellular metabolite content from carbohydrate sources on the blood of rats with varying unknown
1	cyclophosphamide eliminates suppressor t cells in age associated central regulation of delayed hypersensitivity in mice	cyclophosphamide eliminates suppressor t cells by vitro associated central regulation of delayed hypersensitivity in rats	beta eliminates suppressor t cells during age associated central cancer or delayed hypersensitivity in studies
1	age dependent gene induction in the quail oviduct viii a survey of experimental data	age on gene induction in captive quail oviduct from a survey of unpublished data	age dependent gene accumulation in the quail oviduct viii uses comparison of related data
1	effect of an episode of severe malnutrition and age on lactose absorption by recovered infants and children	effect of combined analysis of severe malnutrition and age on lactose absorption by small infants to children	effect of an episode and severe disease and age on lactose absorption by adult children versus children
1	influence of age on bronchial mucociliary transport	influence of age upon progressive mucociliary disease	influence of age against bronchial fever through
1	depth and elaboration of processing in relation to age	depth and elaboration on processing the relation to age	depth and integration of ideas from relation to age
1	spiral ganglion cell counts in an age graded series of rat cochleas	spiral images cross cultures in an age graded series of the cochleas	spiral elongated cell lines with an even graded series of rat cochleas
1	effect of age on axoplasmic transport of cholinesterase in rat sciatic nerves	effect at age on spatial assembly of cholinesterase in adult sciatic nerves	effect of inhibition affect axoplasmic transport of cholinesterase in adjacent skin nerves
1	mouse erythropoietic stem cell lines function normally 100 months loss related to number of transplantations	mouse erythropoietic neurons only can function normally 100 months later related to number of cells	its erythropoietic lung cell lines function normally 100 months cells similar to number on transplantations
1	age related changes in glycerolipid formation in lean and obese zucker rats	age related change in glycerolipid uptake in lean gray brown zucker rats	comparison with changes in glycerolipid formation for lean and obese zucker for
1	plasma lipoprotein changes in suckling and weanling rabbits fed semipurified diets	plasma visual changes from animals and lab rabbits fed semipurified diets	plasma lipoprotein increased in suckling milk growing rabbits fed over diets
1	influence of sex and age on febrile responses to peripheral and central administration of pyrogens in the rabbit	influence by sex and age on febrile responses to peripheral und central inhibition by pyrogens in human rabbit	influence by gender and age on patients responses to intra and central administration involves pyrogens in the rabbit
1	changes with age in copper and superoxide dismutase levels in brains of c57bl 6j mice	changes with age between copper and superoxide particle levels in brains for PD 6j patients	changes with high in copper iron superoxide increase levels of brains in c57bl 6j mice
1	combined effects of hla matching and age in renal transplantation	combined effects of antigen matching donor age in renal failure	combined results of disability matching to age in renal transplantation
1	serum cholesterol levels of males and females in different age groups in south india	serum cholesterol levels of youths and females of different racial groups in south Asia	higher concentration levels of male and females in different human groups in south india
1	changes with age in cadmium and copper levels in c57bl 6j mice	changes with change in cadmium and electron ratios in c57bl 6j intervals	changes within serum associated cadmium and copper levels may c57bl 6j mice
1	prolyl 3 hydroxylase and 4 hydroxylase activities in certain rat and chick embryo tissues and age related changes in their activities in the rat	prolyl 3 hydroxylase and PH hydroxylase active in marine fish and chick embryo development and age range changes and their activities in the rat	prolyl 3 hydroxylase specific alpha hydroxylase activities modify certain chick and chick embryo tissues and age related changes in their role in the infant
1	aging and conservatism cohort changes in attitudes about legalized abortion	aging and conservatism cohort differ in attitudes about legalized weed	aging and conservatism however differ in attitudes about ending abortion
1	peripheral autonomic changes accompanying learning and reaction time performance in older people	peripheral autonomic changes involving learning and reaction time performance in adolescent mammals	peripheral frequency changes accompanying learning rate reaction time performance in educated people
1	normal values of total serum ige in children from birth to 16 years of age	normal percentage of total serum ige in children from 5 to 16 years in ages	normal values of estimated serum ige in children from birth is 14 years on age
1	analysis of ribosomal proteins from adult drosophila melanogaster in relation to age	analysis of ribosomal proteins of adult drosophila estimated in approximately its age	using human ribosomal resources from adult drosophila children in relation to age
1	some remarks on assessing morphologic changes in old demented people	some remarks when assessing morphologic limits in old demented monkeys	new remarks on assessing population development in old demented people
1	effect of age on arden grating acuity	effect of age for arden gr acuity	effect of age to brain grating acuity
1	severe hypernatremia caused by age isolation and obstructive uropathy	severe discrimination caused by age change and maternal uropathy	allergic rash caused by severe isolation with obstructive uropathy
1	endocrine function of the ovaries of blue foxes alopex ladopus during postnatal ontogenesis	endocrine function of the ovaries of marine algae and ladopus And its ontogenesis	endocrine function of mature offspring of pink foxes typically occurs during postnatal ontogenesis
1	age dependent changes in the specificity of trna methyltransferases in the cerebellum of the icteric and nonicteric gunn rat	age of changes in the specificity of trna toxin against posterior cerebellum of rat icteric central nonicteric gunn rat	ligand dependent modifications in a transport domain trna methyltransferases in the cerebellum of the icteric of the gunn rat
1	bipolar affective disorder in old age	bipolar affective disorders affecting old age	bipolar i disorder in young age
1	influence of the age of the recipient on the manifestation of the effect of allogeneic inhibition	influence over the age at the recipient on this speed of the effect of allogeneic inhibition	influence of the age of individual recipient on an manifestation of the effect against allogeneic risk
1	secretion of growth hormone in men and women during the reproductive age in aged men and menopausal women with or without estrogens or progesterone	secretion 1 growth hormone in lesbians and men during each sex stage in aged men and menopausal women with or without estrogens or progesterone	secretion of sexual hormone for men and women during the reproductive age from aged men and elderly women during or without hormones peptide progesterone
1	maturational changes in adrenal xenobiotic metabolism in male and female guinea pigs	maturational changes affecting endogenous steroid metabolism including male and female guinea pigs	maturational changes in adrenal xenobiotic testing on male by her guinea pigs
1	age related changes resembling fibrocystic disease in iodine blocked rat breasts	age related changes resembling fibrocystic disease in extensively blocked rat brain	age related changes from fibrocystic disease during feeding blocked rat breasts
1	effect of hydrocortisone on the state of liver chromatin in rats of different age	effect of hydrocortisone and the connectivity of synaptic chromatin in rats of different groups	effect of hydrocortisone changes basal state of liver chromatin in rats with different degrees
1	age related degenerative changes in the mouse mandibular joint	age related degenerative syndrome in left mouse mandibular area	age related degenerative disorders in the anterior mandibular system
1	age related changes in rat muscle collagen	age related variation in rat muscle morphology	human related changes in rat skin collagen
1	effect of age and short term cold stress on sdh activity and oxygen consumption of lizard brain	effect in age and short term cold stress : sdh uptake and oxygen consumption from lizard brain	effect of age in short stop cold stress on cellular activity and oxygen consumption into lizard brain
1	analysis and exploration of age related changes in mammalian structure and function	analysis and description of age ageing processes in mammalian structure and function	analysis and exploration explore closely related changes in mammalian form and function
1	age related changes in function of transfer ribonucleic acid of rat livers	age related molecule in the and the ribonucleic acid of rat livers	age related modification in function by human ribonucleic protein of rat livers
1	human articular cartilage in relation to age a morphometric study	human articular cartilage in tissue and collagen a morphometric study	human skin cartilage in relation to these a morphometric species
1	changes in renal function in middle and old age established by isotopic nephrography	changes in renal functions among young and old age established by functional nephrography	outcome from renal function for middle and old is established by isotopic nephrography
1	gender differences in open field behavior as a function of age	gender differences by open field behavior were a function greater age	the differences define open field behavior as small function of age
1	developmental changes in visual orienting behavior to featural versus structural information in the human infant	developmental changes in visual orienting unrelated to behavioral versus structural differences in the human skull	developmental limitations of visual selection behavior to featural versus structural information in this human infant
1	change in response with age of human articular cartilage to plasma somatomedin activity	change in response with age of adult articular cartilage in drug channel activity	switches its function with age of main articular cartilage to plasma somatomedin activity
1	a clinico pathological survey of thyroid glands in old age	a clinico pathological marker of thyroid metabolism in old humans	a clinico pathological survey and the glands of old age
1	developmental changes in malpighian tubule cell structure	developmental defects in primary tubule blade structure	developmental influence in malpighian language body structure
1	age related variations in the testes and prostate of beagle dogs	age related variations between the testes and prostate near beagle feet	race related variations in the testes and snout for beagle dogs
1	changes in pituitary and thyroid function with increasing age in young male rats	changes the pituitary and thyroid hormones with increasing age from young male rats	changes in pituitary and thyroid function with increasing age in normal adults ।
1	effect of age on testicular function in patients with klinefelter s syndrome	effect of age or testicular growth in patients experiencing klinefelter s syndrome	differences in age on cognitive function in man with klinefelter s syndrome
1	age related variations in cortical bone remodeling measurements in male beagles 10 to 26 months of age	age - variations in facial bone remodeling appear on male beagles 10 to 26 months of age	age related variations in cortical bone location measurements told british beagles 10 to 26 compared to age
1	morphological and biochemical studies on the development of cholinergic properties in cultured sympathetic neurons ii dependence on postnatal age	morphological and biochemical explanation of the development of cholinergic properties that cultured sympathetic neurons exhibit dependence on chronological age	metabolic and biochemical studies on the development of cholinergic properties in serum sympathetic factors ii work on postnatal cycle
1	age related changes of calcitonin secretion in females	age the frequency of calcitonin secretion in females	other related changes include calcitonin expression in females
1	thymic changes in muscular dystrophy and evidence for an abnormality related to prostaglandin synthesis or action	thymic assessment of physical dystrophy and assessment for an abnormality related to prostaglandin synthesis or consumption	thymic changes in muscular dystrophy this evidence indicate an event related to prostaglandin disease or normal
1	effect of age on immune function in terms of chemically induced cancers	effect of age on lung function in terms of genetically induced ageing	effect of uv on cell function in terms of chemically altered cancers
1	the influence of stimulus age and sex on person perception	the effect of stimulus time and sex on person perception	the influence of stimulus response and context on person perception
1	differences in the magnitude of the delboeuf illusion and usnadze effect during adulthood	differences between the child during the delboeuf illusion and usnadze projection during adulthood	differences affect the magnitude of the exposure scale and overall effect during adulthood
1	age related differences in two stages of central perceptual processes the effects of short duration targets and criterion differences	age related variations in onset stages of central cognitive processes the effects of short exposure targets and criterion differences	age related differences in two stages of central stress processes the effects of micro term periods and environmental differences
1	intracellular distribution of copper and zinc in sheep effect of age and dietary levels of the metals	intracellular distribution of copper to zinc including sheep effect of age in dietary levels consuming the metals	intracellular distribution of copper and zinc the sheep effect between age ii dietary levels over the metals
1	iodoamino acid distribution and weight of the thyroid gland t4 serum level and t4 metabolism in relation to diet body fat content and age of rats	iodoamino lipid metabolism and weight of the day serum t4 acid level and t4 function in relation to diet body fat content and age of metabolism	iodoamino acid levels and weight of mouse serum at t4 serum level and t4 metabolism in relation with diet body sodium content during age of rats
1	fine structural changes in the liver of young and old rats as influenced by microsomal enzyme inducers	fine structural changes in mouse liver of young > old rats as influenced through certain enzyme inducers	the structural changes affecting the bones of young rats old rats as influenced by microsomal enzyme inducers
1	maturation of nerve conduction velocity from birth to 5 years of age	maturation mean calcium conduction velocity from 1 to 5 years of age	maturation of nerve conduction velocity from of approximately 5 years from age
1	age related effects on the incorporation of acetate into rat liver histones	age age effects on differential incorporation of acetate into rat rat histones	age related effects on biological incorporation of acetate into rat populations small
1	generational and other differences between males and females in problem drinking and its treatment	generational and other difference between males and daughters in tea drinking and its treatment	generational and other differences between black and girls in problem solving and its treatment
1	age dependent changes in the latency of the pattern visual evoked potential	age dependent changes change the latency of the onset of evoked potential	and dependent changes in the version of the pattern visual evoked degree
1	hearing and age research challenges and the national institute on aging	hearing and working laboratory labs and the national institute on aging	dumb and deaf research challenges and pensions national institute on aging
1	age pigments cell loss and hippocampal function	age of cell loss reduces hippocampal function	sometimes reduced cell loss improves hippocampal function
1	involution of genital function with age studied as an index aging in drosophila melanogaster	involution of genital function with erection studied as progressive adaptive aging in human melanogaster	aspects of pulmonary function with being studied as cardiovascular agent aging in drosophila melanogaster
1	age related differences in salt taste acuity	age related differences for salt taste order	age related bias in salt serum acuity
1	age associated changes in activities of rat hepatocytes i protein synthesis	age associated changes in structure of the hepatocytes including protein synthesis	age controls changes in activities within b hepatocytes i protein synthesis
1	intraperitoneal systemic anaphylaxis in the mouse i age dependence of fatal anaphylactic shock	intraperitoneal systemic anaphylaxis in the liver – age one towards fatal anaphylactic disease	intraperitoneal blood tests in the period i showed dependence of fatal fever shock
1	age related and thymus dependent rejection of adenovirus 2 transformed cell tumors in the syrian hamster	age related serum time dependent growth of Type 2 B cell tumors in the syrian hamster	infection related and age dependent rejection of adenovirus 2 led to tumors in the syrian hamster
1	changes of dna ligases in chick neural retina as a function of age	changes of dna signal in mammalian neural retina as a function of inheritance	changes of genetic ligases in abnormal neural retina as some function of age
1	circadian changes in adrenal dopamine beta hydroxylase activity dependency of change at darkness onset and the effect of pinealectomy on animal strain and age	circadian changes in adrenal dopamine beta receptor activity dependency of horses during darkness onset and the effect for pinealectomy with animal strain receptor function	circadian rhythms in adrenal dopamine beta hydroxylase frequency dependency colour change to darkness onset of the effect of pinealectomy on tissue strain and drug
1	processing by the thymus is not required for cells that cure and populate w wv recipients	processing by the thymus A not recommended for cells that replicate and populate w w recipients	processing by one thymus is not required for cells which produce and populate all wv recipients
1	age related changes of renal osteodystrophy	age changes changes of renal functioning	age associated diseases affect renal osteodystrophy
1	gonadotropin binding and testicular function in old rats	gonadotropin binding and trapping function on old pigs	gonadotropin binding and gene division in knockout rats
1	age related changes in the testicular and antler cycles of reindeer rangifer tarandus	age and differences in the testicular and antler population of reindeer rangifer ants	age affects changes in both testicular and antler cycles of a rangifer to
1	biochemical studies on collagen and connectin from human skeletal muscle age related changes in the properties of elasticity author s transl	biochemical studies with collagen de connectin from human bone muscle age related changes in the properties at elasticity ( s transl	biochemical studies on collagen binding blood underlying mammalian skeletal muscle age related changes in the properties of protein author epithet transl
1	the cholinergic system in old age and alzheimer s disease	the cholinergic system by old smokers and alzheimer pulmonary disease	the cholinergic system in middle age and alzheimer diseases causes
1	aminazine distribution in the organs and tissues of rats depending on the routes of administration and the age of the animals	aminazine absorbed from the organs by organs of rats depending on the routes of administration at the age of the animals	aminazine distribution to the organs and structures of horses depending on various routes on administration and the age of the animals
1	the touch corpuscles of the plantar surface of the big toe histological and histometrical investigations with respect to age	the swollen corpuscles of the plantar surface inside the big knee histological and histometrical investigations in respect to foot	the touch footprint of any plantar surface on the big toe histological or clinical investigations at respect to age
1	age changes in the livers of costa ricans	age changes in shark livers inside costa salmon	age changes in our livers of costa unknown
1	changes in the activity and distribution of the ribosomal dissociation factor of rat liver during growth	changes in the amount and distribution of the ribosomal dissociation factor in rat muscle during study	changes includes systemic activity and distribution of the ribosomal dissociation pathways through rat liver during growth
1	corticotroph cells of the human pituitary in old age	corticotroph cells and the human pituitary at middle age	these cells fill the human pituitary in old childhood
1	age related changes in the immune system of mice of eight medium and long lived strains and hybrids ii short and long term effects of natural infection with parainfluenza type 1 virus sendai	age related changes in the immune systems of monkeys on deficient or normal long tail strains and hybrids ii short and long term effects of natural infection with parainfluenza type 1 virus demonstrated	genetic related changes in the immune system of mice episode eight medium diabetes late lived strains and hybrids ii environmental adaptation short term effects of hiv infection with parainfluenza type 1 virus sendai
1	the effect of age on the protein degradation system in the nematode turbatrix aceti	the radiation from age on the protein degradation system of the nematode turbatrix.	1989 effect of age on the protein recognition system in giant nematode turbatrix off
1	testosterone and testosterone precursors in the spermatic vein and in the testicular tissue of old men reduced oxygen supply may explain the relative increase of testicular progesterone and 17 alpha hydroxyprogesterone content and production in old age	testosterone and testosterone production in the central vein and in other testicular areas of old men reduced oxygen supply may drive the relative increase on testicular progesterone regulation 17 alpha hydroxyprogesterone stress hormone production in old people	age and testosterone precursors in posterior radial artery and in ventral testicular area or old age reduced oxygen supply may explain the relative increase overall testicular progesterone and 17 alpha hydroxyprogesterone metabolism and production in old age
1	comparative ultrastructural study of the optic nerves and visual cortices of young 2 5 months and old 17 months mice	comparative microscopic study of the optic fiber and their morphology of young 2 5 months or old 17 months 1	comparative ultrastructural report of the optic nerve and visual cortices of young 2 ¹⁄₂ months and on 5 january mice
1	age related differences in lactate distribution kinetics following maximal exercise	age related differences in lactate distribution kinetics between oral doses	age related change in power distribution kinetics following maximal frequency
1	effect of age on contractility of guinea pig ureter	effect during age increasing contractility of guinea pig muscles	angle of contact on contractility of a pig ureter
1	age related changes of the mineral component content in the hemolymph of 2d and 3d stage larvae of the reindeer warble fly hypodermatidae	age related changes of the mineral sugar content in the hemolymph from 2d and 3d stage diets on small reindeer forest moth hypodermatidae	age related changes of the mineral matrix content in situ collection of 2d and 3d transcript 9 from a reindeer warble fly hypodermatidae
1	age differences in the effects of perceptual noise	age differences in the effects upon perceptual training	age change in genetic effects of house noise
1	postnatal changes in urinary prostaglandin e excretion in premature infants	postnatal changes in urinary D e excretion between premature babies	postnatal defects in urinary system prevent excretion in premature high
1	age dependent constitution of chondroitin sulfate isomers in cartilage proteoglycans under associative conditions	age dependent degradation by the sulfate isomers in cartilage proteoglycans at environmental conditions	age dependent constitution with serum based deposits in cartilage proteoglycans overall associative structure
1	changes in rat gastric proteases with age effect of hydrocortisone	changes in fasting metabolic function with age effect following hydrocortisone	changes in her plasma proteases causes age determination of hydrocortisone
1	age related changes in the transmembrane potential of isolated rabbit sino atrial nodes and atria	age of changes in the transmembrane interaction for isolated sub sino beta nodes and atria	or related changes in the transmembrane potential of isolated receptors at atrial nodes or atria
1	acoustically evoked potential dependence upon age	acoustically complex musical dependence upon age	acoustically evoked potential when over age
1	the effects of age upon the visual perception of speech	the effects and age upon the visual presentation of speech	the effects of age upon the depth perception during speech
1	the first night effect revisited with age as a variable	the first general effect revisited by age as a driver	see first generation effect revisited with age as a variable
1	achievement aggression and perceived adult age stages	achievement progress past perceived adult age stages	achievement aggression and achievement adult age...
1	the effects of age and sex on the factor structure of the wechsler memory scale	the effects of age on environment on specific factor structure of the hippocampus memory scale	the association of age in sex on human bone structure of the wechsler memory scale
1	age changes in bone mineralization cortical thickness and haversian canal area	age restriction in bone mineralization cortical layer on haversian canal area	observed changes in bone mineralization cortical thickness and shin length after
1	lipids in accessory sex glands of immature mature and castrated male rats	lipids for cultured sex glands from immature mature and castrated male rats	lipids in accessory facial hair of immature mature sexually castrated male rats
1	psychological problems of incurable patients in old age author s transl	psychological history of incurable patients in middle age author s conclusion	psychological problems of incurable depression in old age author william worthy
1	effects of age and frequency of ejaculation on sperm production and extragonadal sperm reserves in stallions	effects of age and frequency in ejaculation to semen production and extragonadal sperm reserves within stallions	effects of size and frequency subsequent ejaculation on sperm production and their blood reserves on stallions
1	age and sex differences on preferred listening rates for speech	age and sex differ on preferred listening rates in speech	age and kin effects on preferred listening rates for speech
1	variation with age in the volumes of grey and white matter in the cerebral hemispheres of man measurements with an image analyser	variation on age in the volumes with grey and white matter in the cerebral areas of infants measurements via an image viewer	variation with changes in growing volumes of grey and white matter in most all hemispheres of man measurements with visual image analyser
1	methadone exposure in utero developmental status at one and two years of age	methadone exposure in early developmental status from one and six years of observation	lifespan indicates in utero developmental status at six and two degrees of age
1	conditioned taste aversion as a function of age in mature male rats	conditioned taste sensation – a function of age in mature lab rats	conditioned sexual aversion as a function for age in mature male causes
1	shifts toward risk in adults at three age levels	shifts toward abstinence in men at three age levels	shifts toward homosexuality in adults at older age levels
1	effect of age on levels of diazepam in plasma and brain of rats	effect of age on levels of diazepam like plasma in brain of offspring	change of age on levels sodium diazepam to plasma and brain of rats
1	effects of age on the metabolism of thyroid hormones by rat brain tissue in vitro	effects of age on the metabolism of risk factors on rat brain tissue in vitro	effects of stress on normal metabolism of thyroid hormones by developing brain tissue in vitro
1	effect of starvation and refeeding a high protein or high carbohydrate diet on lipid composition and glycogen content of rat livers in relation to age	effect of starvation when refeeding a reduced protein or high carbohydrate diet on overall composition and water content of rat livers within relation group age	effect peak temperature during refeeding into saturated protein or saturated carbohydrate content on lipid composition and glycogen content of rat diet in relation to age
1	influence of adult age on the skeletal response to phosphate and estrogen in rats	influence of adult males on the skeletal pathways to phosphate and estrogen in primates	influence over young age on the brain response to phosphate and estrogen in rats
1	age related histochemical and histological changes in the knee joint cartilage of c57b1 mice and their significance for the pathogenesis of osteoarthrosis i oxidative enzymes	age in histochemical and histological changes at the knee bone cartilage of c57b1 protein – their consequences for inflammatory pathogenesis of osteoarthrosis i oxidative enzymes	studies related histochemical and physical changes in the knee vein cartilage of mutant mice and their significance during early study of osteoarthrosis deficiency deficiency enzymes
1	intimal thickening of human femoral arteries with special regard to elastin part 1 diffuse intimal thickening due to growth and age	intimal thickening through these femoral arteries giving special regard to elastin part of diffuse intimal weakness due to genetics and age	intimal pain at human femoral arteries with some regard a elastin part 1 diffuse intimal thickening critical to growth old age
1	age related changes in oxygen consumption and the sdh activity of liver homogenate of male garden lizards effect of malonate and short term cold stress	age related changes as oxygen consumption and the sdh cycle within plant homogenate of male garden lizards effect large malonate and second term oxidative stress	energy dependent changes in resource consumption and the sdh activity of liver homogenate in male black lizards effect of malonate and short term cold of
1	age associated changes in deoxyglucose uptake in whole brain	age exposure changes the deoxyglucose uptake via whole brain	age with changes in deoxyglucose uptake when whole on
1	urate excretion in old age	urate excretion promotes older age	urate marks indicate old age
1	the structure of the spongy bone in lumbar vertebrae and the neck of the femur a comparative analysis of the age dependent remodelling process author s transl	the association between smooth spongy bone in lumbar vertebrae and the neck of the femur through statistical analysis of the age change remodelling process author of transl	the attachment of the collar bone in lumbar vertebrae and prior skeleton to both femur a comparative analysis of the age dependent remodelling paper author of transl
1	changes in form and structure of vertebrae as a manifestation of mechanical loading author s transl	changes in type of structure of vertebrae being a manifestation of mechanical loading since s transl	relation between form and structure of vertebrae as collateral manifestation of strain loading author s transl
1	atherosclerosis in the pediatric age with special reference to initiation progression and regression of atherosclerotic lesions	atherosclerosis at the pediatric age involves special adaptation to normal progression and regression into atherosclerotic lesions	atherosclerosis in the pediatric age have special reference to disease progression and regression during embryo ।
1	adrenal reactivity to acth age changes in silver foxes inheriting different defensive behaviors	adrenal reactivity during acth age results in silver foxes inheriting different fox behaviours	adrenal reactivity facing prey slowly changes into silver foxes inheriting different defensive behaviors
1	fertility in women after age forty five	fertility amongst women after age around five	suitable for women after age forty five
1	vitamin d dependent calcium binding protein changes during gestation prenatal and postnatal development in rats	vitamin d 1 blood cycle protein changes during independent prenatal and postnatal development in rats	protein d dependent calcium regulation protein changes between gestation prenatal and postnatal development in vitro
1	pattern of age related bone loss in mandibles	pattern of age related bone close to mandibles	pattern to age related bone arrangement in mandibles
1	the influence of sex age and strain of chicken on liver biotin content	the influence of sex change and strain on chicken on liver milk content	gender influence of sex age the strain of chicken egg liver biotin content
1	age differences on raven s coloured progressive matrices	age differences between chi s coloured progressive matrices	age differences on raven s shaped ring matrices
1	thyroxin binding globulin tbg radioimmunoassay normal patients results according to age and sex and in the cases of dysthyroidisms author s transl	thyroxin binding globulin tbg radioimmunoassay normal patients results according general age & sex and for subjects most associated dysthyroidisms author unknown transl	thyroxin binding globulin is range of reaction results according to class and sex and in general brain this dysthyroidisms author s transl
1	discrimination learning in horses effects of breed age and social dominance	discrimination factors in horses effects of breed variety and social status	discrimination learning in society effects of breed age in gender dominance
1	normal cardiac output in relation to age and body size	normal cardiac output at relation to age + body size	normal cardiac size with relation to age and body size
1	age related response to tryptophan pyrrolase to 17 beta estradiol in the liver of female rats	age related response to activated pyrrolase to serum beta levels of the liver of white rats	age related hormone specific β pyrrolase to 17 beta estradiol on the liver healthy female rats
1	maturational changes related to dopamine in the effects of d amphetamine cocaine nicotine and strychnine on seizure susceptibility	maturational pathways seen with dopamine in showing effects of increased amphetamine cocaine nicotine and strychnine on seizure susceptibility	maturational changes resistant to use in the ones called these amphetamine cocaine ecstasy and strychnine may seizure susceptibility
1	age differences in the effect of glucagon on the metabolism of glucose precursors in perfused rat liver	age differences in the effect under bacteria onto the metabolism of mitochondrial precursors in perfused animal liver	pathway differences are an effect of glucose on the metabolism of glucose precursors in perfused liver liver
1	a method for estimating the age of field collected female simulium damnosum s l diptera simuliidae	a method for estimating joint strength of individual × female simulium in s l diptera simuliidae	a method for calculating the age for field collected female simulium w ex h diptera simuliidae
1	age sex and hemisphrere asymmetry differences induced by a concurrent memory processing task	age sex or hemisphrere asymmetry differences minimized by a concurrent memory encoding approach	age sex displays social functional differences induced through a concurrent memory processing task
1	dimensional preferences in middle and old age	dimensional preferences in new and old school	dimensional preferences in middle and low for
1	stimulus persistence and age	stimulus persistence with age	by persistence and age
1	hypothalamic pituitary function in the old irregularly cycling rat	hypothalamic pituitary system from the old irregularly dying rat	hypothalamic genes function in the small slow coiled rat
1	age dependent changes in the sperm population and fertility in the male rat	age time changes affected the sperm type and fertility in the male rat	age group changes on the sperm population and fertility in the male...
1	age differences in dark interval threshold across the life span	age differences in time interval time across the life span	extreme differences in dark matter threshold across the life span
1	effects of age and other drugs on benzodiazepine kinetics	effects including age and other drugs on the class	action of testosterone and other drugs on benzodiazepine ।
1	diagnostic problems of tuberculosis in old age	diagnostic problems of diabetes in middle age	diagnostic diagnostic of tuberculosis in old years
1	age related decrease in prostacyclin biosynthetic activity in rat aortic smooth muscle cells	age of decrease in nuclear biosynthetic function in rat aortic smooth muscle groups	risk related decrease in prostacyclin activity threshold in smooth aortic smooth muscle include
1	an analysis of blood transfusion of surgical patients by sex a question for the transfusion trigger	an analysis of stool specimens of surgical patients – providing a question for the transfusion trigger	quantitative analysis and surgical transfusion of surgical patients by expressing a question for the transfusion trigger
1	critical aortic coarctation patch aortoplasty in infants less than age 3 months	critical aortic coarctation during aortoplasty for Children less than age 18 months	secondary aortic coarctation to aortoplasty in infants older than approximately 3 months
1	dyspnea in 70 year old people	dyspnea in 70 adults - people	dyspnea for 12 year old people
1	clinical features of schizophrenia with a malignant course in patients surviving into old age	clinical features of schizophrenia demonstrating a correction course in patients surviving into mature age	clinical features suggest schizophrenia with its malignant course in patients surviving into old with
1	age related changes in the carbohydrate and fat metabolic indices of female rats	age related changes in total carbohydrate / fat metabolic indices In female rats	age related changes in the skin and fat metabolic indices in asia minor
1	age dependent avidin induction v changes on the level of post transcriptional modification	age dependent avidin induction v changes on molecular level with neural transcriptional modification	age dependent with level v changes on the level of post traumatic modification
1	interaction of age and sex in sympathetic axon ingrowth into the hippocampus following septal afferent damage	interaction within age and sex in sympathetic axon channel into young hippocampus with acute afferent damage	having both age and sex sends sympathetic axon output into the hippocampus following cross afferent damage
1	food restriction as a modulator of age related changes in serum lipids	food restriction as a modulator of diet related deficits in basal lipids	food restriction as a consequence of pregnancy related defects in serum lipids
1	iris heterochromia variations in form age changes sex dimorphism	iris the variations in form age of sex ratios	iris heterochromia all in form colour changes to reduced
1	serum lipid and lipoprotein fractions in 2 age groups of male rabbits	serum lipid and lipoprotein profile in 2 test groups of male rats	high mercury and lipoprotein fractions in 2 age groups in male studies
1	age differences in p3 reaction time associations	age change in p3 reaction time analysis	age resulted in rapid reaction time associations
1	age related changes in auditory event related potentials	age related changes in auditory event recognition species	age related changes in auditory event response function
1	age related auditory loss in the mongolian gerbil	age or auditory loss in a mongolian population	age related vision loss with the mongolian gerbil
1	age related changes in the auditory evoked brainstem potentials of albino and pigmented guinea pigs	age related change in posterior auditory evoked brainstem structures of adult and pigmented guinea specimens	age related changes in the auditory hemisphere brainstem potentials include albino and pigmented infant species
1	age effect on dopamine and serotonin metabolite levels in cerebrospinal fluid	age influence on lipid and serotonin metabolite formation in cerebrospinal fluid	diet effect on dopamine and serotonin activity and increased body fluid
1	immunoglobulin levels in children with celiac disease variations with age and diet	immunoglobulin levels inside children with celiac disease vary from age & diet	risk levels in children and heart disease variations with medications and diet
1	age related changes in neuronal rna content in rhesus monkeys macaca mulatta	age related disease in neuronal rna cells in rhesus rat of mulatta	age related changes in neuronal rna content with rhesus giants... defaulted
1	age related distribution of serum immunoglobulin concentration in 1003 healthy children and adults	age related distribution of clinical hepatitis D in 1003 healthy children of adults	age related distribution of serum immunoglobulin alpha in elderly adult children and families
1	age associated changes in initiation of ribonucleic acid synthesis in isolated rat liver nuclei	age molecular changes involved initiation of ribonucleic acid synthesis in isolated rat brain cultures	age associated changes in initiation from ribonucleic acids synthesis into brain rat liver nuclei
1	age differences in the hormonal reaction of the adrenals and testes to stress exposure in monkeys	age differences in the hormonal reaction on delta adrenals and serotonin to stress responses in monkeys	age differences in skin hormonal reaction given the breast and testes to light exposure among monkeys
1	ontogenic drug studies in calves i age dependent salicylate levels and metabolism	ontogenic drug changes in the i age dependent drug levels and administration	ontogenic drug studies determined calves i were dependent i levels and ii
1	role of age related serum factors in the mechanism of interferon production	role of age in serum factors in global decline of interferon production	role associated temperature related serum factors in the mechanism of meat production
1	influence of age cigarette smoking and the oral contraceptive on plasma concentrations of clomipramine	influence and age cigarette usage alongside the oral contraceptive and plasma concentrations of clomipramine	influence of the cigarette product and the oral contraceptive on serum concentrations of to
1	age related alterations of the proximal axon segment in lamina iiiab pyramidal cells of the human isocortex a golgi and fine structural study	age related reduction of the proximal cervical segment on lamina of pyramidal cells at the Japanese isocortex a golgi and accompanying structural study	several related alterations from the short stem segment in chromosome iiiab pyramidal cells of the human isocortex complex golgi anatomy fine structural study
1	comparative roentgenographical study on the incidence of ossification of the posterior longitudinal ligament and other degenerative changes of the cervical spine among japanese koreans americans and germans author s transl	comparative roentgenographical observations on the incidence & ossification of spinal primary longitudinal ligament and spinal degenerative diseases on the cervical spine among japanese koreans americans and Japanese author s ().	comparative roentgenographical study on the extent of ossification of the posterior longitudinal cavity and the degenerative infections of the facial spine regarding the koreans americans and germans at s transl
1	control of gill reflex habituation and the rate of epsp decrement of l7 by a common source in the cns of aplysia	control increasing gill of habituation decreasing the rate of epsp decrement into detachment has some common source in the cns of aplysia	control of gill reflex habituation and the determination of a perception of affect by and common source in the cns of ।
1	effect of age on the detection rate in duchenne muscular dystrophy	effect of age on the detection system of acquired musical dystrophy	effect from age on the first errors in specific muscular dystrophy
1	histochemical and ultrastructural aspects of m vastus lateralis in sedentary old people age 65 89 years	histochemical primary physiological aspects of m vastus lateralis in very old people age progressively over years	temporal and ultrastructural features of m vastus lateralis from sedentary old people about 80 million years
1	changes with age in the peripheral nerves of the rat an ultrastructural study	changes body age in the spinal nerves at the rat via ultrastructural study	nerves with cells including the peripheral nerves make the rat an ultrastructural study
1	effect of host age on the transplantation growth and radiation response of emt6 tumors	effect towards young age in the plant growth and radiation response of emt6 tumors	effect and body age on transplant transplantation growth and radiation response of liver tumors
1	reflex oral activity in decerebrate rats of different age	reflex oral activity in decerebrate rats with certain age	reflex oral activity in decerebrate cells to reproductive age
1	sex difference in serum calcitonin level in rats as related to feeding fasting and age	sex variation was serum calcitonin level in humans being related to feeding fasting and age	sex difference of serum calcitonin level in rats as related to mean performance at age
1	capacity of old versus young male rats to release thyrotropin tsh thyroxine t4 and triiodothyronine t3 in response to different stimuli	capacity of old versus immature male rats which release thyrotropin specific protein t4 and protein t3 in exposure to sensory stimuli	modification of old versus younger male offspring to react thyrotropin with thyroxine t4 and triiodothyronine t3 when response to negative stimuli
1	mouse c57bl ksj liver phosphofructokinase allosteric kinetics and age related changes in the genetically diabetic state	mouse c57bl expressed liver phosphofructokinase gene kinetics and age related processes in otherwise genetically identical rats	mouse involvement in liver affects allosteric kinetics and mortality threshold changes as one genetically diabetic state
1	regulation of three forms of cytochrome p 450 and epoxide hydrolase in rat liver microsomes effects of age sex and induction	regulation of three forms gamma gamma CH 450 and epoxide derivatives in rat liver with effects of age sex and culture	released in three forms of activated p 450 and epoxide dependent in differentiate brain microsomes effects of age sex and induction
1	sexual differences in the development of plasma thyroxine levels in the embryo and young chick	sexual differences in the evolution of glucose level levels in the embryo and the chick	sexual differences in daily development of plasma thyroxine found between the embryo and egg chick
1	changes with age characterize circadian rhythm in telemetered core temperature of stroke prone rats	changes with calcium characterize missing rhythm in regulating heart temperature of stroke prone rats	humans with ph characterize basal rhythm in telemetered core temperature of stroke study rats
1	familial and individualized longitudinal autorhythmometry for 5 to 12 years and human age effects	familial and individualized longitudinal assessment for 5 ± 12 years - human health effects	human and occupational longitudinal autorhythmometry for 5 through 12 persons and possible age effects
1	adult age differences in memory for sex of voice	adult level differences in memory since sex of voice	adult age differences in controls for types of voice
1	relationship of serum somatomedin like activity and fibroblast proliferative activity with age and growth in the rat	relationship of sexual estrogen like activity against fibroblast proliferative protein with age and obesity in the rat	relationship of serum tumor like activity and fibroblast like activity with insulin at growth throughout the rat
1	identification of lactate dehydrogenase elevating virus as the etiological agent of genetically restricted age dependent polioencephalomyelitis of mice	identification — lactate dehydrogenase virus virus as the etiological agent of genetically derived dose dependent hepatitis of humans	identification to lactate dehydrogenase elevating virus into target etiological agent in genetically enhanced protein dependent polioencephalomyelitis by mice
1	age related changes in the concentrations of cytosol receptors for sex steroid hormones in the hypothalamus and pituitary gland of the rat	age related changes and the concentrations of primary receptors for sex regulate hormones of visceral hypothalamus and pituitary brain of the rat	protein related changes in the alpha or nuclear receptors for sex steroid hormones in the hypothalamus confusing the gland with the rat
1	resting heartrate variability in man declines with age	resting heartrate variability in man increases with aging	resting increased variability in man aging with age
1	pharmacokinetic characteristics of salicylates in old animals	pharmacokinetic characteristics of burns in burn wounds	pharmacokinetic characteristics like salicylates and marine animals
1	acetylation and urinary excretion of norsulfazole in gastrointestinal disease patients of different age groups	acetylation and urinary excretion of norsulfazole between kidney disorder patients above different age spans	death before urinary excretion with norsulfazole in gastrointestinal disease occurs across different brain groups
1	age and sex related variations of serum thyroxine binding globulin	age and sex determine components of serum fibre binding globulin	age and species related variations of serum increase present during
1	age related changes in central nervous system beta endorphin and acth	age related changes - central nervous system reduced endorphin in acth	with related changes in central nervous tract beta decay and acth
1	morphological immunochemical and biochemical study of rabbit achilles tendon at various ages	morphological immunochemical and biochemical study at right quad tendon at various locations	an immunochemical or biochemical study with rabbit achilles tendon for various ages
1	urinary polyamine excretion in man i influence of sex and age	urinary polyamine » » man i influence ur sex and age	urinary polyamine excretion management schedule i influence of sex worker education
1	interaction of age and thyroid hormone status on na k atpase in rat renal cortex and liver	interaction between age and white gland status on na k at in rat renal cortex and liver	interaction of age and thyroid sugar status related 5 k atpase in rat renal culture and liver
1	age dependent immunological parameters	age specific immunological parameters	investigative and immunological parameters
1	a strain survey of age dependent changes in antigen elimination antibody formation and tolerance	a statistical survey of age dependent changes in antigen receptor antibody identity and tolerance	a strain survey of age cell changes to antigen elimination antibody formation and include
1	sex related variations in the frequency and characteristics of adverse drug reactions	sex related variations in the questionnaire acquired characteristics or adverse drug reactions	age related influence in the frequency and incidence of adverse drug reactions
1	age changes at cerebral artery bifurcations and the pathogenesis of berry aneurysms	age changes at cerebral cell surface and the liver and berry growth	age has affecting cerebral artery bifurcations and the extent of pulmonary aneurysms
1	sex difference of mercuric chloride induced renal tubular necrosis in rats from the aspect of sex differences in renal mercury concentration and sulfhydryl levels	sex difference of mercuric ethanol induced renal bone necrosis against rats from the aspect and sex differences in renal waste serum and protein levels	a difference of mercuric chloride induced renal tubular failure within rats and differential expression of sex differences in urine mercury concentration and sulfhydryl levels
1	ultrastructural morphometric investigations on rat liver of young and adult rats after treatment with technical pentachlorophenol pcp	ultrastructural studies investigations analyzing rat liver in young or adult rats after stimulation with technical drug pcp	ultrastructural morphometric investigations on rat liver of rabbits versus adult rabbits after irrigation using calcium pentachlorophenol pcp
1	age and susceptibility of swiss mice for mouse adenovirus strain fl	age and susceptibility of infected strains with mouse adenovirus strain fl	age and sex of swiss mice for fe stage 2 fl
1	influence of age on the vitamin e requirement for resolution of necrotizing myopathy	influence of age on serum vitamin D requirement And resolution of necrotizing bacteria	influence of age on the growth e axis for prevention of early myopathy
1	age dependent changes in rat liver steroid hormone receptor proteins	age dependent modifications in rat liver transcription hormone receptor proteins	age dependent mutations in the liver steroid candidate receptor proteins
1	changes i superoxide dismutase activity and copper during development and ageing in the fruit fly drosophila melanogaster	changes i superoxide dismutase yield and viability during development and ageing with the fruit group drosophila larvae	changes i will dismutase and and may occur development and ageing including the fruit flew drosophila melanogaster
1	molecular basis of age dependent changes in the activity of adenine nucleotide translocase	molecular basis of age with changes in the expression of vitamin B translocase	the influence of age explains changes in the amount of adenine nucleotide translocase
1	stereological changes in the capillary network and nerve cells of the aging human brain	stereological advance in developing cardiovascular network and nerve cells of the adult human brain	proposed changes in the capillary network connecting nerve structures of a aging human brain
1	morphometric studies on synapses of the cerebellar glomerulus the effect of centrophenoxine treatment in old rats	morphometric studies following projections below the cerebellar glomerulus the effect after steroid treatment in old skull	morphometric studies on movement on the cerebellar include the effect of pain treatment for premature rats
1	age dependent gene induction in quail oviduct x alterations on the post transcriptional level enzymic aspect	age dependent gene induction in bilateral oviduct membrane alterations via the post transcriptional level mediated activity	also dependent by induction of quail member x alterations on the post transcriptional and enzymic aspect
1	models of the biological age of the rat i a factor model of age parameters	models calculating the biological age in the rat i a factor 3 of age parameters	models of the active age of the rat as a factor analysis of age parameters
1	the effect of age and pentobarbitone tolerance on pentobarbitone depression of calcium 45 uptake by mouse brain synaptosomes	the effect of age of pentobarbitone tolerance on the processing as calcium C uptake by mouse brain waves	potential effect with chemotherapy increased pentobarbitone tolerance toward pentobarbitone depression of page 45 uptake of mouse brain synaptosomes
1	age related changes in the kinetic properties of the acetyl coa carboxylase and phospholipid content of rat liver	age related changes in different kinetic properties of the binding ether bond during phospholipid metabolism of rat liver	widely related changes include their kinetic structure of the acetyl marginal carboxylase and carbon content of rat liver
1	the influence of age alcohol consumption and body build on gonadal function in men	the influence of recreational alcohol consumption and body build on gonadal colonization in humans	controlled influence of penis testosterone consumption and body fluids on gonadal function in men
1	the effect of age on the pharmacokinetics of diazepam	the effect of cortisol on the quantity of GABA	another effect sheds light on the pharmacokinetics of versus
1	survival under hypoxia age dependence and effect of cholinergic drugs	survival under different age dependence and effect of motor transport	survival under hypoxia age dependence after interruption of cholinergic activities
1	lymphocyte subpopulations in the thymus of sjl j mice age related alterations and the effect of spontaneous reticulum cell sarcoma development	lymphocyte subpopulations in the data from sjl j mice age reveals alterations in the effect of induced basal branch sarcoma development	an examination at the thymus of sjl j described age related alterations and the impacts of spontaneous formation on sarcoma development
1	age related changes in the sensitivity to vibration	age includes changes affecting the sensitivity to vibration	age has changes in the sensitivity on vibration
1	age and changes in vocal jitter	age and the over vocal jitter	age and changes in public education
1	intellectual differences of adult men related to age and physical fitness before and after an exercise program	intellectual differences between adult men related to age for physical coordination before and after an exercise course	intellectual differences within adult men may to age towards intellectual fitness before and after an exercise program
1	age related characteristics of thyroxine action on the cytochrome content in rat liver mitochondria and on body weight	age related characteristics of thyroxine residues is structural chemical content of rat liver mitochondria and on body weight	age related characteristics indicate thyroxine action on g protein c1 in serum liver area and on body weight
1	altered hepatic microsomal metabolism of androstenedione as a function of age in mice	altered hepatic microsomal expression of mRNA as a function and age with mice	altered reducing factor metabolism of androstenedione as a supplement since age 1 mice
1	is weakness in old age due to muscle wasting	is weakness in middle age due to tissue wasting	tooth weakness in old age due to cell wasting
1	age related changes in extracellular materials in the inner wall of schlemm s canal	age of fluid and extracellular materials in the shoulder wall of schlemm s canal	age related properties in inclusion materials in the inner membrane of schlemm s ॥
1	orthopaedic findings of the foot as related to age and body weight among women author s transl	orthopaedic findings of rotting foot as related to age and living weight among the author © transl	many findings of the foot function related towards age and overall weight among women author is transl
1	at prophylaxis of disturbance of the electrolyte and water metabolism age author s transl	at prophylaxis and disturbance of the electrolyte / water system, author s transl	at prophylaxis of separation of the body and water metabolism see author s a
1	starvation in the rat ii effect of age and obesity on protein sparing and fuel metabolism	starvation in the rat ii effect of age and obesity on protein synthesis by food use	starvation in the rat ii effect of age increasing obesity against protein synthesis and fat metabolism
1	effects of age and alcohol on psychomotor performance of men	effects of age and sex on sexual performance with men	effects of age difference alcohol boost psychomotor performance from men
1	age related radio morphologic changes in the extremity muscles	age related by morphologic anomalies in the extremity profile	age related radio wave changes paralyzed anterior extremity muscles
1	psychological changes from midlife to early old age implications for the maintenance of mental health	psychological changes around midlife to early old develop implications affecting the improvement of mental health	psychological changes from birth till early old age develop for the maintenance of mental structure
1	mental health characteristics and acceptance rejection of old age	mental health characteristics and acceptance sex and old age	mental health characteristics from family rejection of old age
1	sex differences in the response to apomorphine in rats	sex differences in sensory response for apomorphine mouse rats	sex differences explain the response to apomorphine response question
1	age related decrease in repair of oxidative damage to surface sulfhydryl groups on rat adipocytes	age studied improvement in repair of oxidative activation on surface sulfhydryl groups on rat adipocytes	age related in overall repair of oxidative disruption to surface sulfhydryl molecules on rat site
1	age related changes in dopamine lhrh and somatostatin in the rat hypothalamus	age related changes in dopamine lhrh brain signals in dorsal central hypothalamus	age related spikes in dopamine will occur therefore in the adult hypothalamus
1	localization of cellular changes within multimodal sensory regions in aged monkey brain possible implications for age related cognitive loss	localization in cellular changes across multimodal sensory regions from aged rats brain possible implications for age related cognitive functioning	localization related cellular changes within multimodal functional regions in black monkey brain possible implications for age related linguistic programming
1	memory for verbal and spatial information as a function of age	memory for spatial and emotional information -- a function of age	memory for verbal but spatial information as a whole following age
1	the meaning and measurement of age identity	the advance in measurement of age identity	the meaning and definition of age and
1	the effect of age on the ability of oocytes to synthesize rna and proteins during in vitro maturation	the effect of doping on the ability of oocytes to encode rna and proteins used in situ maturation	the effect of age shows the impact of aging at replicate rna and proteins during in vitro maturation
1	age dependent variations in choline and ethanolamine phosphorylating activities of rodents	age dependent variations the alcohol and ethanolamine phosphorylating performance of enzymes	cell dependent responses include choline and ethanolamine phosphorylating activities for rodents
1	age related changes in the cornea	age related changes of eye cornea	age related changes within pouch cornea
1	changes in vagal activity and response to muscarinic receptor agonists with age	changes in protein activity from response to collagen receptor neurons with age	variance in vagal activity and response time muscarinic hormone agonists young age
1	dynamics of changes in the estradiol receptor content in the nuclear fraction of the hypothalamus of female rats during ontogenesis	dynamics of changes in the estrogen receptor found in the viral fraction from the embryo of female primates during ontogenesis	dynamics of changes as serum estradiol receptor results in increased nuclear fraction of the brains of female offspring during ontogenesis
1	antibodies against mycobacterium leprae antigen 7 from birth to 18 months of age an indicator of intra uterine infection in leprosy	antibodies of mycobacterium D antigen 7 from birth - 18 mo of age Possible indicator of intra lifetime changes in leprosy	results against mycobacterium leprae disease 7 from birth to 18 months of age were indicator of chronic colon infection in circulation
1	causes of age dependency of mammary tumour induction by carcinogens in rats	causes of chemical dependency and prostate glands induction by carcinogens in rats	causes of cancer 1 via mammary tumour infection by carcinogens in rats
1	the effect of age on the activity and molecular properties of human brain monoamine oxidase	the influence of age on the functional and molecular properties of human nuclear GABA oxidase	the effect that age produces the activity and molecular properties of inhaled skin monoamine oxidase
1	influence of ration physical form ruminal degradable nitrogen and age on rumen epithelial propionate and acetate transport and some enzymatic activities	influence from microbial physical modifications ruminal from nitrogen by age changes rumen epithelial propionate and acetate transport and some enzymatic changes	also by bacteria which form ruminal degradable nitrogen and age related dietary epithelial propionate and acetate transport and some maintenance activities
1	hematology of beta thalassemia trait age related developmental aspects and intrafamilial correlations	hematology of multiple thalassemia trait versus related developmental differences without intrafamilial correlations	hematology for beta thalassemia disease and related developmental aspects and genetic diseases
1	kindling in developing rats variability of afterdischarge thresholds with age	kindling continues developing and variability of afterdischarge improves with age	kindling in developing accurate prediction of gene thresholds with age
1	increased ototoxicity in both young and old mice	increased ototoxicity among very young and old children	increased ototoxicity in patient young and healthy ।
1	comparative study on age related changes and atherosclerotic involvement of the coronary arteries of male and female subjects up to 40 years of age	comparative study on age related changes and atherosclerotic involvement by major blood arteries for male and female subjects up through 70 years of age	comparative study linked testosterone related changes and atherosclerotic involvement to the coronary arteries of male and woman population 19 to 40 years of age
1	relation between age and respiratory response to inhaled carbon dioxide in healthy nigerians	relation toward age and respiratory response to increased carbon dioxide vs healthy controls	balance between age on respiratory response to inhaled carbon dioxide amongst healthy nigerians
1	age peculiarities of the citrate pyruvate system functional in rat liver	age concentrations of serum citrate pyruvate to functional into rat liver	age data of the citrate pyruvate system lies in currently unknown
1	a morphological study of the mouse subependymal layer from embryonic life to old age	a morphological study of the mouse brain layer from infant stages to old ages	a morphological study traced the mouse gene history from embryonic life to old using
1	correlation analysis of free mammary gland stroma cells during age associated reorganization and spontaneous tumor development	correlation analysis of fetal mammary gland stroma lesions during age associated to and spontaneous tumor multiplication	correlation changes of certain prostate gland stroma cells during age associated reorganization of spontaneous tumor development
1	age dependent synthesis of nucleic acids and proteins in the livers of different lines of rats	age for synthesis of the acids and proteins into the livers for different lines of rats	age group synthesis the nucleic components and proteins into the livers of different lines of rats
1	metabolic studies of n bases of phospholipids and long chain bases of sphingolipids in two weeks old mouse brain tissue in comparison with one month old mouse visceral tissues	metabolic studies of n metabolites of metabolites at reaction chain levels of metabolites in 34 weeks old mouse brain tissue in comparison with one month old mouse cerebral tissues	metabolic studies of n bases of phospholipids and long chain bases of sphingolipids in two weeks old mouse skin tissue stress comparison in 13 month adult milk skin ।
1	circulating levels of pregnancy zone protein normal range and the influence of age and gender	circulating levels of pregnancy zone within normal response and the influence of age on distance	standard patterns of pregnancy zone protein normal range and the influence from age and gender
1	age related changes in the incorporation of 35s sulfate into two proteoglycan populations from human cartilage	age related changes in the incorporation the 35s markers into microbial proteoglycan populations at human culture	age related changes in the calcium potassium 35s sulfate into two chloride channels affect human cartilage
1	the effect of age and sex on bone density bone mineral content and cortical index	the effect of age and pain on cortical density bone mineral count and cortical index	general effect both age and sex on bone density bone mineral type and age index
1	nucleus raphe dorsalis a morphometric golgi study in rats of three age groups	nucleus raphe dorsalis a rat golgi study includes rats from three sex groups	nucleus christi dorsalis in morphometric golgi study in rats of three seasons laboratory
1	the geometry of diarthrodial joints its physiologic maintenance and the possible significance of age related changes in geometry to load distribution and the development of osteoarthritis	the geometry of diarthrodial joints & physiologic maintenance including the possible significance of age related changes in geometry to load loads and our resultant joint joints	and geometry of diarthrodial through its physiologic meaning and each possible combination of age related changes from geometry to load distribution in the development of stability
1	comparison of specific activities of enzymes from young and old dogs and mice	comparison of copying activities of enzymes from young and old generations on mice	comparison demonstrates specific activities of activity from young et old dogs and mice
1	age related glycogen changes in bruchids	age related behavior changes among bruchids	color related traits changes in color
1	energy and protein metabolism in ewes as influenced by age and dietary protein calorie ratio	energy and fat metabolism in ewes as influenced through age & dietary protein iron ratio	metabolism and protein metabolism produces ewes as influenced by protein and dietary protein calorie...
1	comparative effects of age and sedation on sinus node automaticity and atrioventricular conduction	comparative effects of age 9 injury on sinus reflex automaticity following auditory conduction	comparative effects of computer information language on the node automaticity and impulse conduction
1	age related differences for motion sickness in the rat	age related differences for motion patterns involving the rat	age related need for motion sickness in healthy rat
1	age differences in acoustic and semantic recognition memory	age increases in acoustic and semantic semantic memory	age studies in acoustic and semantic recognition of
1	age differences in memory as a function of depth of processing	age found in memory function a function of depth of argument	age differences in age as inverse function of depth signal processing
1	effect of age on visual functions	effect of age on risk perception	effect with age to visual functions
1	age differences in the duration of mating period of female rhesus monkeys	age differences affect the duration of the season of female rhesus monkeys	age differences across the time of pregnancy period of female rhesus monkeys
1	effects of age and dietary restriction on the kidney glomeruli of mice observations by scanning electron microscopy	effects of exercise and dietary restriction on the kidney glomeruli of cancer observations by scanning neutron beam	effects of age and dietary intake on mice kidney function of mice observations by macro electron microscopy
1	thyroid hormone carbohydrate interaction in the rat correlation between age related reductions in the inducibility of hepatic malic enzyme by triiodo l thyronine and a high carbohydrate fat free diet	thyroid hormone carbohydrate interaction in the glucose correlation between foods = reductions in the affinity for hepatic malic enzyme by triiodo + thyronine = a higher carbohydrate fat free diet	peptide hormone carbohydrate loss in the rat correlation between the 3 reductions across normal inducibility of the heart disease by triiodo l thyronine and for high carbohydrate fat free diet
1	age dependent changes in fsh responsive adenylyl cyclase and fsh binding in rat testes	age dependent inhibition in fsh and adenylyl cyclase induced NO binding in rat testes	in dependent change on fsh responsive adenylyl phosphate and fsh binding in rat caused
1	specific and nonspecific immune factors in dental plaque fluid and saliva from young and old populations	specific and environmental risk factors in dental plaque fluid and saliva between young and old person	specific and specific bacterial factors in dental plaque fluid and disease from young into old populations
1	a comparative morphometric analysis of the component tissues of the urethra in young and old female c57bl icrfat mice	a comparative morphometric analysis showing skeletal component tissues of rat brain in young to old female c57bl icrfat []	2016 comparative morphometric survey of the internal tissues of the abdomen in young and old female c57bl egg cell
1	age changes on bone size and mass in two strains of senescent rats	age changes their bone morphology and structure in two strains of senescent rats	age changes on coat color and mass in two strains of black rats
1	a primate model for age and host response to genital herpetic infection determinants of latency	a primate model for age 2 genetic response to primary tissue infection determinants of latency	a primate model for age and female response to genital male behavior testing of nan
1	age related changes in processing explicit and implicit language	age related changes in processing explicit & implicit data	age impact changes in processing explicit and implicit ।
1	effects of age on long term memory retention of fixed interval responding	effects over age on long term memory retention to fixed visual responding	effects of age on long average income function of fixed interval responding
1	age related facilitation in recall following semantic processing	age related role in recall via semantic processing	processing information facilitation in topics following semantic processing
1	on the locus of age differences in visual information processing	on cellular mechanisms of age differences affecting visual information processing	also the structure of age differences in visual information processing
1	age related pigmentation changes in the coats of allophenic mice	age related pigmentation changes and the coats to the mice	age related pigmentation abnormalities in the coats of mother skin
1	lack of age associated immune dysfunction in mucosal associated lymph nodes	lack maternal age associated with dysfunction in mucosal associated brain nodes	place of immunity associated immune dysfunction or mucosal associated lymph nodes
1	age related changes in oxygen consumption by guinea pig paramedian cortex	age determines changes in fuel consumption form guinea pig paramedian cortex	age related changes within oxygen consumption by guinea pig individuals include
1	influence of age on the discrimination of barium in comparison with strontium during their incorporation into compact bone	influence of opposition against the discrimination of barium in replacement for strontium on their incorporation into compact bone	influence of age on cross bond between barium in products with strontium during their transformation into compact bone
1	age dependent changes in esterases of callosobruchus maculatus fab bruchidae coleoptera	age dependent changes for esterases within flies from fab bru coleoptera	age dependent resistance with esterases from callosobruchus maculatus of family coleoptera
1	serum digoxin concentration and age	serum digoxin strength and grade	in alcohol concentration and age
1	life span age trends in laterality	life span through progression in laterality	life is age trends gender laterality
1	influence of sex and age on the biological half life of cadmium in mice	influence both sex and environment on the biological half potential of cadmium in water	effects of sex and age on the biological half life to sleep in mice
1	further observations on age induced changes of cerebral arteries in rats an electron microscopic study	further studies on age based changes in cerebral arteries in rats an electron microscopic MRI	further observations showed age induced changes of cerebral arteries in rats underwent electron beam study
1	changes in the content of riboflavin and its coenzyme in tissues during the aging of rats	changes affect the content of riboflavin and its actions in humans during functional aging using rats	although present the content are riboflavin and its coenzyme in humans during the metabolism of rats
1	results of operation for obstructive hypertrophic cardiomyopathy in the elderly septal myotomy and myectomy in 20 patients 65 years of age or older	results after operation after front portal cardiomyopathy in the posterior septal myotomy and myectomy - 20 patients 65 years of age or lower	report of autopsy indicated severe chronic cardiomyopathy in the elderly septal myotomy and myectomy in 20 patients 65 years of death respectively...
1	age related progress among children with severe learning difficulties	age related progress among those with severe physical difficulties	age related progress among children with pediatric hearing difficulties
1	age related changes of serum 5alpha androstane 3alpha 17beta diol in normal men	age related changes of LDL cholesterol androstane or 17beta levels in normal men	age and changes during serum for androstane 3alpha 17beta diol were normal ．
1	the influence of age height and weight on the bone mineral content of lumbar vertebrae	the association between age height and weight on cortical bone mineral content of lumbar cortex	the degree of age height and shape on skeletal bone mineral content of lumbar to
1	age related changes in the degradation of thyrotrophin releasing hormone by human and rat serum	age related changes in the production of insulin releasing signals by serum and rat serum	age affects changes in the chromosomes via thyrotrophin releasing hormone by human and the serum
1	age strain interrelations in lipid metabolism of rats	age describes defects in lipid metabolism of rats	b strain functions in lipid metabolism by rats
1	postnatal development and sex differences in hepatic phosphatidate phosphohydrolase activity in the rat	postnatal period and sex differences in hepatic serotonin phosphohydrolase signalling in a rat	these development and regulatory factors affects hepatic and phosphohydrolase activity throughout the rat
1	differences in mitogenic responses of murine t cells to two distinct phytohemagglutinin pha subcomponents	differences in mitogenic responses to activated t cells against all known phytohemagglutinin L subcomponents	differences between behavioral responses for several t receptors to two distinct phytohemagglutinin β subcomponents
1	reasons for eliminating the age 60 regulation for airline pilots	reasons of abandoning the age 60 regulation for commercial pilots	reasons were eliminating the age 60 rule for airline pilots
1	age dependence of social learning processes author s transl	age dependence in social learning < author s transl	the dependence of social learning in author s transl
1	age related quantitative changes in enzyme activities of rat brain	age related quantitative changes on enzyme activities of developing brain	age related quantitative increase in enzyme activity of rat brain
1	the influence of age on the hypothalamo neurohypophyseal system of the mouse a quantitative ultrastructural analysis of the posterior pituitary	the influence of age on the hypothalamo neurohypophyseal axis Study the mice a prospective ultrastructural analysis and the corpus pituitary	an extent of age on the hypothalamo neurohypophyseal system of his kidney a quantitative genetic analysis from the brain clock
1	susceptibility of mice to rotavirus infection effects of age and administration of corticosteroids	susceptibility or immunity to rotavirus infection effects with age during administration of treatments	contribution of mice to clinical side effects including age and administration of antibiotics
1	longitudinal changes in rigidity in old age	longitudinal changes in confidence as old age	longitudinal changes in composition in old series
1	intelligence or relevant knowledge as a prerequisite for strategies in environmental management in old age	intelligence or relevant knowledge - a prerequisite for strategies regarding environmental management in old Russia	intelligence or general knowledge as one prerequisite for strategies or team management in old age
1	the nervous system and old age	the monetary system and old fashion	the nervous situation and childhood age
1	age related changes in very low density lipoprotein metabolism in normal rats	age related changes in very low density GI proteins in human rats	age when changes in very low risk lipoprotein metabolism in normal results
1	creatine kinase isozyme transition in chicks with hereditary muscular dystrophy	creatine kinase isozyme II in adults developing hereditary muscular dystrophy	creatine kinase and transition aged chicks congenital hereditary muscular syndrome
1	blood pressure in the child and the adolescent effect of age sex height weight and heart rate	blood reservoir in the child and the adolescent result of naked sex height weight and birth rate	blood pressure in the adults and the adolescent effect of adolescence weight height weight strength heart rate
1	regional changes in phenylethanolamine n methyltransferase of rat brain during development	regional changes of phenylethanolamine methyl methyltransferase of rat brain preceding pregnancy	physiological changes in factor n methyltransferase by rat brain during migration
2	studies on the fine structure of the mammalian testis i differentiation of the spermatids in the cat felis domestica	studies on the fine structure for dorsal mammalian testis with differentiation to the spermatids in the cat genome II	studies on the fine processes in the mammalian testis i studies on the spermatids from the cat felis domestica
2	convulsant drug action on neuronally isolated cerebral cortex	convulsant drug action within neuronally affected basal cortex	convulsant drug administered to neuronally isolated cerebral organ
2	estrogen sensitive neurons and sexual behavior in female cats	estrogen stimulates neurons and sexual urges in female cats	identify sensitive neurons and sexual behavior from female cats
2	postsynaptic potentials and spike patterns during augmenting responses in cat s motor cortex	postsynaptic potentials / spike sizes during augmenting responses for b s motor cortex	postsynaptic potentials and spike locations for augmenting responses include cat s focal cortex
2	the effects of choline and other factors on the release of acetylcholine from the stimulated perfused superior cervical ganglion of the cat	the influence of genes and transcription factors on the release of blood from the centrally perfused right cervical ganglion of the cat	the influence of malaria on other factors caused the release of acetylcholine from the stimulated perfused in cervical ganglion of male cat
2	visual motion detection in the cat	visual motion detection between the light	visual motion detection for the interior
2	reduction of dimethylsulfoxide to dimethylsulfide in the cat	reduction of methyl from dimethylsulfide by the diet	application of heat by dimethylsulfide in the nucleus
2	post tetanic repetitive activity in the cat soleus nerve its origin course and mechanism of generation	post tetanic inflammatory activity targeting the cat soleus nerve region origin course and mechanism memory generation	associated with repetitive activity in the cat soleus nerve its normal course and mechanism of inflammation
2	attack elicited by stimulation of the thalamus of cats	attack elicited by imaging of the retina of mice	attack also by stimulation of alert mind of cats
2	midbrain hemisection effect on cortical acetylcholine in the cat	midbrain hemisection effect on cortical growth using lab cat	midbrain antagonist effect decreases when acetylcholine is the cat
2	electrophysiology of the fetal spinal cord i action potentials of the motoneuron	electrophysiology of the fetal spinal tunnel and action pathway of cardiac motoneuron	control of the fetal spinal trunk controls action potentials of a motoneuron
2	electrophysiology of the fetal spinal cord ii interaction among peripheral inputs and recurrent inhibition	electrophysiology of human fetal spinal canal ii interaction by cellular inputs and recurrent inhibition	activity of the fetal spinal cord ii interaction among sensory organs и recurrent inhibition
2	the responses to tyramine of the normal and denervated nictitating membrane of the cat analysis of the mechanisms and sites of action	the attachment to tyramine of proteins normal and functional nictitating membrane of the cat analysis of differential mechanisms for pathways of action	the similar to tyramine that the normal and denervated nictitating membrane of the cat analysis understand the differ among units of action
2	activating and synchronizing centers in cat brain electroencephalograms after lesions	activating multiple learning centers in cat brain systems in lesions	activating and synchronizing centers between developing brain cells after development
2	prolonged excitation in the visual cortex of the cat	prolonged excitation in lateral prefrontal cortex of adult cat	prolonged excitation in human visual cortex of long neck
2	nicotine effect on the sleep cycle of the cat	nicotine effect changes the reproduction cycle of the cat	nicotine effect on all sleep cycle of adult cat
2	histological evidence against the view that the cat s optic nerve contains centrifugal fibres	histological evidence against the view that p s s brain gland contains centrifugal fibres	histological research supports the view may the cat red optic nerve contains centrifugal fibres
2	somatic sensory cortical projection areas excited y tactile stimulation of the cat a triple representation	somatic sensory cortical projection : excited y tactile stimulation gave the cat a triple receptor	somatic and cortical projection areas of y tactile representation of the cat a sensory representation
2	the distribution of cholinesterases in the cat carotid body	the centers and cholinesterases in the primitive carotid body	the occurrence of cholinesterases within the developing carotid body
2	background and evoked activity in the auditory pathway effects of noise shock pairing	background and evoked activity in neuronal auditory pathway effects stimulus noise shock stimulation	noise stimulus evoked activity in the auditory pathway effects of noise stimulus pairing
2	anteroventral cochlear nucleus wave forms of extracellularly recorded spike potentials	anteroventral cochlear nucleus wave propagation in extracellularly recorded electron dynamics	anteroventral cochlear nucleus represents forms of the charged spike of
2	the reflex response to sinusoidal stretching of soleus in the decerebrate cat	the reflex response to any trauma of bones in the adult cat	the body responds to greater change of soleus in the decerebrate cat
2	organization of neurones in the cat cerebral cortex that are influenced from group i muscle afferents	organization of neurones in adult cat cerebral cortex that are influenced from group over muscle group	organization of neurones in a cat cerebral cortex that appear influenced from type i motor afferents
2	asphyxial potentials of spinal grey matter and of ventral and dorsal roots	asphyxial potentials of extracting grey hair out of pulmonary and dorsal roots	cross potentials of calcium grey fluid and nerve ventral and dorsal roots
2	vesico somatic reflexes in the chronic spinal cat	vesico bone disorder in the chronic female cat	vesico developed reflexes on the chronic flu cat
2	intracellular recording from cat spinal motoneurones during acute asphyxia	intracellular matrix of cat for motoneurones and acute asphyxia	intracellular recording from distal spinal lesions during acute or
2	intracellular recording from spinal motoneurones in cats with post asphyxial rigidity	intracellular rise from spinal motoneurones in cats despite low neuron rigidity	intracellular recording from spinal motoneurones upon connection with post operative bones
2	excretion of the glucuronide of thyroxine in cat bile	excretion of a glucuronide of ammonia toward cat bile	injected into animal urine of thyroxine in cat bile
2	facilitation electrical response enhanced by conditional excitation of cerebral cortex	facilitation mediated response produced by electrical excitation of cerebral cortex	facilitation or response enhanced by conditional excitation of electromagnetic signals
2	synaptic noise as a source of variability in the interval between action potentials	synaptic noise as a gradient including suppression in the interval between action potentials	synaptic change as a source of variability in wave amplitude between three potentials
2	excitation of afferent cardiac sympathetic nerve fibres during myocardial ischaemia	excitation from afferent and peripheral nerve fibres upon myocardial ischaemia	excitation of afferent muscles and muscular fibres causes myocardial ischaemia
2	acetylcholine sensitivity of cerebellar neurones in the cat	acetylcholine strongly affects neuronal neurones in the cat	the sensitivity of these neurones suggests the rat
2	learning set formation by mink ferrets skunks and cats	learning set back by mink to skunks and turtles	learning fiber formation by mink tail rats and cats
2	input resistance electrical excitability and size of ventral horn cells in cat spinal cord	input resistance electrical synthesis and signaling of cone horn cells in deep spinal cord	input resistance electrical excitability nerve strength of ventral horn cells or cat spinal tongue
2	specialized receptive fields of the cat s retina	specialized receptive fields regarding diabetic cat s retina	specialized receptive fields drive the cat s include
2	the action of dopamine on neurones of the caudate nucleus	the action through dopamine on cells in the caudate nucleus	on role of oxygen on neurones of the caudate effects
2	an analysis of spontaneous impulse activity of units in the striate cortex of unrestrained cats	an analysis using spontaneous nuclear chemical storage units in the striate cortex of unrestrained cats	an analysis by spontaneous impulse activity of units on a striate cortex of western cats
2	the effects of suxamethonium and acetylcholine on the behaviour of cat muscle spindles during dynamics stretching and during fusimotor stimulation	the effects of suxamethonium and acetylcholine is the activity of neural hair muscle during dynamics neuronal activity during fusimotor stimulation	the effects against suxamethonium and acetylcholine on the brain during cat nerve fibers during late sleep and during fusimotor stimulation
2	the release of acetylcholine from the spinal cord of the cat by antidromic stimulation of motor nerves	the donation of ATP for the spinal cord by the cat by antidromic stimulation of peripheral nerves	increased release from acetylcholine from lower vocal cord of the cat by antidromic stimulation of motor muscle
2	the effects of acute haemorrhage on respiration in the cat	the effects from acute anxiety over respiration in the cat	surgical effects of acute wounds on respiration of the cat
2	algebraical summation in synaptic activation of motoneurones firing within the primary range to injected currents	algebraical variation in synaptic structure of motoneurones firing within the phase wave to amplify currents	algebraical variation causes synaptic control of motoneurones firing within this primary range to increase currents
2	the effect of thyrocalcitonin on blood bone calcium equilibrium in the perfused tibia of the cat	the influence of calcium on the flow calcium equilibrium in centrally perfused tibia of the cat	partial presence of thyrocalcitonin on blood bone calcium levels from partially perfused tibia of the cat
2	visual receptive fields in the cat s retina complications	visual receptive pathways in the cat s brain complications	high receptive field in the patient s retina complications
2	glial responses to degenerating cerebellar cortico nuclear pathways in the cat	glial response to degenerating anterior cortico superior pathways in juvenile cat	glial responses have different cerebellar cortico nuclear factors in a colon
2	sleep suppression of rapid eye movement phase in the cat after electroconvulsive shock	sleep suppression of rapid lateral movement phase across the body after electroconvulsive shock	rapid suppression of human eye movement phase by the person after electroconvulsive shock
2	a study of cholinoceptive cells in the lateral geniculate nucleus	a study of cholinoceptive cells in lateral lateral mouse cells	a description of cholinoceptive cells of the lateral geniculate studies
2	receptive fields in the cat retina a new type	receptive hearing in the cat – a new type	receptive fields of inferior right retina a new type
2	control of somatosensory input by cerebral cortex	control of CT imaging by cerebral cortex	effect in somatosensory cortex by cerebral cortex
2	control of sensory fields by stimulation of hypothalamus	control of electric fields by fusion of hypothalamus	control their sensory fields by means of force
2	effects of changes in po2 pco2 and ph on the total vascular resistance of perfused cat kidneys	effects of changes in po2 pco2 gamma ph on an internal vascular resistance of rat rat kidneys	effects of increases in po2 pco2 elevated ph on assessing total vascular function of adult cat kidneys
2	ascending and descending cholinergic fibers in cat spinal cord histochemical evidence	ascending global descending cholinergic rates across cat spinal cord histochemical evidence	ascending and descending cholinergic fibers from cat spinal cord muscular examination
2	interaction of cortex and superior colliculus in mediation of visually guided behavior in the cat	interaction of cortex and superior brain in evidence of visually directed behavior in domestic cat	interaction of cortex and inferior colliculus in absence of visually guided processes in the eye
2	inferior olive of the cat intracellular recording	inferior times of the V film recording	inferior nuclei and the cat intracellular recording
2	origin of synaptic noise	origin of climate noise	origin of european rhythm
2	cilia formation in the adult cat brain after pargyline treatment	cilia formation leaves female adult cat eye after pargyline treatment	abnormal formation in the infected cat brain after cold treatment
2	oxygen tension changes evoked in the brain by visual stimulation	oxygen structure changes generated in visual brain by visual stimulation	oxygen level changes evoked in a brain upon visual stimulation
2	binocularly driven neurons in visual cortex of split chiasm cats	binocularly activated networks in visual cortex and split chiasm cats	six specific neurons the visual cortex of split chiasm cats
2	an inhibitory process in the cerebral cortex	an important process in the cerebral activity	an inhibitory process in every cerebral degree
2	dissociation of the visual placing response into elicited and guided components	dissociation of a visual placing response into conscious and suppressed components	dissociation of the new placing response requires guided and guided components
2	responses in the inferior olive to stimulation of the cerebellar and cerebral cortices in the cat	responses in the inferior olive branch region of inferior cerebellar and cerebral cortices in her cat	responses in the green olive to stimulation within the brain versus cerebral cortices in the east
2	the laminar organization of dorsal horn and effects of descending impulses	the laminar structure of dorsal horn dynamics effects of descending forces	the laminar expansion inside dorsal horn and effects on descending impulses
2	somatic afferent input to posterior thalamic neurones and their axon projection to the cerebral cortex in the cat	somatic afferent input to dorsal thalamic neurones and their indirect projection to peripheral cerebral stem in the head	somatic afferent response to greater thalamic areas and spatial axon projection to the cerebral region in large cat
2	activity of cells in the lateral vestibular nucleus as a function of head position	activity in cells forming anterior lateral vestibular nucleus determines a function of head position	activity through cells in the lateral vestibular nucleus differs per function of its position
2	thalamic projection of muscle nerve afferents in the cat	thalamic analysis of muscle fiber afferents on the cat	general projection of muscle nerve fibers from the cat
2	disuse in the lateral geniculate nucleus of the cat	disuse from the recurrent geniculate nucleus of central cat	preceded by the lateral radial nucleus of the cat
2	release by tubocurarine of dopamine and homovanillic acid from the superfused caudate nucleus	release and tubocurarine of dopamine and homovanillic signaling from adult primary mammalian nucleus	release includes induction by dopamine and homovanillic acid from the seminal caudate ।
2	thin layer chromatography of 1 dimethylaminonaphthalene 5 sulphonyl derivatives of amino acids present in superfusates of cat cerebral cortex	thin layer sequences of 1 – 5 as derivatives of amino bases preserved in superfusates and rat cerebral cortex	thin layer chromatography of 1 dimethylaminonaphthalene to sulphonyl decay of two compounds associated in superfusates of cat core system
2	effect on temperature of 5 hydroxytryptamine injected into the cerebral ventricles of cats	effect and temperature of 5 hydroxytryptamine injection into the liver ventricles by cats	effect on temperature of 5 degrees injected to my cerebral ventricles eye cats
2	site of origin of the abnormal discharge in the electrocorticogram produced by tubocurarine perfused through the anterior horn of a lateral ventricle	site of origin of the temporal changes in the electrocorticogram analyzed from tubocurarine perfused through the external horn of anterior lateral tube	present at origin of a cardiac discharge in the electrocorticogram produced by tubocurarine perfused through the anterior vein from a lateral vessel
2	an afferent pathway for the selective release of vasopressin in response to carotid occlusion and haemorrhage in the cat	an afferent agent targeting the selective release and vasopressin has regard to chronic infections and haemorrhage in the cat	an afferent pathway for the selective release in oxygen in opposition to carotid occlusion in development in human heart
2	vestibular cochlear and trigeminal projections to the cortex in the anterior suprasylvian sulcus of the cat	vestibular projections and trigeminal projections to head cortex from the anterior cortical sulcus after this cat	vestibular connections and trigeminal connections to primary cortex to the anterior suprasylvian sulcus to the azores
2	responses of the pyramidal tract to stimulation of the baboon s motor cortex	responses by the pyramidal tract to stimulation of mammalian baboon basal visual cortex	differentiation within the pyramidal tract to stimulation of the associated s motor to
2	cerebral synaptic transmission and behavioral effects of dimethoxyphenylethylamine a potential psychotogen	cerebral fat plastic and AN analysis of dimethoxyphenylethylamine a potential transporter	cerebral state systems and behavioral influence of taking a primary psychotogen
2	temporal relation between long lasting aftercontractions and action potentials in cat papillary muscles	temporal relation of site lasting proteins and action potentials in abdominal papillary muscles	temporal association between long lasting aftercontractions is action reversal in cat eye muscles
2	somatosensory thalamic neurons effects of cortical depression	somatosensory thalamic neurons section of motor region	somatosensory around neurons effects of stress cell
2	visual form discrimination after removal of the visual cortex in cats	visual form discrimination The removal from the visual cortex by cats	visual fiber discrimination means removal of the visual veil in cats
2	dna content of neurons in the cat hippocampus	dna content of neurons in healthy adult hippocampus	dna data of cells along the cat hippocampus
2	termination and functional organization of the dorsal spino olivocerebellar path	termination and functional implementation via another ascending spino olivocerebellar path	termination and functional absence of the dorsal portal joint in
2	three factors limiting the reliable detection of light by retinal ganglion cells of the cat	three methods limiting the automatic detection in light by human ganglion cells of the cat	three elements facilitate the possible detection of light by retinal ganglion cells of color cat
2	effects of nicotine on electrocortical activity and acetylcholine release from the cat cerebral cortex	effects of nicotine on gamma activity and electron release from the cat cerebral nucleus	effects of nicotine on electrocortical activity and acetylcholine to stimulate root main body cortex
2	gallamine flaxedil and synaptic transmission in the spinal cord	gallamine molecules on synaptic sites in the spinal cord	gallamine flaxedil induce synaptic transmission in the metabolic pathway
2	projection to cerebral cortex of group i muscle afferents from the cat s hind limb	projection to back cortex of group i muscle afferents within her cat s leg limb	projection to this cortex are group i point afferents from the human s hind limb
2	the projection of splanchnic afferents on the cerebellum of the cat	the radiation by splanchnic radiation on the cerebellum of the brain	type description of splanchnic afferents on the head of domestic cat
2	visual area of the lateral suprasylvian gyrus clare bishop area of the cat	visual representations of his lateral suprasylvian organ and bishop area of the cat	visual area of the eyes suprasylvian gyrus lateral process area of the head
2	motor effects of copper in the caudate nucleus reversible lesions with ion exchange resin beads	motor effects of copper in sodium caudate ion reversible after with ion exchange resin test	motor effects of copper in human nuclei nucleus promote coordination with ion exchange resin beads
2	a quantitative analysis of the responses of certain dorsal horn neurones to mechanical stimulation of the large foot pad in cats	a quantitative analysis of the responses of certain dorsal horn neurons to mechanical stimulation at our large pressure pad using cats	a quantitative analysis of the responses for certain dorsal jaw scales to mechanical stimulation of large large foot observed in cats
2	extraocular muscle afferents to the cerebellum of the cat	extraocular muscle afferents resembling the eye of a cat	short muscle developed at the cerebellum of animal cat
2	responses evoked in the cerebellar cortex by stimulation of the caudate nucleus in the cat	responses evoked in anterior sympathetic cortex by stimulation of superior spinal nerve in the cat	activation occurs in this cerebellar cortex by stimulation of the caudate receptors or the cat
2	a reappraisal of reflex stepping in the cat	a reappraisal of reflex stepping in formal lab	a number of reflex activities in the path
2	quantitative aspects of sensitivity and summation in the cat retina	quantitative aspects of markers for recognition in the cat retina	quantitative data include sensitivity and perception in the cat retina
2	kinins beta adrenergic receptors and functional vasodilatation in the submaxillary gland of the cat	kinins beta adrenergic receptors and functional targets across each submaxillary lobe of the thyroid	kinins beta adrenergic regulation and functional vasodilatation by this gall gland within the cat
2	3h nicotine in cat superior cervical and nodose ganglia after close arterial injection in vivo	3h nicotine of cat fetal cervical and nervous ganglia after close arterial stimulation in vivo	maximal nicotine in functional superior cervical and nervous ganglia after close internal injection in vivo
2	group ia synaptic input to fast and slow twitch motor units of cat triceps surae	group ia synaptic input to fast and readily receptive motor units the anterior triceps surae	group ia synaptic injury to fast and slow fiber motor units and cat triceps large
2	athetoid and choreiform hyperkinesias produced by caudate lesions in the cat	athetoid and canine hyperkinesias produced by caudate licking at mother cat	neurological and choreiform hyperkinesias develops from caudate lesions in the lungs
2	acetylcholine facilitation atropine block of synaptic excitation of cortical neurons	acetylcholine or atropine and from synaptic excitation of terminal neurons	acetylcholine facilitation atropine initiate the synaptic excitation inside a ridge
2	preserved vagal visceromotor function following destruction of the dorsal motor nucleus	preserved vagal surface regions after destruction of the dorsal sensory nucleus	preserved vagal visceromotor function following destruction neural nucleus dorsal visual nucleus
2	dorsal column projection of fibres from the cat knee joint	dorsal column blood and fibres from the central knee joint	medial column projection of membrane from the cat knee ॥
2	effect of barbiturates on quantal synaptic transmission in spinal motoneurones	effect of barbiturates on quantal structural changes in neuronal tracts	effect against barbiturates on quantal synaptic network in rat brain
2	glycine in the spinal cord of cats with local tetanus rigidity	glycine in the spinal cord at cats with local HIV vaccine	also in higher spinal organs of cats increases local tetanus rigidity
2	opponent color cells in the cat lateral geniculate nucleus	opponent color cells on blood cat lateral geniculate tissue	opponent color cells in the lungs are geniculate nucleus
2	non linear summation of unit synaptic potentials in spinal motoneurones of the cat	non - summation of unit synaptic projections in spinal motoneurones of mammalian brain	a linear summation of the synaptic potentials in spinal motoneurones of giant muscle
2	analysis of synaptic efficacy in spinal motoneurones from quantum aspects	analysis of its efficacy in mammalian motoneurones Including quantum aspects	analysis about synaptic efficacy in optical rotation from quantum aspects
2	neuromuscular contacts in intracranial arteries of the cat	neuromuscular contacts at peripheral nerves of the cat	neuromuscular system in intracranial arteries at the neck
2	the spatial selectivity of the visual cells of the cat	the spatial selectivity for the visual tract of the eye	the spatial placement of certain visual cells on the cat
2	excitatory postsynaptic potential and monosynaptic reflex discharge of spinal motoneurons during anoxic insult	excitatory postsynaptic potential for monosynaptic reflex discharge of optical fibers during nuclear stimulation	of postsynaptic potential and monosynaptic reflex activation of spinal cord and anoxic rhythm
2	properties of cholinoceptive neurones in the medial geniculate nucleus	properties of cholinoceptive neurones into hippocampus medial sympathetic nucleus	properties of cholinoceptive gland in the sympathetic cerebral nucleus
2	studies on cholinergic transmission in the medial geniculate nucleus	studies on synaptic transmission in the medial wall tissue	role in viral transmission in the medial geniculate nucleus
2	mephenesin methocarbamol chlordiazepoxide and diazepam actions on spinal reflexes and ventral root potentials	mephenesin 2 chlordiazepoxide and study based on spinal skin and hair root lesions	mephenesin methocarbamol or oral diazepam actions of pressure fields and ventral resting potentials
2	release to the cerebral ventricles of substances with possible transmitter function in the caudate nucleus	release to the cerebral ventricles containing substances and possible release sites in the caudate nucleus	release capacity of cerebral ventricles of substances with possible transmitter function in the cellular cause
2	thermosensitivity of neurons in the sensorimotor cortex of the cat	thermosensitivity of sperm in the cerebral cortex and the cat	thermosensitivity to neurons from the sensory cortex via the cat
2	cat colour vision one cone process or several	cat colour vision one cone region or process	cat colour vision one cone process one smaller
2	the nature and location of certain phasic mechanoreceptors in the cat s foot	the function & effect of certain phasic mechanoreceptors in the d s foot	the nature his location that certain phasic bodies in the heart s foot
2	the mechanical properties of cat soleus muscle during controlled lengthening and shortening movements	the mechanical properties without cat soleus resistance during controlled stretching and shortening muscles	the dynamic properties of cat and muscle support controlled lengthening and shortening and
2	correlation of prostaglandin release from the cerebral cortex of cats with the electrocorticogram following stimulation of the reticular formation	correlation of prostaglandin release from the brain layer of adult with lizard brain following stimulation against the reticular formation	correlation to prostaglandin release from brain visual cortex of cats is decreased electrocorticogram following activation of the reticular formation
2	effect of monoamineoxidase inhibitors on 5 hydroxytryptamine output from perfused cerebral ventricles of anaesthetized cats	effect of activity inhibitor on serum hydroxytryptamine output from mouse nasal ventricles of anaesthetized animals	kinase 1 monoamineoxidase che to 5 hydroxytryptamine output from perfused vocal ventricles of male cats
2	cat brain mucopolysaccharides and their in vivo hyaluronidase digestion	cat brain mucopolysaccharides and CD in situ enzyme production	liver protein mucopolysaccharides and the inn vivo hyaluronidase are
2	electrophysiological evidence for binocular disparity detectors in human visual system	electrophysiological evidence for binocular disparity effects in the vascular system	electrophysiological evidence about sex disparity detectors by human brain system
2	somatovisceral pathway rapidly conducting fibers in the spinal cord	somatovisceral pathway rapidly removes fibers from rat spinal cord	somatovisceral muscle rapidly fibers fibers in the spinal core
2	effects of nicotine and tobacco smoke on the electrical activity of the cerebral cortex and olfactory bulb	effects of nicotine and tobacco acids against the motor activity of his cerebral cortex and olfactory bulb	effects by nicotine and tobacco concentrate on the electrical activity across the cerebral cortex and olfactory ।
2	visual experience modifies distribution of horizontally and vertically oriented receptive fields in cats	visual experience modifies presence of horizontally or simultaneously oriented receptive fields in cats	visual experience involves distribution of horizontally x vertically aligned receptive fields in cats
2	number coding in association cortex of the cat	number coding in association genes of baby cat	number coding joint association cortex of the ear
2	behavioral discrimination of click intensity in cat	behavioral discrimination of click mice The cat	behavioral impact of click intensity in question
2	afferent connexions to group i activated cells in the main cuneate nucleus of the cat	afferent groups among group 3 activated cells in the cell cuneate nucleus of the cat	binding connexions to group i renal cells affects the biceps cuneate system of the cat
2	central nervous system activity associated with the pain evoked by bradykinin and its alteration by morphine and aspirin	central nervous system functions without either the pain evoked by bradykinin or its relief by morphine and aspirin	central nervous network activity associated multiple joint pain evoked by pain and its alteration by adrenaline and aspirin
2	superior colliculus single unit responses to stimulation of visual cortex in the cat	superior EEG single unit responses after stimulation of visual cortex for domestic cat	superior motor control unit responses for stimulation of visual cortex in the cat
2	a method of stimulating different segments of the autonomic outflow from the spinal column to various organs in the pithed cat and rat	a method of transporting different segments and the autonomic outflow from the spinal column through various organs like the pithed in the rat	this method of stimulating different segments is the autonomic outflow over the spinal column to various organs in human mouth lot and rat
2	histochemical and functional correlations in anterior horn neurons of the cat spinal cord	histochemical and behavioral correlations in anterior horn formation of the cat spinal cord	species significance functional change in anterior horn neurons of the cat spinal studies
2	unilateral ablation of the auditory cortex in the cat impairs complex sound localization	unilateral ablation on the auditory cortex for fat cat impairs complex audio localization	further ablation of central auditory cortex in the mouth impairs complex with localization
2	effects of general depressant drugs on the electrical responses of isolated slabs of cat s cerebral cortex	effects of general depressant drugs on the electrical responses from isolated sections of 16 s cerebral bone	dependent of general depressant response on the immune responses of isolated slabs inside cat s cerebral cortex
2	effects of general stimulant drugs on the electrical responses of isolated slabs of cat s cerebral cortex	effects of the stimulant drugs among differential electrical responses of isolated slabs of cat s cerebral cortex	effects of general stimulant drugs reducing the electrical responses of isolated occurrences of dna at cerebral cortex
2	a study in vivo of adrenergic receptors in the rectum and in the internal and sphincter of the cat	a study en vivo of adrenergic neurons in animal rectum found in the internal muscle sphincter of the cat	a study in dogs expressing functional receptors in child rectum showed in the internal and sphincter of the cat
2	neural pathways associated with hypothalamically elicited attach behavior in cats	neural modification associated with hypothalamically elicited sleeping behavior amongst cats	two pathways associated with hypothalamically changing the behavior of cats
2	visual patterned reflex present during hypothalamically elicited attack	visual patterned reflex activation during hypothalamically charged stimulus	first patterned reflex present during during active attack
2	the effects of dimethothiazine on muscle spindle activity in the decerebrate cat	the role of vaccines on muscle protein activity in an decerebrate cat	the impact of dimethothiazine on muscle spindle muscles and mature decerebrate cat
2	geometrical illusions and the response of neurones in the cat s visual cortex to angle patterns	geometrical illusions and the response of neurones by the cat s visual retina around angle movement	geometrical illusions and the response by neurones in the cat visual visual cortex with geometric patterns
2	microinjections of tubocurarine leptazol strychnine and picrotoxin into the cerebral cortex of anaesthetized cats	microinjections using tubocurarine leptazol tablet at extraction of adjacent cerebral cords of anaesthetized cats	microinjections of magnesium like strychnine promote calcium into the cerebral vessels and paralyzed cats
2	superior colliculus some receptive field properties of bimodally responsive cells	superior by some receptive gene function of visual responsive cells	superior colliculus with receptive mechanical properties of bimodally plane ।
2	how does the striate cortex begin the reconstruction of the visual world	how can the striate cortex begin the reconstruction of some developing world	nor does the facial cortex begin the reconstruction to the visual world
2	somatosensory responses of bulboreticular units in awake cat relation to escape producing stimuli	somatosensory responses and bulboreticular units in terms cat relation of escape or stimuli	frequency responses by bulboreticular units in awake cat relation and pain producing stimuli
2	functional specializations of the vascular bed of soleus	functional specializations in the vascular bed by soleus	functional specializations are the cell bed of soleus
2	the extraneuronal uptake and localization of noradrenaline in the cat spleen and the effect on this of some drugs of cold and of denervation	the correct uptake and localization of noradrenaline in the mouse gut using vaccine effect on this of targeted drugs of delivery and of denervation	the combined uptake and localization of mutations in the rat spleen and the effect on this include acute episodes of cold nature of denervation
2	responses of cat retinal ganglion cells to brief flashes of light	responses of varieties of ganglion resistant to brief flashes of light	responses by cat retinal stem cells to brief flashes of lightning
2	the form and distribution of the surface evoked responses in cerebellar cortex from intercostal nerves in the cat	the timing and distribution of the receptor evoked responses in adjacent cortex versus intercostal nerves in the hippocampus	variations form in distribution of the surface evoked responses in cerebellar tissue and surface nerves in the cat
2	perfusion from cerebral ventricle to cisterna magna in the unanaesthetized cat effect of calcium on body temperature	perfusion from cerebral ventricle to corpus magna en vivo unanaesthetized cat effect on calcium on skeletal anatomy	perfusion from cerebral ventricle to cisterna magna become the high volume carrier of calcium after room temperature
2	the representation of three dimensional visual space in the cat s striate cortex	the cat the three dimensional visual space in the cat s brain cortex	the representation of multi dimensional visual objects at the cat s striate cortex
2	cervico lumbar reflex interactions involving a proprioceptive receiving area of the cerebral cortex	cervico lumbar reflex stimulation involving anterior sensory receiving area of the posterior cortex	cervico lumbar reflex interactions involving anterior proprioceptive receiving area within upper frontal cortex
2	mesopic increment threshold spectral sensitivity of single optic tract fibres in the cat cone rod interaction	mesopic increment threshold spectral analysis of single intestinal tract fibres in a cat cone shell interaction	mesopic level threshold spectral sensitivity of standard optic tract measurement in a cat cone point interaction
2	differences in the distribution of catecholamine varicosities in cat and rat reticular formation	differences between geographical distribution of catecholamine species in cat or rat reticular monkeys	differences in calcium metabolism during catecholamine varicosities in monkey and rat reticular formation
2	field potentials evoked in the brain stem of the cat by stimulation of the carotid sinus glossopharyngeal aortic and superior laryngeal nerves	field are evoked to this lower stem of the nucleus by stimulation from descending carotid per glossopharyngeal aortic and superior laryngeal nerves	electrical potentials evoked in the cell stem of our brain include stimulation of the cervical vein glossopharyngeal stimulation and superior laryngeal nerves
2	responses of cells in the brain stem of the cat to stimulation of the sinus glossopharyngeal aortic and superior laryngeal nerves	responses of cells with adult brain tissue of the cat and tissues of the sinus glossopharyngeal aortic and superior dorsal nerve	responses of cells in the third stem of the rat to stimulation by gall bladder glossopharyngeal aortic ridge superior palatine nerves
2	ouabain sensitive carrier mediated transport of glucose from the cerebral ventricles to surrounding tissues in the cat	ouabain of carrier mediated transport of fluid down the cerebral ventricles toward surrounding tissues including the cat	brain sensitive carrier mice transport as glucose from the cerebral arteries to surrounding tissues in the mouse
2	the afferent innervation of two infrahyoid muscles of the cat	the early development of the infrahyoid muscles of the cat	sensory afferent innervation of the infrahyoid muscles to the male
2	impedance changes across the footpad of the cat in relation to action and secretion in sweat glands	impedance changes across the cortex of the cat in response to action during secretion in neural glands	impedance changes across the surface of your cat in relation to water and secretion in sweat through
2	spontaneous activity of neurones of nucleus reticularis thalami in freely moving cats	spontaneous activity of neurones encoding human reticularis X in freely behaving cats	variable activity of neurones of nucleus reticularis thalami following freely variable studies
2	centrifugal inhibitory processes affecting neurones in the cat cochlear nucleus	centrifugal inhibitory system affecting the leaving rat cat cochlear nucleus	centrifugal signaling processes by neurones in the cat skeleton and
2	acetylcholine liberation from cerebral cortex during paradoxical rem sleep	acetylcholine liberation from auditory cortex through paradoxical rem sleep	acetylcholine liberation by cerebral hemisphere to paradoxical rem sleep
2	the release of gamma aminobutyric acid during inhibition in the cat visual cortex	the production of gamma aminobutyric acid upon inhibition in the cat for stimulation	the release of another aminobutyric compound prevents inhibition through the cat visual cortex
2	the mechanism of the cardio acceleration elicited by electrical stimulation of the parahypoglossal area in the cat	the effect of the cardio movement elicited by electrical tension of muscular groin area in the cat	the mechanism of the cardio cortex elicited permanent electrical stimulation of each parahypoglossal area in these dorsal
2	recurrent inhibition of interneurones monosynaptically activated from group ia afferents	recurrent fast checkpoint action monosynaptically generated from 4 ia afferents	acid accumulation of interneurones in activated proteins group ia afferents
2	spino spinal mechanisms in the chloralose anaesthetized cat	spino acid mechanisms in Madagascar chloralose wild cat	spino spinal mechanisms a reverse chloralose anaesthetized gene
2	cat colour vision evidence for more than one cone process	cat colour vision allows for more than one neural process	cat colour vision evidence for smaller than 1 cone process
2	responses to visual contours spatio temporal aspects of excitation in the receptive fields of simple striate neurones	responses to visual contours spatio temporal domains of excitation to the receptive ear are simple synaptic neurones	responses to visual signals the contact aspects of excitation in higher sensory fields of simple striate ।
2	presynaptic and post synaptic inhibition elicited in the cat s dorsal column nuclei by mechanical stimulation of skin	presynaptic and post synaptic feedback elicited in the large inner cat column nuclei from mechanical stimulation of skin	presynaptic and subsequent traumatic inhibition elicited in female eye s dorsal dorsal nuclei by mechanical stimulation of skin
2	variations of the visual responses of the superior colliculus in relation to body roll	variations mean effective magnetic field of the superior colliculus in relation to body roll	learning across dorsal visual responses of biceps superior colliculus in relation to body roll
2	identification of prostaglandins in prevertebral venous blood after preganglionic stimulation of the cat superior cervical ganglion	identification of muscle binding prevertebral venous blood after preganglionic stimulation to a cat superior back spine	identification of proteins in portal venous networks after physical stimulation involving the cat superior artery ganglion
2	acetylcholine in adrenergic terminals of the cat iris	acetylcholine in adrenergic terminals B in the iris	acetylcholine in adrenergic terminals in human cat gene
2	chromatic sensitivity and spatial organization of cat visual cortical cells cone rod interaction	chromatic sensitivity and spatial organization of cat visual cortical surface to rod neurons	spectral sensitivity determine spatial organization of cat to cortical cells cone rod cell
2	spinal sympathetic reflexes initiated by coronary receptors	spinal sympathetic neurons silenced by coronary receptors	the reflex reflexes initiated by coronary receptors
2	neuronal correlates of eye movements in the visual cortex of the cat	neuronal pattern of eye movements in primary visual cortex under the cat	neuronal correlates of eye movements in plant speech cortex and the brain
2	spontaneous activity of cerebellar purkinje cells and their responses to impulses in climbing fibres	spontaneous assembly of cerebellar muscle cells and their reaction to stimuli in climbing exercise	spontaneous stimulation of cerebellar purkinje cells induced physiological responses to currents in optical fibres
2	vasoactive hormones in endotoxin shock a comparative study in cats and dogs	vasoactive states in endotoxin production In comparative study in cats and dogs	vasoactive hormones in endotoxin shock demonstrated comparative efficacy in deer and rabbits
2	effects of some sympathomimetic drugs and their antagonists on afterdischarges elicited in chronically isolated slabs of cerebral cortex	effects for some checkpoint drugs with their antagonists on afterdischarges specifically in chronically isolated parts of cerebral cortex	effects of some sympathomimetic factors into small antagonists on afterdischarges elicited more critically damaged areas of cerebral cortex
2	anomalous retinal pathways in the siamese cat an inadequate substrate for normal bioncular vision	anomalous retinal responses in the siamese provide an inadequate substitute for normal neuronal signaling	these retinal pathways of the desert cat provide inadequate substrate during normal bioncular vision
2	fusimotor innervation in the cat	fusimotor metabolism in the fetus	fusimotor ligament in the muscle
2	the parasympathetic secretory nerves of the lacrimal gland of the cat	the parasympathetic pressure nerves through the lacrimal gland of his liver	the parasympathetic secretory nerves of our lacrimal is my peking cat
2	rod dependent intracellular responses to light recorded from the pigment epithelium of the cat retina	rod of intracellular responses to light exposure from the mouse epithelium to the cat retina	rod dependent in responses to light recorded from white pigment box or the cat retina
2	binocular interaction fields of single units in the cat striate cortex	binocular interaction fields of nerve units in human cat stri cortex	binocular interaction fields of single nerves in a cat motor cortex
2	synaptic transmission in the superior cervical ganglion of the cat after reinnervation by vagus fibres	synaptic transmission to the top bilateral ganglion of the skull after reinnervation in vagus fibres	synaptic breakdown in anterior superior internal ganglion of cardiac animal after reinnervation by vagus fibres
2	the purkinje shift in cat extent of the mesopic range	the relative shift in cat extent of a distribution range	each purkinje shift in cat extent increases the frequency range
2	aberrant visual projections in the siamese cat	aberrant angle projections in the siamese eye	and visual projections in the siamese bridge
2	the flow of juice from the pancreatic gland of the cat in response to vagal stimulation	the flow via juice from anterior pancreatic system of the dog in response to vagal stimulation	the flow of juice off of pancreatic gland of the liver in order to vagal stimulation
2	recurrent inhibition of fusimotor neurones exhibiting background discharges in the decerebrate and the spinal cat	recurrent inhibition at fusimotor neurones exhibiting background discharges in the brown × black lady cat	recurrent inhibition of motor neurones and background discharges in a decerebrate and the limb structures
2	the paramedian reticular nucleus a site of inhibitory interaction between projections from fastigial nucleus and carotid sinus nerve acting on blood pressure	the paramedian reticular nucleus a rise in inhibitory interaction between projections on fastigial nucleus and carotid sinus opening based on blood circulation	the paramedian cell nucleus host site of inhibitory interaction between proteins including fastigial nucleus and carotid sinus nerve acting by signals from
2	modification of the reflex response to stimulation of carotid sinus baroreceptors during and following stimulation of the hypothalamic defence area in the cat	modification via spontaneous reflex response to action of carotid sinus baroreceptors during arousal following injury of the hypothalamic defence system in the penis	modification on the reflex responsive to stimulation of carotid sinus baroreceptors upon and following stimulation of anal prostate defence area in 3 cn
2	sex difference in the number of the sympathetic neurons in the spinal cord of the cat	sex disparity in the number of the sympathetic organs within the sensory cord of the cat	partial difference of the number of the sympathetic neurons on the dorsal cord of the cat
2	a neuron model with spatially distributed synaptic input	a neuron model with locally focused synaptic input	a hierarchical model with actively distributed neurons input
2	radiofrequency cordotomy for the relief of spasticity in decerebrate cats	radiofrequency cordotomy for the detection of pain in human bones	radiofrequency cordotomy for the immune to deaf and decerebrate cats
2	spatial synaptic distribution of recurrent and group ia inhibitory systems in cat spinal motoneurones	spatial synaptic distribution of recurrent gene group ia inhibitory genes within cat cell motoneurones	spatial synaptic distribution and the channels group ia inhibitory systems in cat peripheral area
2	visual and auditory inputs into the cuneate nucleus	visual and chemical inputs into primary cuneate nucleus	visual and auditory inputs through the cuneate to
2	the action of carbon dioxide on afferent transmission in the dorsal column lemniscal system	the dependence of carbon transport on UV transmission in the dorsal & lemniscal system	the suggestion that carbon dioxide in afferent transmission in the dorsal column lemniscal to
2	the action of carbon dioxide on synaptic transmission in the cuneate nucleus	the influence of carbon dioxide on synaptic development in the rat nucleus	thermal release of carbon dioxide changes synaptic transmission to the cuneate nucleus
2	specialized membrane junctions between neurons in the vertebrate cerebellar cortex	specialized membrane pathways between neurons from the vertebrate cerebellar brain	specialized membrane junctions with neurons or the anterior cerebellar cortex
2	physiological and structural changes in the cat s soleus muscle due to immobilization at different lengths by plaster casts	physiological while molecular changes in the cat s soleus is due to cuts at different lengths by metal casts	physiological variable structural changes in blood cat s often seen due to immobilization at various lengths by plaster casts
2	spontaneous and evoked activity of neurones in the somatosensory thalamus of the waking cat	spontaneous neurons evoked emission of neurones in the somatosensory device of male adult cat	spontaneous and isolated presence of substances in the body thalamus in the waking cat
2	sustained and transient neurones in the cat s retina and lateral geniculate nucleus	sustained and transient inflammation in the α s retina ( lateral geniculate nucleus	regular and transient neurones including a cat s retina and the geniculate nucleus
2	the form and distribution of the receptive fields of pacinian corpuscles found in and around the cat s large foot pad	the form and distribution various cat drum fields with pacinian corpuscles found in and around the cat s tail foot pad	the form in location of the receptive fields of male corpuscles found in and around the santa s large palm pad
2	selective inhibition by glycine of some somatic reflexes in the cat	selective targeting by glycine of thyroid hormone reflexes in the cat	selective inhibition by triggering of some somatic reflexes involves this cat
2	effects of dopamine on the conductance of perfused vascular beds of the chloralosed cat	effects to dopamine over electrical conductance of perfused vascular beds of the same cat	effects of potassium increase the direction of blood vascular beds toward the chloralosed cat
2	responses of neurones in the cat s visual cerebral cortex to relative movement of patterns	responses of neurones in the cat with right cerebral cortex to relative movement with mice	alterations of neurones in the cat s visual cerebral vessels to the movement of to
2	cholinergic and non cholinergic transmission in the medial geniculate nucleus of the cat	cholinergic and non neuronal transmission in the same geniculate nucleus − the nucleus	cholinergic factor mediated cholinergic transmission in the medial geniculate system is the cat
2	a study of stretch and vibration reflexes of the cat by intracellular recording from motoneurones	a study identifying stretch and vibration reflexes of mammalian cat by acoustic signals from bone	a study showed shock and vibration reflexes of the cat by intracellular blood from of
2	the vasomotor component of the carotid sinus baroreceptor reflex in the cat during stimulation of the hypothalamic defence area	the vasomotor component of the normal motor baroreceptor reflex in infants womb during penetration of her hypothalamic defence area	the neural stimulation of the adaptive mechanical shock reflex in the cat generates stimulation of the hypothalamic defence by
2	image quality of the cat eye measured during retinal ganglion cell experiments	image quality of the cat scan measured for retinal ganglion cell growth	radial length of the cat eye measured during retinal ganglion cell measurement
2	morphologic alterations of synapses in electrically stimulated superior cervical ganglia of the cat	morphologic structure of synapses in electrically generated outer cervical cells of the cat	for alterations of protein in electrically stimulated superior cervical nerve of a cat
2	the time course of minimal excitory post synaptic potentials evoked in spinal motoneurones by group ia afferent fibres	the plaque left after excited excitory post synaptic stimulation evoked in the motoneurones by group ia afferent fibres	reduced time course and minimal excitory post synaptic potentials evoked in many motoneurones by model ia also causes
2	spinal integration of segmental cortical and breathing inputs to thoracic respiratory motoneurones	spinal integration of segmental air surface breathing inputs to thoracic tube architecture	skeletal integration combines muscle cortical and breathing inputs to trigger respiratory motoneurones
2	columnar organization of visually driven neurons in the superior colliculus of the cat	columnar organization by visually driven neurons in renal superior retina in the cat	columnar organization are computer driven neurons along the superior portions of the cat
2	effects of cingulate cortex lesions on emotional behavior and delayed responses in cats	effects of cingulate cortex factors affecting emotional behavior and delayed responses in animals	effects of cingulate cortex findings on emotional behavior and sensitive attention in cats
2	antagonism of gaba by picrotoxin in the feline cerebral cortex	antagonism of motion by cells in the right prefrontal cortex	presentation of beta 2 picrotoxin in male feline cerebral cortex
2	effects of narcotic analgesics and antagonists on the in vivo release of acetylcholine from the cerebral cortex of the cat	effects of narcotic analgesics and antagonists by the in vitro release levels acetylcholine within the cerebral cortex of the retina	similarities to narcotic analgesics and antagonists include the in the release of acetylcholine from his cerebral cortex of the male
2	the mechanism of the facilitatory action of edrophonium in cat skeletal muscle	the origin and action facilitatory action of edrophonium in cat skeletal muscle	the idea of the facilitatory action of stress within skeletal skeletal muscle
2	modifications of dorsal horn cell activities in the spinal cord after intra arterial injection of bradykinin	modifications regarding g horn cell clearance in the spinal cord after intra ascending injection of morphine	damage of dorsal horn cell muscles in affected spinal cord after successful arterial injection of bradykinin
2	influence of adaptation level on response pattern and sensitivity of ganglion cells in the cat s retina	influence of adaptation process and response pattern and sensitivity to ganglion cells in the cat s retina	influence that adaptation behavior on response pattern induced sensitivity of ganglion cells in the cat s...
2	cat hemoglobin ph dependent cooperativity of oxygen binding	cat hemoglobin fraction dependent cooperativity of carbohydrate binding	cat hemoglobin ph regulates cooperativity and camp binding
2	visual input to the pontine nuclei	visual input with the protein nuclei	visual input to the video...
2	unit responses to moving visual stimuli in the motor cortex of the cat	unit 9 to acquired visual cues in the motor cortex of the cat	unit responses to moving visual stimuli for the motor systems including the cat
2	release of 5 hydroxytryptamine from caudate nucleus and septum	release to alpha hydroxytryptamine in caudate nucleus seed septum	removal of 5 hydroxytryptamine from cell nucleus becomes secondary
2	release of transmitters on stimulation of the nucleus linearis raphe in the cat	release of cortisol on stimulation of the alpha B complex in the cat	release of transmitters on stimulation of maternal nucleus linearis raphe in maternal womb
2	effects of denervation and reinnervation on the responses of kitten muscles to acetylcholine and suxamethonium	effects of regeneration or reinnervation on the production of kitten muscles and copper and zinc	model of denervation and regulatory and adaptive responses of neck muscles to acetylcholine and other
2	an electrophysiological demonstration of the axonal projections of single spinal interneurones in the cat	an anatomy demonstration of the axonal assembly of single spinal cords of a cat	an electrophysiological demonstration of the functional survival of single sided interneurones in the abdomen
2	facilitation of monosynaptic excitatory synaptic potentials in spinal motoneurones evoked by internuncial impulses	facilitation of monosynaptic excitatory motor functions in spinal neurons activated by synaptic activity	experiment with negative excitatory light waves on spinal motoneurones evoked by positive impulses
2	quantal components of the inhibitory synaptic potential in spinal mononeurones of the cat	quantal measurement of the inhibitory synaptic potential dividing spinal cells and the cat	control components of the inhibitory synaptic factors in spinal mononeurones in the patient
2	comparison of receptive field organization of the superior colliculus in siamese and normal cats	comparison in receptive ring position of the superior colliculus in siamese and normal animals	comparison of receptive posterior distribution of the superior colliculus in siamese among european cats
2	the contrast sensitivity of the cat	the traditional view of the cat	the cold sensitivity protects the cat
2	contrasts in spatial organization of receptive fields at geniculate and retinal levels centre surround and outer surround	contrasts in spatial organization of receptive fields on geniculate human dorsal levels centre square and center surround	contrasts in that structure of receptive fields at geniculate and retinal at centre point and vertex surround
2	the effect of chronic duct ligation on the vascular and secretory responses of the cat s submaxillary gland	the effect of chronic duct ligation on the genomic and secretory structures of a western s sub gland	the effect of the duct damage controls the vascular and secretory responses within the i s submaxillary gland
2	morphology of interneurones mediating ia reciprocal inhibition of motoneurones in the spinal cord of the cat	morphology common interneurones mediating ia reciprocal inhibition of speech in a neural cord of the tongue	classification of interneurones class ia reciprocal patterns of growth in the spinal cord except the cat
2	sarcocystis in mice inoculated with toxoplasma like oocysts from cat feces	sarcocystis mutant mice inoculated under germ like bacteria from cat feces	sarcocystis in 2012 inoculated with the mosaic virus from cat gen
2	chromatic sensitivity and spatial organization of lgn neurone receptive fields in cat cone rod interaction	chromatic sensitivity and the organization of lgn cellular receptive fields in cat vs cell interaction	signal area describes spatial distribution of lgn neurone receptive fields in cat cone rod interaction
2	sensitivity of the nictitating membrane of the cat to succinylcholine after decentralization and denervation	sensitivity as the nictitating of a mammalian cat to succinylcholine after decentralization / denervation	sensitivity to potential outer tissues of the cat to negative after decentralization after denervation
2	anaesthetic cardiovascular and respiratory effects of a new steroidal agent ct 1341 a comparison with other intravenous anaesthetic drugs in the unrestrained cat	anaesthetic cardiovascular and respiratory events on a new steroidal treatment No 1341 Following comparison with other intravenous anaesthetic drugs in human unrestrained cat	with cardiovascular and toxic effects of its synthetic steroidal agent ct shows a comparison with other intravenous anaesthetic antibiotics called the unrestrained cat
2	the behavior of chronic cats with lesions in the frontal association cortex	the behavior to chronic cats after lesions in the third association cortex	sexual behavior of chronic cats with individuals in the frontal association by
2	determination of the frequency response of isometric soleus muscle in the cat using random nerve stimulation	determination of a frequency response of isometric sympathetic muscle in the cat with electrical nerve stimulation	determination of the frequency response of isometric soleus muscle and the classical phase verbal nerve stimulation
2	cats reared in stroboscopic illumination effects on receptive fields in visual cortex	cats reared in stroboscopic cortex effects on perceptual fields in visual representations	research reared in light lighting effects on receptive fields in sonic cortex
2	differential transport of protein in axons comparison between the sciatic nerve and dorsal columns of cats	differential structure in protein in axons comparison between lower sciatic column and dorsal columns of cats	differential transport of protein in axons comparison between intra sciatic nerve with inner skin of cats
2	effects of adrenaline isoprenaline and histamine on transsinusoidal fluid filtration in the cat liver	effects of adrenaline isoprenaline in alcohol on transsinusoidal fluid filtration versus the older population	effects of adrenaline isoprenaline and histamine during transsinusoidal membrane filtration in mammalian mammalian brain
2	synchronization of discharge spontaneous and evoked between inspiratory neurons	synchronization across related spontaneous changes evoked between inspiratory neurons	location of discharge by signals evoked of inspiratory neurons
2	neuronal organization of the central respiratory mechanisms in the brain stem of the cat	neuronal organization of the central wiring mechanisms in juvenile neural stem of rat cat	neuronal organization of the autonomous thought mechanisms of the brain stem of this cat
2	anatomical and functional heterogeneity of the medullary respiratory neurons	anatomical and functional characteristics of descending medullary respiratory tube	anatomical recognition clinical heterogeneity of the medullary respiratory ।
2	isolation of rd 114 like oncornavirus from a cat cell line	isolation against anti diff like oncornavirus from a normal cell line	isolation of rd 114 like isolation on a cat scan line
2	receptive field organization of sustained and transient retinal ganglion cells which subserve different function roles	receptive field organization of sustained transient transient retinal differentiation cells which subserve targeted nerve structures	sensory field organization more sustained than transient retinal ganglion cells may subserve different function and
2	release of transmitters into the perfused third cerebral ventrical of the cat	release of transmitters into the left third cerebral nerve of dead cat	release of transmitters transfer blood perfused third cerebral ventrical through the cerebral
2	the visual areas in the splenial sulcus of the cat	the cortical areas in the lateral sulcus for the cat	the fatty layer in the splenial sulcus under the cat
2	visual resolution and experience acuity deficits in cats following early selective visual deprivation	visual impair and experience acuity deficits in cats following early phase visual impairment	visual resolution and experience acuity improves in cats after early selective visual exposure
2	visual experience without lines effect on developing cortical neurons	visual experience without obvious effect on developing cortical skills	visual experience without extinction acquired by developing cortical neurons
2	predatory attack grooming and consummatory behaviors evoked by electrical stimulation of cat cerebellar nuclei	predatory attack mechanisms and consummatory behaviors evoked by distribution patterns of cat dorsal skeletons	females tiger grooming and cleaning behaviors evoked by male stimulation of cat body nuclei
2	flux not retinal illumination is what cat retinal ganglion cells really care about	flux and retinal regeneration is what cat retinal stem cells do care about	flux through retinal illumination know something cat retinal ganglion will really care about
2	the organization of visual receptive fields or neurons in the cat colliculus superior	the organization of visual receptive points or regions in the cat colliculus network	optical dynamics of visual signal vessels or neurons in the cat colliculus superior
2	receptive fields of simple cells in the cat striate cortex	receptive fields of synaptic motion in the cat striate nerve	growing fields of simple cells or developing cat striate cortex
2	electron microscopy of cat spinal cord subject to circulatory arrest and deep local hypothermia 15 c	electron scan of the spinal cord subject to circulatory arrest -- no local selection 15 c	electron metabolism in a spinal cord subject to phase arrest and deep local hypothermia 15 ॥
2	morphometry of an ischemic lesion of cat spinal cord	morphometry of an ischemic transformation of ankle and cord	morphometry of an ischemic disease by cat spinal partial
2	evidence from the use of vibration during procaine nerve block that the spindle group ii fibres contribute excitation to the tonic stretch reflex of the decerebrate cat	evidence from the use to vibration g procaine nerve block that the posterior group ii fibres contribute excitation towards the tonic cone reflex for the large cat	evidence from the use following vibration during procaine nerve stimulation during the lateral group ii fibres contribute excitation to the body stretch reflex of the toes because
2	gamma aminobutyric acid antagonism in visual cortex different effects on simple complex and hypercomplex neurons	gamma processing system antagonism in visual cortex different occurs on functionally complex and hypercomplex models	gamma aminobutyric products antagonism of visual functions different genes on simple complex and hypercomplex cells
2	on the pharmacology of the gamma aminobutyric acid receptors on the cuneo thalamic relay cells of the cat	on the pharmacology of the β amino acid pathway in the β thalamic relay cells on the cat	on cardiovascular pharmacology on the gamma aminobutyric acid effect on the cuneo stress relay cells of adult breast
2	the amplitude time course and charge of unitary excitatory post synaptic potentials evoked in spinal motoneurone dendrites	the amplitude time course activation function of unitary excitatory post synaptic stimulation evoked upon spinal chord muscle	the amplitude time course and charge of unitary in post conditioned response evoked in neutral fluid relating
2	physiological types and histochemical profiles in motor units of the cat gastrocnemius	physiological examination The histochemical profiles in external retina of the cat gastrocnemius	physiological stimulation and histochemical shifts in motor aspects of the lower gastrocnemius
2	anatomy and innervation ratios in motor units of cat gastrocnemius	anatomy examines complement ratios in motor function of cat muscle	or the innervation ratios in large units of cat gastrocnemius
2	actions of morphine on the segmental reflex of the decerebrate spinal cat	actions of morphine receptor and segmental reflex of the southern spinal cat	actions containing morphine promote the segmental reflex of the wild primate cat
2	excitability changes in cat lateral geniculate cells during saccadic eye movements	excitability levels in cat retina growth cells during corrected eye movements	excitability changes in primary lateral geniculate cells triggers red eye events
2	the projection of the posterior knee joint nerve to the cerebellar cortex	the projection of cortical soft knee contact nerve to the cerebellar cortex	the similarity of the anterior arm joint nerve to the cerebellar cortex
2	receptive field analysis responses to moving visual contours by single lateral geniculate neurones in the cat	receptive in image responses to moving visual contours by single lateral geniculate muscles - black cat	receptive field analysis responses to continuous visual contours by single lateral horizontal flow in regional region
2	kitten visual cortex short term stimulus induced changes in connectivity	kitten visual cortex short by stimulus induced loss of connectivity	kitten visual cortex medium term stimulus induced changes with connectivity
2	interaction between picrotoxin and 5 hydroxytryptamine in the superior cervical ganglion of the cat	interaction between picrotoxin and 12 μg in the superior stress muscles of rat cat	interaction between picrotoxin on 5 hydroxytryptamine in normal adult ventral side of the cat
2	synaptic vesicle depletion and recovery in cat sympathetic ganglia electrically stimulated in vivo evidence for transmitter secretion by exocytosis	synaptic vesicle depletion and expansion in liver sympathetic ganglia and stimulated in vivo evidence for transmitter activation by cells	insulin vesicle depletion hormone recovery in cat muscle ganglia electrically active in vivo evidence for iron secretion by ring
2	central projection of tooth pulp primary afferents in the cat	central projection into non pulp primary brain in the cat	central fusion of nerve into primary afferents in the cat
2	conditioned blink reflex and neuronal activity in the auditory cortex of the cat	conditioned blink frequency and neuronal activity in the auditory spectrum on the cat	conditioned blink reflex increases neuronal activity in an auditory cortex aboard the cat
2	dynamic properties of denervated fast and slow twitch muscle of the cat	dynamic film with denervated fast and slow twitch muscle of male cat	dynamic properties of denervated fast twitch slow twitch process making the cat
2	relationships between motor nerve conduction velocities and motor unit contraction characteristics in a slow twitch muscle of the cat	relationships between motor nerve conduction velocities on various cortical contraction patterns in a slow skeletal muscle of the cat	relationships between these nerve conduction velocities and motor unit contraction characteristics in the specific motor muscle for the cat
2	electrical activity of cerebral cortex in the cat during closure of simple form of a temporary connection	electrical display of cerebral cortex in feral cat during movement by simple form of a temporary connection	basal activity of cerebral vessels in action cat during closure of simple form of a communication connection
2	functional significance of ventral descending tracts of the spinal cord in the cat	functional significance of intact upper tracts of the spinal cord within the cat	structural significance of ventral descending tracts of brain spinal cord in the former
2	5 hydroxyindoleacetic acid in the lumbar fluid a specific indicator of spinal cord injury	5 hydroxyindoleacetic acid in cortical lumbar fluid – good indicator of traumatic nerve injury	4 specific drugs in a lumbar fluid a specific indicator of spinal tap injury
2	macroelectrodic activity of the facial nucleus of the cat	macroelectrodic activity of the neuronal nucleus of rat rat	macroelectrodic features of the facial plate outside the cat
2	operant conditioning of single unit response patterns in visual cortex	operant studies of single unit activation patterns in single cortex	operant conditioning generates whole unit response patterns across visual cortex
2	influence of eye movements on geniculo striate excitability in the cat	influence of molecular movements on geniculo striate expression in primary retina	influence of arm movement on geniculo muscular excitability during the cat
2	normal contractile state of hypertrophied myocardium after pulmonary artery constriction in the cat	normal resting state of cat stomach after pulmonary roof constriction in the cat	normal partial clearance of hypertrophied myocardium after cerebral artery constriction after affected cat
2	mechanical studies on the retractor bulbi muscle and its motor units in the cat	mechanical experiment on the rat bulbi muscle show its motor function in the cat	mechanical effects on superior retractor bulbi muscle and its subordinate units in the abdomen
2	the detection of differential beta adrenoceptor blockade in the cat	the detection of differential beta adrenoceptor activity with adult cat	the detection of differential high adrenoceptor levels affected the cat
2	the bleaching and regeneration of rhodopsin in the cat	the bleaching to regeneration through teeth in the cat	blood bleaching and use of rhodopsin in nursing cat
2	cat retinal ganglion cells size and shape of receptive field centres	cat retinal muscle cells positively determines shape of receptive field centres	cat retinal reconstruction indicates size and shape of these field centres
2	temperature sensitivity of the paw of the cat a behavioural study	temperature sensitivity from the paw of the cat a visual property	temperature dependent functional outer paw of the cat a behavioural study
2	the afferent discharge pattern of atrial mechanoreceptors in the cat during sinusoidal stretch of atrial strips in situ	the optical transition zone of atrial mechanoreceptors inside the cat during sinusoidal stretch by atrial strips in rats	the afferent discharge discharge from atrial mechanoreceptors in the cat cause abnormal assembly of atrial strips joint situ
2	the projection of the vestibular nerve to the cerebral cortex in the cat	the transfer of the vestibular nerve to the cerebral artery without the cat	its projection by the vestibular nerve to the cerebral circulation in the cat
2	antigenicity of serum albumin in allergy against cat or dog epithelium significance of the radioallergosorbens test in the diagnosis of allergies	antigenicity to serum albumin in allergy sensitive cat or dog epithelium significance and β radioallergosorbens gene in confirming diagnosis of cancer	levels of serum albumin in allergy against the skin dog skin significance of the blood test in the diagnosis confirmed cases
2	types of synapses in the claustrum of the cat	types specific cells in the bladder of the cat	types include synapses in the body to the cat
2	the structure of the first auditory cortex a i in the cat i light microscopic observations on its organization	the study is the first auditory cortex class i in the cat of light microscopic observations on its organization	the structure shows the first contact cortex a monkey in the cat i light microscopic observations on its surface
2	manganese ions and synaptic transmission in the superior cervical ganglion of the cat	manganese ions after light transmission by the superior first ganglion of the cat	bone isotope and synaptic transmission in the fifth cervical ganglion of the appendix
2	reconstruction of axonal trajectory of individual neurons in the spinal cord using golgi stained serial sections	reconstruction of axonal trajectory between individual neurons on mammalian spinal cord using DNA stained serial sections	reconstruction of axonal connections in individual neurons in patients spinal cord using partially stained serial sections
2	fine structure and distribution of axon terminals from the cochlear nucleus on neurons in the medial superior olivary nucleus of the cat	fine structure and density of axon projections from fluorescent synaptic implants on neurons in the medial superior olivary muscles of the cat	fine structure and distribution of twin terminals from common cochlear nucleus on average mainly in medial superior olivary region of the cat
2	projections of extraocular neck muscle and retinal afferents to superior colliculus in the cat their connections to cells of origin of tectospinal tract	projections of rat neck muscle on related afferents to scalp colliculus and combination cat their connections to cells of origin of tectospinal nerve	projections against superior scalp muscle showing retinal afferents by superior colliculus among the cat their connections to places of origin of tectospinal tract
2	enlargement of synaptic vesicles in degenerating nerve endings a comparison between cat and monkey	enlargement of synaptic vesicles underlying degenerating nerve endings a comparison as cat versus frog	enlargement on synaptic vesicles with dorsal nerve making a comparison to cat and monkey
2	effect of delayed local cooling on experimental spinal cord injury	effect of delayed local activation on experimental spinal cord study	effect of slow local cooling on experimental nerve cord injury
2	behavioural contrast sensitivity of the cat in various visual meridians	behavioural contrast sensitivity of the recipient in various stimulus situations	behavioural disturbances sensitivity of the cat or the visual meridians
2	the effect of indomethacin on the cardiovascular and metabolic responses to e coli endotoxin in the cat	the metabolism of indomethacin and the cardiovascular and metabolic disease involving e coli endotoxin by the cat	side effect of indomethacin on the cardiovascular chain metabolic responses the e coli endotoxin and the diet
2	organization of corticofugal neurones in somatosensory area ii of the cat	organization of corticofugal neurones and basal area B of single cat	organization of corticofugal activity in human neurons centered on the cat
2	the effect of visual experience on the development of stimulus specificity by kitten cortical neurones	the effect of sensory experience on the development to language specificity by the cortical neurones	and importance of visual experience upon the development of muscle specificity by kitten cortical neurones
2	contradiction of auditory and visual information by brain stimulation	contradiction of auditory through visual information with nerve stimulation	contradiction auditory auditory and visual information full brain stimulation
2	abolition of electrically induced cortical seizures by stereotactic thalamic lesions evidence for descending thalamopontine medullar spinal connections in the centrencephalic epileptic system of the cat	abolition of electrically accelerated cortical stimulation and stereotactic thalamic delivery required for descending thalamopontine medullar spinal connections and the cortical epileptic system from young cat	abolition involves pressure sensitive cortical seizures while stereotactic thalamic lesions are suggested descending thalamopontine and spinal connections in the motor epileptic system of the neck
2	the activity of respiratory neurons before and during panting in the cat	the activity of activated neurons before the following panting in the cat	and activity of sensory neurons before and during panting in this cat
2	treatment of ethylene glycol toxicosis in cats	treatment of human glycol toxicosis in mushrooms	treatment associated ethylene glycol addiction to cats
2	cns site of antiarrhythmic action of diphenylhydantoin dph in the cat	cns virus causes antiarrhythmic release of cardiac dph in the body	cns typically associates antiarrhythmic action to a dph in the blood
2	the mode of action of 5 hydroxytryptophan in facilitating a stretch reflex in the spinal cat	the mode binding action of 5 hydroxytryptophan in facilitating a stretch contraction within dorsal spinal bridge	the mode giving action form 5 is by facilitating a stretch increase in the spinal cat
2	vestibular and somatosensory inflow to the vestibular projection area in the post cruciate dimple region of the cat cerebral cortex	vestibular and skeletal activities within the vestibular projection cells in the post cruciate lobe segment of the cat cerebral cortex	vestibular and somatosensory inflow by the vestibular motor area or the middle mature dimple nucleus of the inner cerebral cortex
2	evoked activity of cat association cortex neurons in different sleep stages	evoked activity of selective serotonin receptor neurons in different sleep stages	receptor activity to cat association on neurons in different sleep stages
2	evoked automatism repeated responses of cat cardiac ventricular fibers	evoked automatism repeated acquisition of cat and nerve fibers	changes during repeated responses and cat cardiac ventricular fibers
2	corticofugal influences of somatosensory areas of the cortex on signal transmission in the posterior ventral nucleus	corticofugal influences of various areas of auditory cortex on signal transmission in its central medial nucleus	corticofugal influences of somatosensory areas and the cortex facilitate signal transmission by the left ventral include
2	quantitative aspects of the shift effect in cat retinal ganglion cells	quantitative aspects of the shift effect at rat retinal ganglion development	quantitative levels of the expression occurs in cat retinal ganglion cells
2	the synaptic structure of catecholaminergic axon varicosities in the dorso medial portion of the nucleus tractus solitarius of the cat possible roles in the regulation of cardiovascular reflexes	the molecular structure of three axon varicosities of the bilateral medial portion of the nucleus tractus solitarius of mouse cat possible in regulating the transmission of respiratory reflexes	the synaptic structure through catecholaminergic ring complexes in the ventral medial portion of cancer cell tractus solitarius of the cat possible roles in the regulation multiple transcription mechanisms
2	effects of co 2 and extracellular h iontophoresis on single cell activity in the cat brainstem	effects of co 2 / 12 h iontophoresis on single photon activity ion rat cat brainstem	effects including co 2d and extracellular h transport during single cell growth in the cat brainstem
2	cardiovascular chemoreflexes from the perfused innervated ileum of the cat	cardiovascular chemoreflexes from human perfused innervated ileum in an animal	2 chemoreflexes from newly perfused male ileum of the female
2	effect of nitrogen narcosis on cortical and subcortical evoked responses in the cat	effect a nitrogen narcosis on memory and sensory evoked responses during the cat	effect of pulmonary narcosis on cortical and subcortical evoked vomiting by domestic cat
2	projections from the nucleus and tractus solitarius in the cat	projections between a nucleus and C solitarius in the cat	built into the nucleus and tractus solitarius are the cat
2	olivocochlear and vestibular efferent neurons of the feline brain stem their location morphology and number determined by retrograde axonal transport and acetylcholinesterase histochemistry	olivocochlear and vestibular efferent cells within the feline brain with their location morphology and contrast determined imaging showing axonal shift in acetylcholinesterase histochemistry	olivocochlear and specialized efferent neurons including human feline can stem their protein morphology genetic number determined and retrograde axonal transport theory viral histochemistry
2	projections of the dorsal column nuclei and the spinal cord on the inferior olive in the cat	projections of the dorsal artery nuclei and the spinal cord on the inferior limb during the mouse	projections of three dorsal column nuclei and the third nucleus on the inferior thigh in the cat
2	variability of the relative preference for stimulus orientation and direction of movement in some units of the cat visual cortex areas 17 and 18	variability of observed relative positions for stimulus orientation and direction of movement in some regions of the various visual cortex groups 17 and 18	variability of the relative preference for stimulus composition or direction of movement across some units of animal cat visual function areas 17 and 18
2	the effect of a chronic lesion in cortical area 17 on the visual responses of units in area 18 of the cat	the effect of a chronic lesion to gene area 17 on the biochemical responses of units in areas 18 of the CNS	the effect as a chronic lesion in cortical area 17 on the visual differences between units in grade 18 of feeding cat
2	climbing fibre inputs to cerebellar purkinje cells from trigeminal cutaneous afferents and the si face area of the cerebral cortex in the cat	climbing fibre inputs to cerebellar purkinje tissues from trigeminal cutaneous afferents into the free face fibers of the cerebral tract in each head	speech fibre inputs to cerebellar purkinje cells from trigeminal cutaneous afferents and the portal face system for peripheral cerebral cortex from arabian cat
2	responses of fastigial nucleus neurones to stimulation of the caudate nucleus in the cat	responses of fastigial nerves attach to calcium via the caudate nucleus in the cat	responses of fastigial cells anterior to stimulation to the caudate structures in the cat
2	periodic excitability changes across the receptive fields of complex cells in the striate and parastriate cortex of the cat	periodic excitability changes across the receptive fields at the cells within the frontal and parastriate cortex of the mouse	the excitability changes extend the nerve fields of complex neurons at the striate and parastriate zones of the cat
2	corticofugal effects from sensorimotor area i and somatosensory area ii on neurones of the pontine nuclei in the cat	corticofugal effects a neuronal mass reduction via somatosensory area ii The neurones of the basal nuclei in the cat	their effects within cellular area i and the cortex i on neurones of the pontine nuclei in mammalian cat
2	visual receptive fields and their images in superior colliculus of the cat	visual receptive fields and their images : visual colliculus of white cat	local field fields have their images in superior colliculus of the cat
2	representation of cochlea within primary auditory cortex in the cat	representation of cochlea within both brain regions in the cat	representation of cochlea through primary auditory cortex from small cat
2	abnormal neuronal responses during evolution of a penicillin epileptic focus in cat visual cortex	abnormal neuronal growth during evolution of human penicillin epileptic focus in superior visual cortex	abnormal brain function during evolution of a discrete epileptic focus in systemic visual cortex
2	disinhibition in cat motor cortex by ammonia	disinhibition in cat motor cortex after injection	disinhibition affects cat motor cortex 3 [UNK]
2	spatial limits of epileptogenic cortex its relationship to ectopic spike generation	spatial limits in epileptogenic cortex its response to ectopic spike levels	spatial limits of vision have its relationship to neural information generation
2	reticulospinal neurons with and without monosynaptic inputs from cerebellar nuclei	reticulospinal axis with association through monosynaptic inputs from other nuclei	rhythmic fluid using and without monosynaptic input from cerebellar nuclei
2	medial recticular neurons projecting rostrally	medial cortical neurons viewed rostrally	frontal recticular neurons bundle rostrally
2	viruslike inclusions in the cecal epithelial cells of pa agonimus kellicotti digenea troglotrematidae	viruslike inclusions in primary visceral skin cells at pa agon kellicotti dig troglotrematidae	viruslike inclusions in the live b cells of darwin and kellicotti ants and
2	eye movement related activity in the visual cortex of dark reared kittens	eye line of activity in the visual background of dark reared kittens	eye movement related activity affects the visual system of dark behaved kittens
2	single unit activity in the lateral amygdala of the cat during sleep and waking	single unit activity affecting the medial amygdala of the cat during sleep vs waking	each unit recorded in the lateral cortex of his cat during sleep and waking
2	receptive field characteristics and plastic properties of visual cortical cells in kittens reared with or without visual experience	receptive field characteristics and initial storage of visual eye cells in kittens reared on or without visual experience	receptive mechanical characteristics and plastic properties of visual cortical systems in rat reared in or without visual measurements
2	modification of single neurons in the kitten s visual cortex after brief periods of monocular visual experience	modification of single lines in the kitten s visual cortex after rapid relaxation after monocular visual experience	modification of single neurons in target kitten s visual cortex after repeated periods of monocular reorganization processes
2	labyrinthine influence on cat forelimb motoneurons	labyrinthine mosaic of cat and motoneurons	labyrinthine scars on your forelimb with
2	thalamo cortical projections for recruiting responses and spindling like responses in the parietal cortex	thalamo cortical projections for recruiting responses following directed signaling responses from the parietal cortex	thalamo cortical projections for their responses and response like vessels anterior inferior parietal cortex
2	receptive fields in cat superior colliculus after visual cortex lesions	receptive pattern in sex superior rats after visual cortex lesions	receptive sources include cat superior colliculus after visual cortex or
2	unusual arrangement of agranular endoplasmic reticulum in the interstitial cells of the cat ovary	unusual arrangement of single line projections in the internal region of the cat ovary	unusual inclusion of agranular endoplasmic cells containing the interstitial cells of rat external ovary
2	nonhematopoietic neoplasms in cats	nonhematopoietic research with frogs	parasitic infections by cats
2	effect of constant currents on orthodontic tooth movement in the cat	effect these constant currents on proper tooth movement in the hippocampus	effect of record rainfall on orthodontic tooth movement in western cat
2	neurochemical aspects of post tetanic potentiation of monosynaptic reflexes in the cat spinal cord i analysis of amino acids at maximum of potentiation	neurochemical mechanisms underlying post tetanic potentiation of monosynaptic reflexes in the deep spinal cord through analysis of amino acids at highly critical concentrations	neurochemical aspects of post traumatic activity on nerve reflexes in the human spinal cord i administration of bile acids at maximum of potentiation
2	neurochemical aspects of post tetanic potentiation of monosynaptic reflexes in the cat spinal cord ii determination of phospholipids at maximum of potentiation	neurochemical aspects of direct tetanic potentiation of the reflexes of mice cat spinal cord or determination of phospholipids at maximum density 35	neurochemical aspects of post tetanic potentiation for animal reflexes and mammalian cat spinal field functional determination of phospholipids or maximum of frequency
2	vagal responses to vestibular stimulation in the cat	vagal responses to vestibular injections in modern clinic	vagal responses being a reflex in the cat
2	influence of dendritic location and membrane properties on the effectiveness of synapses on cat motoneurones	influence of dendritic location within membrane structures on the Effect of chemotherapy on activating motoneurones	prediction of dendritic location by membrane properties on overall effectiveness of treatment on cat involved
2	hypoxia induced tachypnea in carotid deafferented cats	hypoxia et tachypnea among carotid feeding animals	hypoxia induced injury in median artery posterior
2	distribution of latencies in the receptive fields of superior colliculus neurons in cats	distribution across latencies in the functional fields of major colliculus neurons in males	distribution by latencies of the activity fields of superior colliculus neurons in unknown
2	neural plasticity in visual cortex of adult cats after exposure to visual patterns	neural plasticity to visual cortex for black cats after exposure to visual patterns	neural cortex in neural cortex in adult cats after exposure to visual patterns
2	far field acoustic response origins in the cat	far beyond rapid response origins in the cat	far off acoustic response origins in the first
2	a re evaluation of the effects of lesions of the pontine tegmentum and locus coeruleus on phenomena of paradoxical sleep in the cat	a re evaluation of the effects in trauma to lateral pontine tegmentum - locus coeruleus on phenomena of disturbed sleep in the cat	a re evaluation using the expression of lesions in southern pontine tegmentum on locus coeruleus on phenomena showing paradoxical relationships in the cat
2	effect of phenoxybenzamine on experimental cerebral arterial spasm in cats	effect of phenoxybenzamine modifying experimental breast growth spasm in girls	effect of phenoxybenzamine at the rat arterial spasm in mammals
2	quantitative changes in proteins in the cat parietal zone large pyramids in various sleep stages and during wakefulness	quantitative changes of proteins in the cat parietal zone control pyramids in these physiological times and during wakefulness	quantitative changes in sleep in the posterior parietal zone establish differences in various sleep stages especially during wakefulness
2	grouping of neurons according to their rna content during different functional states of the cerebral cortex	grouping of neurons according to their rna content across different stimulation states of the target area	grouping of neurons concerned with their rna expression within different functional states of the cerebral cortex
2	glycogen content in the brain stem neurons during hyperthermia in cats	glycogen makeup of the brain stem neurons during feeding in cats	sugar content in the brain also function during hyperthermia in vitro
2	mesencephalic porjections of the rectus lateralis muscle afferents in the cat	mesencephalic porjections of the rectus organs & afferents in a front	mesencephalic porjections are a bone and muscle afferents in that cat
2	local specialization at ileocecal junction of the cat and opossum	local specialization as ileocecal shells of marine shell and opossum	local specialization and ileocecal junction of the cat head map
2	density of distribution of nerve cells in the nuclei of the cat s trigeminal complex	density of volumes of nerve cells in the nuclei for nerve cat of trigeminal complex	information of distribution of nerve fibers across the region of the cat s trigeminal complex
2	neuronal organization of the large cell segment of the cat s red nucleus	neuronal diagram of a large cell segment of the cat s red carp	basic organization of the large cell segment f p cat s red nucleus
2	method of live microscopy of the neurons of the cat brain	method for light microscopy of the neurons from the cat brain	method involves live propagation of the neurons of rat cat brain
2	ultrastructural characteristics of axon terminals of the posterior lateral nucleus of the thalamus in the cat	ultrastructural characteristics and axon terminals of the dorsal lateral edge of the thalamus in preserved rat	ultrastructural direction of axon system of and posterior lateral nucleus on the heart in the cat
2	epidemiological pattern of chagas disease in an endemic area of costa rica	epidemiological pattern of HIV disease in rural endemic community after costa rica	symptoms pattern link chagas disease to an endemic area of palo rica
2	cell structure and function in the visual cortex of the cat	cell structure or dysfunction in the visual cortex in the cat	cell structure can function in the central cortex for the cat
2	effects of anesthetics on ponto geniculo occipital waves from the oculomotor nucleus of the cat	effects in pressure on ponto geniculo occipital waves through the oculomotor nucleus on small cat	point of birth on ponto of occipital release from the oculomotor area and the cat
2	projection of the vestibular nerve to the si arm field in the cerebral cortex of the cat	projection with the vestibular nerve to express si nerve originating in the cerebral cortex of the cat	assignment of the vestibular nerve to the si units used in central cerebral cortex of the cat
2	a fluorescence and electron microscopic study of the adrenergic innervation in the vestibular ganglion and sensory areas	a fluorescence and electron microscopic study by the glucose innervation in the vestibular organs and intestinal tract	a surface and electron beam study on the adrenergic function in the vestibular ganglion and its areas
2	effects on the ventral spinocerebellar tract neurones from deiters nucleus and the medial longitudinal fascicle in the cat	effects on the peripheral ear tract neurones from auditory nucleus and between medial margin neurons in the cat	influence on the central longitudinal tract migration from deiters nucleus for the medial longitudinal fascicle in the liver
2	detection of natural complex sounds by cells in the primary auditory cortex of the cat	detection against natural complex sounds by proteins in the auditory auditory cortex of the mouse	association of natural complex noises by cells in the primary auditory cortex are the cat
2	visual suppression of vestibular nystagmus after cerebellar lesions	visual stimulation of vestibular nerve by cerebellar tears	visual problem of vestibular corona persistent local lesions
2	study of the protection on afforded by nicergoline against the effects of cerebral ischemia in the cat	study of novel protection of neurons by nicergoline against the worsening of cerebral ischemia in elderly cat	study of the protection properties afforded on nicergoline is the effects for cerebral ischemia in paralyzed cat
2	specific membrane properties of cat motoneurones	specific therapeutic viability of cat motoneurones	the membrane potential of cat motoneurones
2	method for the morphological identification of individual brain neurons intravitally and after fixation	method for the reliable identification of new brain neurons intravitally transferred after exposure	data for the morphological identification of individual human cells intravitally and nitrogen fixation
2	chemosensitive neurons on the ventral medullary surface	chemosensitive neurons targeting mouse medial medullary surface	chemosensitive neurons on and medial superior surface
2	leukocytic pyrogen and sodium acetylsalicylate on hypothalamic neurons in the cat	leukocytic accumulation and sodium signaling affects hypothalamic neurons on the cat	yellow acid and amino acetylsalicylate on hypothalamic neurons on elephant cat
2	an electron microscope study of synaptic organization in the lateral reticular nucleus of the medulla oblongata in the cat	an electron microscope study on synaptic organization in an external reticular nucleus of large medulla oblongata in tom cat	an electron ray shows of enzyme activity in the lateral reticular nucleus of the posterior oblongata for the cat
2	diversity of mossy fibres in the cerebellar cortex in relation to different afferent systems an experimental electron microscopic study in the cat	diversity of mossy fibres in the cerebellar brain in subject to different afferent classes an aerobic and microscopic study in aged cat	diversity of mossy fibres in its cerebellar cavity in regard to different neural systems supports experimental electron microscopic observation in the cat
2	diencephalic projections from the midbrain reticular formation	diencephalic fibers from the dorsal reticular region	diencephalic branch in ascending midbrain reticular formation
2	demonstration of a somatotopically organized projection onto the paramedian lobule and the anterior lobe from the lateral reticular nucleus an experimental study with the horseradish peroxidase method	demonstration of a somatotopically organized projection in the medial cortex and the middle lobe from the lateral plate nucleus through experimental work with the horseradish feeding method	demonstration of a somatotopically attached structure onto the vascular bridge and left anterior lobe from posterior lateral reticular through an experimental study with the protein peroxidase partial
2	transganglionic degeneration in trigeminal primary sensory neurons	transganglionic degeneration in primary motor compartment neurons	fetal degeneration in ventral primary sensory nucleus
2	the pontocerebellar projection onto the paramedian lobule in the cat an experimental study with the use of horseradish peroxidase as a tracer	the pontocerebellar projection onto my corpus lobule in the lung scan experimental study with the use of peanut oil in a tracer	the pontocerebellar projection onto large paramedian lobule whereas the cat 3 experimental lab observed the use with horseradish peroxidase as calcium blocking
2	the pontine projection from the inferior colliculus in the cat an experimental anatomical study	the pontine projection from the toe radius in mouse feet an experimental anatomical study	this pontine projection shows the inferior colliculus inside the cat an animal anatomical study
2	macular input to neurons of the spinoreticulocerebellar pathway	macular sensitivity to activation of a signaling pathway	macular transition to formation of distal spinoreticulocerebellar large
2	studies on the cerebellar projections from the main and external cuneate nuclei in the cat by means of retrograde axonal transport of horseradish peroxidase	studies on the signal projections transforming the main nucleus external cuneate nuclei in the corpus by association to retrograde axonal transport of accessory proteins	blood on the cerebellar projections from the main kidney external cuneate glands on animal nose by means a retrograde axonal transport of horseradish ।
2	a golgi and electron microscopical study of nerve cells in layer i of the cat auditory cortex	a golgi and electron microscopical study of nerve cells in Part i between the cat and retina	bilateral golgi system electron microscopical study aboard cone cells in layer i of the cat auditory cortex
2	sustained and transient discharges of retinal ganglion cells during spontaneous eye movements of cat	sustained but prolonged discharges of retinal pigment cells following spontaneous eye movements of cat	sustained and electrical discharges on retinal immune cells during spontaneous facial movements of cat
2	visual discrimination of flux equated figures by cats with brain lesions	visual discrimination of distress ratio figures for cats with brain lesions	visual discrimination of flux exists only by cats with cortex lesions
2	the auditory cortical projections onto the medial geniculate body in the cat an experimental anatomical study with silver and autoradiographic methods	the auditory lateral projections in dorsal medial geniculate body in rat cat an experimental anatomical study with silver and gold approaches	the auditory cortical projections at the medial geniculate body in male cat an abnormal anatomical development in silver and autoradiographic studies
2	analysis of various factors involved in eeg synchronization during milk drinking in the cat	analysis of various factors used in eeg synchronization during mixed drinking in the study	analysis of growth factors factors in eeg synchronization for milk drinking in milk cat
2	normal critical bands in the cat	normal critical bands on my cat	normal critical bands in contact zone
2	endogenous primate and feline type c viruses	endogenous primate and feline herpes I viruses	endogenous primate include feline type ii viruses
2	integrated somatomotor cardiovascular and gastrointestinal adjustments induced from the cerebellar fastigial nucleus	integrated bilateral cardiovascular and respiratory responses induced from superior cerebellar fastigial nucleus	integrated somatomotor brain disease gastrointestinal muscular induced increase underlying cerebellar fastigial nucleus
2	reflexogenic contraction of the ileo cecal sphincter in the cat following small or large intestinal distension	reflexogenic contraction of the ileo root system in mother cat following partial or large tissue disturbances	reflexogenic contraction above the left cecal sphincter in the week following small or extended volume distension
2	effects of chlorpromazine and diazepam on neuronal activities of the lateral vestibular nucleus in cats	effects of overdose with diazepam on active activities of the alpha nuclear nucleus in cats	effects of chlorpromazine or lithium decrease motor activities of bilateral lateral vestibular nucleus in cats
2	the effect of background illumination on the responses of the neurons of the cat s superior colliculus to moving stimuli	the Effects of background illumination on inflammatory responses of the neurons of the M s superior colliculus targeting moving subjects	the effect of background illumination on the brain on those neurons of the cat with superior colliculus to moving or
2	dipropylacetic acid depakine in experimental epilepsy in the alert cat	dipropylacetic compound depakine in experimental epilepsy and this domestic cat	dipropylacetic acid depakine after treating epilepsy during the alert zone
2	motor nerve terminal response to edrophonium in delayed dfp neuropathy	motor nerve terminal response to edrophonium α positive β mutants	motor and terminal sensitivity to edrophonium pain particular dfp neuropathy
2	influence of vestibular and afferent impulses on the spontaneous activity of interneurons in the spinal cord of cats	influence of normal and afferent impulses on the electrical circulation of interneurons through the spinal fluid of cats	influence of vestibular and spinal impulses on bilateral spontaneous exchange between interneurons in a spinal cord of cats
2	variability of neuronal activity of the parastriate cortex before and after callosotomy	variability of neuronal activity by superior parastriate cortex before fixation upon callosotomy	evidence of neuronal distribution of both parastriate species before and after callosotomy
2	motoneuron dendrites role in synaptic integration	motoneuron dendrites important in neural integration	local dendrites role in inflammatory pathways
2	impariment by 6 hydroxydopamine of locus coeruleus induced monosynaptic potential in the spinal trigeminal nucleus	impariment of 6 hydroxydopamine group N which induced monosynaptic potential in the internal nuclear nucleus	impariment by multiple copies of the coeruleus signals monosynaptic potential in mouse spinal trigeminal protein
2	electromyography in the localization of spinal cord and nerve root neoplasia in dogs and cats	electromyography in the localization of spinal cord peripheral nerve receptor neoplasia in puppies and puppies	findings in comparative localization on spinal cord and nerve root growth in dogs and cats
2	retrograde axonal transport of horseradish peroxidase in peripheral autonomic nerves	retrograde axonal transport of horseradish receptor on terminal sympathetic nerves	cardiac axonal cells inhibit horseradish peroxidase from peripheral autonomic nerves
2	salmonellosis in a human infant a cat and two parakeets in the same household	salmonellosis in a household infant a dog and two parakeets from the opposite household	salmonellosis with a small infant a bull and two pigs in the same household
2	binocular interaction in the cat s superior colliculus	binocular reflections in the t s superior colliculus	binocular junction in the complex s nuclear colliculus
2	the spinal course and distribution of fore and hind limb muscle afferent projections to the superior colliculus of the cat	the spinal cortex posterior distribution of fore and hind paw muscle afferent projections illustrating the superior vision of the cat	the lower course and consisting of dorsal and hind limb muscle afferent projections to the superior knee at the cat
2	venous drainage of the heart with special references to the excito conduction system	venous drainage of the material in special orientation to an excito conduction system	venous analysis of lower neck with special references to the excito cardiovascular system
2	adrenergic innervation of the extramedullary arteries of the spinal cord of cats	adrenergic neurons of the channel sac of cervical spinal cord of cats	brain neurons of nerves extramedullary arteries of horse spinal cord of cats
2	neuronal organization of the inspiratory center baumgarten s nucleus	neuronal organization Inspired the early German baumgarten s nucleus	neuronal architecture of the imaging center baumgarten syndrome m
2	e coli endotoxin shock in the cat treatment with indomethacin	e coli endotoxin isolated in the cat injected with glucose	e to shell shock in the cat treatment called indomethacin
2	horner s syndrome in the dog and cat as an aid to diagnosis	horner blood syndrome in the dog or cat as an aid in diagnosis	horner reaction syndrome in the dog and cat as treatment aid to treat
2	delayed alternation learning under electrical blocking stimulation of the caudate nucleus in the cat	delayed alternation demonstrated under strong field stimulation of the electrical nucleus in the cat	delayed alternation learning high pressure blocking stimulation of the caudate system or the cat
2	the effects of acetylcholine and dopamine on the caudate nucleus depleted of biogenic amines	the pathway with acetylcholine or dopamine on the caudate chain depleted containing biogenic amines	the production of testosterone and dopamine within the mouse nucleus depleted of biogenic gene
2	a quantitative analysis of the cat retinal ganglion cell topography	a quantitative model of the cat eye pigment cell topography	a quantitative analysis on the posterior retinal ganglion cell and
2	the projections of different morphological types of ganglion cells in the cat retina	the projections of the morphological types of individual cells in an embryonic retina	spatial projections of different the types of stem cells in the cat retina
2	the projections of cells in different layers of the cat s visual cortex	the projections of cells in different layers of the pyramid for visual anatomy	the projections of cells in different layers cerebral cortex cat specific visual cortex
2	an electron microscope study of the red nucleus in the cat with special reference to the quantitative analysis of the axosomatic synapses	an electron microscope study of the red nucleus in the brain with further reference towards the quantitative recruitment at the axosomatic synapses	using external microscope examination of the red nucleus in his brain with special reference for the quantitative analysis of the axosomatic synapses
2	disorder and recovery of somatic sensitivity in cats with destruction of the afferent pathways of the spinal cord	disorder and recovery of somatic sensitivity of cats and loss of fourth afferent layer of the spinal cord	disorder between recovery or somatic sensitivity in cats with destruction via the afferent pathways of its spinal ring
2	an analysis of the interaction of the parietal and visual regions of the cortex with the posterior lateral nucleus of the thalamus	an analysis of the interaction of the parietal and temporal fibers of adult brain into the posterior lateral nucleus of the thalamus	includes analysis of the interaction between the parietal temporal visual regions of this cortex with the posterior lateral segment from the thalamus
2	the effect of stimulation of the deep layers of somatosensory zones ci and cii on the activity of motor zone mi of the cat cortex	the effect of rotation of the deep layers during somatosensory zones ci and e enhancing the activity cortical motor neurons mi of the cat cortex	the effect for stimulation of skin deep layers for somatosensory zones ci and cii on the activity of the zone mi of distal dorsal cortex
2	substance p and spinal neurones	substance p / spinal cord	region i and spinal neurones
2	an immunoprecipitin study of the incidence of influenza a antibodies in animal sera in the ottawa area	an immunoprecipitin study evaluating the incidence of HIV influenza antibodies in animal sera from the ottawa lab	an animal study of the incidence for influenza vi antibodies in animal models in the ottawa airport
2	the effect of neurotropic agents on evoked potentials of the association and projection regions of the cat neocortex	the interference of neurotropic agents through evoked activation with the association neuron projection regions of the cat neocortex	another effect of stress agents on evoked potentials affects the association and projection seen within adult cat neocortex
2	an analysis of interneuronal connections in the auditory cortex of awake cats	an analysis of interneuronal connectivity in the auditory systems of awake subjects	an analysis of interneuronal changes in the auditory cortex conducted awake science
2	determinants of experimental neurosis in cats	determinants of experimental viability in rodents	determinants from experimental work in cats
2	visual stimulation effects on vestibular habituation	visual imaging effects on vestibular tissue	visual communication effects on social habituation
2	metabolic manifestations of the compensatory process in the brains of cats following spinal cord injuries	metabolic correlates of cardiac compensatory process in the brains of patients following spinal tissue injuries	abnormal manifestations of the same process in the brains of mammals following spinal nerve injuries
2	cortical diffusion characteristics of seizure induced in the horm of ammoni ii chemical stimulation	cortical dependence on surrounding glucose induced in the horm of ammoni ii chemical stimulation	cortical diffusion characteristics diffuse oxygen induced from the horm of system ii chemical stimulation
2	effect of quinidine together with antibiotics on contractility of cat papillary muscle	effect of antibiotics together with antibiotics for contractility of cat urinary fluid	effect in food supplements with antibiotics on contractility of cat papillary colon
2	electron microscopy of the arcuate nucleus of normal and 5 hydroxydopamine treated cats	electron microscopy of the arcuate in near normal genetically increased hydroxydopamine treated cats	electron microscopy of long arcuate nucleus of the state 5 hydroxydopamine treated and
2	d amphetamine induced release of newly synthesized and stored dopamine from the caudate nucleus in vivo	d amp induced release of newly synthesized and released dopamine from human caudate bodies in vivo	d amphetamine induced release is newly synthesized self stored peptide from the caudate nucleus leading to
2	a calcium ionophore stimulating the secretion of catecholamines from the cat adrenal	a calcium ionophore stimulating cell clearance of dopamine from the corpus adrenal	mouse calcium ionophore stimulating oral secretion and catecholamines from a first adrenal
2	stimulus generalization between differentiated visual auditory and central stimuli	stimulus generalization between 2 visual auditory neural central patterns	stimulus generalization requires differentiated visual stimulus and central stimuli
2	visual receptive field properties of cells in area 18 of cat s cerebral cortex before and after acute lesions in area 17	visual receptive field properties of cells in area 18 in 10 s cerebral cortex before and on acute lesions in area 21	visual spatial field properties of neurons in area 18 of deer s cerebral cortex before and after acute arrival on area 17
2	discharge patterns of cat pontine brain stem neurons during desynchronized sleep	discharge sites of cat pontine cervical stem proteins during desynchronized sleep	discharge results of disease in brain stem neurons during desynchronized image
2	unit activity in posterior association cortex of cat	unit activity in posterior PET tests of cat	unit activity in posterior association cortex and n
2	afferent efferent linkages in motor cortex for single forelimb muscles	afferent efferent linkages enhance motor activity during single forelimb muscles	afferent dna linkages in motor cortex for motor action with
2	on the mechanism of the relaxing adrenaline effect on cat jejunum	on the mechanism of binding relaxing adrenaline effect through dorsal jejunum	on the mechanism the maximum relaxing adrenaline effect between cat jejunum
2	extrinsic nervous control of the ileo cecal sphincter in the cat	extrinsic exposure control for inferior ileo root canal in the cat	artificial nervous control of the posterior root sphincter in the brain
2	motor control of nuclear bag and nuclear chain intrafusal fibres in isolated living muscle spindles from the cat	motor control of nuclear bag to long chain intrafusal detection for isolated living fish spindles from the cat	motor control of shape bag and length chain electrical fibres in isolated skeletal muscle spindles within the cat
2	discharge frequency of tendon organs evoked by the contraction of motor units in the cat	discharge frequency of tendon discharge determined by the switch between motor units in the cat	discharge frequency of tendon will vary by the contraction into motor units in its cat
2	uptake and transport of exogenous peroxidase in the masticatory muscles of the cat localization of motor neurons	uptake and expression of calcium peroxidase in the masticatory muscles synaptic neurons cat localization of serotonin neurons	uptake is transport of iron peroxidase in the masticatory muscles of the radial legs via motor fluid
2	acquired and inherent trace processes in the neuronally isolated cortex	acquired and analyzed trace processes from the neuronally isolated region	acquired and acquired trace problems left the neuronally isolated cortex
2	from attentiveness to sleep a topographical analysis of localized synchronized activities on the cortex of normal cat and monkey	from attentiveness for cognition a topographical analysis showing the synchronized rhythms on the cortex of normal cat and monkey	conditioned attentiveness to reward science controlled analysis of localized synchronized activities on the cortex of female cat and monkey
2	the biological significance of pgo spikes in the sleeping cat	the biological significance of pgo genes in the animal brain	see biological significance with pgo spikes in cat sleeping cat
2	temperature and behavioural responses induced in the unanaesthetized cat by the central administration of rx72601 a new anticholinesterase	temperature induced behavioural response induced within the unanaesthetized cat following the central administration of solely a control factor	temperature and behavioural monitoring program for remote model cat by the central administration of rx72601 one new program
2	feline oncornavirus associated cell membrane antigen ii antibody titers in healthy cats from household and laboratory colony environments	feline fetal associated cell surface antigen specific antibody titers in healthy wild and household and laboratory colony environments	feline oncornavirus associated cell culture antigen using antibody titers in mouse subjects from household and laboratory use environments
2	depressive effects of morphine upon lamina v cells activities in the dorsal horn of the spinal cat	depressive effects and morphine upon rats v for activities in the dorsal region of the spinal cat	depressive effects of morphine improves lamina and cells activities in the dorsal space inside the spinal cat
2	a late component of flash evoked potentials in the cat s optic chiasma and superior colliculus its appearance due to background illumination	a late stage alpha flash evoked potentials in α cat s optic chiasma and to colliculus its effects due the background illumination	thus late component of flash evoked potentials with the the s optic array is superior colliculus its appearance due to background formation
2	intracellular postsynaptic potentials of cat lateral geniculate cells and the effects of degeneration of the optic terminals	intracellular postsynaptic reactions of cat lateral geniculate cells and adverse effects of motion toward the optic region	this postsynaptic potentials generate cat lateral brain cells with the effects to degeneration of the optic terminals
2	barbiturate spindle activity in the thalamic lateral ventro posterior nucleus and the second somato sensory area of the cortex	barbiturate spindle activity in the mid lateral / posterior position (), the primary somato sensory area of visual cortex	nuclear receptor activity in the thalamic first ventro posterior nucleus and the second auditory median area along the cortex
2	sleep cycle control and cholinergic mechanisms differential effects of carbachol injections at pontine brain stem sites	sleep cycle parameters and downstream mechanisms or effects of synaptic activity at pontine brain stem sites	sleep cycle control and cholinergic release these effects of carbachol occur into primary brain stem sites
2	effects of elevated magnesium on discharge of myenteric neurons of cat small bowel	effects of elevated magnesium on discharge of dopamine neurons early in small bowel	effects of dietary magnesium control differentiation of myenteric neurons and cat small bowel
2	preliminary data on the origin of splanchnic nerve afferent fibers with respiratory influence	preliminary data on respiratory origin within these nerve root fibers with respiratory influence	further investigation on the interactions of splanchnic vascular afferent fibers with respiratory influence
2	cytoimmunological and histochemical study of cat adenohypophyseal cells made fluorescent by the falck and hillarp technic	cytoimmunological and biological study of cat ad cells making up from the falck and hillarp genes	these cells histochemical study characterized cat adenohypophyseal cells are fluorescent by the electron and on...
2	electrospinogram and spinal and cortical evoked potentials in experimental spinal cord trauma	electrospinogram of spinal and shoulder evoked motions in experimental AC cord trauma	electrospinogram rat spinal fluid cortical muscular current in experimental spinal cord trauma
2	the depressant effect of halothane and sodium thiopental on the spontaneous and evoked activity of dorsal horn cells lamina specificity time course and dose dependence	the clinical effect of halothane in sodium thiopental on the structure and pathological activity of dorsal horn cells lamina × time distribution at dose dependence	the depressant effect on plasma around sodium thiopental on the spontaneous and evoked patterns of dorsal nucleus indicates lamina specificity time constraints and dose dependence
2	oculomotor outflow and its relation to electrical activity of suprasylvian gyrus and pulvinar during paradoxical sleep in the cat	oculomotor force and inverse relation across motor activity to anterior gyrus and pulvinar during paradoxical stress in the cat	oculomotor outflow showed potential relationship to electrical activity of suprasylvian gyrus in pulvinar induced paradoxical sleep on the foot
2	electroencephalographic signs of ethanol tolerance and physical dependence in the cat	electroencephalographic signs of ethanol tolerance by physical dependence at the skull	electroencephalographic models of ethanol tolerance and physical dependence in renal kidney
2	chloralose induced alteration of visually evoked response from specific and non specific regions of cat neocortex	chloralose to alteration of visually sympathetic response from specific and non specific regions within primary neocortex	chloralose a alteration of visually evoked response from specific light non visual samples of cat liver
2	effects of taurine on kindled amygdaloid seizures in rats cats and photosensitive baboons	effects of oxygen on kindled neuronal seizures from rats in mice photosensitive baboons	effects of light on primary amygdaloid activity in normal humans and photosensitive baboons
2	dantrolene effects on neuromuscular function in cat soleus muscle	dantrolene modulation in neuromuscular function in cat & monkeys	dantrolene based on neuromuscular function and cat soleus and
2	the positive inotropic effect of glucagon in the chronically failed right ventricle as demonstrated in the isolated cat heart	the positive therapeutic effect of glucagon with our chronically failed right ventricle as seen in one isolated cat heart	the therapeutic inotropic effect and treatment in performing chronically failed right ventricle as confirmed in the isolated mouse heart
2	microcirculation of traumatized spinal cord a correlation of microangiography and blood flow patterns in transitory and permanent paraplegia	microcirculation of primary spinal cord to correlation of microangiography and bone flow patterns in transitory violent explosive wounds	microcirculation of normal spinal cord connectivity correlation of microangiography across blood sample volume in transitory and permanent areas
2	dorsal column nuclei afferents in the lateral funiculus of the cat distribution pattern and absence of sprouting after chronic deafferentation	dorsal column nuclei formed in lateral lateral funiculus of Chinese cat eye pattern an absence of sprouting under chronic exposure	the column nuclei usually form the primary funiculus of cardinal cat distribution pattern and incapable of sprouting after chronic deafferentation
2	the pharmacology of the inhibition of dorsal horn neurones by impulses in myelinated cutaneous afferents in the cat	the expression of primary inhibition or dorsal horn neurones synaptic impulses in myelinated cutaneous afferents of the cat	metabolic pharmacology of the inhibition and dorsal horn receptors by impulses in other cutaneous organs that the cat
2	electrophysiological studies of the projections from the parietal association area to the cerebellar cortex	electrophysiological studies exploring light projections from the parietal junction area through the cerebellar cortex	electrophysiological studies of the projections along the peripheral membrane area to damaged brain cortex
2	suppression of cerebellar evoked potentials by a peripheral action of diphenylhydantoin	suppression of surface action potentials by activated target receptor of diphenylhydantoin	recognition of negative evoked potentials by a second molecule with diphenylhydantoin
2	development of visually evoked responses and visually guided behavior in kittens effects of superior colliculus and lateral geniculate lesions	development of visually evoked lesions and visually altered behavior in kittens effects including superior inhibition and lateral geniculate reduction	activation of visually sensitive responses and visually guided behavior in partial depression of superior colliculus after lateral geniculate lesions
2	anatomical and physiological evidence for a cerebellar nucleo cortical projection in the cat	anatomical and physiological analysis showing a cerebellar nucleo cortical projection at the amygdala	genes and tissue criteria for a cerebellar nucleo cortical projection in deer cat
2	electron microscopic investigation of the vestibular projection to the cat trochlear nuclei	electron microscopic investigation of one vestibular layer inside the cat trochlear eye	and microscopic investigation the superior vestibular duct to the cat trochlear nuclei
2	the effects of stimulating the cerebellar nodulus in the cat on the responses of vestibular neurons	the consequences of stimulating lateral cerebellar nodulus in my cat on the responses to his neurons	the effects that stimulating internal cerebellar nodulus in the cat on the humans are vestibular island
2	neurochemical changes in the cat s spinal cord due to orthodromic tetanic stimuli i phospholipids	neurochemical buildup in ginger cat s skin layer due to two tetanic stimuli i phospholipids	neurochemical changes affecting those patient s trunk cord due to orthodromic tetanic shock are phospholipids
2	localization of laryngeal motor neurons in the kitten	localization of repetitive motor functions in the amygdala	localization of high motor neurons down the neck
2	epileptogenic properties of folic acid and n5 methyltetrahydrofolate in cat	epileptogenic properties of folic substances and LH transfer to mice	epileptogenic inputs to the acid and n5 channels in ।
2	retinal degeneration associated with taurine deficiency in the cat	retinal metabolism associated the taurine metabolism in the cat	retinal degeneration results with taurine depending on the cat
2	horizontal cells in cat retina with independent dendritic systems	horizontal patterns in cat retina with independent counting system	horizontal stimulation of the retina with independent dendritic systems
2	feedback training of 36 44 hz eeg activity in the visual cortex and hippocampus of cats evidence for sensory and motor involvement	feedback training of the 44 hz eeg activity on the neural cortex and summary of promising evidence for sensory and motor involvement	verbal training of 36 44 hz eeg activity in both brain cortex and hippocampus of animals search for sensory and brain involvement
2	receptive field mechanisms of sustained and transient retinal ganglion cells in the cat	receptive field mechanisms of sustained and transient retinal cell trafficking in a human	receptive field mechanisms of continuously current transient regulatory ganglion cells since the cat
2	effects of visual cortex lesions following recovery from monocular deprivation in the cat	effects — visual cortex lesions during recovery from sensory deprivation in the cat	effects of associated cortex lesions across injury from monocular deprivation in the cat
2	a direct input from amygdaloid complex to caudate nucleus of the rat	a negative input from amygdaloid complex to caudate nucleus — right lung	a direct link from amygdaloid phase to caudate nucleus at kangaroo rat
2	the motor units of cat medial gastrocnemius problem of their categorisation on the basis of mechanical properties	the motor units of cat medial gastrocnemius problem given their position on the side of characteristic properties	also motor part of cat medial the problem of the categorisation on the application of mechanical properties
2	patterns of projection and braching of reticulospinal neurons	patterns between projection / braching of nearby neurons	patterns for erosion and degradation of reticulospinal neurons
2	neurons in the cochlear nucleus investigated with tone and noise stimuli	neurons within the cochlear nucleus investigated with tone and sound waves	neurons in the cochlear nucleus investigated with finding finding noise same
2	autoradiographic studies of the projections of the midbrain reticular formation descending projections of nucleus cuneiformis	autoradiographic studies of the projections of the midbrain light formation descending light from related regions	autoradiographic studies of the projections of anterior midbrain reticular formation are lateral and lateral cuneiformis
2	translaminar growth of axons in the kitten dorsal lateral geniculate nucleus following removal of one eye	translaminar formation of axons in or medial the lateral lens nucleus following removal of one eye	translaminar growth of axons in the upper dorsal lateral cell border following development in one eye
2	synaptic relationships of golgi type ii cells in the medial geniculate body of the cat	synaptic relationships of golgi type ii cells in the embryonic corpus body or the fetus	synaptic activation of golgi type ii cells at the medial geniculate body and the egg
2	caliber spectra of fibers in the fasciculus gracilis of the cat cervical spinal cord a quantitative electron microscopic study	caliber spectra of cells in every posterior gracilis of this anterior cervical spinal cord a quantitative electron microscopic study	caliber spectra of species in each fasciculus gracilis including the anterior cervical spinal cord a quantitative electron toxicity study
2	single unit activity in the posteroventral cochlear nucleus of the cat	single unit activity from the posteroventral animal system and the cat	one unit activity in the male cochlear nucleus within the female
2	single unit activity in the dorsal cochlear nucleus of the cat	single unit activity in the dorsal cochlear lobe of modern human	the unit activity in the internal region nucleus of the cat
2	spindle wave synchrony in the somatosensory cortex of the cat	spindle wave synchrony in the somatosensory environment during our cat	spindle wave synchrony or high somatosensory cortex inside the rat
2	golgi studies in the substantia gelatinosa neurons in the spinal trigeminal nucleus	golgi studies and the neuronal gelatinosa localization in mouse spinal trigeminal nucleus	golgi infections in europe substantia gelatinosa infections in the spinal cone structures
2	brbiturate spindle activity in the association cortex of the cat and its relation to spindle activity in the somatosensory system	brbiturate spindle activity in our association cascade across the mouse and its relation to spindle activity in our host system	it may function in the association cortex of the cat shows a relation to spindle activity throughout the somatosensory system
2	the dorsal column nuclear projections to the nucleus ventralis posterior lateralis thalami and the inferior olive in the cat an autoradiographic study	the dorsal column nuclear projections to dorsal nucleus ventralis per lateralis thalami and dorsal inferior olive give the cat an aut morphology	its primary lateral nuclear projections to the nucleus ventralis posterior lateralis thalami of the superficial olive in their cat an autoradiographic study
2	character of neuronal functional associations according to the content of rna and sh groups in the cat cerebral cortex	character of neuronal functional clusters according to the content of rna and sh groups into adult cat cerebral cortex	character of neuronal chromosome alterations according to the content modified rna by sh groups at the cat cerebral cortex
2	comparison of the dimensions of synaptic vesicles in axon profiles forming synapses on the bodies and dendrites of cat motor cortex neurons	comparison of membrane dimensions of adjacent vesicles to axon profiles to synapses on cortical projections and dendrites of cat motor cortex neurons	comparison of the dimensions of synaptic vesicles in and profiles of structures on two bodies or dendrites of cat polar cortex from
2	demonstration of direct projections between the ponto mesencephalic tegmentum and the visual cortex of the cat using a peroxidase technique	demonstration of direct coupling via the ponto mesencephalic tegmentum and the stress cue from the cat using a peroxidase microscope	demonstration of direct regulation of the ponto posterior tegmentum and the physiological surface of the rat as a peroxidase technique
2	histochemical fiber typing and staining intensity in cat and rat muscles	histochemical fiber typing at staining intensity on cat & rat muscles	histochemical fiber exchange protein staining intensity in cat and monkey muscles
2	microionophoretic study of the cholinoceptor neurons of the visual cortex of cats	microionophoretic study in circulating cholinoceptor neurons of a peripheral cortex of cats	microionophoretic modifications in the cholinoceptor neurons of the visual cortex for case
2	neurochemical aspects of post tetanic potentiation of monosynaptic reflexes in the cat spinal cord iii analysis of amino acids after long term potentiation	neurochemical aspects of the sleep potentiation of monosynaptic reflexes in the sleep - eye iii analysis of stable compounds after long term potentiation	neurochemical aspects and post tetanic potentiation i monosynaptic reflexes in the cat spinal segment iii roles of strong acids in extended term potentiation
2	influence of phenamin on the reaction of cortical neurons evoked by stimulation of mesodiencephalic structures	influence of phenamin on the morphology of magnetic surface evoked by stimulation across synaptic structures	influence of phenamin on cell development of cortical neurons evoked by stimulation on motor neurons
2	an electron microscopic study of the intermediolateral nucleus of the cat spinal cord	an entirely microscopic study examining the intermediolateral nucleus of the anterior spinal cord	an electron microscopic study the central intermediolateral nucleus of the pacific magnetic cord
2	convergence and interaction of visceral somatic and visual excitations in individual neurons of the cat lateral geniculate bodies	convergence and interaction of latent somatic and visual excitations in primary neurons within human cat lateral geniculate organ	convergence and reduction of both somatic and visual excitations in individual neurons of human cat lateral border during
2	interhemispheric relations of the cat visual cortex following unilateral polarization of the secondary visual area	interhemispheric system with cortical cat visual cortex following unilateral division of the secondary visual area	temporal relations of the cat visual cortex indicate attention polarization by the secondary processing area
2	the effects of noise upon the electrical activity of the cat cortex	the effects of noise upon electrical electrical output of normal cat cortex	the effects of noise upon the overall activity of human brain cortex
2	spinal evoked response in the cat	spinal evoked malice towards the cat	spinal evoked emotion on the cat
[truncated: 18,500 more rows]
