# Supplementary material for: Contrastive learning with mutual information enhancement and negative sample augmentation combined with KAN for text clustering
Source: PLoS One. 2026 Jul 30;21(7):e0354718. doi: 10.1371/journal.pone.0354718 (PMC13422851; doi:10.1371/journal.pone.0354718)
Supplement: S2 File — (ZIP) [file pone.0354718.s002.zip › Biomedical/biomedical_trans_subst_30.csv]

label	text	_	text1	text2
1	histochemical and autoradiographic studies on the effects of aging on the mucopolysacharides of the periosteum		histochemical & autoradiographic models show specific effects light radiation to the mucopolysacharides of fish eye	histochemical vs molecular studies evaluated therapeutic effects of medications including the mucopolysacharides to healthy blood
1	the relationship to age and cerebral vascular accidents of fibrin and fibrinolytic activity		the relationship to age on cerebral vascular function by GABA and dopamine activity	its relationship to age and relative size increase of fibrin with cellular activity
1	effects of perceptual training at three age levels		effects of interval training at healthy age demographics	profile of perceptual changes during key age levels
1	sociocultural aspects of aging medical points of view		sociocultural aspects in this medical change of views	some aspects of aging different points of position
1	the cellular complement of the skeletal system studied autoradiographically with tritiated thymidine h3tdr during growth and aging		the antibody complement against my autoimmune system studied enriched with serum thymidine h3tdr during healing at age	the cellular complement includes whole skeletal muscles they tested against an antibody h3tdr promoting growth and aging
1	biochemistry of aging		biochemistry and malaria	biochemistry of ।
1	age changes in adenine nucleotides in flight muscle of male house fly		age changes type protein found in skeletal muscle for male house fly	chapter 13 in adenine nucleotides in flight muscle the british house cat
1	following response initiation in ducklings age and sensory stimulation		following parental initiation to ducklings age and lifestyle characteristics	following developmental time during ducklings age and sensory stimulation
1	analysis of the experimental lesion of connective tissue produced by a complex of c polysaccharide from group a streptococci ii influence of age and hypersensitivity		analysis of the surgical imaging of affected tissue using locally specific complex of c poly from group a, following determination of age and hypersensitivity	analysis for the experimental lesion inside chick tissue caused by a collection of c polysaccharide species within a site and influence of age and function
1	age and susceptibility of mice to coxsackie a viruses		age and susceptibility to cold and ph a viruses	phylogenetic group history of mice from coxsackie family viruses
1	experimental transmission of influenza virus infection in mice ii some factors affecting the incidence of transmitted infection		experimental transmission of influenza virus genes from mice ii some way affect human incidence of vaccine infection	hiv transmission chronic plague virus commonly affecting mice ii some factors underlying the incidence of transmitted infection
1	galactose metabolism by rat liver tissue influence of age		galactose metabolism by rat liver greatly reduces the glucose	galactose production by rat or following influence of decreased
1	the microscopical appearances of human peripheral arteries during growth and aging		the unexpected appearances of multiple peripheral arteries during growth gene proliferation	the first appearances from human peripheral organs during decay and aging
1	the controversial and dynamic ovary		the flexible and curious ovary	more controversial and dynamic at
1	the fate of mitochondria during aging in tetrahymena pyriformis		the gene affecting fertility and aging by rare pyriformis	the role for mitochondria is evolution in question with
1	age of weaning in two subspecies of deer mice		age of weaning of new Eastern European deer mice	age of weaning within two years of sexually related
1	compact bone in chinese and japanese		compact match in American v japanese	compact bone mixed chinese and mandarin
1	skeletal age in subjects with mental retardation		skeletal problems in adults with growth retardation	skeletal aid to subjects of mental retardation
1	enzyme changes in flight muscle correlated with aging and flight ability in the male housefly		enzyme 4 add heat energy and with aging decrease flight ability in the male housefly	enzyme inhibition in flight probably protected against aging and flight ability in the common housefly
1	mitotic rates of rat epidermis during growth maturity senility and regeneration		mitotic influence on rat epidermis during the maturity phase and adulthood	mitotic rates affect rat epidermis during maturity and senility markedly decrease
1	an electron microscope study of mature and differentiating paneth cells in the rat especially of their endoplasmic reticulum and lysosomes		an unbiased scanning study examining functional and dysfunctional mitochondrial cells in the rat stem under their endoplasmic reticulum and lysosomes	the advanced microscope study of some strongly differentiating paneth cells in another rat showed the small endoplasmic reticulum without lysosomes
1	the pathogenesis of herpes virus encephalitis ii a cellular basis for the development of resistance with age		the pathogenesis through leukemia or encephalitis ii the lifelong basis or the development of resistance with age	the pathogenesis of herpes or encephalitis the specific molecular basis or the control of cancers with age
1	aromatic induced prevention of fetal toxicity of 7 12 dimethylbenz alpha anthracene		aromatic reversible prevention of fetal hypertension involving 7 12 factor alpha drugs	aromatic compounds prevention of the toxicity of at different points or anthracene
1	communication in illness the relationship of national origin to symptoms and diagnosis		communication genetic illness or relationship of family origin with symptoms and diagnosis	and in illness the relationship of human origin with symptoms causes diagnosis
1	redundancy and biological aging		redundancy with rapid aging	redundancy from biological studies
1	the effect of age on normal values of the westergen sedimentation rate		the relationship of age to normal regulation of the percent replacement rate	the effect of age over normal metabolism increased overall westergen heart rate
1	peptic ulcer in assam		peptic skin arthritis patients	peptic acids in formation
1	induced protection of adrenal cortex against 7 12 dimethylbenz alpha anthracene influence of ethionine induction of menadione reductase incorporation of thymidine h3		induced dependence upon adrenal cortex by 7 12 Myr alpha anthracene influence on platinum ions in menadione by activation of thymidine h3	induced inflammation of the cortex against the 12 dimethylbenz alpha ii influence on ethionine inhibition from kinase in incorporation and thymidine h3
1	nutrition onset of disease and longevity in the rat		nutrition onset Early life and longevity in the region	rapid onset of growth and longevity in the community
1	colonization of the mouse intestine with escherichia coli		colonization of male mouse intestine of this toxin	release of healthy mouse associated with inflammatory coli
1	surgical treatment of tumours of the eyelids		surgical assessment of tumours in the bladder	clinical management of tumours of the liver
1	age variations in cortical membranes of rotifers		age increases in the thickness of rotifers	random variations across cortical membranes affect women
1	changes in sphingosine and fatty acid components of the gangliosides in developing rat and human brain		changes in metabolism regulate the acid levels of the gangliosides of developing rat and frog embryos	changes are phosphate and fatty acid components with the gangliosides in the rat or toad cells
1	activity of peptidase in tobacco leaf tissue in relation to senescence		activity of peptidase in tobacco marker growth in adulthood after smoking	activity of acid against bacterial leaf tissue in resistance against senescence
1	blood viscosity in healthy subjects and patients with coronary heart disease		blood viscosity in diabetic volunteers and patients with metabolic heart syndrome	urine tests in healthy subjects from children with coronary arteries disease
1	the influence of endotoxin administration on the nutritional requirements of mice		the influence of environmental administration on the health requirements for fish	increased influence of endotoxin administration upon the nutritional capacity of ।
1	weaning of young rats effect of time on behavior		weaning of small rats Influence of genetics on behavior	includes 3 experimental rats effect of stimulus on behavior
1	free ranging rhesus monkeys age and sex differences in individual activity patterns		free ranging rhesus and age and sex influence on neural activity time	free ranging mature monkeys age through sex more with individual activity young
1	some characteristics of persons hospitalized in saskatchewan because of heart disease involving the coronary arteries		some photos of persons hospitalized in saskatchewan because their heart condition involving abnormal cardiac vein	some episodes some persons hospitalized in belgium died of heart disease including the coronary arteries
1	the geographic pathology of coronary atherosclerosis		the scientific center of coronary disease	the new pathology for new diseases
1	relationship of donor age to in vitro production of foot and mouth disease virus by mouse kidney cells		relationship via human genes to positive vitro reproduction of foot and mouth disease genes by mouse kidney cells	relationship of premature age and to vitro production of foot and mouth disease expression within the kidney cells
1	estimation of the low density beta lipoproteins of serum in health and disease using large molecular weight dextran sulphate		estimation of the low value zinc lipoproteins of serum in health and association with the differential quantities zinc sulphate	estimation of the low affinity for lipoproteins with serum of no specific population using their molecular weight dextran sulphate
1	visually evoked potentials amplitude changes with age		visually evoked value for changing with age	longer amplitude light amplitude changes with age
1	lentigo maligna and malignant melanoma		lentigo virus & its tumors	highly variable and malignant small
1	electroretinogram in newborn human infants		electroretinogram reveals newborn premature infant	electroretinogram bureau newborn welfare unit
1	host parasite relationship of bulinus truncatus and schistosoma haematobium in iran 1 effect of the age of b truncatus on the development of s haematobium		host parasite relationship of bulinus coli donor Lewis haematobium in iran The effect of the condition of Lewis truncatus on the allergy to black ha	host trial effect of bulinus americana and iranian haematobium in iran on area of the age of b vitamin on increased development by the haematobium
1	rash associated with coxsackie a9 infection		rash history of digestive tract infection	rash related to yeast a9 infection
1	clinical management of acute myocardial infarction		clinical outcomes post acute renal infarction	structural characteristics of transient myocardial infarction
1	ontogeny of the immune response ii correlations between the development of the afferent and efferent limbs		ontogeny of the immune host ii differentiate between anatomical region above the afferent and active limbs	analysis of the immune responses produce correlations between cellular development of pain afferent and t cells
1	metabolism of propionate by sheep liver interrelations of propionate and glutamate in aged mitochondria		metabolism of propionate - comparing RNA interrelations with propionate and ATP inside my mitochondria	preparation of propionate from sheep liver chicken liver propionate and sap per saliva by
1	incidence and origin of non systemic microdeposits of amyloid		incidence of origin of the alcoholic microdeposits by feces	incidence or disease factors non infected microdeposits include amyloid
1	possibility of normokalaemic primary aldosteronism as reflected in the frequency of adrenal cortical adenomas		possibility of normokalaemic primary prevention is revealed in newly observed acute adrenal cortisol anomalies	removal of normokalaemic visual memory as presents at decreased frequency of plasma cortex activation
1	age personality and somatosensory cerebral evoked responses		age 38 / his cerebral evoked cognition	age differs from their cerebral neural responses
1	the relationship of diabetes mellitus and body weight to osteoporosis in elderly females		the connection of methamphetamine use and gained weight to osteoporosis within elderly adults	the relationship to eucalyptus mellitus and body loss to depression on elderly...
1	decreased susceptibility to the mammary tumour agent in mice with advancing age		decreased body is the mammary diagnostic agent in cooperation with advancing technology	increasing susceptibility in growing mammary tumour seen between those with advancing age
1	surgical timing in biliary tract disease		surgical timing in restoring muscle function	an application in respiratory tract disease
1	studies of male survivors of myocardial infarction ix mortality experience and insurability		studies of naive volunteers experiencing myocardial failure ix 100 % and insurability	application of mathematical models of cerebral infarction ix mortality experience greatest risk
1	perforated peptic ulcer		perforated DC shock	heavy vegetable oil
1	epidemiology of head injuries in children a pilot study		epidemiology of brain tumors in children a study group	epidemiology of head injuries among children with reader in
1	activity of aminoacyl transfer ribonucleic acid synthetases in tobacco leaf tissue in relation to senescence and to the action of 6 furfurylaminopurine		activity for aminoacyl transfer ribonucleic structures found in tobacco smoke for proportional relation wit alcohol and to HF action of 6 pH	activity on 17 m rna dean synthetases in tobacco leaf tissue in vivo on light and with the action of 6 would
1	development of immune tolerance in the chick embryo to borrelia hispanica		development of immune systems makes the adult embryo to particular antigen	areas of immune tolerance within the chick and from borrelia the
1	gonadotrophin releasing activity of the median eminence at different ages		gonadotrophin receptor activity of healthy median individuals with young ages	constantly stimulating activity of outer nuclear eminence at large ages
1	oxygen consumption during pouch development of the macropod marsupial setonix brachyurus		oxygen consumption in pouch feeds on female high marsupial predator brachyurus	dietary consumption limits pouch development to one macropod mouse subgenus brachyurus
1	dealkylation and loss of capacity for reactivation of cholinesterase inhibited by sarin		dealkylation virus mutation As evidence for reactivation of cholinesterase by an infection	synthesis and release of energy for production of protein is by sarin
1	fat metabolism in higher plants xxxiv development of fatty acid synthetase as a function of protein synthesis in aging potato tuber slices		fat protein in higher plants xxxiv development towards fatty metabolic metabolites as a brake upon protein synthesis in various potato tuber tissues	glucose metabolism in higher order illustrates when using fatty acid synthetase as an mechanism of protein export in aging cell tuber slices
1	noncollagenous nature of the proteins of shark enamel		noncollagenous nature the ceramic coating of petroleum enamel	entire layer of bony structure of shark enamel
1	effect of hypophysectomy and replacement therapy on fatty acid metabolism in the rat testis		effect of medical or antidepressant therapy on fatty bond expression in the juvenile testis	effect against hypophysectomy and its inhibitors on fatty acid production in known animal studies
1	changes in hepatic lipigenesis during development of the rat		changes in hepatic lipigenesis with development after these syndrome	roles in cellular lipigenesis regulates development of the population
1	nicotinamide adenine dinucleotide phosphate enzymes in the mosquito during growth and aging		nicotinamide A inhibits phosphate enzymes in birds heart during migration and mating	phosphorus adenine phosphate iron phosphate kills cattle mosquito during growth and aging
1	serum triglyceride method of estimation and levels in normal humans		serum experiment – glucose estimation and levels with normal humans	serum triglyceride models of estimation and measurement for humans humans
1	modern concepts in the management of emphysema in the aged and infirm		modern concepts in your mind near emphysema in the aged physically ill	traditional concepts of the management of emphysema among children aging and infirm
1	patterns of water ash and organic matter changes in senescence		patterns of water ash & organic matter taken from space	levels of water ash or organic matter decrease with senescence
1	high level health for the elderly		high potential health for the patient	high level health information aging elderly
1	metabolism of propionate by sheep liver pathway of propionate metabolism in aged homogenate and mitochondria		metabolism on CB receptors sheep liver regulation of propionate storage in human insulin dependent mitochondria	breakdown of nutrients by human proteins activation of propionate signaling in liver tissue and mitochondria
1	the effect of platelet age on platelet adherence to collagen		the effect using platelet blockade for platelet adherence and collagen	index distribution of platelet age upon population adherence to population
1	the phospholipid composition of embryonic chick liver microsomes		the mitochondrial composition to embryonic red tissue microsomes	male chromosome composition among human chick embryo microsomes
1	phosphoenolpyruvate carboxykinase and pyruvate carboxylase in developing rat liver		phosphoenolpyruvate phase after its reduction of the yeast genomes	born but may be born to adult embryo of
1	development of uridine diphosphate glucuronyltransferase activity in cultures of chick embryo liver		development novel uridine 1 production enzyme by graft involving chick embryo liver	examination of uridine diphosphate ion bonds within tissues using an embryo...
1	lipid composition of the vascular system during infancy childhood and young adulthood		lipid composition of normal metabolic system aged infancy childhood and young children	lipid function within the vascular system and infancy childhood and young years
1	the release of a bradykinin like pulmonary vasodilator substance in foetal and new born lambs		the release of a cellular like CB receptor protein in human embryonic new limb brains	total release of the fungus like pulmonary stimulating substance increases foetal and new levels one
1	changes in the fatty acid composition of cerebrosides and sulfatides of human nervous tissue with age		changes particularly complex fatty acid composition of acid and sulfatides of normal tissue tissue alongside obesity	changes from middle fatty intermediate ph of cerebrosides affects function of human nervous centers with age
1	oxygen poisoning in drosophila		oxygen usage by children	oxygen poisoning of romania
1	mice fighting by neonatally androgenized females		mice and opposite sexually retarded females	mice feeding on neonatally adult females
1	shift with age in steady state concentrations of androstenedione and testosterone in incubations of guinea pig testis		shift with changes in steady state concentrations of testosterone and testosterone by serum by matured pig tissues	seen with variation in steady exchange concentrations in calcium to testosterone in incubations of guinea rats of
1	hypnotic age regression and magnitudes of the ponzo and poggendorff illusions		hypnotic age regression suggests links between independent ponzo and co effect	novel age regression and treatment of general case or poggendorff from
1	diurnal variation of oral glucose tolerance a possible pointer to the evolution of diabetes mellitus		diurnal variation with oral vitamin tolerance a possible pointer for apparent spike in diabetes mellitus	by mode of oral glucose series a natural pointer to the evolution was gas mellitus
1	structure and significance of metaplastic nodules in the rectal mucosa		structure and structure of the proteins lining the oral mucosa	structure and significance for metaplastic structures on primary mitochondrial mucosa
1	osteoporosis of lumbar vertebrae and calcification of abdominal aorta in women living in durban		osteoporosis over lumbar spine and calcification of peripheral spine from cases diagnosed in Australia	osteoporosis from lumbar vertebrae or calcification with skin muscles by humans living in durban
1	ontogeny of soluble and mitochondrial tyrosine aminotransferases		ontogeny target RNA with rigid DNA aminotransferases	degree of stability at unstable cyclic aminotransferases
1	release of free fatty acids and loss of hill activity by aging spinach chloroplasts		release and free sugar acids and loss of hill energy by the spinach plant	release for free fatty acids and loss in hill bases is heating the chloroplasts
1	effect of oestradiol 3 benzoate on the concentrations of retinal and lipids in cod plasma		effect using oestradiol 3 supplementation at the concentrations given retinal and lipids to mushroom fungus	effect of drug upon benzoate measures overall concentrations of retinal and cocaine in morrison syndrome
1	the lipid composition of rat brain myelin and subcellular fractions during development		the lipid fraction from rat tissue including component subcellular fractions during development	the nuclear composition of various body tissues and subcellular fractions during inflammation
1	the localization of proteolytic activity in rat liver mitochondria and its relation to mitochondrial swelling and aging		the localization of antioxidant agents in mouse liver mitochondria and its relation of mitochondrial swelling during infection	the localization of drug activity in the liver mitochondria by any relation to them or the others
1	aging and cancerogenesis iv interrelationships among age immune response and tumor incidence in several strains of mice		aging malaria cancerogenesis iv Differences among the appropriate response and tumor incidence in several kinds of malaria	aging factor grade iv interrelationships include the immune response and cell growth in several generations of mice
1	neoplasms occurring in aged fischer rats with special reference to testicular uterine and thyroid tumors		neoplasms occurring and healthy twin rats with special reference to the uterine all other tumors	neoplasms developed under female fischer rats have special contributions to testicular abnormal and thyroid tumors
1	effect of ovariectomy at different ages on development of mammary tumors in c3h x r3 f1 mice		effect analysis data at different studies toward development of mammary differentiation of 15 x r3 h mice	odds of males for different ages on development with facial cortex are 6 x r3 f1 mice
1	studies on the chromatin of barley leaves during senescence		studies finding increased chromatin within tea leaves during senescence	studies on regulatory chromatin around barley leaves fruits and
1	the cryptic nature of hepatic microsomal sulphite oxidase		the strange nature behind hepatic E gas oxidase	but cryptic nature that hepatic termination dna from
1	effect of second leaf removal or kinetin treatment on the nucleic acid metabolism of senescing first seedling leaf of barley		effect of second year elimination or kinetin treatment with mitochondrial nucleic acid metabolism of one present year leaf from barley	screened against second fungal infection during kinetin treatment on active nucleic acid metabolism of fruits first rooted leaf of barley
1	lipofuscin aging pigment granules of the newborn human liver		lipofuscin 1 pigment 5 and the newborn human mouse	lipofuscin binds slow granules of sexually active human liver
1	a maturity time representation for cell populations		a median time representation by key populations	a real time representation in large populations
1	heterogeneity of rough surfaced liver microsomal membranes of adult phenobarbital treated and newborn rats		heterogeneity of scale scaling mitochondrial microsomal membranes of WT phenobarbital active and absent rats	heterogeneity of highly surfaced liver are dominant for free human mutants and captured rats
1	properties of heparan sulphate and chondroitin sulphate from young and old human aortae		properties + heparan sulphate plus chondroitin material from unidentified female fresh human feces	complexes of magnesium sulphate and chondroitin sulphate penetrate blood tissue from human blood
1	bone matrix turnover and balance in vitro ii the effects of aging		bone protein turnover and activation in cells shows the effects of aging	rapid matrix turnover and balance in vitro ii see mechanism of inflammation
1	calcium transport by skeletal muscle sarcoplasmic reticulum in the hypothyroid rat		calcium transport for skeletal bones through reticulum into lower hypothyroid state	fat stored for skeletal process contains cells within the hypothyroid rat
1	gastric antigens in health and disease behaviour in early development senescence metaplasia and cancer		gastric origin and treatment and disease behaviour and early ovarian senescence metaplasia & infertility	gastric disease in late survival functional behaviour in early hospital senescence metaplasia chest cancer
1	mammary cancer induction by 7 12 dimethylbenz a anthracene relation to age		mammary tax induction section 7 12 of a single relation cell culture	mammary gate induction by 21 12 8 a strong relation is non
1	aging of alpha crystallins during development of the lens		aging the alpha crystallins during deposition on the lens	aging of alpha proteins through development into the lens
1	the effect of age on protein synthesis in mouse liver		the effect of age on hormones release in mouse cells	the effect reduced age upon mrna synthesis in mouse liver
1	clinical trial of emepronium bromide in nocturnal frequency of old age		clinical release of emepronium bromide injecting healthy mice of female patients	a trial of emepronium bromide among nocturnal rats for old during
1	changes in certain kinetic properties of hepatic microsomal aniline hydroxylase and ethylmorphine demethylase associated with postnatal development and maturation in male rats		changes in certain oxidation states of beta alcohol aniline hydroxylase & poly demethylase associated to metabolic development and obesity within male rats	changes across certain kinetic indices of two tissue transforming agents and ethylmorphine was associated with postnatal birth and survival in male a
1	phospholipases in arterial tissue iv the role of phosphatide acyl hydrolase lysophosphatide acyl hydrolase and sphingomyelin choline phosphohydrolase in the regulation of phospholipid composition in the normal human aorta with age		phospholipases at Alzheimer disease iv the role of protein acyl hydrolase lysophosphatide acyl synthesis and sphingomyelin inhibitor production in the regulation of phospholipid function in the the human gut with age	phospholipases on arterial tissue iv the role as potent sugar hydrolase lysophosphatide iron sulfate and gdp in phosphohydrolase in the regulation of chemical composition in the normal human tissues with age
1	alteration in microsomal protein synthesis during early development of mouse brain		alteration to neuronal protein synthesis reveals early presentation of immature brain	alteration in the gene sequence during early development of the brain
1	inhibition of humab brain pyruvate kinase and hexokinase by phenylalanine and phenylpyruvate possible relevance to phenylketonuric brain damage		inhibition of humab brain cell kinase gene promoter A activation in phenylpyruvate possible result of new brain experiments	inhibition to bipolar formation by kinase producing hexokinase with phenylalanine derivative is possible secondary to traumatic brain damage
1	inhibition of hydroid aging in campanularia flexuosa		inhibition via hydroid within the entire genome	inhibition for infant aging in large partial
1	ontogeny of adrenergic arousal and cholinergic inhibitory mechanisms in the rat		ontogeny of chemical signaling alters cholinergic tissue function during the rat	ontogeny of adrenergic arousal causes progressive nervous dysfunction in normal sleep
1	ozone and vitamin e		ozone 2 vitamin 4	ozone to vitamin ॥
1	soluble sulfatase in growing bone of rats		soluble urine in bulk amount of rats	and sulfatase in growing bone under age
1	the ribosomes of pear fruit their synthesis during the climacteric and the age related compensatory response to ionizing radiation		the nature of Chinese fruit their synthesis in the human era their age related radiation exposure to ionizing radiation	the pathway of pear fruit egg synthesis converts the active and activated calcium intermediate compensatory pathway to ionizing acid
1	glycolytic control of respiration during aging of carrot root tissue		glycolytic control for growth promotes aging of healthy breast tissue	protein control of proteins during aging in carrot flesh through
1	energy linked reactions in photosynthetic bacteria v relation of the light induced proton uptake to photophosphorylation in r rubrum chromatophores		energy of reactions by rice bacteria and relation of the environment ray proton uptake below those by rice rubrum chromatophores	energy linked studies involving photosynthetic plants directly converts a potential sunlight induced atp uptake to photophosphorylation using r rubrum chromatophores
1	the prevalence of carbon 13 in respiratory carbon dioxide as an indicator of the types of endogenous substrate the change from lipid to carbohydrate during the respiratory rise in potato slices		the prevalence of carbon starch in respiratory carbon dioxide — an indicator regarding the tendency of endogenous chemicals to change from wheat and carbohydrate during a respiratory pathway in potato slices	cellular prevalence potential carbon sensing in respiratory carbon dioxide as the indicator for the types of endogenous substrate the change be lipid into carbohydrate during the feedback loop over potato slices
1	hyperphenylalaninemia disaggregation of brain polyribosomes in young rats		hyperphenylalaninemia produced by prostate tumors using male rats	can interfere with the receptor in dementia patients
1	hormonal effects on ontogeny of swimming ability in the rat assessment of central nervous system development		hormonal effect on markers of visual ability in the rat assessment and central motor system parameters	hormonal factors on ontogeny influence vocal ability in the original assessment in optimal nervous system development
1	cataracts produced in rats by yogurt		cataracts growing in rats eating cats	cataracts produced in serum samples §
1	decrease in ventilatory capacity between ages of 50 and 54 in representative sample of swedish men		decrease in sudden death at ages from 20 and 75 in small sample of swedish men	decrease induced ventilatory depression with ages of 50 by 80s female representative sample of swedish men
1	the influence of age on the xylose absorption test		the influence between ethanol on human xylose absorption system	visual proof of age for overall xylose absorption test
1	improvement of learning in the aged by modification of autonomic nervous system activity		improvement on learning in middle aged by enhancement of voluntary muscle system activity	preservation of communication in the language by modification of autonomic coordination system through
1	sensitivity of synchronized chinese hamster cells to ultraviolet light		sensitivity of synchronized chinese B cells at spectral wavelength	sensitivity of certain chinese hamster cells through ultraviolet ge
1	in vitro protein synthesis and aging in rhizoctania solani		in vivo ATP synthesis on aging in rhizoctania cells	in acid protein synthesis in heat resistant rhizoctania because
1	association of inorganic pyrophosphatase activity with normal calcification of rat costal cartilage in vivo		association of inorganic pyrophosphatase action through normal metabolism of fresh liver cell int vivo	association around iron ion molecule on normal calcification and rat costal cells en vivo
1	developmental variation in the isoenzymes of human liver and gastric alchhol dehydrogenase		developmental variation in bone density near human liver central heart tumors dehyd	this variation spans both isoenzymes of human neural disease rat alchhol gene
1	repression of interferon action induced dedifferentiation of embryonic cells		repression into differentiated and induced dedifferentiation via embryonic cancers	induced by these action induced dedifferentiation by t cells
1	eye lens color formation and function		eye lens color change and evolution	eye and color formation cardiac function
1	dihydrotestosterone in prostatic hypertrophy i the formation and content of dihydrotestosterone in the hypertrophic prostate of man		dihydrotestosterone in liver tissue and increases formation carbohydrate content of cells in various hypertrophic areas of cancer	dihydrotestosterone into liver liver causes the formation and the related dihydrotestosterone with mouse brain prostate cancer man
1	dihydrotestosterone in prostatic hypertrophy ii the formation and content of dihydrotestosterone in the hypertrophic canine prostate and the effect of dihydrotestosterone on prostate growth in the dog		dihydrotestosterone changes prostatic blood ii chromosome formation and exposure to dihydrotestosterone in the hypertrophic canine prostate and the effect of testosterone on blood growth within modern prostate	dihydrotestosterone in prostatic hypertrophy ii expression decrease during accumulation of fluid in the hypertrophic breast prostate and the effect of dihydrotestosterone of prostate gland in this prostate
1	changes in the concentration of high affinity oestradiol receptor in rat uterine supernatant preparations during the oestrous ycle pseudopregnancy pregnancy maturation and after ovariectomy		changes in the nucleus encoding a sensitivity oestradiol receptor in rat uterine milk resulted in the oestrous ycle between pregnancy maturation and product differentiation	changes affect the concentration for high affinity oestradiol receptor in oral and derived preparations during the release ycle in pregnancy maturation during release indicated
1	age associated changes in the dna of mouse tissue		age includes changes in the dna of regression models	age associated changes in the pitch of a partial
1	neuronal perikarya and astroglia of rat brain chemical composition during myelination		neuronal perikarya with astroglia cord moves - chemical composition in movement	neuronal organization and interactions with rat brain molecular composition protein phase
1	effects of long term administration of estrogen on the occurrence of mammary cancer in women		effects of long term administration al estrogen for the occurrence in mast cancer in cancer	effect of long standing administration of estrogen on the occurrence about moisture retention in pregnancy
1	control of ribonuclease and acid phosphatase by auxin and abscisic acid during senescence of rhoeo leaf sections		control of leaf and its metabolism by caffeine or abscisic derivatives in senescence of dead leaf cells	regulators of signaling of liver phosphatase with gdp and abscisic acid during senescence with rhoeo complex failure
1	composition of cellular membranes in the pancreas of the guinea pig 3 enzymatic activities		composition of cellular membranes between this organism into the central pig 3 signaling activities	composition at these membranes of the pancreas of modern guinea worms include enzymatic activities
1	further studies on the effect of ageing on beta adrenoceptor activity of rat aorta		further studies confirming functional control over ageing in beta adrenoceptor function of rat aorta	see theory on the origin of ageing upon beta cycle activity of rat to
1	residues of total mercury and methylmercuric salts in lake trout as a function of age		residues between urinary mercury and methylmercuric salts in lake trout is weight unit of rainfall	residues against the potassium and methylmercuric salts in lake bottom provide a marker of age
1	intelligence and blood pressure in the aged		intelligence and peak pressure in adult prostate	changes in blood pressure in men aged
1	heart rate and haemodynamics after autonomic blockade in infants and children		heart rate and haemodynamics of cardiac blockade in baby & toddlers	cardiac rate and birth related birth diseases in infants and girls
1	regression of valvular pulmonary stenosis		regression with cervical nerve stenosis	regression of ewing soft ligament
1	cytomorphometry of developing rat liver and its application to enzymic differentiation		cytomorphometry of mammalian fatty liver and local connection to cell differentiation	app supports this mouse population through its application to enzymic differentiation
1	degenerative changes in the mitochondria of flight muscle from aging blowflies		degenerative measures of the rates of flight insects during aging blowflies	degenerative mutation in the appearance of cells has made aging possible
1	chemical change and energy output during muscular contraction		chemical purchase and oil output during the contraction	chemical change and energy mechanical and muscular stress
1	age changes in cross striated muscle of the rat		age expressed in a striated muscle from the rat	age changes on cross striated parts of individual rat
1	selective loss of adipose cell responsiveness to glucagon with growth in the rat		selective loss in adipose cell responsiveness for individuals with disease within the rat	selective loss of stem cell responsiveness through newly induced growth from the brain
1	three forms of cytochrome b 559 and their relation to the photosynthetic activity of chloroplasts		three acids beta cytochrome b 2 & their relation in the photosynthetic process of plants	three forms per hepatitis c synthesis and the simultaneous or overall photosynthetic activity of chloroplasts
1	the toxicity of organophosphorus compounds to mammals		the distribution of chemical compounds outside mammals	lung toxicity the organophosphorus oxide in mammals
1	granular cell myoblastoma an electron microscopic and cytochemical study illustrating the genesis of granules and aging of myoblastoma cells		granular cell myoblastoma electron electron model with cytochemical analysis illustrating formation genesis cell granules and deposition of eye tumors	granular cell myoblastoma an electron dependent functional organic reaction after both functional gene granules and death of bacterial cells
1	physiological fatty liver and hyperlipemia in the fetal guinea pig chemical and ultrastructural characterization		physiological fatty liver damage hyperlipemia of live fetal adult pig chemical induced vascular tissues	and fatty liver protein metabolism in the foreign guinea chinese chemical system ultrastructural characterization
1	hmg coa reductase of intestinal mucosa and liver of the rat		hmg inhibitor reductase removes plaque mucosa through liver of the mouse	hmg produces reductase at intestinal mucosa and circulating through abdominal kidney
1	decreased rna polymerase activity in mammalian zinc deficiency		decreased NK protein activity predicts mammalian sugar deficiency	decreased rna messenger contribution following mammalian zinc deficiency
1	the dynamics of life aging		the theory of reverse aging	the dynamics and exponential aging
1	a method for estimating the number of motor units in thenar muscles and the changes in motor unit count with ageing		a system for estimating the number of battery types in autonomous vehicles and anticipating changes in those unit count with ageing	a method for estimating the number from motor units within thenar animals and assuming changes to motor fluid count begin with
1	physiological changes in ageing muscles		physiological processes in our muscles	physiological differentiation in skeletal muscles
1	some properties of the uridine diphosphate glucuronyltransferase activity synthesizing thio beta d glucuronides		some problem if a uridine diphosphate is formed of either beta or glucuronides	initial trials involving calcium calcium diphosphate also involve synthesizing certain compounds of glucuronides
1	uptake of orotate and thymidine by normal and regenerating rat livers		uptake via serotonin containing thymidine by mice BUT mutated rat livers	those including orotate and thymidine by a plus peripheral red livers
1	increased liver l serine pyruvate aminotransferase activity under gluconeogenic conditions		increased LDL - ser level dependent activity versus gluconeogenic diet	mouse group l serine and kinase activity higher pressure bleeding
1	age changes in the neuronal microenvironment		age changes and intrinsic neuronal circuitry	social swings in mouse neuronal surface
1	regular decline in physical working capacity with age		regular variation in physical movement capacity through age	regular development of physical working capacity for age
1	reversed development and cellular aging in an insect		reversed development and early communication from an insect	during development and cellular aging from the insect
1	inheritance of plasma cholesterol levels in mice		inheritance of high cholesterol levels for subjects	inheritance low plasma glucose levels on mice
1	interrelationship of glutathione cystine transhydrogenase and glutathione reductase in developing rat intestine		interrelationship to sugar content levels and fructose reductase with mouse rat cells	changes in expression is formed during neurological disorders in developing childhood ।
1	acetoacetate and brain lipogenesis developmental pattern of acetoacetyl coenzyme a synthetase in the soluble fraction of rat brain		acetoacetate facilitates brain metabolism Regular activity of acetoacetyl coenzyme a synthetase is the primary sugar for rat fat	induced and substrate specific developmental inhibition with acetoacetyl complement c synthetase in protein soluble matrix of fetal brain
1	contrasting patterns of memory span decrement in ageing and aphasia		contrasting process of muscle span decrement after ageing after adulthood	different patterns of changes that occur for ageing and aphasia
1	studies of nuclei separated by zonal centrifugation from liver of rats treated with thioacetamide		studies Rat nuclei separated using light centrifugation A DNA of rats prepared using thioacetamide	studies of dogs separated male age group from nucleus of rats along with ॥
1	the crisis of middle age		the crisis ridden digital age	in crisis of imperial age
1	intestinal transport of antibodies in the newborn rat		intestinal transport by antibodies a viable newborn rat	the transport of food to the newborn rat
1	role of the pituitary and thyroid glands in the decline of minimal o2 consumption with age		role among the pituitary and thyroid enzymes to delaying lowering of basal o2 consumption with age	involvement of the pituitary and kidney glands in the establishment of minimal weight status to age
1	age associated changes in fecal excretion patterns of strain 93 chick embryo lethal orphan virus in chicks		age associated changes observed calcium excretion patterns of bacteria 93 called is lethal Ebola virus in chicks	age associated changes in fecal invasion patterns of group 93 chick infant lethal transmission virus is rare
1	presbyopia and the changes with age in the human crystalline lens		presbyopia and chemical changes with time in the GI intestinal protein	gender and the changes with age in this whole human body
1	changes in the uptake of tritiated estradiol in the hypothalamus and adenohypophysis of old female rats		changes in expression rate of leptin mRNA in the hypothalamus before adenohypophysis by old blood flies	change in virus uptake on specific agents on the colon increased adenohypophysis of old female effects
1	inactive enzyme molecules in aging mice liver aldolase		inactive enzyme levels in the mice change function	inactive enzyme activities in aging mice appear unknown
1	functional and morphologic maturation of the superficial nephrons relationship to total kidney function		functional and morphologic alterations against the lymph walls attributable to total vascular function	functional identity complete maturation of and superficial functional relationship in the kidney function
1	the collagenous nature of amianthoid degeneration of human costal cartilage		the glutamate receptors causing amianthoid degeneration across all costal walls	in fragile nature its facial nerve affected human costal cartilage
1	a quantitative study of synapses on motor neuron dendritic growth cones in developing mouse spinal cord		a structured map encoding synapses on motor neuron dendritic growth cones in individual mouse heart muscles	a quantitative test showing impact on all neuron dendritic growth cones of developing rat spinal tree
1	aging increases susceptibility of mouse skin to dmba carcinogenesis independent of general immune status		aging increases migration under bare skin toward dmba carcinogenesis loss of general immune defenses	an increases vulnerability of mouse mice to liver carcinogenesis independent regarding general aging status
1	altered heat lability of a fraction of glutathione reductase in aging human lens		altered heat reduces serum alpha fraction and platinum reductase in aging cell lens	altered heat lability of and deficiency of diesel reductase in sigma factors and
1	a regional survey of myelin development some compositional and metabolic aspects		a regional context and project development some compositional and temporal aspects	a regional survey of myelin development in amendments to molecular aspects
1	alterations in biliary lipids of mice during dehydrocholic acid feeding		alterations in lip lipids from subjects were dehydrocholic acid experiments	calcium in the lipids of cells promote dehydrocholic rna repair
1	the effect of age on adrenoceptor activity in tracheal smooth muscle		the effect of calcium on protein levels within tracheal rat muscle	experimental effect of lithium on cognitive activity in regulating vascular function
1	tolerance to the hypothermic effects of 9 tetrahydrocannabinol as a function of age in the chicken		tolerance to the cardiovascular effects toxic cannabinoid tetrahydrocannabinol by a function and reaction with the urine	progression to the drug disorders appears three months as a term of age in normal body
1	release phenomena and iterative activities in psychiatric geriatric patients		release therapy and routine maintenance for psychiatric geriatric patients	release hormones and biological activities in psychiatric control phenomena
1	aging in hiroshima and nagasaki atomic bomb survivors speculations based upon the age specific mortality of persons with malignant neoplasms		aging in vitro found among atomic bomb survivors speculations based with the age gap observations from persons growing malignant tumors	aging the hiroshima and quincy atomic energy tests speculations focused upon the age specific longevity of men with multiple neoplasms
1	role of phosphodiesterase in glucagon resistance of large adipocytes		role and mechanisms regulating drug resistance at large adipocytes	signal group regulation via glucagon synthesis from large adipocytes
1	microtubule protein during ciliogenesis in the mouse oviduct		microtubule aggregation and aggregation from the mouse dish	electron transfer during ciliogenesis over normal cardiac oviduct
1	presbyopia and the water content of the human crystalline lens		presbyopia and the beta molecule below the white crystalline lens	presbyopia deep lateral water system of the human open lens
1	the activity of deoxyribonucleic acid polymerase and deoxyribonucleic acid synthesis in nuclei from brain fractionated by zonal centrifugation		the type of oxidative acid present upon oxidative acid mutant DNA nuclei from PBS fractionated via electrical centrifugation	an approach involves the acid transport and organic acid synthesis in blood from nucleus bodies by zonal...
1	rna synthesis in the mouse oocyte		rna development in the Japanese culture	rna coding for the mouse green
1	attenuation of the ventilatory and heart rate responses to hypoxia and hypercapnia with aging in normal men		attenuation of abnormal neural zone associated muscular responses to hypoxia and hypercapnia by aging versus normal age	attenuation with central ventilatory and possibly complex responses to anxiety and distress with depression among normal men
1	myelinated fibres in the human paravertebral sympathetic chain quantitative studies on white rami communicantes		myelinated map of three human paravertebral sympathetic protein model studies on mammalian rami systems	vertical fibres between very large paravertebral sympathetic of quantitative structure show white rami from
1	correlation between deoxyribonucleic acid excision repair and life span in a number of mammalian species		correlation between deoxyribonucleic acid generation times for life span among just three other mammalian species	correlation among periodic acid shock syndrome and life span of a number insect insect species
1	a serum component related to nonimmunoglobulin amyloid protein as a possible precursor of the fibrils		a chemical component comprising the es 3 β (), a stable precursor of the fibrils	local motor response similar to nonimmunoglobulin is protein the primary possible manifestation of the fibrils
1	glucose metabolism in the newborn rat temporal studies in vivo		glucose metabolism in animal model mice temporal profiling in vivo	thyroid metabolism in the newborn rat temporal function con vivo
1	inhibition of 3 phosphoglycerate dehydrogenase from pisum sativum by purine nucleotides		inhibition between 5 hydrogen bonds from DNA toxin by foreign enzyme	example from 3 way conversion at previous pathway produces extra nucleotides
1	studies on a murine form of spontaneous lower motor neuron degeneration the wobbler wa mouse		studies on the murine study of spontaneous dorsal canine nerve degeneration the wobbler wa mouse	studies of lower murine form on spontaneous lower brain inhibition form the the wa mouse
1	changes with age in the valvular apparatus of the superficial and deep veins of the leg		changes with age in left valvular apparatus of eight central skeletal radial bones of the leg	changes of age in different lateral branches of the superficial of medium veins of the leg
1	amyloid in normal and pathological parathyroid glands		amyloid in larger than enlarged parathyroid veins	hospitals in particular induced pathological stress glands
1	the effect of age on the fibrinolytic enzyme system		the influence of age levels 1 fibrinolytic enzyme on	the strain of spores affect the fibrinolytic enzyme as
1	electron probe analysis of calcium transport by small intestine		electron probe that revealed calcium transport within small intestine	electron probe analysis fast energy transport in small signal
1	age related changes in the thermoregulatory capacity of tryptophan deficient rats		age weight changes are rat thermoregulatory patterns under leptin deficient rats	age related changes in cardiovascular enzyme activity affecting tryptophan release factors
1	pituitary inhibitor of thyroxine		pituitary responses in depression	all complications of death
1	runwheel activity patterns of mature young and senescent mice the effect of constant lighting conditions		runwheel metabolic patterns of mature mature and senescent mice were conditional upon constant lab conditions	runwheel work patterns of mature young and senescent students encourage use of weak lighting through
1	composition of liver histones in aging rat and mouse		composition of gene histones in male rat versus sheep	dna is liver histones in the rat and mouse
1	accumulation of lipofuscin age pigment in aging skeletal connective tissues as revealed by electron microscopy		accumulation of molecular age markers in aging skeletal muscle muscle imaging reflected through electron microscopy	accumulation of lipofuscin healthy aging tissue aging skeletal intermediate areas as confirmed by electron microscopy
1	aging and the passage of l tyrosine l dopa and inulin into mouse brain slices in vitro		aging and the passage human cell ty l dop and inulin into frozen cheese slices during vitro	synthesis and the evolution of l x l dopa and inulin the mouse brain...... human
1	fluid and crystallized intelligence in young adulthood and old age		fluid with discrete forms in young adulthood and old intelligence	autobiographical memory crystallized intelligence at young adulthood and under age
1	an autopsy study of human axillary lymph node histology		an autopsy study covering the axillary node node injury	an electron study from the axillary fin nodes histology
1	breast cancer in women as a paradigm for ageing as a hidden syncarcinogenic factor		breast growth amongst women — a driver for ageing as a damaging global factor	breast cancer in women as target paradigm maternal cancer as the maternal syncarcinogenic risk
1	fate of linoleic arachidonic and docosa 7 10 13 16 tetraenoic acids in rat testicles		fate The bacterial coating hormone protein 7 10 13 18 tetraenoic accumulation in cat testicles	fate of extinct chalk insects fossils 7 10 to 16 bc but contains rat testicles
1	dependence of rates of lipolysis esterification and free fatty acid release in isolated fat cells on age cell size and nutritional state		dependence of rates of insulin response and free fatty alcohol consumption from donor stem cells on age cell state from nutritional state	impacts of rates under lipolysis esterification by free fatty carbon metabolism in isolated age cells on age cell number and oxidation state
1	studies on the compartmentation of lipid in adipose cells ii cholesterol accumulation and distribution in adipose tissue components		studies on the compartmentation of LDL in adipose glands by cholesterol accumulation by distribution via specific protein components	treatments involving cellular precipitation of fat into adipose cells increase cholesterol levels and distribution in adipose tissue components
1	glycosaminoglycans of brain during development		glycosaminoglycans of internal sugar metabolism	≤ 0 mg during surgery
1	a developmental study of the relationship between the protein components of rat cns myelin		a developmental study demonstrating the response to the 4 components of the cns myelin	a developmental study of further connections between the protein groups underlying rat skin myelin
1	age dependent utilization of phenylalanine for the synthesis of neuronal and glial proteins		age dependent utilization by pathway facilitates cellular synthesis of precursor peripheral glial proteins	separation and utilization of phenylalanine in cellular development of plasma vs glial proteins
1	the occurrence of two types of deoxyribonucleic acid polymerase activity in the main classes of nuclei obtained from the brains of infant and adult rats		the occurrence in two generations of two sugar polymerase molecules in the main population of molecules obtained in rat brains of infant and feeding rats	the regulation of two types of deoxyribonucleic fusion reward activity within the main classes of neurons developed from living brains of a feeding adult monitoring
1	sequential patterns of circulating lh and fsh in female sheep during the early postnatal period effect of gonadectomy		sequential measures of β i and s in mouse sperm during the immediate postnatal crossover effect of gonadectomy	sequential expansion of circulating f1 nor fsh in female sheep in these early postnatal years result of...
1	ultrastructural changes in human prepubertal prostatic epithelium grown in vitro		ultrastructural imaging can model prepubertal B cell differentiation in vitro	visual changes from human prepubertal facial muscles grown for europe
1	effects of nicotine given into the brain of fowls		effects of nicotine going into the mouth using mice	effects of alcohol administration by the brains of fowls
1	effects of cholinomimetic agents given into the brain of fowls		effects experimental cholinomimetic studies given from the bodies of monkeys	effects upon specific substances given for the brain and fowls
1	the effect of prostaglandin e2 on the arterial blood pressure of normotensive and spontaneously hypertensive rats		the effect ratio 2 e2 at primary arterial peak pressure of normotensive / mildly hypertensive patients	the effect on bleeding e2 on moderately high blood flow of men and also hypertensive reported
1	age related changes in isocitrate lyase from the free living nematode turbatrix aceti		age observed changes in zinc production inhibit various free living nematode genes.	closely related differences in homo lyase with the new living nematode increase to
1	aging isometric strength and endurance and cardiovascular responses to static effort		aging isometric strength analysis weakness and cardiovascular indices following static effort	aging isometric strength reduced speed increased cardiovascular responses reduced static effort
1	evolution of sleep spindles in childhood		evolution of material needs during childhood	contribution toward sleep physiology in childhood
1	plasma lipid values and lipoprotein patterns during adolescence in boys		plasma lipid values − lipoprotein data from fasting in boys	plasma lipid values and lipoprotein distribution in physiological stress and
1	skeletal muscle lipids ii changes in phospholipid composition in man from fetal to middle age		skeletal muscle lipids The changes of fat synthesis in man : low to middle stages	natural muscle lipids are changes in sugar synthesis in man from fetal till middle calf
1	skeletal muscle lipids 3 changes in fatty acid composition of individual phosphoglycerides in man from fetal to middle age		skeletal muscle lipids and elements including the state composition of individual phosphoglycerides in man proteins fetal to longer immunity	skeletal cellular lipids 3 changes of fatty acid structure as individual phosphoglycerides in rats from fetal over bird span
1	synthesis and turnover of cerebroside sulfate of myelin in adult and developing rat brain		synthesis for turnover of cerebroside sulfate in calcium in female and immature rat cells	synthesis or turnover of calcium sulfate and myelin in healthy versus developing rat in
1	age dependent changes on the state of aggregation of cartilage matrix		age marker changes including the state variation function of cartilage matrix	age bracket changes for the state of aggregation are matrix matrix
1	the effect of age upon the coagulation system		the proof is age upon the immune system	the effect of age to their family system
1	plasma testosterone and dihydrotestosterone in male rats during sexual maturation and following orchidectomy and experimental bilateral cryptorchidism		plasma testosterone receptor fat on experimental rats during sexual maturation at old age after experimental urinary cryptorchidism	plasma testosterone and hormones during adult rats during sexual arousal increase upon conception and following bilateral sex
1	human muscle fiber fine structure morphometric data on controls		human muscle fiber fine pattern with variation on controls	natural muscle fiber fine grain image data on youtube
1	renal glutaminase in postnatal and adult rats		renal injection targets postnatal and newborn infants	kidney disease in postnatal and growth levels
1	surgical sterilization by vasectomy and its effects on the structure and function of the testis in man		surgical sterilization or vasectomy & its effects towards sexual structure of function of mature sperm in man	surgical sterilization by trauma and its effects against brain structure protein function and renal testis young man
1	effect of development and aging on the response of canine lymphocytes to phytohemagglutinin		effect via the pathway aging limiting the adherence for canine monkeys to phytohemagglutinin	results of on the maintenance of cellular response of canine lymphocytes to ।
1	identity of maleate stimulated glutaminase with gamma glutamyl transpeptidase in rat kidney		identity with maleate nuclear glutaminase & no activation groups in rat models	example as maleate stimulated incorporation of gamma glutamyl alcohol intro vivo confirmed
1	the shape of the dental arch		the shape of ancient Roman arch	second name of the dental arch
1	comparison of physiological responses of women and men to isometric exercise		comparison of physiological models on mice and men toward isometric markers	comparison between gender differences of women and children to isometric exercise
1	aerobic power of females ages 10 to 68		aerobic accessible to females ages 10 to 12	aerobic diet of females is 10 to ॥
1	a fine structural study of degenerative changes in the dorsal column nuclei of aging mice lack of protection by vitamin e		a fine mesh study of structural changes in the dorsal column nuclei of cultured mice decreased cerebral calcium by CD e	a fine illustrated study of behavioral changes within the external column nuclei of aging mice lack of ability for vitamin ।
1	significance of brain reactive antibodies in serum of aged mice		significance of DNA reactive antibodies in working aged aged person	significance the brain immune antibodies in medicine of aged mice
1	changes with age in protein bound iodine pbi and body temperature in the mouse		changes with age in vitamins including iodine affect mean body temperature in the gut	changes in concentration in protein bound iodine ions and body colour in the blood
1	reaction and movement time as a function of age and physical activity level		reaction – movement inhibition and a function for age and physical activity Edit	movement and movement time as a test of age and physical constitution long
1	similarities and differences between psychological deficit in aging and brain damage		similarities to interactions between psychological deficit in aging and sleep disorders	similarities and contrasts between human reactions to aging and brain damage
1	schwann cell internuclear distances in developing rat unmyelinated nerve fibers		schwann develops plate fusion when developing rat spinal nerve fibers	thus regulates internuclear growth before developing to unmyelinated optical fibers
1	the effects of age and liver disease on the disposition and elimination of diazepam in adult man		the activities of CNS and liver functions on medical disposition and metabolism of diazepam of adult man	the effects and stomach and liver disease on the disposition for elimination of genetic treatment young man
1	the effect of b cell immunosuppression on age related resistance of chickens to marek s disease		the effect of b cell immunosuppression for Zika related tendency of humans towards Ebola virus disease	published results of b cell surveillance on population related resistance of chickens with hiv s via
1	autoimmune human sperm antibodies and age in males		autoimmune human immune antibodies among age specific males	lethal factors sperm antibodies reduce age in culture
1	influence of age of ewe and photoperiod on the intervals between parturition and first oestrus in lactating and non lactating ewes at different nutritional levels		influence of age by contact with photoperiod on the preference to meals at first time among lactating versus non lactating ewes at different nutritional levels	observation of sensitivity between ewe and photoperiod on related intervals between parturition and embryo descent in sterile and non healthy rats at different age levels
1	on the possibility that dna repair is related to age in non dividing cells		on the theory if dna regression is related that age in non dividing fields	testing the possibility that dna repair is related to age on even healthy families
1	influence of age on the formation of 5alpha androstanediol and 7alpha hydroxy testosterone by incubated rat testes		influence within puberty on sexual effect calcium 5alpha androstanediol or 7alpha hydroxy acids and male rat testes	due to this on the formation factor 5alpha precursor in 7alpha hydroxy testosterone into female egg testes
1	effect of age on kidney hyperplasia in the rat after unilateral nephrectomy		effect group MRI on neural hyperplasia among male rat undergoing unilateral nephrectomy	positive against insulin for kidney hyperplasia in one rat is unilateral age
1	effect of age on kidney hyperplasia in the rat during cold acclimation		effect using oxygen on kidney hyperplasia in young rat during the air	effect factor age induced cold hyperplasia affecting arctic rat during cold acclimation
1	age changes in the dorsal and ventral lumbar nerve roots of dogs		age can have extended posterior and ventral lumbar nerve roots on dogs	regulation 2 in right dorsal and lesser lumbar nerve muscles of dogs
1	cholinesterase che response and related mortality among birds fed che inhibitors		cholinesterase action response in related mortality among birds of human inhibitors	cholinesterase for control and ph variables among birds fed che relative
1	effect of age and long term diet on exocrine pancreas of the rat		effect and age effect long term diet of fat pancreas of the human	judging from age and long term diet and exocrine response of common penis
1	normal ranges of hip motion in infants six weeks three months and six months of age		normal ranges Rare hip fractures with infants 24 weeks three months babies six months of age	normal range of hip measurement in infants six weeks and infant years six months of age
1	age related changes in the incorporation of 14 c leucine into myofibrillar and sarcoplasmic proteins of red and white muscles of chicks		age of changes to the binding on 14 c leucine into chromosomes and sarcoplasmic proteins in blood and le muscles muscle rats	these support discoveries included the incorporation at one gm protein into myofibrillar derived sarcoplasmic proteins in red and white muscles of chicks
1	abo blood groups age and work in ischaemic heart disease		abo gene groups age past work in ischaemic liver defects	most patient groups age and die in ischaemic causes because
1	a possible age related decrement in the conduction velocity of aplysia neuron r2		a possible outcome after decrement in potassium conduction rate using aplysia neuron 1	a possible age past breakdown in the conduction rate of water led to
1	lack of increase in dna crosslinking in drosophila melanogaster with age		lack relative decreases in dna protein in plants associated with WT	risk for increase in mechanical damage in drosophila increase in age
1	the effect of age on mitochondrial enzymes and respiration		the effect body temperature on mitochondrial enzymes or respiration	the effect nuclear radiation on mitochondrial aging and respiration
1	attitudes toward age an exploration in school age children		attitudes toward building an exploration and school age groups	thinking toward age an approach for school age children
1	circadian oscillations in rodents a systematic increase of their frequency with age		circadian frequencies in horses offer conservative estimate of their frequency with age	circadian signaling within rodents a small increase of frequency frequency across age
1	variation with age and disease of an amyloid a protein related serum component		variation from age and disease of obesity AND a cholesterol related serum marker	variation at age in disease is an antigen a pregnancy related serum component
1	age related activity changes in arginine phosphokinase in the house fly musca domestic l		age related as changes in arginine receptor within the honey fly against domestic bees	age dependence activity expression of arginine phosphokinase in african guinea rat parasite domestic l
1	influence of age on size and number of fat cells in the epididymal depot		influence natural inflammation on size and number of fat groups inside ascending intestinal depot	influence of diet on or decreased density of fat cells in the breast area
1	effects of age and genotype on acquisition of an active avoidance response in mice		effects by pedigree and genotype on exposure of an active avoidance skill to mice	differences of age and experience reduce acquisition of an initial avoidance function in mice
1	effect of age on liver function		effect on age on sex function	depending on age on liver function
1	being single in old age		being single visiting old country	being single years old ।
1	age related changes in a spontaneously reassociating fraction of mouse dna		age by mutations in or spontaneously declining fraction of mouse chromosomes	closely related changes in a genetic reassociating lineage in mouse on
1	age dependent micronuclear deterioration in tetrahymena pyriformis syngen 1		age y relative deterioration in electron volume and 1	transfer of micronuclear deterioration to tetrahymena species spp...
1	studies on the synthesis and degradation of dna in developing and old chick cerebellum		studies about the synthesis without degradation of dna by small and rapidly aged cerebellum	studies in parallel synthesis and degradation of dna throughout premature adult pediatric chick cerebellum
1	age related peculiarities of acetylation of rat liver nuclear histones		age shows peculiarities of functions of many human nuclear receptors	age support peculiarities involve acetylation upon rat bone derived histones
1	an estimate of the number of cells arising by division in mouse cerebral hemispheres from age one to 12 months an autoradiographic study of dna synthesis		an estimate of 36 trillion known cells stimulated by synthesis in mouse cortical neurons dating age one to 12 months of ongoing study of dna synthesis	some estimate of the number of neurons arising for division in these cerebral stems will age one to 12 months by atomic study of cellular synthesis
1	age and sex differences in behaviors mediated by the ventromedial hypothalamus		age to adult differences in behaviors seen through right ventromedial hypothalamus	age and language change in relationships influenced by the same individuals
1	age differences in aversively motivated visual discrimination learning and retention in male sprague dawley rats		age differences regarding fear motivated visual discrimination learning versus retention during gray sprague white rats	age differences color aversively specific racial discrimination learning disabilities retention and male rodents dawley rats
1	perceptions of onsets of young adulthood middle age and old age		perceptions of maturity of young adulthood middle new youth old aging	patterns of onsets of young adulthood like teen and old the
1	age involution in the normal human adult thymus		age involution in for entire human race population	age involution after small adult human adult of
1	an electron microscopic investigation of age dependent changes in the flight muscle of musca domestica l		an unexpected microscopic investigation of age dependent role in neural flight path of birds a l	experimental electron microscopic measurement about age dependent changes in the firing trajectory of eucalyptus domestica l
1	light and electron microscopic studies on human temporal arteries with special reference to alterations related to senescence atherosclerosis and giant cell arteritis		light very extensive microscopic surveys on long temporal arteries make special reference to their related thermal senescence progression and giant cell turnover	light and electron microscopy studies across human body areas make special reference to alterations downstream of senescence stress and giant cell disorders
1	engagement with an old theory		engagement of good old theory	engagement to an old student
1	qualitative vocabulary test responses and age		qualitative vocabulary test weighted Mean scores	age criteria test responses of age
1	studies on immune competence in the rat changes with age sex and strain		studies on immune competence in biological rat section on age sex including environment	studies show immune competence in infant womb changes with age distribution and strain
1	age differences in the speed of a spatial cognitive process		age differences in the speed at a single optimization process	age factors determine the speed of a spatial cognitive north
1	macromolecular components of the vitelline membrane of hen s egg i membrane structure and its deterioration with age		macromolecular components controlling the vitelline membrane for i a s i calcium condition and mineral deterioration with age	some components of cell vitelline membrane of hen includes chromosome i membrane structure in its mechanism comes age
1	age dependence of heat induced strand separation of dna in situ in postmitotic cells of rat brain as revealed by acridine orange microfluorimetry		age dependence the heat induced strand structure of dna in rodents in postmitotic migration of mammalian motor neurons revealed via red orange plasma	age dependence from neutron flux from separation of dna pro vivo in postmitotic cells of some studies as revealed by professor orange cause
1	the influence of age on the distribution metabolism and excretion of methoxyflurane in fischer 344 rats a possible relationship to nephrotoxicity		the influence of metabolism at the distribution metabolism or excretion phase methoxyflurane per fischer in mice for possible susceptibility to nephrotoxicity	the link between depression on spatial distribution metabolism and ability for food in another 344 rats shows possible relationship from nephrotoxicity
1	comparative studys on ages related changes in collagen structures of achilles and tail tendons in rats		comparative studys on ages shift changes to membrane properties of jaw and jaw nodes in rats	recent findings indicate ages related changes in functional structures of achilles and tail vertebrae in mouse
1	changes in proteins of the human lens in development and aging		changes fundamental roles of visual human lens in development through aging	changes in proteins stimulate the objective lens during disease and aging
1	age changes in the human frontozygomatic suture from 20 to 95 years		age changes on the human rib suture from 20 - 30.	age changes confirm the central frontozygomatic state from once before 100 years
1	age related incidence of sclerotic glomeruli in human kidneys		age related incidence and detached glomeruli affects elderly kidneys	mechanism related to large sclerotic glomeruli around healthy kidneys
1	the influence of age on cardiac refractory periods in man		the division by age of cardiac refractory periods by man	physical influence of temperature on cardiac refractory tremor in population
1	effects of age and fasting on gluconeogenesis from glycerol in dogs		effects of deprivation plus obesity on relief from fructose in dogs	effects of age dependent fasting in gluconeogenesis restore normal slow growth
1	the effect of age on arterial alveolar nitrogen difference in normal adults		the measure of age related median structural nitrogen difference of normal adults	potential effects of age on arterial alveolar nitrogen difference decrease tissue formation
1	information processing limits the effects of information load and age		information processing limits the effects that molecular structure and age	information processing limits cognitive effects of information processing and ॥
1	age related changes in free plasma testosterone dihydrotestosterone and oestradiol		age and findings on free plasma lipid dihydrotestosterone plasma cortisol	in control therapy with free plasma region dihydrotestosterone 4 oestradiol
1	age related changes in the affinity of hemoglobin to oxygen in rabbits		age related differences in molecular affinity of hemoglobin to DNA in animals	age effect changes in the relationship of rna to protein in mei
1	age related and seasonal variations in the atpase system of mitochondria of skeletal muscles in rabbit		age related and present variations in the atpase system of primates – blood donors with rabbit	age related and diffuse variations of cardiac metabolic system involving mitochondria of skeletal muscles of rabbit
1	age peculiarities in the effect of m and n cholinolytics on the activity of the epileptogenic zone in the rabbit hippocampus		age results revealed the effect of G & z cholinolytics on brain activity of our epileptogenic zone before the rabbit experiment	the peculiarities in the mechanisms the p and n receptors on activation activity of activated epileptogenic tissue of human rabbit hippocampus
1	sleep related penile tumescence as a function of age		sleep & penile tumescence as of whole human age	also related to tumescence at any function of age
1	age differences in learning immediate and one week delayed recall		age differences in four immediate and one type of recall	age differences vary learning immediate by one week delayed by
1	serum 5alpha dihydrotestosterone and testosterone changes with age in man		serum of dihydrotestosterone receptor testosterone results in age in humans	and 5alpha dihydrotestosterone serum protein changes towards age into men
1	human adipose tissue in culture vi effect of age on cell size and lipolysis		human adipose fraction in culture Clinical structure following age across cell size following lipolysis	human adipose tissue in vitro studies effect of age to neurological strength and development
1	age and changes in the thyroid gland of a he mice morphometric and histochemical studies		age and production in your thyroid gland is small he mice morphometric of histochemical trends	age and changes from the thyroid thyroid in a given bowman skeletal and histochemical studies
1	immunologic cross reactivity between antisera to group a type 12 streptococcal cell membrane and human glomerular basement membrane the effect of age and carbohydrate content		immunologic fluid culture - exposure to group a group 12 blood body membrane and the glomerular surface membrane the influence of age and carbohydrate content	immunologic receptor reactivity between protein to group ii type 12 streptococcal plasma membrane and human milk basement regulates the increase in vitamin and carbohydrate cell
1	antipyrine metabolism in man influence of age alcohol caffeine and smoking		antipyrine metabolism affects man influence and ageing affects caffeine and iron	higher metabolism in vitro influence on use of caffeine and smoking
1	biochemical variations in the matrix of human tendons in relation to age and pathological conditions		biochemical reduction in radiation pressures on human tendons in relation to age by economic conditions	biochemical communication across the matrix yield human rna by relation to genetic and pathological conditions
1	gerontological and geriatric problems in stomatology 1 effects of age related physical changes on prosthetic therapy		gerontological and geriatric examinations for women - effects of heart related physical ailments on prosthetic tissue	skin disorders respiratory changes in stomatology 1 effects in this specific physical therapist on prosthetic therapy
1	the effect of age on plasma levels of propranolol and practolol in man		the effectiveness of antidepressants on high levels of HIV and depression among man	the effect are decrease of plasma levels requires stress and practolol to man
1	rat liver superoxide dismutase purification and age related modifications		rat liver kidney disease function and age profile modifications	rat liver organ conversion therapy includes age related modifications
1	inulin clearance in the newborn infant relationship to gestational and postnatal age		inulin clearance in the mitochondrial joint relationship preceding viability and postnatal viability	cellular clearance in the pregnant infant womb and gestational cell death age
1	cell types originating from kidney explants of young and old mice		cell numbers increased in kidney explants of young and old cells	cell products originating from kidney disease affect young and sick mice
1	plasma testosterone levels in c57bl 6j male mice effects of age and disease		plasma testosterone levels of c57bl 6j SNP donors independent of age towards control	plasma testosterone level for mature 6j male mice symptoms of stress and disease
1	the collagenous and non collagenous protein of the canine intervertebral disc and their variation with age spinal level and breed		the left and free collagen parts of the canine intervertebral disc - show variation with greater physical level and breed	the fluid or non collagenous components from adult vascular intervertebral disc and their variation with age to level as ।
1	changes in drug metabolism with increasing age 1 warfarin binding and plasma proteins		changes in glucose metabolism with old age increases in genes and plasma proteins	variations in protein metabolism with increasing age influence proteins binding and plasma monitoring
1	influence of age and starvation on po2 pco2 and haematocrit values in the rat		influence genomic age expression diversity on mutant pco2 and haematocrit genes in animal lab	influence human age and health can metabolic activity and haematocrit cycling in the mouse
1	effect of sex age and cultivation time on number of satellites and acrocentric associations in man		effect relative farming age + cultivation frequency on number minor environmental and acrocentric associations in man	influence of sex roles during cultivation time in number of diseases and gender associations in man
1	changes in the pituitary testicular system with age		changes on my right testicular organ with age	changes in jaw jaw bone diameter with age
1	the lipids of human sciatic nerve by age group		the lipids to human tail nerve from age 14	the lipids of same blood vein by age of
1	pituitary gonadal relations in infancy 2 patterns of serum gonadal steroid concentrations in man from birth to two years of age		pituitary gonadal relations from infancy regulates patterns of human aerobic steroid metabolism in man from birth for two third of lifespan	oral gonadal reflex of infancy 2 patterns including low gonadal fluid concentrations affect infants between birth to two years of age
1	the influence of age and sex on the metabolism of testosterone		the influence human hormones and sex on the metabolism between carbohydrates	health impact of drug and sex on the levels of testosterone
1	median age at onset of asthma and allergic rhinitis in tecumseh michigan		median targeted at low onset asthma & acute rhinitis na tecumseh michigan	their frequency at onset is cancer and allergic reactions in tecumseh school
1	human intelligence sex differences		human and literacy differences	face specific sex differences
1	age related changes in hepatic fine structure a quantitative analysis		age related changes on hepatic shelf structure by statistical analysis	a scale changes to hepatic fine structure a quantitative term
1	the effect of age on creatinine clearance in men a cross sectional and longitudinal study		the effects EPA drugs on brain clearance in men The cross sectional non longitudinal study	the effect of age and creatinine levels in such a cross culture and the debate
1	age differences in central perceptual processing a dichoptic backward masking investigation		age state of human perceptual processing under dichoptic spatial masking investigation	age differences with human neural processing a dichoptic behavior shift are
1	paired associate learning in young and old adults as related to stimulus concreteness and presentation method		paired reading learning in minors and young adults as related to media exposure and presentation processing	paired associate cases with infant or old adults closely related to stimulus concreteness pattern presentation method
1	attitudinal predictors of devaluation of old age in a multigenerational sample		attitudinal biases behind devaluation of old dollars amidst a toxic environment	special types of distributions of unstable ones over a given sample
1	social class and association membership an analysis of age graded and non age graded voluntary participation		social class and youth membership an analysis by age derived population non age graded member participation	membership class within association includes an analysis between age categories and non age graded voluntary participation
1	age related secretion of androstenedione testosterone and dihydrotestosterone by the human testis		age related secretion on synaptic proteins by dihydrotestosterone and the alpha testis	age change secretion for androstenedione testosterone on testosterone were such essentially same
1	methodological problems in the determination of biological age		methodological problems in scientific conservation of oldest age	physical problems in the determination of life science
1	sexual behavior in higher age		sexual behavior the digital age	sexual culture in middle age
1	chronobiologic and inbred strain differences in blood hemoglobin of the mouse		chronobiologic – DNA regulatory differences including blood hemoglobin of female mouse	human and inbred skeletal differences derived line length from the test
1	age dependent changes in juvenile hormone esterase and general carboxyesterase activity in the hemolymph of the colorado potato beetle leptinotarsa decemlineata		age dependent difference among T cell function and general carboxyesterase negatively affected the activity of the colorado potato virus gene decemlineata	species dependent changes to juvenile development levels and general human activity the upper netherlands on the cape potato beetle leptinotarsa decemlineata
1	transcutaneous measurements of age conditioned changes in the elasticity of the human common carotid artery		transcutaneous measurements for age conditioned changes in bone elasticity inside the right lower leg artery	transcutaneous tests reveal age displacement profiles in the elasticity of the human anal carotid via
1	age related changes in the glycosidases of chick embryo eye tissues		age related reactions involve blood glycosidases of mature embryonic eye tissues	several related characteristics alter the morphology of chick embryo eye ।
1	relation to osteoporosis of age and hormone induced changes in the metabolism of collagen and bone		relation to collapse of organs and vascular induced malfunction in the synthesis of collagen or bone	relation control metabolism of fatty tissue culture induced changes in the metabolism that collagen from bone
1	hair cell loss as a function of age in the normal cochlea of the guinea pig		hair cell loss as normal measurement by aging in the normal cochlea population large guinea pig	hair tone loss as a sign of decrease in the working year on the guinea pig
1	changes in ethanol consumption by c3h and cf1 mice with age		changes serum glucose consumption by total versus cf1 mice with deletion	reduction in saliva consumption in females and cf1 mice with high
1	age related changes in the intact and sympathetically denervated gerbil pineal gland		age previously found in another intact and relatively common gerbil pineal form	age variation changes in the structure the highly denervated gerbil body tail
1	effect of neonatal thymectomy on experimental subacute sclerosing panencephalitis in adult hamsters		effect in colon thymectomy on mean subacute weight of obese female hamsters	effect on partial thymectomy on normal mouse molecular defects in healthy human
1	ontogeny of human cell mediated immunity age related variation of in vitro infantile lymphocyte transformation		ontogeny with cell membrane mediated immunity has related study of in vitro white lymphocyte transformation	initiation of human test for immunity system and survival of en vitro infantile lymphocyte transformation
1	age anxiety and self reported health		age anxiety and general mental health	age reported and rarely reported health
1	treatment of immature mice with gonadotrophins the influence of mouse age on the response of ovarian alkaline phosphatase activities to gonadotrophins		treatment using immature patients of insulin as controls for mouse age on the response of ovarian cycle phosphatase production to testosterone	treatment of immature infants with gonadotrophins that influence of diet diet indicates the development of target protein phosphatase mice to activated
1	age changes in rat vasomotor reflexes and sympathetic neuron ultrastructure following chemical sympathectomy		age and observed rat vasomotor function after sympathetic cellular death following tissue sympathectomy	age stability and muscle movement reflexes with sympathetic nerve stimulation with chemical sympathectomy
1	age simulation in perceptual and cognitive functioning age progression to 80 years in a college sample		age simulation Male perceptual human verbal abilities age progression > 80 years in a college sample	memory simulation in school and memory training after 20 to 80 years in a college sample
1	age differences in backward dichoptic masking		age used in backward pointing rings	age changes... backward color masking
1	age differences in evoked potential correlates of a memory scanning process		age differences in multiple potential correlates of spatial memory processing stimulus	the differences in vision potential correlates for normal typical scanning process
1	age trends in human chiasma frequencies and recombination fractions i chiasma frequencies		age trends in human chiasma frequencies in gene products and model systems	age groups include bacterial colony size and recombination fractions i ghz frequencies
1	age related changes in cell surface antigens of preleukemic akr thymocytes		age delays delay in cell migration antigens to preleukemic heart failure	age difference effects in cell cellular chemistry regarding preleukemic basal thymocytes
1	age related chemical changes in human elastins from non atherosclerotic areas of thoracic aorta		age related Body profile of human tissues from acute atherosclerotic recovery of thoracic bone	possibly related behavioral changes integrating human hormones into critical surgical areas of thoracic system
1	age related changes in the lipid metabolism of fisher 344 rats		age related metabolites by plasma lipid metabolism of fisher king rats	age related work toward the lipid metabolism... fisher 344 nh
1	lifespan age changes and tumour incidence in an ageing c57bl mouse colony		lifespan age role influencing tumour recruitment in slow ageing c57bl mouse embryo	deep age mutations include local evolution in an ageing c57bl mouse colony
1	partial loss of cytoplasmic incompatibility with age in males of culex fatigans		partial age as anatomical incompatibility under age in hippocampus of large fatigans	sperm loss during cytoplasmic incompatibility in age test comparison of females...
1	correlation between age arteriosclerosis and elastinolytic activity of human aorta wall		correlation and age arteriosclerosis a inflammatory activity within anterior spinal wall	interaction between arterial arteriosclerosis and fluid release from human aorta via
1	age related changes in ouabain pharmacology ouabain exhibits a different volume of distribution in adult and young dogs		age Study findings of ouabain pharmacology ouabain displayed a different expression density THC vs adult and young dogs	age length changes the ouabain pharmacology initially shows a different volume density function in adult as young...
1	effect of age and sex on lung colony forming efficiency of injected mouse tumour cells		effect of status or sex on lung colony formation patterns per injected mouse tumour cells	effect in age and sex on lung flora forming formation of injected breast tumour...
1	changes in developing behavior following prenatal administration of imipramine		changes from developing behavior following maximal intake of aspirin	changes about their behavior following the application of antibiotics
1	an x ray diffraction investigation of age related changes in the crystal structure of bone apatite		an ultraviolet ray quantitative investigation of the related trends in molecular crystal structure of bone collagen	an x chromosome technique investigation of age induced variations in mineral crystal structure from bone apatite
1	serum immunoreactive corticotrophin and response to metyrapone in old age in man		serum affects drug and response against antibiotic in 11 men [] man	non immunoreactive corticotrophin and associated factor metyrapone mushrooms elderly men young man
1	maturational changes of amino acid concentration in cerebrospinal fluid of the rat		maturational changes of amino sequence migration from intestinal fluid through the liver	maturational changes affect the carbon concentration in blood fluid in adult rat
1	absence of low molecular weight alpha crystallin in nuclear region of old human lenses		absence relatively low molecular weight for crystallin or nuclear region in old electron lenses	absence of low gene weight b crystallin in nuclear genome of human human sample
1	sex ratio sex change and natural selection		sex ratio Through trafficking and natural childbirth	sex ratio through discrimination and natural transformation
1	breast parenchymal patterns and their changes with age		breast parenchymal patterns showing functional significance under age	other parenchymal positioning and shape changes and age
1	age dependence of the biosynthesis of intercellular matrix macromolecules of rabbit aorta in organ culture and cell culture		age dependence on liver enzymes in fatty matrix macromolecules or rabbit aorta in organ culture and culture cultures	gender dependence of the genes for intercellular b fiber in rabbit aorta at clinical culture and cell studies
1	age changes in the structure of adenohypophysical gonadotropocytes and hypothalamic arcuate nucleus neurocytes		age also showed increased blood and adenohypophysical gonadotropocytes in hypothalamic arcuate T cell	age change with hair structure the circulating gonadotropocytes from hypothalamic factors transition through
1	age differences in the effects of palatability of diet on regulation of calorie intake and body weight of rats		age differences in independent effects of palatability and diet in levels of nutrient intake versus the weight of rats	the differences in the effects between age of mother with offspring by calorie intake and body weight of rats
1	vascular adenylate cyclase role of age and guanine nucleotide activation		vascular adenylate inhibits reversal of signaling with insulin expression activation	a copper cyclase role includes stress dependent guanine nucleotide effects
1	the significance of age in the colposcopic evaluation of women with atypical apanicolaou smears		the significance of age in the underlying disease & progression in aging apanicolaou *	the indicator for age in disease colposcopic evaluation measures exposure as primary apanicolaou smears
1	attack like schizophrenia with a progressive course and profound long term remissions in old age		attack like schizophrenia of a pathological course exhibits profound length time remissions in old age	attack against schizophrenia in a fixed course has profound long term remissions in sick children
1	the effect of age on the ultrastructure of the mid gut cells of the hymenopteran nasonia vitripennis walk hymenoptera pteromalidae		the effect of migration on the populations of highly isolated gut cells within the gastrointestinal plant vitripennis E E coli	the comparison this age with the ultrastructure of the mid belly wall provides the rodents that can walk hymenoptera for
1	tachyarrhythmias in old age		tachyarrhythmias from our friends	meaning in middle testament
1	physiology of aging metabolic changes during the climacteric and menopausal periods		physiology of aging metabolic disease during most advanced post menopausal stage	physiology towards men has changes involving both climacteric and menopausal sections
1	modification of the adrenal stress response by age and prior experience		modification of adult adrenal dopamine response by age from clinical experience	variation of the adrenal gland response by age to health experience
1	age differences in learning and memory on a digit symbol substitution task		age gaps in learning and comprehension on every single symbol substitution task	age differences in learning and memory on frequencies frequency frequency substitution a
1	age and tachistoscopic perception		age gets old eyes	age group gender information
1	age related increase of cuticle permeability in the nematode caenorhabditis briggsae		age noted increase in antenna size from Japanese nematode sponge briggsae	age should increase resting blood cells in the body relative to
1	the effect of age on the speed of sentence formation and incidental learning		the effect of association on the memory during sentence formation the incidental learning	the relation between age identifies the relationship across sentence formation and incidental learning
1	differences in the sequential integration of form as a function of age and interstimulus interval		differences showing the sequential alphabet with form as a function of frequency during compound interval	differences with the sequential integration suggest form as the marker of age and gender with
1	speed and age multiple rates of age decline		speed in age Progress rates for age decline	age and age on steps of age decline
1	age associated structural alterations in senescent mouse brain dna		age associated structural alterations within senescent stem neuronal networks	they associated structural alterations with adult mouse male dna
1	age related changes in the proteolytic enzymes of mammalian lens		age of changes in oral proteolytic enzymes for mammalian mammals	and related changes in the food metabolism of mammalian cells
1	prolactin release in response to blockade of dopaminergic receptors and to trh injection in developing and adult rats role of estrogen in determining sex differences		prolactin release in presence of blockade by dopaminergic receptors and electron nuclear stimulation in developing adult control rats role of drug in adult sex differences	signaling release in resistance to inflammation over dopaminergic receptors due to gene regulation for developing and blind rats role including estrogen in determining sex differences
1	morphological changes in prolactin cells of male rats after testosterone administration		morphological changes in prolactin cells in egg sperm reduce testosterone secretion	all changes in fur appear within male teeth after testosterone administration
1	neonatal treatment with sex steroids relationship between the uterotropic response and the estrogen receptor in prepubertal rats		neonatal treatment via oral steroids increased in the cortisol response and the estrogen imbalance in pregnant rats	stress treatment with sex responses intermediate between verbal uterotropic response and the clit function controls laboratory rats
1	effect of a periodic growth retarding diet on changes with age in the hypothalamo hypophyseo adrenal system		effect in a periodic junk food diet striking persons with mutations in the hypothalamo hypophyseo adrenal region	effect 2 age controlled mildly retarding diet low mortality on age in the hypothalamo with immune system
1	tail carriage in baboons papio cynocephalus relationship to dominance rank and age		tail study in rodents highlights cynocephalus relationship with dominance rank evolutionary status	increased width in male papio cynocephalus relation to wing rank to age
1	age and transformation dynamics of rectal vains and their alteration during hemorrhoid development		age and fold dynamics by rectal tissues and their correlation with hemorrhoid development	stress increases transformation dynamics in rectal vains with their alteration during cell cell
1	age related changes in the flight muscle mitochondria from the blowfly sarcophaga bullata		age of changes for leaf flight muscle mitochondria from extinct mammalian sarcophaga family	age changes changes involving the facial muscle mitochondria to the renal stem via
1	the effect of practice on age differences in central perceptual processing		the effect from practice on perceived differences at central perceptual abilities	some effect of practice in age group and learning perceptual processing
1	methodologic differences and measurement of cup disc ratio an epidemiologic assessment		methodologic synthesis and measurement of estimated disc lengths for observational assessment	new assessment and outcomes from bone disc ratio via epidemiologic assessment
1	changes in the structure of the wall of the human thoracic duct in relation to atherosclerosis and age		changes in the structure of the vessels within mouse human thoracic canal for response to atherosclerosis under age	changes that overall structure of pilot nerve from the posterior wind duct in addition to atherosclerosis and age
1	age related changes in the free amino acid pool of rat lens		age related increases in primary free amino acid pool during rat urine	age onset changes affecting relative free amino acids pool of rat lens
1	changes in the nuclear volume of rat hypothalamic neurons in old age		changes of the transcription volume of rat hypothalamic proteins in old rats	decrease in global resting volume of rat hypothalamic membrane in old...
1	age related change in pituitary threshold for tsh release during thyroxine replacement therapy for cretinism		age largest change in pituitary threshold for cancer cells is cell based therapy of cretinism	dietary change change with pituitary function for vaccine release during thyroxine replacement therapy use pet
1	enhanced activity of hormone sensitive adenylate cyclase during dietary restriction in the rat dependence on age and relation to cell size		enhanced activity of hormone sensitive adenylate enzyme during dietary intake which control rat dependence after diet is relation to cell growth	enhanced activity of hormone sensitive adenylate cyclase during protein restriction in its least dependence from hormone and correlated with brain size
1	effects of age strain and illumination intensity on activity and self selection of light dark schedules in mice		effects between age plus exposure source intensity on activity by self selection of light switching schedules in mice	effects on age strain and illumination intensity on climate on the selection of light dark spots in water
1	pore size measurements and some age related changes in human alveolar bone and rat femur		pore size &, other age related information in rabbit neck bone and rat femur	pore size investigations indicate various age related changes in human foot bone and teeth one
1	phosphoglycerate kinase from young and old turbatrix aceti		phosphoglycerate concentrations on adult and infant turbatrix complexes	named in s use for old turbatrix red
1	primary hyperlipoproteinemia and cardiovascular diseases in relation to age		primary hyperlipoproteinemia and liver diseases elderly smokers compared placebo	metabolic hyperlipoproteinemia with cardiovascular diseases health relation the cardiovascular
1	age related changes of ballistocardiogram in healthy persons		age related differences follow ballistocardiogram of several persons	about normal changes and ballistocardiogram in other persons
1	changes in 80s ribosomes from drosophila melanogaster with age		changes about genetics taken from living melanogaster during malaria	changes between the dna from drosophila melanogaster also indicated
1	on the age associated presence of immunoglobulin and complement in the renal glomeruli of mice		on mice gene associated activation of Huntington and mutation in the human glomeruli of mice	evaluated their rate and presence of immunoglobulin y complement in the renal glomeruli region a
1	the old man as woman detecting stereotypes of aged men with a femininity scale		the mature man as well detecting pictures of aging people with a femininity scale	an old men and woman detecting stereotypes and aged men having a femininity scale
1	allograft rejection in larval and adult xenopus following early thymectomy		allograft expression in larval and juvenile animals with multiple thymectomy	defining features in mother and adult xenopus include the ।
1	chromosomes in old age a six year longitudinal study		chromosomes during old people a six time longitudinal examination	abnormalities in old include a six year longitudinal genome
1	lymphocyte responses to phytohaemagglutinin age related effects		lymphocyte signals from infections & associated disorders	statistical analysis and human age survival reactions
1	age related variation in lymphocyte subpopulations		age cell evolution through lymphocyte subpopulations	the related biology includes various subpopulations
1	changes depend on age in electromyogram studies about parameter of motor unit action potentials in normal subjects of different age author s transl		changes depend on age in electromyogram studies about changing specific motor unit size potentials for different subjects of different working grade groups transl	variables depend on age in normal studies about parameter of the unit reaction time in normal subjects including brief periods author... transl
1	age dependent changes of biosynthesis of proteins author s transl		age group analysis of type of proteins author unknown transl	frequency dependent changes over environment to proteins author of transl
1	age related decrement in hearing for speech sampling and longitudinal studies		age related decrement or hearing for random sampling in discrimination studies	age related change in hearing for speech sampling blood disease record
1	a relationship between functional age and health status in female subjects		a relationship between survey tasks and health status on experimental subjects	a relationship between functional physiology and sexual status within female from
1	cautiousness in adulthood as a function of age and instructions		cautiousness genomic sequencing shows a function of age encoding instructions	relationships in adulthood as a parent influence age and social
1	age differences in humor comprehension and appreciation in old age		age differences in humor comprehension and skill in autistic adults	observed differences in general comprehension and appreciation for old age
1	variations in fluorescence characteristics of intact human crystalline lens segments as a function of age		variations The principal characteristics of a human crystalline lens segments reflecting a stimulus of light	variations of microscopic characteristics of intact film contact lens segments as a region of age
1	attitudes toward aging as a function of in service training and practitioner age		attitudes toward adulthood are a function of healthy life training and of age	attitudes toward aging decline as function of in service training and future effects
1	age related change in the neuronal microenvironment penetration of ruthenium red into extracellular space of brain in young adult and senescent rats		age related change in mean neuronal microenvironment interaction of different species into extracellular protein on brain in 2 adult sexually mature rats	some related decrease over primary neuronal function increase of dark red into extracellular space of cells during young adult and adult rats
1	free radical theory of aging effect of age sex and dietary precursors on rat brain docosahexanoic acid		free radical determination of aging effect of opposite sex in dietary precursors versus rat intestinal micro tracts	the radical theory of stress with given age sex and dietary benefits on peripheral blood docosahexanoic acid
1	the influence of age and drugs on the thermoregulatory behaviour of rats		the impacts of age and drugs on this normal functioning of adults	the dependent of humans and drugs upon the thermoregulatory behaviour capacity...
1	age related changes in t cell function		age causes deterioration in t cell function	correlation with changes in t cell distribution
1	the relation between physician and patient age in family practice		the relation between religious versus patient practice in family practice	the relation between physician to daughter age in family management
1	cadmium in liver kidney and hair of humans fetal through old age		cadmium in liver kidney muscle hair of deceased fetal elephant lung tissue	cadmium in liver kidney or hair white humans fetal through adult ।
1	age related changes of accuracy and efficiency of protein synthesis machinery in rat		age indicates degree of accuracy or efficiency in protein synthesis machinery in rat	further related changes of loading and delivery of protein synthesis machinery involving rat
1	age changes in the allosteric properties of brain acetylcholinesterase		age types involving the allosteric system and lung tissue	age changes affects also many properties of molecules and
1	the age dependent decrease in creatine kinase and aldolase activities in human striated muscle is not caused by an accumulation of faulty proteins		the receptor dependent decrease II calcium kinase and aldolase activities in skeletal striated cervical fibers not triggered by an expression of faulty mutations	my age dependent breakdown in several hormones and aldolase activities to human striated areas is not caused like an accumulation of inflammatory hormones
1	epithelial tumor like changes precancerous conditions and skin neoplasms standardization study		epithelial tumor biology changes precancerous differences in body structure standardization techniques	epithelial tumor like of hair changes and skin changes were major
1	induced pku in rats effects of age and melatonin treatment		induced induction in rats starved of CB in melatonin treatment	bone damage to rats range of age and melatonin treatment
1	age related changes in the hepatic endoplasmic reticulum a quantitative analysis		age related change in the vascular endoplasmic function via calcium measurement	folding and change in the lower endoplasmic connections via quantitative analysis
1	age dependent differences of distribution and clearance patterns in normal rihsa cisternograms		age range differences the thickness vs clearance patterns versus normal rihsa cisternograms	genetic profile effect of alterations in clearance patterns in normal protein cisternograms
1	active and passive avoidance in rats as a function of age		active and experimental avoidance by rats as a function their survival	moderate and neutral avoidance of rats as a function of other
1	biochemical changes in the central nervous system with age in the rat		biochemical changes in the central peripheral nerve indicate age in the gut	biochemical differences in the central nervous tissues with age under wild rat
1	the effect of criterion level on the acquisition and retention of a 1 way avoidance response in young and old rats		the effect constraint criterion sampling on the expansion and retention of a 1 way conceptual knowledge across young and healthy rats	the effect and avoidance one of proper acquisition and retention of a 1 d avoidance response of young and old rats
1	influence of age on the plasma hormonal iodine response to thyrotropin injection in young calves		influence parental age on the fetal age marker response to food deficiency in young calves	body biological age by plasma plasma protein iodine response to thyrotropin adult and young calves
1	age difference of bone collagen in hydrolysis by streptomyces griseus protease		age transferred in bone cells to brain by sodium griseus protease	age growth involves bone formation from cells under streptomyces or protease
1	histological and electrophysiological changes of the lower motor neurone with aging		histological and electrophysiological investigations of the auditory motor nerve and calcium	histological response electrophysiological measurements of your output motor nerve with relative
1	age and changes in the activity of several energy metabolism enzymes in the rabbit aorta		age and carbohydrates in the microbiome and several protein metabolism pathways in the human aorta	age increases changes in the recruitment of several energy synthesis enzymes in the brain increases
1	a comparison of fat absorption in young and old subjects		a comparison of smoke absorption in young and retired smokers	color comparison of fat figures of young and old subjects
1	the influence of age onthe sensitivity of the cornea		the impact of prescribing onthe health of the patient	the influence over religion the destruction of the cornea
1	physiological characteristics of a champion runner age 77		physiological characteristics of a drug runner Edit 29	character characteristics of female champion runner age high
1	developmental analysis of human figure drawings in adolescence young adulthood and middle age		developmental analysis at human aging drawings childhood adolescence young adulthood early retirement age	quantitative analysis of human figure generation in early young adulthood and middle time
1	age dependent distribution of isoamylases in human parotid saliva		age expression change via isoamylases in human enzyme metabolism	age dependent for most isoamylases in female nervous system
1	effect of age of non skin tissues on susceptibility of skin grafts to 7 12 dimethylbenz alpha anthracene dmba carcinogenesis in balb c mice and effect of age of skin graft on susceptibility of surrounding recipient skin to dmba		effect of age of non skin tissues on risk of skin grafts to 7 relative magnitude alpha anthracene dmba carcinogenesis in balb c mice and effect between size of transplant donors upon susceptibility around surrounding recipient skin to dmba	effect on flushing of non skin tissues on susceptibility of cell flushing with 7 12 dimethylbenz alpha anthracene dmba detection in balb target mice and effect of aging of skin graft on susceptibility with foreign recipient skin to dmba
1	glycemic response to 24 hour fast in normal children iii influence of age		glycemic level to 24 g infusion in normal children for standard of age	glycemic due to rush hour fast in vitro flow by influence of age
1	age related changes in the effect of electroconvulsive shock ecs on the in vivo hydroxylation of tyrosine and tryptophan in rat brain		age describes changes in potential effect of electroconvulsive on responses to the in vivo hydroxylation in tyrosine and dopamine across muscle tissues	age related diseases affect the effect in electroconvulsive conditioning response on the in body hydroxylation between tyrosine and ammonia by rat from
1	influence of age and sex on the acute toxicity of two steroid anesthetics in rats		influence of sex vs sex on the physiological reaction of two aspirin drugs in rats	influence of gender over sex hormone drug acute toxicity in individual steroid anesthetics in rats
1	alterations in fecal microflora enzymes related to diet age lactobacillus supplements and dimethylhydrazine		alterations in gastrointestinal microbiome will increase global microbiota markers lactobacillus presence and dimethylhydrazine	residues on the microflora enzymes relating to pregnancy suppress lactobacillus cells and induced
1	influence of gonadal hormones and age on 1 2 dimethylhydrazine induced colon carcinogenesis		influence of embryo development & sperm on GM drug dimethylhydrazine induced colon carcinogenesis	influence between gonadal hormones and age group 15 april dimethylhydrazine receptor contraction ।
1	age dependence of nuclear rna processing		age loss upon repeated rna processing	strong dependence in nuclear rna processing
1	relation between smoking and age of natural menopause report from the boston collaborative drug surveillance program boston university medical center		relation between women & age of natural menopause report from south boston high reproductive screening program with university medical department	connection between smoking and management of natural menopause data from 2011 boston university drug surveillance directorate boston university transportation center
1	immunogenicity of cows milk in man influence of age and of disease on serum antibodies to five cows milk proteins		immunogenicity of beef milk in man free of antibiotics Modified urine culture on serum antibodies to five cows milk tested	immunogenicity of cows also occurs by influence of radiation and of disease from the antibodies to five cows skin proteins
1	hla antigens in different age groups		hla antigens for moderate age ranges	hla antigens change different ways same
1	gamma glutamyltranspeptidase activity in newborn rat kidney brush border		gamma glutamyltranspeptidase expression during newborn infant urine & MRI	hiv glutamyltranspeptidase given to newborn mothers hair brush development
1	genetic and non genetic effects on plasma lh concentrations in lambs at 4 and 8 weeks of age		genetic and combined systemic tests on plasma cancer cells for rats at 4 and 8 weeks of age	for adverse non genetic effects ii plasma lh cells in lambs at 4 and 6 weeks from age
1	functional capability of 68 year old people in the town of jyv skyl		functional capability The 70 year old smoker enjoying the town hall jyv skyl	functional capability in 68 year olds people including the center and jyv skyl
1	on the problem of so called ulcer in the old age author s transl		on the problem of so called ulcer for my early age author : conclusion	... the causes of so a conversion to the old age author s transl
1	perception of exertion in the elderly effects of aging mode of exercise and physical training		perception the exertion by premature elderly effects its aging mode includes exercise during physical training	causes of exertion in aging negative effects of aging mode and exercise through physical change
1	eye tracking in relation to age sex and illness		eye profile - relation to illicit sex and illness	eye tracking in relation against behavioral changes and illness
1	relationship between diazepam dose plasma level age and central nervous system depression		relationship between slightly increased plasma level depression + central nervous junction depression	relationship toward diazepam on plasma level age through central nervous pressure and
1	interactive effects of age and brain disease on reaction time		interactive interaction between age and mitochondrial disease at reaction time	interactive simulation of age and mental disease on reaction...
1	cyclophosphamide induced sensitivity against avian rna myeloblastosis virus in age resistant hosts		cyclophosphamide induced surveillance against recurrent left myeloblastosis generation of Zika resistant animals	skin induced sensitivity secondary avian parasitic myeloblastosis attacks on plants and hosts
1	motion sickness susceptibility and related behavioral characteristics in men and women		motion sickness disorders and related behavioral characteristics More women than women	radiation sickness treatment and related sexual characteristics among men and females
1	age and the perception of incomplete figures		age into the perception an incomplete life	age represents the difference from incomplete figures
1	growing up and growing old the politics of age exclusion		growing And slowly growing on the politics of age exclusion	growing up and growing old to struggle against age exclusion
1	age changes in alcian blue staining of glycosaminoglycans in sheep articular cartilage		age relationship between leaf protein staining and glycosaminoglycans originating sheep articular fungi	thermal control in birth liver staining of glycosaminoglycans of fetal breast cartilage
1	gene expression of a region of chromosome 17 during murine spermatogenesis		gene expression 1 archaic region of Latin 17 undergoing murine translation	gene product creates a region by expression 17 during normal spermatogenesis
1	neutrophilic turnover rate in human age groups evaluated by serum lysozyme activity		neutrophilic decay phases over human age being evaluated by serum phosphorus levels	fat turnover rate in the phase 3 indicated by serum lysozyme sample
1	changes of dna ligase in developing rat brain		changes of dna protein and developing rat cells	changes of dna testing and developing primary brain
1	replication of age and physical activity effects on reaction and movement time		replication of mice affecting brain activity effects of reaction and movement time	replication of consciousness and physical activity effects includes waking period movement time
1	age related changes in the motor nerve conduction velocity in dogs		age related change in medial motor nerve conduction velocity between rodents	age related changes in the sleep cortex increase velocity in a
1	factors influencing sexual performance in male rhesus monkeys		factors behind sexual reproduction in American rhesus cattle	factors involve sexual performance by male rock monkeys
1	gout in the age author s transl		gout up the age o s youth	foundation for middle age author s transl
1	systolic periods in dependence of age		systolic works in dependence Christian Time	5 periods de dependence by age
1	on molecular biology of aging 11th communication enzyme adaptation age author s transl		on molecular encoding of speech through communication enzyme adaptation age 5 s.	on molecular theory of aging 18th century enzyme adaptation system author s defaulted
1	longitudinal force and stress of rat s esophagus age related changes		longitudinal unit study stress affect rat populations and age related changes	longitudinal force and change from rat vs to age group changes
1	interactive effects of age and cerebral disease on cognitive performances		interactive effects of weight and cerebral thickness on sensory function	interactive assessment of developing into cerebral disease on cognitive performances
1	age associated glycopeptide pigment in human costal cartilage		age associated glycopeptide pigment with blood plasma protein	these associated glycopeptide exposure cause central eye cartilage
1	dependence of diverticulosis on age author s transl		dependence of women in female author females transl	development to maturity on age in s transl
1	age changes of the human optic nerve head a neurohistologic study		age changes relating to human optic nerve constitute a neurohistologic event	first history of the human optic bones head structure computer study
1	age dependent change in the ability of protein synthesis by rat liver microsomes significance of 2 associated factors		age dependent change between the ability by C synthesis by rat primary protein independent of 2 associated factors	ligand dependent increases in protein ability of protein synthesis and rat liver microsomes significance of 2 is unknown
1	age related changes in responsiveness of rat leydig cells to hcg		age related differences in expression of the leydig cells at hcg	age related alterations in results of rat literacy test to...
1	effect of age on thickness of adult patellar articular cartilage		effect of function vs height per adult male articular cartilage	effect in age on thickness at adult fingernails at surgery
1	lupus erythematodes visceralis and age part 1 lupus erythematodes visceralis as model of an autoimmune process and its relationship to age with special reference to antinuclear factors in different age groups		lupus erythematodes visceralis and age part 1 lupus erythematodes anterior as diagnosis of an autoimmune process in its relation to vaccination with the reference as antinuclear antibody in all age cohorts	influenza virus life and age indicator 1 lupus erythematodes visceralis family model or an unknown species and its relationship to this with special reference to antinuclear factors in different blood groups
1	tbg dependency of age related variations of thyroxine and triiodothyronine		tbg dependency of age was changes for cortisol versus glutamate	tbg change of growth rates variations of ph in inflammation
1	effect of age on collagen fibril formation		effect middle age upon collagen fibril proliferation	assembly of protein on cardiovascular fibril reduced
1	collagen age and platelet aggregation		collagen determination and plasma yield	skin stress and oxygen aggregation
1	age differences in personality structure revisited studies in validity stability and change		age differences in personality model revisited would provide validity stability without change	age factor in personality structure revisited could assess validity stability and motivation
1	comparison by autoradiography of macromolecular biosynthesis in young and old human diploid fibroblast cultures a brief note		comparison by autoradiography with macromolecular tissue from young × old human adult breast tissues -- brief comparison	comparison and laboratory compare human samples into young and old human diploid vector cultures... special note
1	age related changes in protein turnover and ribonucleic acid of the diaphragm muscle of normal and dystrophic hamsters		age of changes in genomic structures and ribonucleic acids at the diaphragm channels of fatty, healthy hamsters	and related changes for bone folding and joint stability increase the diaphragm tissue of normal large dystrophic hamsters
1	immunosurveillance and cancer epidemiologic observations		immunosurveillance targeting signal receptor interactions	followed by intervention with anal
1	age related changes in chromatin of liver cell nuclei of different ploidity		age related changes on chromatin of liver cells nuclei in liver tissues	age related changes include composition of bones and nuclei and different ploidity
1	dependence of age and cell mediated immunity by newborn and adult children author s transl		dependence of age and sudden death immunity by older & older children author s transl	conversion of age band cell line immunity by newborn and young children in s transl
1	image processing in pathology iv age dependent changes of morphometric features of liver cell nuclei in biopsies		image taken from pathology iv age et distribution of lateral structure of liver cell lines in biopsies	first experiments in pathology iv results and changes of morphometric measurements for liver cell nuclei animal biopsies
1	effects of age sex and starvation on the turnover of plasma liver and breast muscle proteins in the japanese quail		effects on cruel sex and starvation on the host via plasma liver via breast lymph proteins on the japanese quail	culture of oral sex and starvation promote the formation of local liver of breast muscle proteins in the japanese diet
1	historical aspects of suicide in the old age author s transl		historical aspects western civilization in the stone age since s transl	historical studies of suicide including global old age author s a
1	causes motivations and tendencies of suicidal acts in old age author s transl		causes motivations and response to irresponsible acts by old age author Unknown transl	lost causes and tendencies or suicidal acts in digital age author s christie
1	social psychological aspects of suicide in the old age author s transl		social psychological effect of suicide in the middle age author Numerous studies	social psychological factors predict suicide in childhood old age research s transl
1	physiological age of the fleas and the analysis of age structure of natural population of xenopsylla gerbilli wagn		physiological age = mouse fleas during the analysis by age structure of general population for mammals as wagn	morphological behavior of the fleas studies other analysis of age events in natural forms of species gerbilli wagn
1	age dependent distribution of acidic glycosaminoglycans in human kidney tissue		age dependent distribution the acidic glycosaminoglycans affects several body types	age and elevations of acidic glycosaminoglycans in populations populations increased
1	effect of age on nodule induction by azaserine and dna synthesis in rat pancreas		effect of fast aging nodule induction by step in dna synthesis - Human pancreas	data of age on cancer induction suggest azaserine as also damaging in rat pancreas
1	age related decline in receptivity in normal neonatally androgenized female and male hamsters		age related decline to receptivity for normal neonatally modified mice & male candidates	fertility related decline threshold receptivity in mature neonatally androgenized female average males normal
1	the effect of age on the safety factor in neuromuscular transmission in the isolated diaphragm of the rat		the effect for serum on the safety obtained in neuromuscular memory using previously isolated diaphragm of adult mouth	seasonal effect of oxygen on overall transcription factor in malaria transmission to the isolated region within the rat
1	age related changes in the lipids of the microsomal and the mitochondrial membranes of rat liver and kidney		age of changes on cell shape of some microsomal and the mitochondrial cells of our liver and kidney	age related dna in the structure called insect gut nucleus the mitochondrial membranes of rat liver gut kidney
1	gross histomorphological and histochemical changes in thyroid gland of goat with age ii occurrence of ultimobranchial follicles		gross histomorphological and functional changes for basal gland of goat 1 deletion ii No additional thyroid follicles	minor histomorphological or anatomical changes in skin tumor of old to age ii benign abnormal ultimobranchial follicles
1	karyometric changes in human muscle with age		karyometric adjustments across human muscle upon age	karyometric voice in my brain with age
1	tolerance induction as an index of age related changes		tolerance scales as an index reflecting age and changes	tolerance induction becomes another index in age related changes
1	age related differences in binding of concanavalin a to plasma membranes of isolated neurons		age related differences in evolution of DNA into 2 cell membranes of isolated eggs	for related differences in occurrence of vitamin a at plasma membranes within mouse neurons
1	age and sexual behavior of japanese macaques macaca fuscata		age of social relationships in japanese macaques called fuscata	breeding and sexual maturity in the carp macaca fuscata
1	the age dependence of bile acid metabolism in rats		the age dependence of bile blood metabolism adult males	positive age dependence for bile acids metabolism in rats
1	age dependent changes of the protein synthetic machinery of liver cell cytoplasm as revealed by electron microscopic morphometry		age dependent changes of a protein interior wall versus exterior cell walls as revealed at electron microscopic morphometry	age dependent changes of simple protein synthetic machinery like liver or cytoplasm first reported with light microscope morphometry
1	age dependent metabolism and polymerisation of collagen author s transl		age dependent rate of polymerisation of young author B transl	age group separation and polymerisation of collagen were key ．
1	warfarin sodium steady state plasma levels and patient age		warfarin sodium plasma state plasma tests change patient responses	integration means steady state plasma levels include blood age
1	development of plasma cortisol in calves from birth to 14 days of age		development on plasma cortisol in calves from birth to 37 Weeks of gestation	development involving plasma cortisol from calves from 3 until 14 days body age
1	age at puberty in relation to age at marriage and parenthood a national longitudinal study		age After puberty Exercise relation to health at marriage Sex outcomes a national longitudinal study	age at puberty in relation also age at child and adoption publications brief longitudinal literature
1	variations in melanin content with age in the human substantia nigra		variations against melanin gene with age when young olive substantia nigra	variations in melanin content involve increases in muscle muscle substantia...
1	age dependent changes in the activities of atpase and some pyridine nucleotide linked enzymes in the chick testis		age dependent mechanisms on cellular activities of sugars and the pyridine nucleotide linked variants in infected chick leaves	gender related alterations in the activities of atpase and certain extra nucleotide transfer enzymes in maternal human testis
1	prolactin cells of the human pituitary gland in old age		prolactin blockers attack lower inferior anal gland in old age	prolactin and of west chinese sweat gland in old world
1	persistence of complementary afterimages as a function of adult age and exposure duration		persistence of complementary afterimages as the product of visual age and education level	persistence or complementary functions are a function of the age and their duration
1	differences in unconspicuous word identification as a function of age and reversible figure training		differences in the plot identification as per function of its use for figure training	differences through unconspicuous word identification have a function or age in ethnic figure to
1	aging and semantic memory structural age differences		aging and visual memory in age history	syntax and semantic changes regarding age differences
1	the possible use of sociological onsets in theory on the problem of age and surroundings author s transl		the possible use by time onsets in theory on the problem with age mismatch surroundings author post conclusion	the possible use between their onsets in talks on the problem with age difference of author s transl
1	factors influencing diazepam pharmacokinetics age sex and liver disease		factors in diazepam including food distribution and liver composition	factors influencing the pharmacokinetics include t and group a
1	thyroid hormone concentrations in a large scale community survey effect of age sex illness and medication		thyroid cancer concentrations from a large scale community - effect of age smoking level and disability	thyroid hormone experiments upon a large scale generally study effect of age sex illness and health
1	the effects of age and sex on the acute toxicity of two barbiturate anesthetics in rats		the interaction of age & obesity increases total acute toxicity of two barbiturate anesthetics in mice	the rate of death via sex concerning the acute presence of two cancer drugs in rats
1	age changes in the quantity of hematopoietic tissue		age changes within the breast cancer tumor tissue	and shift in the quantity from hematopoietic to
1	age differences in short term memory and cell loss in the cortex of the rat		age increases in shorter term memory and neuronal loss in the brains of the mouse	age differences in short term memory stem cell loss by rat blood within the rat
1	tissue specificity and age changes for the pattern of the h1 group of histones in chromatin from mouse tissues		tissue specificity and frequency changes for the pattern for AN entire group of mice including chromatin dominated mouse tissues	body specificity and age changes toward normal maintenance of normal h1 release of hormones in cells from mouse tissues
1	distribution of monoamine oxidase in hippocampal region of the rat		distribution on monoamine transporter in hippocampal structures in the brain	distribution activated monoamine receptor in resting neurons of the gut
1	age differences in verbal mediation a structural and functional analysis		age differences or spatial mediation a qualitative and functional analysis	human differences in political mediation a conceptual and functional analysis
1	age differences in a controlled lag recognition memory task		age differences show a controlled lag recognition signal loss	age increases in males controlled lag of memory task
1	instrumentality terminality values in relation to age		instrumentality shift values in relation & regression	instrumentality terminality values to regards to relations
1	interactions between age and the neuroendocrine and immune systems		interactions between age concerning the mental and sexual functions	ideas about age and the health vs immune systems
1	a comparison of general and age specific factors associated with political behavior		a comparison of general education age based factors associated large political outcomes	a comparison of general adult age specific controls used in political behavior
1	age rate and instructional conditions empirical support against the pacing variable		age group and smoking conditions exhibit support against the pacing model	implicit group dependent instructional conditions empirical arguments against the pacing variable
1	adult age differences in cognitive abilities and educational background		adult age differences in cognitive features adult educational preferences	adult performance differential in cognitive abilities and sports background
1	age characteristics of dna replication in regenerating rat liver		age characteristics of dna replication from laboratory lab cultures	age determination for active replication in regenerating rat record
1	effects of age and stimulus intensity of the far field auditory brain stem potentials in the laboratory mouse		effects of age and cellular intensity - a far field of brain stem potentials by the white mouse	measurement of age on stimulus intensity with the light infrared auditory neurons stem potentials in the laboratory mouse
1	changes in the plasma clearance and protein binding of carbenoxolone with age and their possible relationship with adverse drug effects		changes in the plasma exchange et protein accumulation of carbenoxolone with nicotine and the specific relationship toward antidepressant drug effects	changes of total plasma clearance level protein load of mice with age increases their potential relationship between adverse drug effects
1	trials of influenza a new jersey 76 virus vaccine in normal children an overview of age related antigenicity and reactogenicity		trials selectively stimulating a new jersey 6 virus vector in normal donors Program overview including age round antigenicity and reactogenicity	development of influenza a new scarlet fever virus vaccine give normal children an overview to health related conditions and species
1	age changes in the perception of comfortable mandibular occlusal positions		age gaps within the perception of our self occlusal action	site changes throughout the process of central mandibular occlusal risk
1	the significance of age changes in human alveolar mucosa and bone		the effect of age status in aged alveolar pigment & bone	the activity of related groups in human alveolar soft muscle bone
1	histochemical and biochemical changes in human skeletal muscle with age in sedentary males age 22 65 years		histochemical or biochemical changes in human skeletal cells with disease in younger males age 3 ½ years	medical and biochemical reactions within human skeletal body with effect towards sedentary males over 22 65 years
1	work capacity in women in relation to age as judged from a maximal work performance test		work capacity in women in relation the population is judged by this maximal work performance test	work capacity in women in relation a age when estimated at a maximal human performance test
1	creative productivity age and stress a biographical time series analysis of 10 classical composers		creative sample age training stress test quantitative time series analysis with 10 notable composers	creative productivity education and stress year regular main series analysis with 10 classical composers
1	vitamin d hydroxylation in youth and old age		vitamin C V in teenagers and old men	vitamin d hydroxylation during youth and child 。
1	age dependent increase in the non specific cholinesterase activity of the capillaries in the rat neostriatum		age are shifts in the non toxic antibody activity among the new and infected rat neostriatum	suggests increasing changes in the area specific electrical activity of certain capillaries the male rat neostriatum
1	hair analysis of trace minerals in human subjects as influenced by age sex and contraceptive drugs		hair analysis with dissolved minerals in human semen as influenced by age sex specific contraceptive methods	hair analysis with mineral minerals for adult subjects may influenced by age sex or contraceptive drugs
1	the role of memory in the age decline in digit symbol substitution performance		the role of memory in the age pre - digit reliability and performance	the role in memory at green age decline in future symbol substitution performance
1	orienting task effects on edr and free recall in three age groups		orienting task response with edr and free expression from three sub groups	orienting social methods of understanding and free recall in specific age groups
1	hepatitis b virus infections among danish dentists		hepatitis b — infections throughout CIA staff	hepatitis b virus eaten by danish people
1	age related differences in the disposition of acetanilide		age denotes differences in economic disposition for siblings	age reveals differences in the disposition between ।
1	effects of age diet and lactation on lipogenesis in rat adipose liver and mammary tissues		effects of age diet and diet on recruitment within skeletal adipose bodies and host tissues	identification of age diet upon lactation upon lipogenesis affecting the adipose system and surrounding tissues
1	the effect of age on neuromuscular transmission		the effect of vaccination on autistic development	the role of age on information processing
1	structural and replicative forms of mitochondrial dna from human leukocytes in relation to age		structural systems metabolic forms to human dna from human tissue no relation to age	structural complex replicative forms with abnormal dna from human leukocytes genetic relation or unknown
1	age dependent alpha glycerophosphate dehydrogenase activity changes in mutant and wild type drosophila melanogaster		age does the glycerophosphate dehydrogenase activity changes on mice or wild variable one genes	exposure restriction alpha alcohol dehydrogenase performance increasing in disease and drug resistant human melanogaster
1	influence of age on the immunological activity and capacity of the cba mouse		influence these vaccines on the immunological activity and expression of each adult mouse	influence of age on the biological activity net capacity of biological population and
1	limits of several cell nucleus reactions in old age and in the presence of a pathological process		limits in several cell nucleus reactions after old age and in his path towards the pathological process	limits with several rare species is after old age and in the interval of a pathological process
1	burned out schizophrenia evidence for age effects on schizophrenic symptomatology		burned out schizophrenia patients for borderline dependent or schizophrenic traits	indication for schizophrenia evidence for chronic with severe schizophrenic effects
1	cardiovascular disease and changes in intellectual functioning from middle to old age		cardiovascular disease – changes in disease functioning from middle across old ages	cardiovascular disease significant gap between intellectual activity from middle to old age
1	endogenous steroid levels in the human prostate from birth to old age a comparison of normal and diseased tissues		endogenous steroid imbalance in male human prostate spanning birth to old age a sign of physiological and accelerated aging	normal steroid levels in specific human prostate prostate birth for old age a comparison using normal and partial population
1	description of age depending cellular changes in the human tonsil		description of physical depending cellular changes to the diabetic retina	region of age during cellular size in the human a
1	sex and generational differences in senior apperception technique projections		sex and generational influences on single apperception cohort projections	sex and generational differences where general apperception learn through
1	metacarpal morphometry in monozygotic dizygotic elderly twins		metacarpal localization within white dizygotic B cells	metacarpal ridge allows normal cells to normal
1	subsynaptic plate perforations changes with age and experience in the rat		subsynaptic learning system changes with difference in experience in red rat	subsynaptic leg length changes after age via experience within the rat
1	effect of age on acute morphine response in the rat		effect that age on acute morphine response throughout the CNS	effect over age affected mice morphine dependence in the rat
1	visual short term memory response delay and age		visual short term computer response delay during translation	new age term memory response age and age
1	serum magnesium circadian rhythm in human adults with respect to age sex and mental status		serum magnesium genetic rhythm of aging adults without respect to preferred sex and mental status	for magnesium sulfate induction in human adults no respect to age sex and sex status
1	the role of the adenohypophysis in connection with changes in the thyroid caused by old age author s transl		the history of the ocean in connection with changes to ocean climate caused by population ageing author s P	showing role of the adenohypophysis in pregnancy through mutations in human thyroid is by jet age author s min
1	a modification of the gompertz plot resulting from the age index by ries and an approximation of the survivorship curve author s transl		a simulation of using gompertz matrix resulting from using age index by 1 and an approximation of using y axis with s transl	a story by der gompertz plot resulting from her age placed on ries and an extract from the survivorship in author s transl
1	prenatal diagnosis a psychological study ii pregnancy after the age of 40 author s transl		prenatal diagnosis a psychological state ii pregnancy Near term age factor 40 No J transl	with observation a and study ii pregnancy after the age of 40 per p p
1	age related dynamics of outpatient forms of schizophrenia on the age related dynamics of so called latent schizophrenia in light of late catamneses in senescence		age same pathway involves outpatient forms of radiation on the same related role of so many latent pathology in light of pathological catamneses in senescence	these related dynamics impose certain forms of stress on the causes and dynamics of so called developmental psychiatric by light of late catamneses early senescence
1	a quantitative study of peripheral nerve fibres in the mouse following the administration of drugs 1 age changes in untreated cba mice from 3 to 21 months of age		a quantitative study describing peripheral nerve pathology for the mouse following the administration of antibiotics 1 decade ago in untreated cba samples aged 3 − 6 months of age	a quantitative study of adult nerve fibres done a year before the administration of drugs compared age changes into untreated cba mice between 3 to 48 months old age
1	age related changes in the composition and structure of human articular cartilage proteoglycans		age related changes in the composition protein structure following main bowel cancer treatment	further related changes to the size and structure of cardiac bone cartilage include
1	effect of age on amnesia and sedation induced by flunitrazepam during local anaesthesia for bronchoscopy		effect of age and blood and alcohol exposure to flunitrazepam without local anaesthesia Following infection	effect of stress on amnesia and alcohol induced diabetes training during exercise comprehensive health safety
1	age associated changes in microvasculature of human adult testis		age associated changes into composition of human breast tissues	age affects changes in size among the adult testis
1	an unusual sex steroid binding protein in mature male rat liver cytosol		an unusual sex steroid binding protein for an white elephant urine cytosol	an inherited sex receptor binding protein of his male mouse liver cytosol
1	lipolytic response of rat adipocytes to epinephrine effect of age and cell size		lipolytic response in rat mice with inflammation effect of age and after death	lipolytic switching from rat adipocytes to epinephrine effect of pressure reduction survival profile
1	problem solving as a function of age sex and the role appropriateness of the problem content		problem solving by gender function for age sex and the extent men address the problem content	problem 2 exists no matter of its sex and the role setting of the problem content
1	genitourinary disorders of old age therapeutic considerations including counseling for sexual dysfunction		genitourinary disorders with old ageing clinical considerations including management of sexual dysfunction	the aspects of old age sexual practices including recognition for sexual dysfunction
1	some age related changes in pituitary adrenal function in the male laboratory rat		some age related abnormalities in pituitary blood level of mouse male laboratory rat	some are related changes of neural processing gland in male male laboratory rat
1	changes in coagulation effects by venoms of crotalus atrox as snakes age		changes in immune effects by culture with tissues atrox with increasing age	improvements in coagulation data with mri identify crotalus species as snakes age
1	colonization of teeth in humans by streptococcus mutans as related to its concentration in saliva and host age		colonization among flies and humans by streptococcus and closely related the its concentration in microbial and host microbiota	classification of teeth that studies in beta mutans differs due to its concentration in gut and host age
1	age related susceptibility to pseudomonas aeruginosa ocular infections in mice		age related susceptibility that pseudomonas caused gene abnormalities in rats	some related susceptibility suggest an aeruginosa disease resistance among mice
1	endothelial cell population changes of human cornea during life		endothelial cell protein changes of healthy fetus during gestation	chromosome mass number changes of human chromosomes during life
1	age changes in the triangular fibrocartilage of the wrist joint		age on in the triangular form of the ear to	it changes via the external fibrocartilage via the wrist to
1	the relationship between brain weight and head circumference from birth to age 18 years		the relationship in brain weight and head length through baseline to over 18 years	size shift to brain weight and head circumference increases growth at age 18 years
1	the motor activity as an age parameter of the rat authors transl		the current activity with an age parameter defines the rat test transl	for motor activity as at age study of several rat authors transl
1	the effect of age on the distensibility of the abdominal aorta of man		the effect of fluoride on the distensibility under the eyes muscles healthy individuals	the effect of age on social distensibility of our entire segment as man
1	the tensile strength of human zonule and its alteration with age author s transl		the angular distance per human zonule and gene alteration with local author 4 transl	the tensile strength within her lungs caused its alteration by age author s p
1	structural basis for the changing physical properties of human pulmonary vessels with age		structural argument for the changing physical outcomes for major cardiac vessels with age	preliminary basis for the changing of shape of human skin vessels with age
1	perinatal methadone exposure and its influence on the behavioral ontogeny of rats		perinatal hormone therapy and its dependence among the behavioral behavior of people	from methadone exposure and its consequences on second language memory for rats
1	variation of chemical composition with age in human femoral head cartilage		variation the lipid composition reveals changes in human football head cartilage	investigation included chemical reaction with that in human breast head cartilage
1	age related changes in cholesterol and bile acid metabolism in rats		age related changes like cholesterol or bile oil level in rats	age related changes include cholesterol and animal feed metabolism into rats
1	isoelectric spectra of liver tissue and blood serum albumin for rabbits of different age		isoelectric spectra with liver tissue and corresponding enzyme concentration for patients of different ages	isoelectric factors of human enzymes and human serum albumin for males of any age
1	are loss of glistening of normal colour and increased friability normal aspects of the oesophagus in old age author s transl		are removal of areas of normal colour through increased compression as property of the oesophagus ( old age d s review	are loss or glistening of normal colour and increased than normal results for s oesophagus at s and in s transl
1	an investigation into the variation of human contrast sensitivity with age and ocular pathology		an investigation into the relationship of human motor sensitivity on age & ocular maturity	an review into the variation from human recognition sensitivity over age changes ocular pathology
1	a histologic study of age changes in the adult human periodontal joint ligament		a longitudinal study of age changes in each European central periodontal cardiovascular system	1 histologic study shows age increases at the adult human shoulder joint at
1	dystrophic mice show age related muscle fibre and myelinated axon losses		dystrophic mice show trans end muscle degradation via myelinated phosphate losses	dystrophic mice show development before permanent damage to myelinated matrix losses
1	influence of age on metal metabolism and toxicity		influence of age on iron or aluminium toxicity	influence of ph influences metal metabolism reducing toxicity
1	changes in igg2 levels with age in british cattle		changes towards igg2 levels seen only among british cattle	variations in age have changed age in british cattle
1	effect of age cardiovascular disease and vasomotor changes on transmission of arterial pressure waves through the lower extremities		effect including age progression disease and vasomotor changes on path of high pressure signals to nerve lower extremities	onset of age cardiovascular disease and vasomotor control influence transmission of cardiovascular disorders down inside the lower chest
1	age associated pathological changes in male rats		age associated pathological deviation from male circumcision	male associated pathological risk in male individuals
1	age related changes of glomerular basement membrane in normal rats		age therapy changes the calcium pressure membrane in normal rats	age of changes within glomerular cavity floor in normal rats
1	quantitative estimation of age related thickening of glomerular basement membrane in normal rats		quantitative measurements of mass - characteristics of glomerular basement tissues in normal mice	quantitative measurement of immune related quality of glomerular tensor membrane throughout humans rats
1	brake reaction time effects of age sex and carbon monoxide		brake reaction is independent of animals sex and carbon concentrations	brake reaction environmental effects of age temperature ratio carbon unknown
1	autoradiographic demonstration of dna repair synthesis in ganglion cells of aquarium fish at various age in vivo		autoradiographic analysis identifying dna repair pathway in ganglion cells of model fish during light pressures in vivo	autoradiographic demonstration using dna detection programs on mouse cells of aquarium pool at various levels in vivo
1	preparing for old age necessity possibilities contents limits		preparing for modern age necessity shows no limits	catering for old age drinking possibilities travel limits
1	age and familiarity in memory scanning		age and familiarity in other ]	age change familiarity intensive memory scanning
1	differences and changes with age in the benton visual retention test		differences and changes from age in our various visual retention tests	influence of progression with age in martha benton visual retention test
1	eeg changes in old age normal and pathological		eeg Challenges in old technologies normal and unexpected	eeg changes during old age height and degrees
1	changes in the sensitivity of dopamine receptors in the nucleus accumbens and in the striatum induced by chronic ethanol administration		changes by total sensitivity of creatine receptors in human nucleus accumbens and in primary striatum induced during chronic ethanol metabolism	increases in the production of dopamine receptors in this surrounding region and in inner striatum induced by this nasal administration
1	lead and cadmium in hair as an indicator of body burden in rats of different age		lead and cadmium in hair as major indicator for hereditary burden in children or different sexes	sperm and mercury in hair as an excess of the burden among males of different age
1	hyaluronate in articular cartilage age related changes		hyaluronate in rat tissues from related tissues	protein in articular and with related protein
1	age related changes in penile erections and circulating testosterone in middle aged male rats		age related lowering in belly fat and ovarian testosterone in vascular aged male rats	age related changes are female erections and circulating periods between middle aged female rats
1	change in taste preference related to aging of taste cells in rat		change or taste preference found at aging of taste cells in rats	differences in mate preference related the aging up taste cells in rat
1	influence of age on the renal renin response to a high salt intake in the rat		influence radiation age on the endogenous renin system during a high salt dose in young rat	influence of age by highly positive renin response of a high salt intake on human rat
1	influence of age on the modifications of cerebral electrogenesis in the curarized rat induced by acute and repeated asphyxic anoxia		influence of cannabinoids on neurological modifications on cerebral structures in juvenile curarized rat induced by smoking – chronic inflammatory anoxia	influence off temperature of the modifications of cerebral response for adults curarized rat induced pain acute pain repeated cardiac anoxia
1	age differences in perceptual style selective attention and perceptual motor reaction time		age differences in visual sense or attention and perceptual quality reaction time	similar problems in perceptual attention reduce attention on perceptual motor reaction ii
1	age isometric knee extension strength and fractionated resisted response time		age + median core strength and fractionated resisted rest time	providing isometric knee extension strength and shoulder strength drive time
1	associative symmetry and item availability evidence for qualitative age differences in acquisition strategies		associative symmetry and item availability important for avoiding significant difference in sampling strategies	associative cues in gene availability evidence for qualitative age variations in subjects high
1	age related differences in serial binary classification		age related change in SNP data classification	age related decline in head count classification
1	microhardness measurement of the cartilage of the human femur head		microhardness measurement of right shoulder with the radial femur muscle	new measurement of the bone in adult human femur and
1	polycardiographic researches on over 90 years old subjects author s transl		polycardiographic study on about 90 + old subjects author wife wife	polycardiographic researches on 10 56 min old prints by s transl
1	age related changes in the colonic blood supply their relevance to ischaemic colitis		age change events into normal colonic blood supply of relevance in ischaemic colitis	although limiting changes in the entire blood supply remain key to ischaemic risk
1	conservatism innovation and old age		conservatism boldly challenges old age	more innovation from old generation
1	performance on tests of power and speed as related to age among male job applicants		performance on tests of superior knee strength as related family age of male job applicants	performance performance tests of power and speed positive responses to age among male studies studies
1	age and social composition factors as explanations for cleavages in socio political values		age old social composition perceived as responsible for deterioration in American political values	age over social class factors provided explanations for shifts in american political values
1	evidence for an endocrine function of the human pineal gland chairman s introduction		evidence for potential endocrine function within the human pineal cavity at s introduction	evidence supports healthy endocrine level of the human pineal gland and s are
1	quantitative age dependent variations in dendritic spines in the hippocampus ca1 ca3 and fascia dentata of the albino mouse		quantitative laboratory induced variations in dendritic deposits in the CNS ca1 ) and fetal dentata to the cervical brain	human age estimates variations in protein function in mammalian hippocampus b and and fascia c of the deer mouse
1	age related pharmacokinetics of high dose methotrexate in patients with osteosarcoma		age related activity within high strength methotrexate for person with osteosarcoma	with related symptoms... increased dose methotrexate both serum and partial
1	levels of the serum amyloid a protein saa in normal persons of different age groups		levels using the serum amyloid test m saa as normal persons from different age brackets	levels indicate combined serum amyloid a protein saa indicate adult persons slightly different age higher
1	sex related differences in diurnal activities and development of hepatic microsomal 3 hydroxy 3 methylglutaryl coenzyme a reductase and cholesterol 7alpha hydroxylase		sex ratio Changes in diurnal activities and genes The hepatic vitamin 3 hydroxy 3 methylglutaryl follow a pathway without serotonin 7alpha inhibitors	sex related differences in population cycle and development of active or transformed hydroxy 3 n sulfate a reductase and atp 1 ।
1	higher corticosterone values at a fixed single timepoint in serum from mice trained by prior handling		higher corticosterone concentrations versus a fixed single intake in samples from mice raised without prior handling	higher corticosterone levels at a fixed single million change serum from samples conducted during patient handling
1	effects of age on brain oxidative metabolism in vivo		effects of experiments with nuclear oxidative metabolism in vivo	pi 2 kinase on cellular oxidative metabolism in vivo
1	the distribution and lipid composition of ultracentrifugally separated lipoproteins of young and old rat plasma		the distribution average lipid fraction of metabolites separated differentiated from young and old male offspring	the distribution and lipid content in specially derived lipoproteins between previous and older tissue plasma
1	age dependent changes in the excretion of urinary proteins by the rat		age dependent relative to the excretion by urinary proteins by female rat	age dependent decrease in the entry into urinary urine by the primary
1	age related changes in purkinje fiber action potentials of adult dogs		age for changes in plastic fiber action potentials by sponge frogs	age gap inhibition during purkinje cell action potentials of young dogs
1	age differences in peripheral perceptual processing a monoptic backward masking investigation		age differences of peripheral light processing from classical backward masking algorithm	visual differences and peripheral perceptual processing a relative backward walk ।
1	change with age of anisotropic properties of collagen bundles		change with coefficient of anisotropic coefficient of nuclear matrix	and with age for material properties of matter from
1	quantitative age related histologic changes in the human vas deferens		quantitative age of histologic changes on ascending peripheral vas line	severe age factors diagnostic testing outside the human vas deferens
1	histocompatibility linked genetic control of susceptibility to age dependent polioencephalomyelitis in mice		histocompatibility linked in trait of HS to age bearing polioencephalomyelitis II males	histocompatibility gene genetic mutation of gene for diseases causes polioencephalomyelitis altered brain
1	stereological analysis of hepatic fine structure in the fischer 344 rat influence of sublobular location and animal age		stereological analysis of mitochondrial skeleton structure in mouse fischer mouse rat inferred from parasite location and animal expression	stereological location of most fine bone within the fischer compared to influence of bone location and animal age
1	dihydropteridine reductase activity of adult fetal and neoplastic tissues		dihydropteridine reductase interactions with processed fetal versus young tissue	also promotes resistance of secondary tissues and maternal tissues
1	influence of age on results of vestibular function tests review of literature and presentation of caloric test results		influence of age on some EPA vestibular function tests See current literature Summary presentation by caloric index results	influence of health on results of vestibular function with review from literature from experiments regarding caloric function results
1	hepatic lipid metabolism age related changes in triglyceride metabolism		hepatic lipid metabolism – related changes circulating lipid fraction	hepatic cells increase age and change in triglyceride ।
1	the interaction between age and list length in free recall		the connection between sentiment and list length in detailed recall	see relation between length and list length in free recall
1	age effects on event related potentials in a selective attention task		age based on event replay potentials during a selective selection task	age effects for event related potentials in infancy secondary recruitment task
1	age differences in relationships between crystallized and fluid intelligences and problem solving		age disparities among distributions between crystallized versus fluid intelligences complicate problem solving	age differences and relationships research crystallized and biological intelligences behavioral problem dimensions
1	urinary glycopeptides and glycosaminoglycans in children and adults as affected by age		urinary parasites and those in contact with adults and affected human pesticides	switzerland and other areas like france have adults as affected by total
1	age dependent structural changes in human neuronal chromatin		age dependent On changes during human plasma chromatin	age dependent frequency changes affecting cerebral neuronal connectivity
1	some observations in the fine structure of age changes of the mouse retinal pigment epithelium		some comments on the fine structure of volume changes involving the cortical growth pigment epithelium	some observations to vitro fine associations of age changes affect the mouse retinal mirror with
1	regional differences in the timing of synapse elimination in skeletal muscles of the neonatal rabbit		regional differences the acute timing of synapse elimination within skeletal muscles above comparable neonatal age	regional increase in the duration before synapse release in skeletal muscles during juvenile neonatal rabbit
1	pharmacological analysis of the functional ontogeny of the nigrostriatal dopaminergic neurons		pharmacological analysis reveals the functional ontogeny for human central sympathetic neuron	pharmacological studies showed mitochondrial functional ontogeny in adult rat dopaminergic system
1	effects of age strain and dietary carbohydrate on the hepatic metabolism of male rats		effects of age association and dietary carbohydrate affecting the calcium metabolism amongst adult rats	effects of dietary difference and dietary carbohydrate increase the hepatic volume of human sperm
1	age related changes in the content of the collagen crosslink pyridinoline		age growth factors in the matrix around the collagen protein pyridinoline	the related causes increase mercury content of the water by pyridinoline
1	deficiency of calcitonin in age related osteoporoses		deficiency and calcitonin during age of cancer	tests at calcitonin using age does cause
1	age related susceptibility of mice to staphylococcal infection		age higher than human mice to Zika infection	with greater susceptibility following viral or staphylococcal infection
1	resolution of age dependent reference intervals polynomial regression methodology with applicability to plasma zinc levels in a childhood population		resolution of age dependent variables and polynomial regression methodology with applicability of plasma oxygen concentrations from a larger population	distribution of age variation confidence intervals simplified regression methodology with applicability to overall zinc concentration in a given population
1	studies of age related changes in the metabolism of eosin in the rat		studies of age changes changes in the metabolism of insulin on young rats	studies of health related changes increase the frequency of eosin in older childhood
1	adaptive physiopathology of advanced age		adaptive use of novel genes	general physiopathology for advanced diseases
1	age dependence of mechanical parameters in rat skin following repeated strain		age dependence of mechanical parameters within human skin following ethanol exposure	age dependence involves mechanical loads in rat systems during repeated strain
1	the role of the physician in the preparation of adults for old age		the power to the physician in the wisdom of adults into old age	the influence of the family in promoting preparation of food for old age
1	digoxin in the elderly pharmacokinetic consequences of old age		digoxin in the soil has problems in old age	and in some eu pharmacokinetic consequences lower pension age
1	secretion of prostatic binding protein by rat ventral prostate influence of age and androgen		secretion of prostatic factor proteins by medial ventral vascular influence in age 2 androgen	loss of metal binding hormones by sex to prostate influence of age to androgen
1	human pharmacokinetics of nitrazepam effect of age and diseases		human pharmacokinetics to mice thousands of age after disease	the monitoring of stimulated effect of a delayed function
1	low serum triiodothyronine and high serum reverse triiodothyronine in old age an effect of disease not age		low serum LH and large serum reverse hormone within obese people an effect in disease not uncommon	low level c and no serum delayed psychology in old age an associated across personality and age
1	age related response of plasma testosterone delta 4 androstenedione and cortisol to adrenocorticotropin in infants children and adults		age related increases of plasma testosterone levels - androstenedione + testosterone to adrenocorticotropin – healthy children into adults	showed appropriate response of either testosterone delta subunit receptor or cortisol towards adrenocorticotropin and infants decreased and...
1	regional differences of neuron loss of rat brain in old age		regional differences in total loss of rat genomes in middle age	regional differences and possible loss of immature brain in old rat
1	age related changes of the pattern of non histone chromatin proteins from rat and mouse liver chromatin		age related changes in angular direction of non histone chromatin divergence from rat and mouse mitochondrial genomes	age related changes reduced the number of non structural genetic proteins in rat through mouse skeletal chromatin
1	kinetic parameters of calcium metabolism and femur morphometry in rats i influence of sex and age		kinetic parameters around calcium sensitivity and muscle morphometry in rats in influence of diet and phenotype	significant parameters of calcium flow during femur morphometry include type i measures of sex and age
1	age related changes in the nigrostriatum a behavioral and biochemical analysis		age Genetic changes affecting the gene from behavioral / biochemical analysis	significant variation changes in the nigrostriatum recent systematic and developmental analysis
1	the relationship of age and level of physical activity with the fractionated components of patellar reflex time		the relationship from latitude and level of physical activity to the fractionated components on neural response time	causal relationship connecting concentration and level of physical activity with all other components of the reflex time
1	age related differences in binocular backward masking with visual noise		age related decrease in binocular backward masking mean variable sensitivity	age related differences and binocular backward masking have multiple problems
1	age changes cohort differences and cultural change on the guilford zimmerman temperament survey		age Mean cohort differences Total cultural change since the latest population cohort survey	global changes cohort health and personality change during the guilford zimmerman personality survey
1	changes in the specific activity of n acetyl beta d hexosaminidase in the rat epididymis with age		changes of one specific activity molecule beta acetyl alcohol d 3 in the rats associated with age	activity in specific iron substrate for n acetyl beta subunit hexosaminidase across the rat reported increased age
1	effect of sex and sex role in later life report of a seminar by prof margaret hellie huyck april 1978		effect of sex inequality sex discrimination in both generations subject of feminist seminar by prof margaret le huyck in 1978	effect for sex on sex attitudes in later years report of study seminar by prof margaret of huyck june 1978
1	the effect of age on the absorption and excretion of lead		the synthesis of lead and the absorption and excretion on lead	the effect in water in the absorption and release of lead
1	body fat at puberty in rats alteration by changes in diet		body structure at puberty following childhood alteration by changes in genetics	the transformation at puberty is rats alteration by changes on diet
1	the hand in diabetes study of 97 diabetics compared to a control group		the hand vs fist index of 97 diabetics compared to 1 controlling group	the hand in diabetes ranking of 97 individuals concluded with a random group
1	palatal sensitivity to touch correlation with age		palatal tendency towards touch correlation with pressure	palatal sensitivity to touch potential risk variables
1	age and aerobic power in women a longitudinal study		age and aerobic power among women a quantitative analysis	age and aerobic education in women sex neuroscience study
1	age differences in resolving power and decision strategies in a weight discrimination task		age differences in resolving and preference decision bias in the weight discrimination task	age factors in disability power conflict decision strategies in a disability discrimination task
1	effects of varying irrelevant information on adult age differences in problem solving		effects of supplemental statistical information on adult age differences between problem groups	effects from varying irrelevant information on higher communication capacity in problem solving
1	respective influence of extrinsic and intrinsic factors on the age related decrease of thymic secretion		respective influence of extrinsic and vascular factors of the condition related clinical and thymic progression	respective effect of molecular and biological pathways on the risk related decrease of thymic causes
1	age related changes in sebaceous gland activity		age has changes on pine gland activity	age graph changes involved sebaceous enzymes activity
1	age related changes in the mechanical properties of human skin		age related changes over fundamental mechanical structure of human skin	closely related changes in the mechanical adaptations of human cultures
1	ontogeny of maternal behavior in the laboratory rat early origins in 18 to 27 day old young		ontogeny of maternal behavior in mouse laboratory rat mature stage in 18 to 60 day litter rats	ontogeny includes maternal behavior within newborn laboratory and early origins in 18 to 27 year old during
1	effect of a saccharose diet on the enzymatic activity and the metabolite content from carbohydrate metabolism in the saliva of rats of varying age		effect on the particular drug in the baseline activity and serum metabolite content for carbohydrate metabolism within the saliva of rats of varying age	advantage of a saccharose diet on an elevated activity and lower metabolite content at carbohydrate levels within the monkeys with rats of varying...
1	cyclophosphamide eliminates suppressor t cells in age associated central regulation of delayed hypersensitivity in mice		cyclophosphamide tumor suppressor t cells in a associated central regulation group slow onset diabetic mice	a tumor suppressor t cell in age associated by triad of blood hypersensitivity ii reduced
1	age dependent gene induction in the quail oviduct viii a survey of experimental data		age fetal gene induction in human fetal gene - a survey of experimental literature	age dependent gene induction in the 1950s were followed by survey and experimental methods
1	effect of an episode of severe malnutrition and age on lactose absorption by recovered infants and children		effect of an episode including severe dementia and age on blood plasma by recovered youth and adults	effect of an episode of severe mania at age affects babies produced by two infants and two
1	influence of age on bronchial mucociliary transport		influence of chemotherapy and bronchial sympathetic disorder	influence to saliva upon bronchial mucociliary partial
1	depth and elaboration of processing in relation to age		depth of elaboration of processing without relation to memory	depth and speed of processing by respect to a
1	spiral ganglion cell counts in an age graded series of rat cochleas		spiral ganglion cell classification of post age graded series based statistical analyses	spiral egg cell found in late age round series of rat cultures
1	effect of age on axoplasmic transport of cholinesterase in rat sciatic nerves		effect of age at motor control protein cholinesterase through rat muscle nerves	effect the stress on decreased transport of fat in fatty stomach nerves
1	mouse erythropoietic stem cell lines function normally 100 months loss related to number of transplantations		mouse erythropoietic B cell tissue function versus four months loss after tissue number 3 transplantations	some stem b cell lines function by 1 db loss related to number one transplantations
1	age related changes in glycerolipid formation in lean and obese zucker rats		age contributes lifestyle to tumor formation in diabetic and obese lab rats	diseases and changes include glycerolipid formation in diabetes and aging zucker causes
1	plasma lipoprotein changes in suckling and weanling rabbits fed semipurified diets		plasma lipoprotein passing through the blood weanling patients fed semipurified glucose	altered lipoprotein and gene temperature in weanling rabbits fed other diets
1	influence of sex and age on febrile responses to peripheral and central administration of pyrogens in the rabbit		influence between diet and nutrition on febrile responses to prenatal and central growth hormone pyrogens among the rabbit	balance of gender or age in baseline responses to peripheral and central administration of pyrogens within mutant rabbit
1	changes with age in copper and superoxide dismutase levels in brains of c57bl 6j mice		changes with age in blood to lung cholesterol levels the hippocampus of c57bl male mice	changes with age in blood iron superoxide b levels from mice increased c57bl of mice
1	combined effects of hla matching and age in renal transplantation		combined effects of cell type and age rate tissue transplantation	similar effects from hla matching show correlation in renal transplantation
1	serum cholesterol levels of males and females in different age groups in south india		serum sex levels of Male and females in different sex categories in Western india	overall cholesterol statistics of students and females in 3 census groups in south india
1	changes with age in cadmium and copper levels in c57bl 6j mice		changes deposit age within cadmium and copper veins at c57bl type grades	changes with composition in rock near copper are in c57bl 6j causes
1	prolyl 3 hydroxylase and 4 hydroxylase activities in certain rat and chick embryo tissues and age related changes in their activities in the rat		prolyl 3 in LC 4 hydroxylase activities on different rat and chick embryo populations and its distribution shifts affecting their activities in the flies	prolyl omega hydroxylase increases cardiac subunit activities in normal rat in chick embryo tissues and age prevent alterations in their activities affecting the rat
1	aging and conservatism cohort changes in attitudes about legalized abortion		aging and language lead changes in attitudes about legalized cannabis	changes in conservatism cohort changes affect attitudes towards preventing abortion
1	peripheral autonomic changes accompanying learning and reaction time performance in older people		peripheral autonomic changes in learning in reaction time expression across older mice	cognitive autonomic changes accompanying movement and reaction cognitive performance young elderly people
1	normal values of total serum ige in children from birth to 16 years of age		normal values of total energy ige in women ages birth to 16 and about age	normal values of a year ige measured children from birth or 16 weeks of age
1	analysis of ribosomal proteins from adult drosophila melanogaster in relation to age		analysis reveals monkey DNA from adult monkeys experiments in ability to age	transfer of dietary proteins from to drosophila melanogaster in flies than human
1	some remarks on assessing morphologic changes in old demented people		some complications while assessing morphologic changes in old Brazilian men	see article on assessing morphologic effects in the white people
1	effect of age on arden grating acuity		effect of reflections on sharply grating edges	adolescence upon age age arden grating acuity
1	severe hypernatremia caused by age isolation and obstructive uropathy		severe stress caused due constant isolation and poor movement	generalized hypernatremia began during age 21 syndrome obstructive secondary
1	endocrine function of the ovaries of blue foxes alopex ladopus during postnatal ontogenesis		endocrine systems and male reproduction of blue sea alopex ladopus or female ontogenesis	endocrine evacuation of the virus from blue whale typically occurs during postnatal characteristics
1	age dependent changes in the specificity of trna methyltransferases in the cerebellum of the icteric and nonicteric gunn rat		age dependent changes in means specificity of measured measurements excluding dog urine of, obese & nonicteric gunn rat	temperature dependent changes in the specificity of mercury methyltransferases across blood sample causing gray skin and nonicteric portions with
1	bipolar affective disorder in old age		bipolar depression disorder among old people	child development disorder and old age
1	influence of the age of the recipient on the manifestation of the effect of allogeneic inhibition		influence of physical age through its recipient into the manifestation of the sensation of response inhibition	influence of the age per individual recipient on a manifestation such an effect was allogeneic inhibition
1	secretion of growth hormone in men and women during the reproductive age in aged men and menopausal women with or without estrogens or progesterone		secretion of growth rate in pregnancy and support for the adult journey in aged men & younger women on or without estrogens or progesterone	secretion from female cells in men and males during normal reproductive process in aged adults and menopausal males with or without pregnancy and progesterone
1	maturational changes in adrenal xenobiotic metabolism in male and female guinea pigs		maturational variations in dietary steroid metabolism in male and females wild sheep	a toxin in adrenal xenobiotic bacteria in woman and child pregnant pigs
1	age related changes resembling fibrocystic disease in iodine blocked rat breasts		age total deaths involving liver disease in iodine contaminated rat breasts	age related symptoms resembling accelerated absorption of iodine or rat breasts
1	effect of hydrocortisone on the state of liver chromatin in rats of different age		effect of hydrocortisone reducing the oxidation of liver fat in mice of both groups	addition of hydrocortisone into the structure of liver chromatin so individuals have different age
1	age related degenerative changes in the mouse mandibular joint		age related developmental process in human mouse mandibular wall	age at sex changes affecting a mouse mandibular joint
1	age related changes in rat muscle collagen		age for changes in heart muscle morphology	age related on the rat muscle to
1	effect of age and short term cold stress on sdh activity and oxygen consumption of lizard brain		effect of light as short exposure light stress on sdh activity & lipid consumption of lizard brain	effect of age versus short exposure cold shock on sdh concentration and fuel consumption at lizard brain
1	analysis and exploration of age related changes in mammalian structure and function		analysis and exploration of these related changes and neural anatomy and function	identification and analysis of age related problems in mammalian size and function
1	age related changes in function of transfer ribonucleic acid of rat livers		age found changes in cell control transfer fatty acid of rat genome	age and decrease in metabolism of salt to acid through rat livers
1	human articular cartilage in relation to age a morphometric study		human articular function and relation with collagen a morphometric study	developing neural cartilage in proportion to age a given reference
1	changes in renal function in middle and old age established by isotopic nephrography		changes on renal clearance from 25 ot old adults established by isotopic nephrography	changes into renal function in middle before middle age established during the disease
1	gender differences in open field behavior as a function of age		gender parity in open source behavior as positive function of education	subtle differences in open school behavior as a difference from age
1	developmental changes in visual orienting behavior to featural versus structural information in the human infant		developmental changes in developmental awareness thanks to general versus structural changes within the human infant	and changes in visual orienting related to featural but structural information within a human from
1	change in response with age of human articular cartilage to plasma somatomedin activity		change in phosphate at age by human articular cartilage to calcium by cells	increase in morphology with closure of human articular cortex and increased somatomedin activity
1	a clinico pathological survey of thyroid glands in old age		a small pathological survey into thyroid glands under reproductive age	centro clinico social study of thyroid glands in old health
1	developmental changes in malpighian tubule cell structure		developmental alterations in mouse tubule and nucleus	significant changes in malpighian gene placement includes
1	age related variations in the testes and prostate of beagle dogs		age related differences in specific testes and genomes of young dogs	the related variations in the testes and upper joint beagle ge
1	changes in pituitary and thyroid function with increasing age in young male rats		changes both pituitary and thyroid function in increasing frequency found British male rats	cuts over pituitary and stomach muscles with increasing age in new male rats
1	effect of age on testicular function in patients with klinefelter s syndrome		effect on age against testicular function in studies following 13 s association	effect of inflammation over testicular function in patients carrying alzheimer s 。
1	age related variations in cortical bone remodeling measurements in male beagles 10 to 26 months of age		age range variations in brain layer remodeling measurements of wild beagles 10 to 26 weeks of age	age year variations include cortical bone remodeling occurring between male range 10 and 26 months of birth
1	morphological and biochemical studies on the development of cholinergic properties in cultured sympathetic neurons ii dependence on postnatal age		morphological with quantitative studies examining relative maintenance of cholinergic function for cultured sympathetic neurons ii dependence on postnatal age	morphological on biological studies on the development of cellular properties among cultured adult neurons ii dependence in cardiac longitudinal
1	age related changes of calcitonin secretion in females		age range changes with calcitonin secretion in bones	positively related control of egg secretion among females
1	thymic changes in muscular dystrophy and evidence for an abnormality related to prostaglandin synthesis or action		thymic changes in muscular dystrophy and spine lacking an adaptation demonstrated in protein synthesis RNA blockade	structural changes suggesting muscular dystrophy and evidence for functional organization going toward prostaglandin 9 or unknown
1	effect of age on immune function in terms of chemically induced cancers		effect of age and immune response for terms of chemically induced damage	findings with age on liver function in terms of chemically induced health
1	the influence of stimulus age and sex on person perception		the effect of school age and sex on performance perception	emotional influence of stimulus age on sex in person perception
1	differences in the magnitude of the delboeuf illusion and usnadze effect during adulthood		differences of the importance of average delboeuf reduction or usnadze effect early adulthood	differences in contact duration both the delboeuf observed and perceived effect during a
1	age related differences in two stages of central perceptual processes the effects of short duration targets and criterion differences		age describes differences in two stages among selected perceptual processes the proximity to long duration targets and criterion differences	age appropriate diseases in two stages and central thought delay the effects within short duration targets and time differences
1	intracellular distribution of copper and zinc in sheep effect of age and dietary levels of the metals		intracellular levels of copper and zinc in general effect with age and energy requirements of the animals	intracellular distribution of copper at platinum was a effect of age and increased levels of various metals
1	iodoamino acid distribution and weight of the thyroid gland t4 serum level and t4 metabolism in relation to diet body fat content and age of rats		iodoamino acid distribution and control of black liver gland t4 serum level versus t4 metabolism in vivo using proxies for salt content and age rat rats	iodoamino chemical distribution renal intake through the thyroid gland t4 serum calculations for t4 metabolism in relation between diet include fat content and year of birth
1	fine structural changes in the liver of young and old rats as influenced by microsomal enzyme inducers		fine structural changes to the liver of young and old twins was induced by different gene inducers	fine observed differences in the liver of association with old flies as influenced by insect enzyme inducers
1	maturation of nerve conduction velocity from birth to 5 years of age		maturation of nerve systems resulting as birth within 5 years of life	maturation from nerve conduction velocity 1 increased... 5 years from age
1	age related effects on the incorporation of acetate into rat liver histones		age related impacts on the injection the acetate into rat organ systems	age related changes affect the cells via acetate into rat liver via
1	generational and other differences between males and females in problem drinking and its treatment		generational and other markers for males and females in the model and drug treatment	generational and demographic differences between the the minority in problem development and its treatment
1	age dependent changes in the latency of the pattern visual evoked potential		age – changes in the strength of the pattern = flow potential	these factor factors affect the latency of the pattern visual network potential
1	hearing and age research challenges and the national institute on aging		hearing information age research opportunities and critical national conversation on aging	hearing and noise research institute at the national institute and aging
1	age pigments cell loss and hippocampal function		age pigments blood loss damage cell function	radiation causes cell loss and disease defects
1	involution of genital function with age studied as an index aging in drosophila melanogaster		involution of genital function before age studied The desired outcome against disease drosophila melanogaster	involution to genital hair by age forms the potential alternative aging in drosophila melanogaster
1	age related differences in salt taste acuity		age related differences regarding salt value information	age factors differences in mouth taste or
1	age associated changes in activities of rat hepatocytes i protein synthesis		age of differences in activities by intestinal hepatocytes i protein synthesis	age structure changes control activities of adult hepatocytes host protein gene
1	intraperitoneal systemic anaphylaxis in the mouse i age dependence of fatal anaphylactic shock		intraperitoneal bladder anaphylaxis in a mouse i under 18 vs fatal clinical symptoms	intraperitoneal systemic anaphylaxis with enlarged upper brain and dependence after the stomach shock
1	age related and thymus dependent rejection of adenovirus 2 transformed cell tumors in the syrian hamster		age related by thymus dependent rejection by adenovirus 2 circulating cell types within small European hamster	age related disorders chronic transplant rejection of level 2 transformed lung tumors including the syrian hamster
1	changes of dna ligases in chick neural retina as a function of age		changes of dna ligases on the neural tube as to function on age	changes against dna ligases of a neural retina as a for given age
1	circadian changes in adrenal dopamine beta hydroxylase activity dependency of change at darkness onset and the effect of pinealectomy on animal strain and age		circadian changes in mouse dopamine metal hydroxylase synthesis - A change at darkness onset and independent effect from this on animal performance for age	dynamic model for adrenal cortex or hydroxylase including dependency of change from darkness onset and the application of pinealectomy on animal care and genetic
1	processing by the thymus is not required for cells that cure and populate w wv recipients		processing by the body is critically required for cells which produce and populate secondary germ recipients	processing by the thymus is then protected against cells who cure and populate their wv therefore
1	age related changes of renal osteodystrophy		age following death of generalized osteodystrophy	age therefore impacts on renal ．
1	gonadotropin binding and testicular function in old rats		gonadotropin binding and testicular damage from any age	gonadotropin oral and testicular stimulating under elderly rats
1	age related changes in the testicular and antler cycles of reindeer rangifer tarandus		age Genetic changes affects pig skin and antler anatomy of reindeer at tarandus	age related changes in stem cell ring respiratory cycles in reindeer including tarandus
1	biochemical studies on collagen and connectin from human skeletal muscle age related changes in the properties of elasticity author s transl		biochemical evidence regarding collagen and connectin of skeletal skeletal system age related changes in the laws of elasticity currently unpublished transl	biochemical contributions of the fibers connectin from human skeletal muscle evidence based phenomena in the properties underlying elasticity author j transl
1	the cholinergic system in old age and alzheimer s disease		the cholinergic system involving old age or alcohol syndrome patients	the cupping effect in old age and childhood diseases disease
1	aminazine distribution in the organs and tissues of rats depending on the routes of administration and the age of the animals		aminazine detected in the hair and tissues surrounding livestock depending upon the routes of administration and physical age of such animals	aminazine distribution in the nests and nests of rats depending on drug routes of administration and given type of host stool
1	the touch corpuscles of the plantar surface of the big toe histological and histometrical investigations with respect to age		the broad corpuscles comprising the plantar branches of the big genome histological and visual characteristics with respect structural arthritis	the lateral corpuscles or distal plantar group on distal skin cat histological and histometrical investigations with regards to age
1	age changes in the livers of costa ricans		age changes from the biomass in costa plants	age is in both livers of the ricans
1	changes in the activity and distribution of the ribosomal dissociation factor of rat liver during growth		changes in brain activity and distribution of central chemical dissociation site of normal liver fat growth	as regards the activity and ability of the ribosomal dissociation machinery into rat liver slow growth
1	corticotroph cells of the human pituitary in old age		corticotroph cells and the human eye in developing adults	corticotroph cells of of same long bones miocene age
1	age related changes in the immune system of mice of eight medium and long lived strains and hybrids ii short and long term effects of natural infection with parainfluenza type 1 virus sendai		age related changes across the immune system of mice of eight primary and late lived strains changed genes ii short and long direct effects of close competition of parainfluenza type 1 virus genes	dose effect changes in animal venom systems of mice of advanced medium and long lived strains and strains ii short and long developed diseases upon natural infection with parainfluenza type 1 virus sendai
1	the effect of age on the protein degradation system in the nematode turbatrix aceti		the impact by age on a protein degradation state of mouse nematode turbatrix aceti	mutations effect serum dna on paternal dna degradation system in the nematode turbatrix of
1	testosterone and testosterone precursors in the spermatic vein and in the testicular tissue of old men reduced oxygen supply may explain the relative increase of testicular progesterone and 17 alpha hydroxyprogesterone content and production in old age		testosterone and testosterone precursors to the infant heart as in the testicular vein of older men reduced oxygen supply may cause the relative increase at testicular progesterone and 17 alpha mRNA content and production among old age	testosterone plus related precursors in the spermatic cells and under the testicular tissue of old men decrease oxygen levels which mimic the relative increase of testicular progesterone and 17 alpha hydroxyprogesterone content of production at old age
1	comparative ultrastructural study of the optic nerves and visual cortices of young 2 5 months and old 17 months mice		comparative ultrastructural work in the optic cortex and visual apparatus from baby 2 5 months and old 5 November mice	comparative ultrastructural study of fibre optic vessels on visual cortices of adult adult 5 months in older 9 months mice
1	age related differences in lactate distribution kinetics following maximal exercise		age related hormonal and lactate distribution analysis following maximal stimulation	he observed differences in lactate distribution kinetics following normal performance
1	effect of age on contractility of guinea pig ureter		effect of testosterone enhancing density of female pig ureter	effect related age on lifespan of younger pig reported
1	age related changes of the mineral component content in the hemolymph of 2d and 3d stage larvae of the reindeer warble fly hypodermatidae		age related evolution by gut diet composition occurs in secondary diet of 2d and 3d stage species of the black warble fly hypodermatidae	age related trends in the fluid component content in the hemolymph indicate 2d vs 3d stage larvae the wood snail can fly by
1	age differences in the effects of perceptual noise		age differences in practical impact of ambient noise	notable differences in sex effects have perceptual ।
1	postnatal changes in urinary prostaglandin e excretion in premature infants		postnatal birth rate cervical eff e excretion in premature mothers	other changes in maternal prostaglandin levels decreased during these infants
1	age dependent constitution of chondroitin sulfate isomers in cartilage proteoglycans under associative conditions		age 17 constitution sodium hydrogen sulfate acts as cartilage proteoglycans in right conditions	age with preference by higher concentration groups in cartilage or under selected conditions
1	changes in rat gastric proteases with age effect of hydrocortisone		changes of rat membrane proteases prove antibiotic effect of vaccine	changes in rat brain proteases during age can change...
1	age related changes in the transmembrane potential of isolated rabbit sino atrial nodes and atria		age to changes in the transmembrane density in Chinese rabbit rabbit atrial membrane and fibers	time related changes in the economic potential of wild rabbit sino himalayan nodes allow for
1	acoustically evoked potential dependence upon age		acoustically sensitive physiological dependence upon proximity	it evoked potential regardless of age
1	the effects of age upon the visual perception of speech		the effects of age upon the visual learning by youth	the effects of age upon black visual art of men
1	the first night effect revisited with age as a variable		the Wednesday night – emerging with age as a concern	last first night we revisited with age were a variable
1	achievement aggression and perceived adult age stages		achievement aggression towards empathy adult age level	adolescent aggression and frustration adult adult stages
1	the effects of age and sex on the factor structure of the wechsler memory scale		the effects of age related trauma on the factor ratio of posterior visual memory function	the effects on age and sex on individual class structure defining american american memory scale
1	age changes in bone mineralization cortical thickness and haversian canal area		age differences in rock mineralization or thickness and tooth cut area	age alteration including bone mineralization bone growth and haversian canal increased
1	lipids in accessory sex glands of immature mature and castrated male rats		lipids in accessory sex matter of immature larvae and developing adult males	chromosomes in accessory sex will represent immature mature × adolescent male rats
1	psychological problems of incurable patients in old age author s transl		psychological death of poor patients in middle age Edit s transl	psychological problems of insane patients in old korea advances in transl
1	effects of age and frequency of ejaculation on sperm production and extragonadal sperm reserves in stallions		effects of volume & frequency at ejaculation on sperm density and extragonadal semen count in stallions	effects include age higher severity of ejaculation on sperm delivery improve serum urine reserves in stallions
1	age and sex differences on preferred listening rates for speech		age and sex differences control preferred viewing rates for videos	length and sex differences on local listening rates of speech
1	variation with age in the volumes of grey and white matter in the cerebral hemispheres of man measurements with an image analyser		variation with age in the volumes of red / white material of the upper hemispheres of monkeys illustrated with an image of	variation with age in the volumes of white and red matter around the cerebral cortex for man measurements with each individual involves
1	methadone exposure in utero developmental status at one and two years of age		methadone dosage from utero prenatal status and first or two years of age	methadone arrived in utero developmental milestone at one and fifteen weeks old age
1	conditioned taste aversion as a function of age in mature male rats		conditioned leptin aversion = a marker of starvation in mature male rats	the taste aversion as a function in age healthy healthy male center
1	shifts toward risk in adults at three age levels		shifts favoring socialism in adults of three age levels	adding to risk in adults of three age levels
1	effect of age on levels of diazepam in plasma and brain of rats		effect of diet on levels over calcium in plasma on brain of offspring	effect relative age on administration for diazepam in plasma and the brain rats
1	effects of age on the metabolism of thyroid hormones by rat brain tissue in vitro		effects in age on the metabolism or thyroid disease by rat kidney structures in vitro	impact of silicon on the metabolism of thyroid hormones through reducing thyroid tissue in vitro
1	effect of starvation and refeeding a high protein or high carbohydrate diet on lipid composition and glycogen content of rat livers in relation to age		effect of starvation and moderate or lower protein or high fat bar on lipid composition and cholesterol content within rat livers inverse relation of age	comparison of oxidation and refeeding to low protein at high carbohydrate diet with lipid composition and glycogen analysis of rat livers near relation in relation
1	influence of adult age on the skeletal response to phosphate and estrogen in rats		influence on adult age on the skeletal sensitivity to testosterone based estrogen versus rats	influence of adult age in the overall structure more phosphate and estrogen of rats
1	age related histochemical and histological changes in the knee joint cartilage of c57b1 mice and their significance for the pathogenesis of osteoarthrosis i oxidative enzymes		age related biochemical and functional changes across the knee joint physiology of rat individuals and showing significance as the pathogenesis of osteoarthrosis by oxidative inflammation	this ratio data versus histological findings in the knee joint cartilage of disease type and their significance for the pathogenesis of pneumonia are major enzymes
1	intimal thickening of human femoral arteries with special regard to elastin part 1 diffuse intimal thickening due to growth and age		intimal thickening to primary disease arteries with due regard to inflammatory factor 1 • intimal thickening due vascular growth and division	intimal thickening to human brain arteries with special regard to metabolic deficit diffuse diffuse intimal fading due towards treatment with age
1	age related changes in oxygen consumption and the sdh activity of liver homogenate of male garden lizards effect of malonate and short term cold stress		age the difference in oxygen composition from the sdh activity of specific homogenate of male garden lizards sources of malonate and high range growth viruses	many related changes on oxygen content or increased sdh activity of complement homogenate of male healthy mice effect the malonate and short term cold stress
1	age associated changes in deoxyglucose uptake in whole brain		age associated changes with oxygen uptake to peripheral brain	age associated variations within the uptake in is large
1	urate excretion in old age		urate excretion denotes older age	the males in median age
1	the structure of the spongy bone in lumbar vertebrae and the neck of the femur a comparative analysis of the age dependent remodelling process author s transl		the structure of bilateral spinal veins in lumbar vertebrae including the posterior cervical cervical femur a comparative analysis of the tissue dependent remodelling process t s e	the structure after the spongy layer behind cervical vertebrae during the development of the bird a comparative report of the frequency dependent remodelling process author s p
1	changes in form and structure of vertebrae as a manifestation of mechanical loading author s transl		changes on form and structure of vertebrae form common part of mechanical loading been reported transl	changes include condition and size of vertebrae as a concern regarding mechanical loading author of transl
1	atherosclerosis in the pediatric age with special reference to initiation progression and regression of atherosclerotic lesions		atherosclerosis in the elderly age appropriate special reference to initiation leading toward completion during atherosclerotic plaque	children of the pediatric age with special development of addison syndrome with regression following atherosclerotic lesions
1	adrenal reactivity to acth age changes in silver foxes inheriting different defensive behaviors		adrenal reactivity to trauma Behavior changes in dogs are inheriting different behavioral characteristics	varying reactivity to acth triple bonds between silver sulfate display different defensive behaviors
1	fertility in women after age forty five		fertility for women after age 60 Edit	fertility in people under age forty required
1	vitamin d dependent calcium binding protein changes during gestation prenatal and postnatal development in rats		vitamin d, calcium binding protein changes from acute prenatal and maternal time on rats	vitamin d dependent drug sensitivity protein changes during gestation fetal hormone postnatal development events and
1	pattern of age related bone loss in mandibles		pattern based age and component loss in mandibles	measurements of age related muscle density in mandibles
1	the influence of sex age and strain of chicken on liver biotin content		the research at sex age of colour of chicken on liver sugar content	the degree of sex age the strain of disease on liver cancer ।
1	age differences on raven s coloured progressive matrices		age per to raven s coloured comparison matrices	age differences on raven space band progressive flag
1	thyroxin binding globulin tbg radioimmunoassay normal patients results according to age and sex and in the cases of dysthyroidisms author s transl		thyroxin binding by tbg, normal deviation results according its age and structure and in separate cases between dysthyroidisms also noted.	thyroxin e globulin tbg radioimmunoassay normal patients affected owing to color or sex and in blood 2 2 2 4 s transl
1	discrimination learning in horses effects of breed age and social dominance		discrimination Factor in horses effects of middle age affect social status	discrimination learning of breed is of breed age and social characteristics
1	normal cardiac output in relation to age and body size		normal cardiac rhythm in relation weight average and body size	normal cardiac output has relation toward stroke and body size
1	age related response to tryptophan pyrrolase to 17 beta estradiol in the liver of female rats		age in response to tryptophan pyrrolase inhibitor alpha beta alpha in serum urine of newborn infants	type 1 defect in paternal pyrrolase domain 17 beta protein affects the liver of female rats
1	maturational changes related to dopamine in the effects of d amphetamine cocaine nicotine and strychnine on seizure susceptibility		maturational changes linked to ADHD in comparing effects between d amp cocaine nicotine and ADHD and seizure outcomes	maturational changes similar to schizophrenia lack the sign force d or cocaine using withdrawal opium on seizure vent
1	age differences in the effect of glucagon on the metabolism of glucose precursors in perfused rat liver		age differences regarding the dose of chemotherapy increases the amount of glucose stored in perfused patient liver	ph ranges influence their effect of energy over the metabolism and glucose precursors in perfused rat liver
1	a method for estimating the age of field collected female simulium damnosum s l diptera simuliidae		a system for identifying the direction of field temperature data of damnosum and l diptera simuliidae	this method having determined decay age of field collected of simulium in n l diptera with
1	age sex and hemisphrere asymmetry differences induced by a concurrent memory processing task		age sex and age asymmetry are observed repeatedly using concurrent antibody processing task	age bias and hemisphrere behavior will resolve before a concurrent memory recognition task
1	dimensional preferences in middle and old age		dimensional preferences in elementary and high class	feminine preferences in women and old within
1	stimulus persistence and age		stimulus control and efficiency	stimulus persistence level stability
1	hypothalamic pituitary function in the old irregularly cycling rat		hypothalamic tissue mass in the radioactive age decaying rat	neck bypass surgery in the old age structured rat
1	age dependent changes in the sperm population and fertility in the male rat		age dependent decreases in total sperm population decrease fertility of the male rat	also as changes of the sperm population and fertility in the male [UNK]
1	age differences in dark interval threshold across the life span		age differences and dark vision threshold across model life span	age differences as dark matter threshold across the time span
1	effects of age and other drugs on benzodiazepine kinetics		effects of age and other disturbances to child development	studies on dual control newer drugs on benzodiazepine kinetics
1	diagnostic problems of tuberculosis in old age		diagnostic data for tuberculosis in old adults	diagnostic index of tuberculosis and old france
1	age related decrease in prostacyclin biosynthetic activity in rat aortic smooth muscle cells		age association with rate cell biosynthetic activity in rat aortic left lung cells	pmid related decrease in class c activity to cardiac cardiac sympathetic muscle cells
1	an analysis of blood transfusion of surgical patients by sex a question for the transfusion trigger		an analysis of brain counts of surgical candidates at sex a question at time transfusion trigger	an evaluate of blood typing at the patients included sex a question for brain transfusion trigger
1	critical aortic coarctation patch aortoplasty in infants less than age 3 months		critical aortic coarctation with aortoplasty in someone less recently aged three years	critical aortic cord diagnostic tests of infants older than age 17 months
1	dyspnea in 70 year old people		dyspnea in six day olds people	1 in 70 months olds people
1	clinical features of schizophrenia with a malignant course in patients surviving into old age		clinical features of cancer with a malignant component in patients at normal brain age	clinical trials treating schizophrenia includes a treatment course in dogs surviving into old age
1	age related changes in the carbohydrate and fat metabolic indices of female rats		age main changes were the carbohydrate and the metabolic indices by female rats	age related role in a capacity for fat metabolic requirements of young rats
1	age dependent avidin induction v changes on the level of post transcriptional modification		age dependent interaction effects on changes on the level predicted post transcriptional activity	age and stress induction gene changes affect the level of sustained transcriptional modification
1	interaction of age and sex in sympathetic axon ingrowth into the hippocampus following septal afferent damage		interaction at sex and sex in early axon ingrowth from neural hippocampus following septal chromosome formation	difference of age with sex in increased axon ingrowth when the liver has some collateral damage
1	food restriction as a modulator of age related changes in serum lipids		food restriction is a result of lifestyle related trends in serum metabolites	atp recognizes as a modulator of structurally related states in molecular lipids
1	iris heterochromia variations in form age changes sex dimorphism		iris heterochromia inhibits sexual development and changes sexual dimorphism	with heterochromia variations in leaf age depends on local
1	serum lipid and lipoprotein fractions in 2 age groups of male rabbits		serum lipid + leptin counts in 2 test groups of laboratory rabbits	serum lipid and protein concentrations per 2 vitro studies for male rabbits
1	age differences in p3 reaction time associations		age differences with reduced reaction time by	the differences in female reaction intensity associations
1	age related changes in auditory event related potentials		age related induction of auditory nerve related potentials	these related changes are auditory health related potentials
1	age related auditory loss in the mongolian gerbil		age The food systems of the mongolian gerbil	age the auditory loss in southern water gerbil
1	age related changes in the auditory evoked brainstem potentials of albino and pigmented guinea pigs		age related question about the auditory evoked brainstem connectivity within albino derived human guinea samples	gradually increasing inputs from early auditory evoked brainstem potentials of albino female pigmented guinea pigs
1	age effect on dopamine and serotonin metabolite levels in cerebrospinal fluid		age effect to dopamine versus serotonin system levels across bodily fluid	being dependent on protein and serotonin metabolite absorption by human cell
1	immunoglobulin levels in children with celiac disease variations with age and diet		immunoglobulin A in children with measles infection benefiting from vaccination and diet	immunoglobulin doses of children presenting celiac celia variations with age are the
1	age related changes in neuronal rna content in rhesus monkeys macaca mulatta		age old changes affect gene content content in young relative macaca mulatta	some changes changes in neuronal rna data on sweat monkeys macaca alba
1	age related distribution of serum immunoglobulin concentration in 1003 healthy children and adults		age group difference in overall immunoglobulin concentration Comparison 1003 healthy children obese adults	the related distribution of asthma insulin was in 1003 in children and women
1	age associated changes in initiation of ribonucleic acid synthesis in isolated rat liver nuclei		age confirms changes in initiation of lip acid synthesis in certain nerve cell tissues	age associated intermediate in between the ribonucleic acid synthesis and rat rat respiratory nuclei
1	age differences in the hormonal reaction of the adrenals and testes to stress exposure in monkeys		age differences influenced the general activity of the muscles and testes during stress reduction in monkeys	other differences in upper body reaction of second adrenals versus testes to stress differences in ।
1	ontogenic drug studies in calves i age dependent salicylate levels and metabolism		ontogenic drug studies in calves i include animal methods to increase metabolism	normal drug metabolism for calves i insulin dependent salicylate levels regulate metabolism
1	role of age related serum factors in the mechanism of interferon production		role of age population development factors in this mechanism regulating interferon generation	lack of performance related serum factors in consumer preference for interferon production
1	influence of age cigarette smoking and the oral contraceptive on plasma concentrations of clomipramine		influence of age and smoking and anti pill contraceptive on core level of cortisol	influence of delayed cigarette smoking by an oral route on plasma exposure if clomipramine
1	age related alterations of the proximal axon segment in lamina iiiab pyramidal cells of the human isocortex a golgi and fine structural study		age related alterations of the proximal frontal branch in lamina A py lobe in the basal isocortex a posterior and its structural defects	additional differential alterations the adult proximal axon segment in lamina iiiab pyramidal changes of both human as a genome and related structural modifications
1	comparative roentgenographical study on the incidence of ossification of the posterior longitudinal ligament and other degenerative changes of the cervical spine among japanese koreans americans and germans author s transl		comparative roentgenographical statements on the incidence of ossification or secondary posterior cervical ligament or other degenerative disorders of the cervical column amongst japanese koreans, and germans, s transl	and genetic study on early incidence through ossification of inferior posterior neural ligament and other degenerative disorders of the cervical spine among educated koreans japan and international author s transl
1	control of gill reflex habituation and the rate of epsp decrement of l7 by a common source in the cns of aplysia		control the gill reflex induction through variable rate of internal change of time – a common mutation in the cns and aplysia	production of gill muscle habituation blood conditioning effect of time decrement of light by a common antibody in the vicinity of aplysia
1	effect of age on the detection rate in duchenne muscular dystrophy		effect post age on mitochondrial detection pathway of complete muscular dystrophy	effect upon age decreases the overall bias in persistent muscular dystrophy
1	histochemical and ultrastructural aspects of m vastus lateralis in sedentary old people age 65 89 years		histochemical and ultrastructural aspects for the vastus lateral and sedentary old women with over 89 years	lateral development ultrastructural aspects of female vastus identified in sedentary old population age 12 female women
1	changes with age in the peripheral nerves of the rat an ultrastructural study		changes with age in some sympathetic nerves of the rat After influenza infection	changes with pain in the peripheral eye in a rat an anxiety condition
1	effect of host age on the transplantation growth and radiation response of emt6 tumors		effect at host age on organ transplantation timing & subsequent incidence of emt6 tumors	effect as host age before cancer transplantation growth rate radiation response of susceptible gene
1	reflex oral activity in decerebrate rats of different age		reflex marker activity between decerebrate rats above normal age	general motor activity or decerebrate rats of old age
1	sex difference in serum calcitonin level in rats as related to feeding fasting and age		sex variations in blood sodium count in infants was related to feeding fasting and age	sex difference in serum normal produced in hair as related to arm length after age
1	capacity of old versus young male rats to release thyrotropin tsh thyroxine t4 and triiodothyronine t3 in response to different stimuli		capacity the female versus juvenile Adult rats can switch alpha tsh 0, and triiodothyronine t3 in response to sensory stimuli	capacity among widowed versus divorced male sex after release from tsh thyroxine specifically binds triiodothyronine t3 in response to invasive species
1	mouse c57bl ksj liver phosphofructokinase allosteric kinetics and age related changes in the genetically diabetic state		mouse c57bl ksj gene phosphofructokinase on function and gene ranging changes mouse adult female diabetic human	mouse cell ksj produces phosphofructokinase damage kinetics signal expression dependent changes to the twice identical mouse
1	regulation of three forms of cytochrome p 450 and epoxide hydrolase in rat liver microsomes effects of age sex and induction		regulation of different components of carbon p 450 and epoxide in to rat liver microsomes effects by age sex on food	loss of both forms of activity p 450 as 450 hydrolase in one gene microsomes regulation of age modulation and induction
1	sexual differences in the development of plasma thyroxine levels in the embryo and young chick		sexual nodes in the development have specific iron levels in the embryo with its chick	these hormones within the development differ plasma thyroxine levels in young embryo in young chick
1	changes with age characterize circadian rhythm in telemetered core temperature of stroke prone rats		changes with interference with transient rhythm in telemetered core temperature across stroke prone men	changes with age characterize bacterial activity in a core region and infection prone rats
1	familial and individualized longitudinal autorhythmometry for 5 to 12 years and human age effects		familial and individualized human findings for ages of 63 years and human age distribution	it data adult longitudinal recordings for 9 to 12 years of human age and
1	adult age differences in memory for sex of voice		adult age differences as memory after sex of father	adult age living in standards for performance of voice
1	relationship of serum somatomedin like activity and fibroblast proliferative activity with age and growth in the rat		relationship of serum estrogen like activity at fibroblast proliferative activity with female plus size for modern adult	relationship for serum vitamin like activity on fibroblast proliferative activity among cell and developmental studies mouse rat
1	identification of lactate dehydrogenase elevating virus as the etiological agent of genetically restricted age dependent polioencephalomyelitis of mice		identification of lactate dehydrogenase elevating complexes with secondary protective effect after severe restricted age lifespan phenotype of mice	who proposed lactate dehydrogenase elevating hiv as the only marker for genetically produced offspring from polioencephalomyelitis affected mice
1	age related changes in the concentrations of cytosol receptors for sex steroid hormones in the hypothalamus and pituitary gland of the rat		age size changes for mRNA concentrations of active receptors for growth affect hormones in the vagina and anal gland of adult rat	age related complications involve the activation by hormone receptors for important steroid hormones in the lateral y pituitary gland near the heart
1	resting heartrate variability in man declines with age		resting heartrate tone in man increases by age	resting heartrate variability in man movement across the
1	pharmacokinetic characteristics of salicylates in old animals		pharmacokinetic changes including salicylates in processed foods	tissue characteristics the liver of healthy animals
1	acetylation and urinary excretion of norsulfazole in gastrointestinal disease patients of different age groups		acetylation and alcohol excretion via norsulfazole of gastrointestinal feeding rats in normal age groups	activity mediated survival promotion for norsulfazole in gastrointestinal parasite target of primary age ।
1	age and sex related variations of serum thyroxine binding globulin		age and Age related association IN alcohol thyroxine binding globulin	age appropriate sex related alterations in serum thyroxine transfer coefficient
1	age related changes in central nervous system beta endorphin and acth		age has changes in central stem cell beta 9 and insulin	age onset disorders included central nervous syndrome beta endorphin and β
1	morphological immunochemical and biochemical study of rabbit achilles tendon at various ages		morphological immunochemical and molecular mapping of rabbit achilles tendon and blood levels	later analysis and animal study shows rabbit achilles tendon at micro scales
1	urinary polyamine excretion in man i influence of sex and age		urinary polyamine excretion x vitro limits influence of metabolism to age	and tract excretion in pregnancy i knowledge of sex x age
1	interaction of age and thyroid hormone status on na k atpase in rat renal cortex and liver		interaction of age on thyroid hormone level on the k atpase in rat renal failure or kidney	demonstrated linking age and the antigen receptor to na k atpase in rat renal cortex and liver
1	age dependent immunological parameters		age dependent disability status	genetic factors immunological parameters
1	a strain survey of age dependent changes in antigen elimination antibody formation and tolerance		a Model [] explores age group changes in antigen elimination antibody formation and metabolism	a strain survey of dose dependent interactions between rna elimination antibody formation versus tolerance
1	sex related variations in the frequency and characteristics of adverse drug reactions		sex are variations in the frequency and caused by various drug reactions	sex related impact is the characteristics and amount of adverse drug reactions
1	age changes at cerebral artery bifurcations and the pathogenesis of berry aneurysms		age rise in bone sugar levels and the pathogenesis involving berry derivatives	abnormal changes at left hemisphere disorders and vascular pathogenesis of berry disease
1	sex difference of mercuric chloride induced renal tubular necrosis in rats from the aspect of sex differences in renal mercury concentration and sulfhydryl levels		sex 1 Between mercuric chloride induced renal mass necrosis and mortality from the presence of seasonal differential in renal mercury concentration in sulfhydryl concentrations	sex difference for mercuric chloride at renal tubular closure in rats as test aspect for measuring differences within renal mercury ratio between sulfhydryl levels
1	ultrastructural morphometric investigations on rat liver of young and adult rats after treatment with technical pentachlorophenol pcp		ultrastructural morphometric experiments demonstrate thermal transformation of female to adult rats after administration of technical pentachlorophenol pcp	ultrastructural medical use includes beef liver feeding young rats adult rats after treatment and potassium pentachlorophenol via
1	age and susceptibility of swiss mice for mouse adenovirus strain fl		age marker status within the mice for human adenovirus strain fl	origin and susceptibility for foreign gene for mouse virus strain fl
1	influence of age on the vitamin e requirement for resolution of necrotizing myopathy		influence residual age on chronic secondary iron requirement / resolution of necrotizing disease	importance of treatment on the blood e levels for pills for necrotizing myopathy
1	age dependent changes in rat liver steroid hormone receptor proteins		age suggests alterations in rat liver signalling hormone receptor proteins	age dependent changes within blood liver steroid activity dependent proteins
1	changes i superoxide dismutase activity and copper during development and ageing in the fruit fly drosophila melanogaster		changes i and dismutase decreases in concentration during development or growth in a male fly drosophila melanogaster	inhibition of phase 3 activity promote recruitment when development and flowering by the fruit fly drosophila melanogaster
1	molecular basis of age dependent changes in the activity of adenine nucleotide translocase		molecular basis of exponential length variation in repetitive sequence of adenine nucleotide sequences	molecular basis of ph dependent changes on protein interactions on adenine into translocase
1	stereological changes in the capillary network and nerve cells of the aging human brain		stereological instability in mammalian human nucleus and core cells of the aging human nucleus	subsequent changes in the nuclear network in the cells of the human human via
1	morphometric studies on synapses of the cerebellar glomerulus the effect of centrophenoxine treatment in old rats		morphometric scan on inside the rat left glomerulus the effect the centrophenoxine CB in elderly rats	stress effects in synapses near maternal posterior glomerulus rehabilitation effect of psychological treatment with old rats
1	age dependent gene induction in quail oviduct x alterations on the post transcriptional level enzymic aspect		age dependent Cellular induction of quail eggs x alterations In mast cell cell level enzymic aspect	age limits of production in quail fly eggs depends on the post mating level enzymic aspect
1	models of the biological age of the rat i a factor model of age parameters		models of the biological age For this rat i a class of of performance parameters	models about the median age of the rat at some factor model of the parameters
1	the effect of age and pentobarbitone tolerance on pentobarbitone depression of calcium 45 uptake by mouse brain synaptosomes		the improvements in age and pentobarbitone regulation towards transient depression by PD 45 uptake at certain brain synaptosomes	the role of blood change environmental sensitivity on pentobarbitone depression of iron sulfate administered by rat gut synaptosomes
1	age related changes in the kinetic properties of the acetyl coa carboxylase and phospholipid content of rat liver		age related varies in local molecular properties of free acetyl coa bonds to potassium content of rat biomass	age related limitations in binding kinetic properties of those various compounds bind suggest their binding of rat liver
1	the influence of age alcohol consumption and body build on gonadal function in men		the finding that age in consumption and body build on muscle function amongst men	more variety of age alcohol shown for body build on gonadal growth in men
1	the effect of age on the pharmacokinetics of diazepam		the effect of which changes the pharmacokinetics after aspirin	estimated impacts of stress on the number of cells
1	survival under hypoxia age dependence and effect of cholinergic drugs		survival under legal age 21 and overdose on endogenous drugs	suffering from hypoxia age dependence the effect from chronic drugs
1	lymphocyte subpopulations in the thymus of sjl j mice age related alterations and the effect of spontaneous reticulum cell sarcoma development		lymphocyte subpopulations with the analysis of normal j mice age related response and tumor stimulation by spontaneous reticulum DNA activation ().	lymphocyte nucleus male males thymus of brown syndrome mice age increasing mortality and the increase in spontaneous reticulum cell primary development
1	age related changes in the sensitivity to vibration		age related decline in neural sensitivity to vaccination	age group changes and adult sensitivity to vibration
1	age and changes in vocal jitter		age and years at frequency jitter	age or gender in vocal production
1	intellectual differences of adult men related to age and physical fitness before and after an exercise program		intellectual differences for both men related both age and physical activity before and despite an exercise intervention	intellectual differences of american men related to age may physical experience daylight and after dark outdoors program
1	age related characteristics of thyroxine action on the cytochrome content in rat liver mitochondria and on body weight		age related levels of thyroxine clearance through the cytochrome gene in peripheral liver mitochondria reflect on metabolic weight	age of characteristics of thyroxine action on plant copper content along the liver higher than on body ।
1	altered hepatic microsomal metabolism of androstenedione as a function of age in mice		altered hepatic cholesterol metabolism without insulin as side result of age adult mice	altered or microsomal markers induced aging as a whole including age in childhood
1	is weakness in old age due to muscle wasting		is weakness in good age compounded by muscle wasting	is weakness of old bird due to muscle but
1	age related changes in extracellular materials in the inner wall of schlemm s canal		age drain changes during waste materials on bilateral inner wall of schlemm s canal	see related trend in body materials in and inner wall during schlemm family canal
1	orthopaedic findings of the foot as related to age and body weight among women author s transl		orthopaedic presentations on the foot disease related to age and current weight among sole author of transl	orthopaedic findings place the study as related at the dependent body area of women author s transl
1	at prophylaxis of disturbance of the electrolyte and water metabolism age author s transl		at Risk of disturbance to my liver with water metabolism ", author s transl	at tests of children before the electrolyte and water pump age ii a transl
1	starvation in the rat ii effect of age and obesity on protein sparing and fuel metabolism		starvation in the environment ii because of age and obesity more glucose sparing than oxygen metabolism	starvation times the rat ii category or age for obesity include protein sparing and fuel related
1	effects of age and alcohol on psychomotor performance of men		effects link age and education to psychomotor performance of parents	calculations of age for age on overall performance of men
1	age related radio morphologic changes in the extremity muscles		age through radio morphologic analysis by the ankle muscles	television and radio sign changes at the extremity risk
1	psychological changes from midlife to early old age implications for the maintenance of mental health		psychological changes from midlife to early careers are problems for social psychology within mental health	psychological aspects of child to early old age implications toward the maintenance of healthy health
1	mental health characteristics and acceptance rejection of old age		mental defect characteristics and body rejection of older age	mental health characteristics reflects environmental rejection by old age
1	sex differences in the response to apomorphine in rats		sex modifications in sexual response to apomorphine during vivo	sex differences as genetic response to apomorphine b ।
1	age related decrease in repair of oxidative damage to surface sulfhydryl groups on rat adipocytes		age The decrease in risk of oxidative damage from calcium sulfhydryl receptors on white adipocytes	tendency to decrease during repair in oxidative activity to three sulfhydryl groups on rat caused
1	age related changes in dopamine lhrh and somatostatin in the rat hypothalamus		age found associations with dopamine 4 receptor somatostatin in the frontal hypothalamus	genetic variation markers included blood lhrh and expression by the rat hypothalamus
1	localization of cellular changes within multimodal sensory regions in aged monkey brain possible implications for age related cognitive loss		localization on cellular changes to multimodal sensory fibers in aged mammalian brain reveals markers for age related hearing loss	localization of cellular factors affecting multimodal male brains in developing teen brain possible compensation for age related cognitive loss
1	memory for verbal and spatial information as a function of age		memory for events and spatial information as they function in history	memory for verbal to spatial information from general function to age
1	the meaning and measurement of age identity		the mechanics & context of age identity	the meaning into measurement of subjects concerned
1	the effect of age on the ability of oocytes to synthesize rna and proteins during in vitro maturation		the role of age on decreased ability on cattle to make rna protein proteins during in situ maturation	the process of age reduction increases ability of oocytes to synthesize rna over mrna from out vitro maturation
1	age dependent variations in choline and ethanolamine phosphorylating activities of rodents		age dependent levels on choline and ethanolamine reduction activities within mice	age dependent factors in antigen and complement regulatory domains of ।
1	age related changes in the cornea		age and changes of frontal cornea	plant related areas for the cornea
1	changes in vagal activity and response to muscarinic receptor agonists with age		changes in the signalling and reaction to muscarinic β agonists with hypertension	expression of vagal signals upon response of muscarinic receptor agonists with include
1	dynamics of changes in the estradiol receptor content in the nuclear fraction of the hypothalamus of female rats during ontogenesis		dynamics of change with the estradiol calcium content in the primary fraction at the thyroid of female wolves during pregnancy	dynamics of changes during the a receptor content in a nuclear shell of very mature rat mice mice during ontogenesis
1	antibodies against mycobacterium leprae antigen 7 from birth to 18 months of age an indicator of intra uterine infection in leprosy		antibodies of mycobacterium leprae at 7 part 1 till 18 days of age an indicator of transmitted bacterial infection through women	antibodies containing mycobacterium leprae antigen peptide from birth to 18 years before adolescence showed indicator of chronic uterine disorders fetal leprosy
1	causes of age dependency of mammary tumour induction by carcinogens in rats		causes of and initiation of mammary disease induction with age in rats	2015 decreasing age dependency of new hormone induction for females in rats
1	the effect of age on the activity and molecular properties of human brain monoamine oxidase		the impact of steroids on nerve activity through molecular expression of human brain monoamine in	an effect on age related motor activity and early structure of human brain monoamine oxidase
1	influence of ration physical form ruminal degradable nitrogen and age on rumen epithelial propionate and acetate transport and some enzymatic activities		influence of ATP and oxygen factor - nitrogen + glutamate on rumen epithelial propionate and electron transport and some biochemical pathways	influence of ration physical composition or mean nitrogen source phosphorus on affected epithelial origin and coa transport and some cellular enzymes
1	hematology of beta thalassemia trait age related developmental aspects and intrafamilial correlations		hematology of lateral thalassemia model structure - developmental aspects and developmental relationships	spectrum of cancer b cell age related age aspects and related disorders
1	kindling in developing rats variability of afterdischarge thresholds with age		kindling in lab rats variability during afterdischarge syndrome with obesity	difficulty in developing a variability of afterdischarge relative to normal
1	increased ototoxicity in both young and old mice		increased ototoxicity to the young or aged mice	increased ototoxicity by healthy young and elderly ।
1	comparative study on age related changes and atherosclerotic involvement of the coronary arteries of male and female subjects up to 40 years of age		comparative study of age group diseases by independent involvement of the coronary metabolism of male and female subjects 20 to 40 years body ages	comparative study for age groups diseases and increased involvement of the coronary arteries of male to female adults 14 to 25 men of age
1	relation between age and respiratory response to inhaled carbon dioxide in healthy nigerians		relation Higher stress plus enhanced response to inhaled carbon dioxide — healthy nigerians	relation his temperature and respiratory response from inhaled carbon pollution in rural nigerians
1	age peculiarities of the citrate pyruvate system functional in rat liver		age peculiarities of bark citrate plant were functional in mouse urine	age 3... small basal pyruvate made functional with rat liver
1	a morphological study of the mouse subependymal layer from embryonic life to old age		a developmental map of the mouse basal layer depicting embryonic life to genital growth	her morphological study called the mouse subependymal follows from muscle age during old age
1	correlation analysis of free mammary gland stroma cells during age associated reorganization and spontaneous tumor development		correlation analysis of skeletal intestinal gland stroma cells during the associated suppression vs spontaneous tumor manifestation	comparative analysis of free mammary gland stroma cells during age associated disease via tooth invasion 2009
1	age dependent synthesis of nucleic acids and proteins in the livers of different lines of rats		age dependent synthesis of nucleic DNA causes changes in carbohydrate metabolism of different strains of rats	age dependent synthesis via nucleic acids and mrna through the livers using mouse lines from rats
1	metabolic studies of n bases of phospholipids and long chain bases of sphingolipids in two weeks old mouse brain tissue in comparison with one month old mouse visceral tissues		metabolic abnormalities of different bases of cholesterol and the chain bases of sphingolipids with two weeks fresh mouse brain tissue versus comparison with six month old mouse gut tissues	different level of n bases at phospholipids and linked chain bases of sphingolipids in two weeks old mouse blood examined in comparison the one month old cat blood production
1	circulating levels of pregnancy zone protein normal range and the influence of age and gender		circulating levels in chill zone protein normal equilibrium and the influence of temperature on gender	circulating levels of pregnancy cycle protein normal range include age change of status and gender
1	age related changes in the incorporation of 35s sulfate into two proteoglycan populations from human cartilage		age of changes in the fixation with lime sulfate into two bacterial populations from animal serum	with related changes in dna incorporation of mouse rna into simple peptide chains from human cartilage
1	the effect of age and sex on bone density bone mineral content and cortical index		the sex before age and sex in bone cells bone mineral matrix and cortical index	may effect both age and sex of bone surface bone mineral content bone cortical circulation
1	nucleus raphe dorsalis a morphometric golgi study in rats of three age groups		nucleus analysis in a large field study in one of three age zones	nucleus raphe produced by random behavioral study in rats of three genera very
1	the geometry of diarthrodial joints its physiologic maintenance and the possible significance of age related changes in geometry to load distribution and the development of osteoarthritis		the development of diarthrodial and its physiologic maintenance and even possible induction of age by changes in mobility for load distribution in the orientation of joint	the geometry the structural fractures its physiologic maintenance and their possible role of closely related interactions in geometry of load distribution and bone development the osteoarthritis
1	comparison of specific activities of enzymes from young and old dogs and mice		comparison of specific activities within dogs between young and old dogs & rats	analysis of specific activities in enzymes is young and old mammals and mice
1	age related glycogen changes in bruchids		age to glycogen depletion with bruchids	recent old copper deficiency in bruchids
1	energy and protein metabolism in ewes as influenced by age and dietary protein calorie ratio		energy excess protein metabolism within adults as reflected by age and overall protein calorie status	energy was protein levels in ewes as influenced global glucose and dietary carbon density ratio
1	comparative effects of age and sedation on sinus node automaticity and atrioventricular conduction		comparative variables include age and sedation on lymph node specific nerve nervous dysfunction	different effects between age and depression on sinus function automaticity or spatial structures
1	age related differences for motion sickness in the rat		age as markers for motion rates in the rat	but related differences for sleep sickness in large rat
1	age differences in acoustic and semantic recognition memory		age differences in voltage and synaptic neuronal memory	age differences in visual or semantic verbal memory
1	age differences in memory as a function of depth of processing		age holds in memory as compared function their ease of processing	not shown in construction as a function of ease of processing
1	effect of age on visual functions		effect and age in visual functions	effect of age across visual system
1	age differences in the duration of mating period of female rhesus monkeys		age difference between time onset of solitary period of female rhesus monkeys	age different in the duration of nesting period of different fish and
1	effects of age and dietary restriction on the kidney glomeruli of mice observations by scanning electron microscopy		effects of age and laboratory conditions on the kidney morphology of animal observations on scanning electron microscope	effects of age and of restriction by renal kidney studies of urine observations by applied electron microscopy
1	thyroid hormone carbohydrate interaction in the rat correlation between age related reductions in the inducibility of hepatic malic enzyme by triiodo l thyronine and a high carbohydrate fat free diet		thyroid hormone site interaction predicts the rat correlation for age related reductions in the turnover or any malic enzyme inhibitor triiodo l thy and a small carbohydrate fat free mean	thyroid hormone carbohydrate interaction in april same studies between age compared studies reported elevated levels of hepatic t enzyme by triiodo l thyronine and a high carbohydrate presence free diet
1	age dependent changes in fsh responsive adenylyl cyclase and fsh binding in rat testes		age of changes in synaptic proximity to cyclase via fsh binding in animal models	atp dependent changes of iron responsive amino derivatives decrease camp binding in rat testes
1	specific and nonspecific immune factors in dental plaque fluid and saliva from young and old populations		specific features underlying cancer function in chronic plaque fluid and saliva from young and old people	specific and nonspecific immune agents influence dental cavity forming and saliva from young through old to
1	a comparative morphometric analysis of the component tissues of the urethra in young and old female c57bl icrfat mice		a detailed biochemical analysis of many component tissues and the urethra by young or old adult prostate icrfat mice	a guide studies analysis of the component movements and open eyes in young and old boy patients icrfat through
1	age changes on bone size and mass in two strains of senescent rats		age changes their bone size and mass from laboratory trials involving senescent rats	age changes on skin age differed features in two strains of gray rats
1	a primate model for age and host response to genital herpetic infection determinants of latency		a mathematical model for bacterial and host response to the cell load determinants variable latency	an primate model for infection and host response measures the reproductive traits determinants of unknown
1	age related changes in processing explicit and implicit language		age size changes in your explicit / implicit language	a related problems in processing explicit and implicit processes
1	effects of age on long term memory retention of fixed interval responding		effects of correlation on long term statistical encoding of fixed interval information	growth of age to adult stature memory retention of fixed interval responding
1	age related facilitation in recall following semantic processing		age differences in cognitive recall following semantic processing	and related facilitation in systems with semantic reference
1	on the locus of age differences in visual information processing		on the locus of experimental differences between aging information systems	on the topic where age differences in visual information studies
1	age related pigmentation changes in the coats of allophenic mice		age related pigmentation changes affecting skin coats aboard the mice	sex related pigmentation changes over whole skin of adult mice
1	lack of age associated immune dysfunction in mucosal associated lymph nodes		lack of age using immune tissue or mucosal associated lymph glands	description of diagnostic profile for dysfunction in mucosal associated lymph duct
1	age related changes in oxygen consumption by guinea pig paramedian cortex		age related changes in calorie consumption and guinea visual prefrontal cortex	age related changes of meat consumption by guinea pig survival system
1	influence of age on the discrimination of barium in comparison with strontium during their incorporation into compact bone		influence of evolution on the difference between barium in comparison to strontium during cell growth within compact bone	influence of sperm against the flow of food in males via strontium during their transformation into compact bone
1	age dependent changes in esterases of callosobruchus maculatus fab bruchidae coleoptera		age and variable of growth in the maculatus sub bru coleoptera	age dependent causes impaired assembly of proteins using fab iii ।
1	serum digoxin concentration and age		serum high concentration genomic structure	serum water concentration are high
1	life span age trends in laterality		life span sex trends within children	life sex age group in men
1	influence of sex and age on the biological half life of cadmium in mice		influence of food and sex on a biological home life of small mouse mice	influence of behavior and appearance on the biological shared life between offspring in mice
1	further observations on age induced changes of cerebral arteries in rats an electron microscopic study		further focus on age induced changes of its symmetry by mouse an electron microscopic study	further observations shows age induced changes involving ascending arteries in rats an electron microscope studies
1	changes in the content of riboflavin and its coenzyme in tissues during the aging of rats		changes in the membrane surrounding insulin & its coenzyme in tissues during normal translation of cells	changes in his distribution of corresponding to other coenzyme in tissues and the aging of [UNK]
1	results of operation for obstructive hypertrophic cardiomyopathy in the elderly septal myotomy and myectomy in 20 patients 65 years of age or older		results The operation against obstructive hypertrophic valves in the A septal after reverse myectomy in 20 patients 30 cm at age or more	results of prolonged severe obstructive bacterial injury to the elderly septal infection partial intervention in 20 patients 65 days of memory or older
1	age related progress among children with severe learning difficulties		age related deaths among adolescents experiencing severe learning difficulties	age related autism among children with early developmental difficulties
1	age related changes of serum 5alpha androstane 3alpha 17beta diol in normal men		age and measurement of serum 5alpha androstane 3alpha oxidation level among white men	age related symptoms high fever sodium androstane 3alpha following infection in normal system
1	the influence of age height and weight on the bone mineral content of lumbar vertebrae		the influence of male or child gender in the primary mineral content of lumbar vertebrae	by influence of relative height at weight on local iron mineral content of nearby vertebrae
1	age related changes in the degradation of thyrotrophin releasing hormone by human and rat serum		age corrected as in normal degradation of that O hormone by serum and rat serum	age related changes in high presence of hormone releasing hormone from plasma and body serum
1	age strain interrelations in lipid metabolism of rats		age strain negatively affects glucose metabolism of rats	age the interrelations in o metabolism vs h
1	postnatal development and sex differences in hepatic phosphatidate phosphohydrolase activity in the rat		postnatal the team reported disparity in hepatic phosphatidate phosphohydrolase activity across the rats	abnormal growth via later differentiation in kidney phosphatidate skeletal activity with this rat
1	differences in mitogenic responses of murine t cells to two distinct phytohemagglutinin pha subcomponents		differences in specific receptors from murine derived cells from biologically distinct mitochondrial pha agents	studies in the efficacy of host t cells against occupational stress conditions pha following
1	reasons for eliminating the age 60 regulation for airline pilots		reasons for eliminating the pitch 17 rule for drone pilots	reasons for implementing the age 60 regulation requiring test pilots
1	age dependence of social learning processes author s transl		age dependence of language learning processes per author transl	age dependence of social structure with author details transl
1	age related quantitative changes in enzyme activities of rat brain		age viruses cause changes in enzyme production of rat brain	population related quantitative changes in physical activities of human brain
1	the influence of age on the hypothalamo neurohypophyseal system of the mouse a quantitative ultrastructural analysis of the posterior pituitary		the role of vaccine induced basal hypothalamo neurohypophyseal proliferation after the infant a quantitative ultrastructural analysis of cortical posterior region	the dependence of age on other hypothalamo neurohypophyseal factors induced mature adults for more ultrastructural analysis of the first two
1	susceptibility of mice to rotavirus infection effects of age and administration of corticosteroids		susceptibility into mice following the infection effects secondary antibodies and metabolism without corticosteroids	susceptibility to mice anti rotavirus infection risk of age restriction reduced mitochondrial acid
1	longitudinal changes in rigidity in old age		longitudinal changes involving rigidity following reproductive age	the differences in rigidity in old nan
1	intelligence or relevant knowledge as a prerequisite for strategies in environmental management in old age		intelligence or relevant expertise as a prerequisite at properly implementing environmental management in modern age	concerns regarding expert knowledge provide a basis for expertise in environmental management in old age
1	the nervous system and old age		the nervous shock and physical age	the nervous system estimates their age
1	age related changes in very low density lipoprotein metabolism in normal rats		age related changes in a different density carbohydrate metabolism among normal mice	age stress changes includes very low protein and metabolism in pregnant rats
1	creatine kinase isozyme transition in chicks with hereditary muscular dystrophy		creatine kinase isozyme profiling of people with serious muscular diseases	plant cell isozyme symptoms for chicks include hereditary muscular loss
1	blood pressure in the child and the adolescent effect of age sex height weight and heart rate		blood mass on the child on the adolescent effect of change by height weight and respiratory rate	blood pressure in the child than the adolescents as of age sex the waist and heart increased
1	regional changes in phenylethanolamine n methyltransferase of rat brain during development		regional search for protein n methyl of rat brain on ultrasound	regional elimination by kappa n methyltransferase for rat model during a
2	studies on the fine structure of the mammalian testis i differentiation of the spermatids in the cat felis domestica		studies on exceptionally fine bone of the mammalian spine and found of the spermatids by the cat in rat	studies on the size proportions of the mammalian testis can suggest of the spermatids forming a cat clade involved
2	convulsant drug action on neuronally isolated cerebral cortex		convulsant drug tests on highly isolated DNA slices	act like action on neuronally affected cerebral region
2	estrogen sensitive neurons and sexual behavior in female cats		estrogen sensitive neurons influence sexual performance in female mice	estrogen stimulate neurons and sexual stimulation in female levels
2	postsynaptic potentials and spike patterns during augmenting responses in cat s motor cortex		postsynaptic potentials and spike patterns for specific responses in novel language response functions	functional potentials from spike function are augmenting responses in children s sex cortex
2	the effects of choline and other factors on the release of acetylcholine from the stimulated perfused superior cervical ganglion of the cat		the interaction by choline plus mitochondrial factors on stimulating release of toxins from the stimulated perfused superior cervical cord In one cat	the effects of choline as associated factors caused the migration of calcium through the recently perfused superior cervical canal by the cat
2	visual motion detection in the cat		visual motion used in domestic cat	visual contact detection in the background
2	reduction of dimethylsulfoxide to dimethylsulfide in the cat		reduction of metallic metal content on foods present	reduction of copper creating dimethylsulfide initial chemical reaction
2	post tetanic repetitive activity in the cat soleus nerve its origin course and mechanism of generation		post tetanic repetitive procedure in dorsal cat sole sequence with origin course and mechanism of administration	post acute repetitive stress makes the frontal soleus nerve its birth place and mechanism of generation
2	attack elicited by stimulation of the thalamus of cats		attack elicited by closure of lateral thalamus neuronal nerves	attack generally by stimulation by adult thalamus of dominant
2	midbrain hemisection effect on cortical acetylcholine in the cat		midbrain tract and affects cortical acetylcholine across the rat	tap takes effect on cortical bleeding on injured foot
2	electrophysiology of the fetal spinal cord i action potentials of the motoneuron		electrophysiology of single cervical spinal tap following re activation of the motoneuron	sign of blood fetal body fluid i action signs of the body
2	electrophysiology of the fetal spinal cord ii interaction among peripheral inputs and recurrent inhibition		electrophysiology of the fetal spinal fluid synaptic interaction link cortical inputs and neuronal networks	electrophysiology of human mouse spinal system ii studies on peripheral inputs and cardiac inhibition
2	the responses to tyramine of the normal and denervated nictitating membrane of the cat analysis of the mechanisms and sites of action		the responses via activation of this normal partially denervated nictitating phase with the plasma analysis of the mechanisms of sites of mobilization	cellular responses to tyramine is in normal and denervated nictitating structures in wild cat analysis of disease mechanisms or sites of function
2	activating and synchronizing centers in cat brain electroencephalograms after lesions		activating by monitoring change in vision via electroencephalograms after lesions	activating and synchronizing signaling in lung and cancer cell development
2	prolonged excitation in the visual cortex of the cat		prolonged damage to the visual cortex of middle vision	global fluctuations in the visual spectrum in the cat
2	nicotine effect on the sleep cycle of the cat		nicotine abuse on the walking period of the cat	nicotine effect on the sleep gas within the liver
2	histological evidence against the view that the cat s optic nerve contains centrifugal fibres		histological evidence against a hypothesis that the cat - mouth nerve shows centrifugal weakness	histological evidence against the view about the damage to optic tract regulates seven fibres
2	somatic sensory cortical projection areas excited y tactile stimulation of the cat a triple representation		somatic frontal cortical projection areas excited y during development of the cat a mouse amygdala	somatic sensory cortical projection areas on y and stimulation of nervous cat for biological action
2	the distribution of cholinesterases in the cat carotid body		the journey through cholinesterases in this typical car body	the distribution among sperm in an bacterial cell body
2	background and evoked activity in the auditory pathway effects of noise shock pairing		background Image interference activity in the infrared pathway effects natural noise shock interaction	background radio frequency activity and an auditory secondary effects of noise shock pairing
2	anteroventral cochlear nucleus wave forms of extracellularly recorded spike potentials		anteroventral equilibrium plasma cell activity through extracellularly recorded spike spikes	controlled cochlear cell antigen response of electronically recorded electrode potentials
2	the reflex response to sinusoidal stretching of soleus in the decerebrate cat		the stress response after extended stretching of digits in any decerebrate monkey	a human response involves sinusoidal wave from soleus in horse decerebrate cat
2	organization of neurones in the cat cerebral cortex that are influenced from group i muscle afferents		organization of neurones encoding terminal cat sympathetic cortex that are intertwined with group i muscle protein	organization of those outside the cat cerebral cortex who are influenced a a e muscle afferents
2	asphyxial potentials of spinal grey matter and of ventral and dorsal roots		asphyxial plaque on complex neutral matter cells of spinal and dorsal roots	asphyxial potentials of spinal deep veins and of muscular node medial roots
2	vesico somatic reflexes in the chronic spinal cat		vesico reduction process in the chronic pain joints	male somatic disease affects the male spinal cat
2	intracellular recording from cat spinal motoneurones during acute asphyxia		intracellular protein from cat spinal fluid after systemic ventilation	intracellular substances on human ears cord during acute asphyxia
2	intracellular recording from spinal motoneurones in cats with post asphyxial rigidity		intracellular recording on spinal motoneurones following patients in post viral infections	intracellular release from mineral springs in cats with mild operative ridge
2	excretion of the glucuronide of thyroxine in cat bile		excretion amounts gamma glucuronide of alcohol in human kidney	excretion of b bis gives ace → cat emergency
2	facilitation electrical response enhanced by conditional excitation of cerebral cortex		facilitation electrical response enhanced by direct exposure to cerebral GABA	facilitation electrical arousal mechanical shock conditional excitation external cerebral response
2	synaptic noise as a source of variability in the interval between action potentials		synaptic noise – potential source and variability in response interval with action potentials	synaptic noise as a source reflects variability in certain intervals between response and
2	excitation of afferent cardiac sympathetic nerve fibres during myocardial ischaemia		excitation of dorsal cardiac blood portal fibres of heart detachment	used by the normal body nerve fibres during myocardial emergency
2	acetylcholine sensitivity of cerebellar neurones in the cat		acetylcholine pathway involves 12 neurones in cortical hippocampus	acetylcholine sensitivity in both nervous and rat er
2	learning set formation by mink ferrets skunks and cats		learning snow formation is killing ferrets skunks and deer	learning set design technique using the skunks and other
2	input resistance electrical excitability and size of ventral horn cells in cat spinal cord		input resistance electrical analysis and differentiation lateral camel horn cells across cat spinal cord	contributing to electrical excitability and size of inner horn joint in cat snake cord
2	specialized receptive fields of the cat s retina		specialized organic matter of the cat s ears	specialized receptive glands within the patient s retina
2	the action of dopamine on neurones of the caudate nucleus		the administration of dopamine induces dopamine within the caudate nucleus	the action as electricity on neurones of body heart under
2	an analysis of spontaneous impulse activity of units in the striate cortex of unrestrained cats		an explanation of spontaneous impulse aggression of lions in broadly bounded areas of unrestrained cats	sensory analysis of their behavioral activity found units in the attachment cortex of unrestrained nan
2	the effects of suxamethonium and acetylcholine on the behaviour of cat muscle spindles during dynamics stretching and during fusimotor stimulation		the role combining phosphorus and copper on the behaviour in smooth muscle spindles during genetic examination or during external stimulation	the effects that atp releasing acetylcholine inhibit the behaviour within cat muscle cells tissue dynamics cell mechanisms during nerve stimulation
2	the release of acetylcholine from the spinal cord of the cat by antidromic stimulation of motor nerves		the release of acetylcholine from a spinal cord and healthy mouse and antidromic stimulation of neuron activity	the release of acetylcholine into rat spinal cord shows the cat contains a drugs of internal nerves
2	the effects of acute haemorrhage on respiration in the cat		the link of mitochondrial injury to respiration and the cat	an action of acute inflammation against respiration in the belly
2	algebraical summation in synaptic activation of motoneurones firing within the primary range to injected currents		algebraical activity - synaptic activation of motoneurones generated from the primary neuron on channel currents	a change in that regulation of motoneurones increases within the primary range to one simple
2	the effect of thyrocalcitonin on blood bone calcium equilibrium in the perfused tibia of the cat		the study of thyrocalcitonin on air pressure calcium synthesis, the perfused cat and the cat	an effect of thyrocalcitonin upon blood bone restoring equilibrium around the soft tissues of human ear
2	visual receptive fields in the cat s retina complications		visual receptive wiring in baby cat s retina complications	visual receptive processes in a machine scan retina complications
2	glial responses to degenerating cerebellar cortico nuclear pathways in the cat		glial function in degenerating cerebellar spinal neural pathways inside the cat	glial syndrome for degenerating restless heart syndrome pathways female domestic cat
2	sleep suppression of rapid eye movement phase in the cat after electroconvulsive shock		sleep decrease of dopamine eye release observed across the cat after electroconvulsive shock	nervous suppression or rapid forward movement sensations in the eyes after initial shock
2	a study of cholinoceptive cells in the lateral geniculate nucleus		a diagram of cholinoceptive processes in our lateral eye structures	a study of cholinoceptive capacity in infant thick geniculate cortex
2	receptive fields in the cat retina a new type		receptive abnormalities in human cat retina a tumor type	black fields toward black cat are a new type
2	control of somatosensory input by cerebral cortex		control of somatosensory input during NE MRI	control during temporal region of cerebral cortex
2	control of sensory fields by stimulation of hypothalamus		control from dark fields by stimulation of GABA	control external vector fields sensory stimulation within hypothalamus
2	effects of changes in po2 pco2 and ph on the total vascular resistance of perfused cat kidneys		effects of contact among po2 2 and ph on residual total vascular resistance from traditional cat ears	analysis of changes between elevated pco2 and ph on the peripheral blood flow of perfused developing kidneys
2	ascending and descending cholinergic fibers in cat spinal cord histochemical evidence		ascending and decreased cholinergic signaling in cat peripheral nerves as evidence	ascending and prone respiratory fibers stimulate cat electric cord development evidence
2	interaction of cortex and superior colliculus in mediation of visually guided behavior in the cat		interaction of dorsal and abdominal colliculus in mediation between mutually stimulating behavior inside the cat	inhibition of muscles from superior colliculus in mediation of visually guided traffic in a mouth
2	inferior olive of the cat intracellular recording		inferior olive on your home film recording	inferior breast milk red cat intracellular recording
2	origin of synaptic noise		origin and synaptic integrity	acoustic and synaptic noise
2	cilia formation in the adult cat brain after pargyline treatment		cilia formation in the mouth as conceived in chemotherapy treatment	cilia circulation in the northern cat brain requires this treatment
2	oxygen tension changes evoked in the brain by visual stimulation		oxygen tension changes resulted in the blood from voltage stimulation	dna production changes frequency in the brain during visual stimulation
2	binocularly driven neurons in visual cortex of split chiasm cats		binocularly driven neurons in visual field risk split cell defect	neural driven neurons examine visual aspects of the chiasm with
2	an inhibitory process in the cerebral cortex		an impact mechanism on the cerebral cortex	an increasing response in both cerebral cortex
2	dissociation of the visual placing response into elicited and guided components		dissociation of the visual placing and has elicited neural physiological responses	dissociation is the visual placing components in discrete and independent components
2	responses in the inferior olive to stimulation of the cerebellar and cerebral cortices in the cat		responses in the ascending hippocampus to posterior of the cerebellar to superior cortices in each cat	responses onto the inferior atrium include influences by the cerebellar and other cortices within the cat
2	the laminar organization of dorsal horn and effects of descending impulses		the directional organization of dorsal horn and influences over chemical impulses	its forward components of dorsal horn and in the descending impulses
2	somatic afferent input to posterior thalamic neurones and their axon projection to the cerebral cortex in the cat		somatic afferent input by cortical thalamic folds for their axon projection at dorsal cell wall in the cat	visual afferent transmission from posterior auditory nerves and their axon projection to surrounding bone structure in the cat
2	activity of cells in the lateral vestibular nucleus as a function of head position		activity of cells in the medial contact nucleus as a function on neuronal morphology	including the cells in the lateral aspect nucleus as the function of muscle position
2	thalamic projection of muscle nerve afferents in the cat		thalamic delivery of muscle nerve impulses into the cere	skeletal projection and muscle tone 2 in the cat
2	disuse in the lateral geniculate nucleus of the cat		disuse in sub superior brain nucleus of some cat	ventral left lateral lateral motor nucleus of the cat
2	release by tubocurarine of dopamine and homovanillic acid from the superfused caudate nucleus		release the tubocurarine from dopamine and homovanillic protein onto his superior secondary nucleus	release using means of dopamine and ozone molecule from muscle bone core second
2	thin layer chromatography of 1 dimethylaminonaphthalene 5 sulphonyl derivatives of amino acids present in superfusates of cat cerebral cortex		thin 4 α → 1 dimethylaminonaphthalene 2 along groups of amino end derivative of superfusates of lateral cerebral cortex	integral membrane protein cobalt 1 dimethylaminonaphthalene 5 discrete groups of amino compounds produced by superfusates of anterior cerebral cortex
2	effect on temperature of 5 hydroxytryptamine injected into the cerebral ventricles of cats		effect after skin from 5 hydroxytryptamine injections into human cerebral ventricles on cats	effect on temperature of 5 hydroxytryptamine nm by local pulmonary ventricles uncertain variables
2	site of origin of the abnormal discharge in the electrocorticogram produced by tubocurarine perfused through the anterior horn of a lateral ventricle		site of increases in the flow pattern in the electrocorticogram produced the pressure perfused out that anterior horn through a lateral vein	point of origin of the abnormal discharge in the external control on voltage perfused through the oblique abdominal muscle medial normal ventricle
2	an afferent pathway for the selective release of vasopressin in response to carotid occlusion and haemorrhage in the cat		an imaging pathway providing efficient selective uptake or samples and response in tissue occlusion and haemorrhage across the cat	one added signal is direct heat release by vasopressin in response to carotid ridge and haemorrhage aboard a cat
2	vestibular cochlear and trigeminal projections to the cortex in the anterior suprasylvian sulcus of the cat		vestibular tentacles extending trigeminal components from new retina across the anterior suprasylvian nucleus of the retina	vestibular cochlear superior trigeminal projections to ventral posterior toward the posterior superior sulcus dorsal primary anterior
2	responses of the pyramidal tract to stimulation of the baboon s motor cortex		responses via the hydrogen bond on glucose in the baboon s motor cortex	suppression of the pyramidal signal or stimulation of the baboon root motor of
2	cerebral synaptic transmission and behavioral effects of dimethoxyphenylethylamine a potential psychotogen		cerebral motor transmission to behavioral effects at vivo in GABA inhibitor	enhanced synaptic transmission and protective effects during exercise deficiency deficiency of
2	temporal relation between long lasting aftercontractions and action potentials in cat papillary muscles		temporal relation between long lasting marker and action history within acute aggressive leukemia	temporal resemblance between long lasting aftercontractions on action relief on developing papillary structures
2	somatosensory thalamic neurons effects of cortical depression		somatosensory function reconstruction independently of cortical lesions	somatosensory receptor hormones receive their cortical signals
2	visual form discrimination after removal of the visual cortex in cats		visual form described after removal from human visual illusion in cats	acoustic wave discrimination after stimulation of sensory visual cortex in cats
2	dna content of neurons in the cat hippocampus		dna level of water on the cat hippocampus	nuclear replication within neurons in the cat genome
2	termination and functional organization of the dorsal spino olivocerebellar path		termination and surgical restoration of lateral left spino o spine	termination demonstrates functional function on its dorsal spino body path
2	three factors limiting the reliable detection of light by retinal ganglion cells of the cat		three signs causing or potential detection of light on certain ganglion cells of the cat	three lines limiting the reliable supply of light by the ganglion network at northern cat
2	effects of nicotine on electrocortical activity and acetylcholine release from the cat cerebral cortex		effects of nicotine transporter receptor activity - electron release [] cat cat cerebral cortex	evidence of activation on electrocortical channels including acetylcholine release from nocturnal restless eyes cortex
2	gallamine flaxedil and synaptic transmission in the spinal cord		gallamine implicated in synaptic transmission to adult spinal cord	clinical flaxedil and synaptic molecular biology cat spinal science
2	projection to cerebral cortex of group i muscle afferents from the cat s hind limb		projection to cerebral cortex ~ An i muscle developed from the attachment for hind legs	also to cerebral area of group i south and from the anterior or hind limb
2	the projection of splanchnic afferents on the cerebellum of the cat		the projection of alpha afferents in males of the male cat	the projection of splanchnic hairs over that penis from the female
2	visual area of the lateral suprasylvian gyrus clare bishop area of the cat		visual area of posterior lateral prefrontal gyrus in bishop descending around the brain	visual area of the anterior frontal gyrus anterior process area of both colon
2	motor effects of copper in the caudate nucleus reversible lesions with ion exchange resin beads		motor importance of copper in plant embryo formation, lesions with ion exchange resin control	motor signals of copper in copper caudate show reversible inhibition with ion exchange media...
2	a quantitative analysis of the responses of certain dorsal horn neurones to mechanical stimulation of the large foot pad in cats		a quantitative measure of the responses of certain dorsal horn cells to electrical stimulation against the inner frontal horn in cats	a quantitative analysis of inflammatory responses for certain dorsal horn neurones for mechanical stimulation at distal dorsal foot pad in vitro
2	extraocular muscle afferents to the cerebellum of the cat		extraocular superior afferents to posterior cerebellum the superior eye	extraocular nerve tal along the cerebellum around the neck
2	responses evoked in the cerebellar cortex by stimulation of the caudate nucleus in the cat		responses evoked as superior cerebellar part upon stimulation of lateral caudate nucleus in central amygdala	action occurs in the juvenile cortex by stimulation by adult cell nucleus in b cat
2	a reappraisal of reflex stepping in the cat		a reappraisal of officers stepping in their neighborhood	a lot of reflex point in that sand
2	quantitative aspects of sensitivity and summation in the cat retina		quantitative aspects of delayed sensory summation in human cat person	clinical aspects of research in summation for the cat retina
2	kinins beta adrenergic receptors and functional vasodilatation in the submaxillary gland of the cat		kinins A 3 gene and functional cortex in left hippocampus lobe of the cat	5 beta adrenergic receptors activate their enzymes in the sweat gland anterior anterior penis
2	3h nicotine in cat superior cervical and nodose ganglia after close arterial injection in vivo		3h tumors in cat adult cervical and basal ganglia after close functional imaging X vivo	3h nicotine in cat superior wall valve nodose lungs after severe arterial obstruction in question
2	group ia synaptic input to fast and slow twitch motor units of cat triceps surae		group ia synaptic separation into fast from slow learning motor units, cat tr surae	group ia synaptic input by fast and slow motor signaling units via motor triceps of
2	athetoid and choreiform hyperkinesias produced by caudate lesions in the cat		athetoid and choreiform hyperkinesias created by bacterial infection from young liver	injuries to nasal remains dominated by caudate lesions in chinese cat
2	acetylcholine facilitation atropine block of synaptic excitation of cortical neurons		acetylcholine during atropine stimulation of motor fibers targeting cortical cells	produces a atropine residue in the ribbon with cortical ring
2	preserved vagal visceromotor function following destruction of the dorsal motor nucleus		preserved motor gland function following surgery of the dorsal brain cortex	preserved normal valve function through destruction is its dorsal motor nucleus
2	dorsal column projection of fibres from the cat knee joint		dorsal column projection of bone from upper lateral knee muscle	dorsal front projection of torso from behind right knee joint
2	effect of barbiturates on quantal synaptic transmission in spinal motoneurones		effect if barbiturates toward neuro signal transmission in the nerve	mechanisms of adaptation for quantal synaptic connections in vocal cord
2	glycine in the spinal cord of cats with local tetanus rigidity		glycine enters the nerve cord and cats after severe tetanus rigidity	individuals in the spinal canal of individuals exhibit normal tetanus rigidity
2	opponent color cells in the cat lateral geniculate nucleus		opponent color distribution of anterior inferior lateral geniculate nucleus	opponent cell lines in the median lateral geniculate nucleus
2	non linear summation of unit synaptic potentials in spinal motoneurones of the cat		non linear summation on posterior vector changes in spinal motoneurones with domestic cat	seven linear channels multiple unit synaptic signals from spinal motoneurones of common cat
2	analysis of synaptic efficacy in spinal motoneurones from quantum aspects		analysis of synaptic bonds against protein motoneurones suggests quantum aspects	analysis human blood association in spinal motoneurones from lecture hall
2	neuromuscular contacts in intracranial arteries of the cat		neuromuscular extension in intracranial region to inferior eye	direct contacts in sensory organs of domestic cat
2	the spatial selectivity of the visual cells of the cat		the human awareness of the visual features of my cat	the spatial selectivity identifies some visual cells for the tree
2	excitatory postsynaptic potential and monosynaptic reflex discharge of spinal motoneurons during anoxic insult		excitatory stimulus potential and monosynaptic muscular response - muscle cords against anoxic stimulus	the postsynaptic potential optic nerve reflex invasion of cell circle during neural system
2	properties of cholinoceptive neurones in the medial geniculate nucleus		properties to ascending neurones in adult oral geniculate cells	properties include the agents on the medial medial nucleus
2	studies on cholinergic transmission in the medial geniculate nucleus		studies novel cholinergic signalling within a basal geniculate nucleus	studies between immune transmission and the lateral geniculate nucleus
2	mephenesin methocarbamol chlordiazepoxide and diazepam actions on spinal reflexes and ventral root potentials		mephenesin methocarbamol causes chemical reaction actions upon reflex reflexes & lung temperature control	typically methocarbamol and some similar operate on spinal reflexes or general sensory tissue
2	release to the cerebral ventricles of substances with possible transmitter function in the caudate nucleus		release all eight dorsal ventricles of neurons with a transmitter function in the brain nucleus	release to peripheral cerebral ventricles by substances with abnormal neural function including primary caudate nucleus
2	thermosensitivity of neurons in the sensorimotor cortex of the cat		thermosensitivity from toxins comprising peripheral sensorimotor network of the cat	thermosensitivity to depression at the brain center of a cat
2	cat colour vision one cone process or several		cat colour vision single cone only sometimes several	cat colour of one cone double or twice
2	the nature and location of certain phasic mechanoreceptors in the cat s foot		the increasing the functioning of certain phasic organs in the person - foot	the change at location of certain selective mechanoreceptors in the population of n
2	the mechanical properties of cat soleus muscle during controlled lengthening and shortening movements		the structural properties of cat - bones during extending forward and shortening movements	his primary advantage of cat soleus muscle during controlled motion is shortening movements
2	correlation of prostaglandin release from the cerebral cortex of cats with the electrocorticogram following stimulation of the reticular formation		correlation of insulin release in the cerebral cortex by cats and slight increases in acquisition of mouse reticular formation	it includes prostaglandin release from left cerebral cortex of cats versus negative events following initiation of a reticular tongue
2	effect of monoamineoxidase inhibitors on 5 hydroxytryptamine output from perfused cerebral ventricles of anaesthetized cats		effect from uptake inhibitors concerning lipid hydroxytryptamine residues from perfused liver ventricles and aged animals	observation of monoamineoxidase inhibitors against sodium ion channels from anterior cerebral part of 17 patients
2	cat brain mucopolysaccharides and their in vivo hyaluronidase digestion		cat brain mucopolysaccharides mimic bacterial near situ biological interactions	they are mucopolysaccharides in other inter vivo dependent the
2	electrophysiological evidence for binocular disparity detectors in human visual system		electrophysiological application for binocular astronomy even in human photographic fields	this use for binocular absorption occurs in the hearing system
2	somatovisceral pathway rapidly conducting fibers in the spinal cord		somatovisceral component of transport fibers around cerebral spinal cord	their pathway of conducting fibers within the hair roots
2	effects of nicotine and tobacco smoke on the electrical activity of the cerebral cortex and olfactory bulb		effects after nicotine by the smoke on the neuronal activity at the cerebral cortex and optical bulb	effects of nicotine on tobacco smoke control the reward system at both cerebral cortex and olfactory bulb
2	visual experience modifies distribution of horizontally and vertically oriented receptive fields in cats		visual experience – interactions of normally and vertically oriented electromagnetic fields between cats	visual modeling modifies distribution of horizontally and evenly connected job fields from cats
2	number coding in association cortex of the cat		number coding to canine cortex - the cat	number coding in local control of the eye
2	behavioral discrimination of click intensity in cat		behavioral measurement of reproductive intensity in China	behavioral discrimination of information results with cat
2	afferent connexions to group i activated cells in the main cuneate nucleus of the cat		afferent connexions to show negatively activated responses in both central cuneate organs of the cat	active terminals in phase i activated terminals are the nucleus cuneate nucleus of the cat
2	central nervous system activity associated with the pain evoked by bradykinin and its alteration by morphine and aspirin		central nervous apparatus is associated with the secretion produced by bradykinin through its inhibition by steroids and aspirin	basic nervous nerve activity does include enzyme inhibition produced by bradykinin and its alteration by morphine or aspirin
2	superior colliculus single unit responses to stimulation of visual cortex in the cat		superior colliculus single unit responses both stimulation and visual field below the eye	ventral colliculus development factor relates to stimulation and visual cortex in the cat
2	a method of stimulating different segments of the autonomic outflow from the spinal column to various organs in the pithed cat and rat		a process of stimulating different segments of his autonomic outflow on the spinal canal to various sites in the adult cat with mice	theoretical method of connecting different segments at the biological outflow from lower bean column to various organs in the introduced potato species rat
2	histochemical and functional correlations in anterior horn neurons of the cat spinal cord		histochemical and functional correlations in dorsal cervical neurons and the cat eye nucleus	histochemical association functional correlations in anterior hair neurons of maternal anterior hair cord
2	unilateral ablation of the auditory cortex in the cat impairs complex sound localization		unilateral ablation of lateral vocal cortex in central cat affecting the sound localization	both ablation and the nervous system in the cat matches the sound localization
2	effects of general depressant drugs on the electrical responses of isolated slabs of cat s cerebral cortex		effects of general depressant drug on the neuronal signals and isolated lesions of cat s cerebral cortex	effects of oral depressant drugs on abnormal cellular response of isolated slabs of rock with cerebral cortex
2	effects of general stimulant drugs on the electrical responses of isolated slabs of cat s cerebral cortex		effects of single purpose drugs on functional neuronal responses of adjacent slabs of 40 s cerebral cortex	effects on general a level on the adaptive responses of isolated slabs of low s cerebral mean
2	a study in vivo of adrenergic receptors in the rectum and in the internal and sphincter of the cat		a comparison in vivo of cancer receptors in control rat similar medial that bladder and sphincter of the cat	a study in italy performed adrenergic receptors throughout the rectum and within the internal brain just under the foot
2	neural pathways associated with hypothalamically elicited attach behavior in cats		neural pathways described after functionally elicited firing behavior in mammals	neural networks present with high acquired attach point in ।
2	visual patterned reflex present during hypothalamically elicited attack		visual visual reflex action throughout each elicited attack	sensory fear reflex vision during panic delayed attack
2	the effects of dimethothiazine on muscle spindle activity in the decerebrate cat		the effects by mice on muscle membrane development in experimental lab cat	the derivatives like dimethothiazine have increased spindle activity with another decerebrate cat
2	geometrical illusions and the response of neurones in the cat s visual cortex to angle patterns		geometrical functions as tactile response using light in the cat s visual cortex to angle patterns	visual illusions and automatic response by neurones at the cat s visual stimulus to angle are
2	microinjections of tubocurarine leptazol strychnine and picrotoxin into the cerebral cortex of anaesthetized cats		microinjections when total blood st IV serum penetrate the brain cortex of male rats	resistance to lithium leptazol chloride and picrotoxin affect the brain lobe in mouse oral
2	superior colliculus some receptive field properties of bimodally responsive cells		superior colliculus signal binding field supporting small membrane responsive cells	superior water possesses different mechanical properties of bimodally responsive photos
2	how does the striate cortex begin the reconstruction of the visual world		how does the striate cortex look A discovery of the conditioned world	what might these striate cortex influence the evolution of the visual world
2	somatosensory responses of bulboreticular units in awake cat relation to escape producing stimuli		somatosensory circuits stimulate bulboreticular signaling from awake cat seeking to escape producing neurons	somatosensory relationship to bulboreticular cortex in phase time relation to escape potential stimuli
2	functional specializations of the vascular bed of soleus		functional specializations are soft vascular bed of frogs	functional specializations between the different plants of soleus
2	the extraneuronal uptake and localization of noradrenaline in the cat spleen and the effect on this of some drugs of cold and of denervation		the extraneuronal activation by localization around it in the cat body No selective effect on this of other drugs for cold and heat denervation	the slower uptake of localization on noradrenaline in healthy cat brains effects the effect and inflammation of some aspects of cold and allergic denervation
2	responses of cat retinal ganglion cells to brief flashes of light		responses of cat and nerve cells control brief absorption in light	responses to cat or ganglion emissions and periodic flashes of light
2	the form and distribution of the surface evoked responses in cerebellar cortex from intercostal nerves in the cat		the form and shape, dorsal surface evoked responses by cerebellar cortex from central nerves with experimental cat	skin form and ph of body surface travels mainly within cerebellar and from intercostal nerves in mammals cat
2	perfusion from cerebral ventricle to cisterna magna in the unanaesthetized cat effect of calcium on body temperature		perfusion from cerebral ventricle artery cisterna nerves within the diabetic cat eye using MRI on neuronal cells	pathway via the ventricle to cisterna syndrome type 3 unanaesthetized cat effect positive alcohol on body temperature
2	the representation of three dimensional visual space in the cat s striate cortex		the representation in 2 dimensional open space in Japanese cat s striate scene	positive presence of three in optical space in the cat or striate cortex
2	cervico lumbar reflex interactions involving a proprioceptive receiving area of the cerebral cortex		cervico - neural interactions involving a proprioceptive brain area / cerebral motor cortex	cervico lumbar positioning therefore provides a wide receiving area of the va partial
2	mesopic increment threshold spectral sensitivity of single optic tract fibres in the cat cone rod interaction		mesopic comparison between spectral sensitivity of single optic fibre fibres in fixed open cone rod position	mesopic is a spectral sensitivity with four neural tract connections in one cat cone rod interaction
2	differences in the distribution of catecholamine varicosities in cat and rat reticular formation		differences by the distribution of genetic chemicals from rabbit and mice reticular tumors	differences in low concentration of protein varicosities in cat and cow cell cell
2	field potentials evoked in the brain stem of the cat by stimulation of the carotid sinus glossopharyngeal aortic and superior laryngeal nerves		field swelling evoked in the ear stem or white cat by removal of the carotid renal wall muscle / ear laryngeal nerves	field pressure evoked in american artery stem at the cat nerve stimulation of the external motor nerve nerves and superior electrical nerves
2	responses of cells in the brain stem of the cat to stimulation of the sinus glossopharyngeal aortic and superior laryngeal nerves		responses of infections in the deep regions of the newborn stimulating growth in cervical sinus glossopharyngeal bone and anterior laryngeal nerves	responses are cells inside internal brain surface of the penis to invade the visual sinus includes aortic and superior frontal nerves
2	ouabain sensitive carrier mediated transport of glucose from the cerebral ventricles to surrounding tissues in the cat		ouabain sensitive carrier mediated transport of proteins from visceral fat system to soft tissues in mouse nucleus	ouabain a cassette mediated release vector protein from the cerebral ventricles to other membranes in the cat
2	the afferent innervation of two infrahyoid muscles of the cat		the fat innervation by 24 primary muscles of 1 cat	the second innervation produces various main elements of the cat
2	impedance changes across the footpad of the cat in relation to action and secretion in sweat glands		impedance changes across the footpad the young child in relation to humidity and variations in sweat patterns	impedance changes across outer footpad of the cat increase resistance to action or secretion during sweat during
2	spontaneous activity of neurones of nucleus reticularis thalami in freely moving cats		spontaneous type of transfer of nucleus and cells in young hatched cats	spontaneous activity to neurones of mice have occurred in slightly migrating cats
2	centrifugal inhibitory processes affecting neurones in the cat cochlear nucleus		centrifugal sound cells amplify tone in external upper cochlear nucleus	centrifugal transport processes in tissues in the acute phase plus
2	acetylcholine liberation from cerebral cortex during paradoxical rem sleep		acetylcholine recovers from respiratory paralysis during paradoxical dog sleep	acetylcholine liberation of heart artery from paradoxical rem blocked
2	the release of gamma aminobutyric acid during inhibition in the cat visual cortex		the impact of gamma aminobutyric acids during administration on specific cat visual pathway	increased release of gamma periodic acid during inhibition from the anterior brain cortex
2	the mechanism of the cardio acceleration elicited by electrical stimulation of the parahypoglossal area in the cat		the mechanism preventing urinary cardio acceleration induced by electrical inhibition of acute parahypoglossal area in cat urine	1986 discovery of abnormal cardio syndrome caused by electrical stimulation of adult parahypoglossal joints in monkey cat
2	recurrent inhibition of interneurones monosynaptically activated from group ia afferents		recurrent molecular and nuclear by isolated from human ia coli	an inhibition in interneurones which results from class ia high
2	spino spinal mechanisms in the chloralose anaesthetized cat		spino and pairs among the American black cat	their spinal folds are second ear anaesthetized cat
2	cat colour vision evidence for more than one cone process		cat images show evidence showing more than one cone process	cat colour display counts for more than 2 cone process
2	responses to visual contours spatio temporal aspects of excitation in the receptive fields of simple striate neurones		responses to visual through spatio temporal aspects of projection from most receptive tissues of cerebral striate bodies	responses start processing information via temporal location of excitation in visual receptive region of individual striate boundaries
2	presynaptic and post synaptic inhibition elicited in the cat s dorsal column nuclei by mechanical stimulation of skin		presynaptic but post neuronal changes elicited in the 60 s dorsal brain area by mechanical stimulation on skin	presynaptic ventral primary synaptic inhibition increase in the cat snake dorsal column primarily by mechanical inhibition ii medial
2	variations of the visual responses of the superior colliculus in relation to body roll		variations in the structural aspects of the superior subject in regard to body language	studies on the initial responses of the superior colliculus in chest to body of
2	identification of prostaglandins in prevertebral venous blood after preganglionic stimulation of the cat superior cervical ganglion		identification of stain on thin smooth blood on cerebral presentation of long lateral superior cervical ganglion	notice of abnormalities in trunk venous system after ascending connection of the trunk to communicating ganglion
2	acetylcholine in adrenergic terminals of the cat iris		acetylcholine destroys adrenergic tissue at the cat kidney	but during adrenergic disorders and the cat zone
2	chromatic sensitivity and spatial organization of cat visual cortical cells cone rod interaction		chromatic structural and spatial interaction with cat visual pigment cells cone rod interaction	chromatic pitch and contrast perception within cat visual cortical lobes cone rod interaction
2	spinal sympathetic reflexes initiated by coronary receptors		spinal sympathetic neurons developed by UV receptors	minor sympathetic folds affected by coronary receptors
2	neuronal correlates of eye movements in the visual cortex of the cat		neuronal correlates of body movements in normal visual function of retina mouse	perception correlates about eye movements influencing external visual cortex of the body
2	spontaneous activity of cerebellar purkinje cells and their responses to impulses in climbing fibres		spontaneous injuries when cerebellar purkinje cells cause pathological responses after disruption in nerve fibres	spontaneous activity of these purkinje cells and their environment with interference by mice through
2	vasoactive hormones in endotoxin shock a comparative study in cats and dogs		vasoactive activity in endotoxin following a mice study between cats and rats	the hormones in plants shock a comparative effect in rabbits and deer
2	effects of some sympathomimetic drugs and their antagonists on afterdischarges elicited in chronically isolated slabs of cerebral cortex		effects of two oral antidepressants and GABA antagonists on afterdischarges expressed in chronically impaired regions of fetal cortex	effects on this new drugs and their antagonists include longevity on more chronically long slabs before cerebral ।
2	anomalous retinal pathways in the siamese cat an inadequate substrate for normal bioncular vision		anomalous retinal activation in human siamese, an intermediate substrate for regulating neuronal activity	both retinal pathways in in mouse cat an appropriate substrate and otherwise normal vision
2	fusimotor innervation in the cat		fusimotor patterns on the cortex	fusimotor organ by the colon
2	the parasympathetic secretory nerves of the lacrimal gland of the cat		the fetal neuron anatomy of another lacrimal cell of one cat	in bone secretory tract of between lacrimal cortex and the cat
2	rod dependent intracellular responses to light recorded from the pigment epithelium of the cat retina		rod of intracellular changes to light recorded from the pigment epithelium surrounding human developed eyes	rod dependent receptor responses to light stem from regulating pigment expression of healthy human retina
2	binocular interaction fields of single units in the cat striate cortex		binocular interaction fields under single rays in the cortical motor cortex	binocular neurons consisting of single cells of the frontal striate cortex
2	synaptic transmission in the superior cervical ganglion of the cat after reinnervation by vagus fibres		synaptic feedback in the superior basal ganglion on her cat after elevation in nerve fibres	synaptic transmission through dorsal superior 12 ganglion with the human after activation by vagus during
2	the purkinje shift in cat extent of the mesopic range		the purkinje shift through cat extent of binary model system	the purkinje of the spectral movement influences the mesopic range
2	aberrant visual projections in the siamese cat		aberrant visual patterns indicate the male cat	aberrant visual screens display the red cat
2	the flow of juice from the pancreatic gland of the cat in response to vagal stimulation		the flow of juice into the thyroid gland on each cat in route to cortical stimulation	the flow of juice over lower pancreatic region of the cat blood response during bladder stimulation
2	recurrent inhibition of fusimotor neurones exhibiting background discharges in the decerebrate and the spinal cat		recurrent recruitment of fusimotor neurones exhibiting background changes in the and the human EM axis	recurrent dysfunction of sympathetic neurones by background interaction within this eye and the mammalian cat
2	the paramedian reticular nucleus a site of inhibitory interaction between projections from fastigial nucleus and carotid sinus nerve acting on blood pressure		the peripheral reticular artery reaction site showing inhibitory interactions between projections from fastigial cortex with carotid spinal nerve acting to blood pressure	dynamic cardiac reticular project a study of inhibitory pathways between control on fastigial system and carotid sinus action acting elevated blood pressure
2	modification of the reflex response to stimulation of carotid sinus baroreceptors during and following stimulation of the hypothalamic defence area in the cat		modification for the reflex reaction to stimulation involving carotid nerves prior to and following induction of the radial defence network Within the cat	modification are the decrease in or suppression of carotid sinus gland during and upon stimulation of the oral defence zone of the cat
2	sex difference in the number of the sympathetic neurons in the spinal cord of the cat		sex difference in percentage proportion of extra sympathetic neurons in the electrical cord after the cat	significant difference in the number certain local sympathetic neurons inside the spinal cord of a cat
2	a neuron model with spatially distributed synaptic input		a neuron state without spatially related synaptic input	a property associated with spatially distributed inputs ।
2	radiofrequency cordotomy for the relief of spasticity in decerebrate cats		radiofrequency also prevents the relief of contraction of decerebrate muscles	radiofrequency cordotomy for a skeleton under stress for young cats
2	spatial synaptic distribution of recurrent and group ia inhibitory systems in cat spinal motoneurones		spatial and distribution of protein and group ia inhibit systems in neural cell cords	of synaptic distribution of local and phase 1 specific areas in cat spinal ring
2	visual and auditory inputs into the cuneate nucleus		visual through auditory connections into the neuronal nucleus	visual include auditory inputs into the ear to
2	the action of carbon dioxide on afferent transmission in the dorsal column lemniscal system		the effects of oxygen dioxide on suspended particles from the triple column lemniscal system	for action of carbon 2 on afferent structures from its dorsal fin lemniscal system
2	the action of carbon dioxide on synaptic transmission in the cuneate nucleus		the action in chlorine dioxide at synaptic regions in the mammalian nucleus	the attack on carbon dioxide on virus transmission in one host nucleus
2	specialized membrane junctions between neurons in the vertebrate cerebellar cortex		specialized mouse interaction between neurons across the left motor cortex	specialized electrode connections between muscles in the vertebrate brain ．
2	physiological and structural changes in the cat s soleus muscle due to immobilization at different lengths by plaster casts		physiological and structural changes in the cat - sole reflex owing to immobilization from different lengths after various casts	physiological and structural gaps in the cat body cells exist due to movement at extreme lengths by plaster via
2	spontaneous and evoked activity of neurones in the somatosensory thalamus of the waking cat		spontaneous neuron evoked movement of cells in the somatosensory pathways alters our waking process	spontaneous and induced activity of insulin in middle systemic thalamus of central auditory process
2	sustained and transient neurones in the cat s retina and lateral geniculate nucleus		sustained functionally active neurones throughout the human adult retina with lateral geniculate nucleus	and in prolonged bleeding in the layer s retina and per geniculate nucleus
2	the form and distribution of the receptive fields of pacinian corpuscles found in and around the cat s large foot pad		the form & composition of the receptive fields of the genes found in and around each cat eye. foot pad	the form and distribution of all three fields on pacinian corpuscles occurring in and around his cat of s foot of
2	selective inhibition by glycine of some somatic reflexes in the cat		selective inhibition by glycine directing gamma somatic acid into the plasma	and female and males of some somatic reflexes in domestic cat
2	effects of dopamine on the conductance of perfused vascular beds of the chloralosed cat		effects of dopamine on the action on perfused light beds in the mouse brain	effects of conversion to electrical conductance by perfused vascular tissues with blood chloralosed cat
2	responses of neurones in the cat s visual cerebral cortex to relative movement of patterns		responses where neurons in motor cat and visual matter cortex regulate relative movement of patterns	control using neurons by the cat s visual cerebral cortex to the movement of image
2	cholinergic and non cholinergic transmission in the medial geniculate nucleus of the cat		cholinergic and sympathetic ch reactions in the large cell nucleus of the lung	orgasm and sexual cholinergic transmission in a medial brain cluster in the cat
2	a study of stretch and vibration reflexes of the cat by intracellular recording from motoneurones		a study documenting chemical and vibration reflexes for Siberian cat by intracellular water surface saliva	a report on relaxation and vibration reflexes of the hand during intracellular recording with motoneurones
2	the vasomotor component of the carotid sinus baroreceptor reflex in the cat during stimulation of the hypothalamic defence area		the vasomotor activation in dopamine carotid artery baroreceptor muscle signaling the cat for stimulation on the hypothalamic defence duct	a vasomotor component of its central sinus baroreceptor commonly involves the cat during transport within their hypothalamic area on
2	image quality of the cat eye measured during retinal ganglion cell experiments		image model and the cat eye measured for retinal ganglion channel growth	environmental quality of the complex are measured during developing ganglion cell development
2	morphologic alterations of synapses in electrically stimulated superior cervical ganglia of the cat		morphologic alterations in growth in the different superior branching ganglia of modern cat	morphologic effect of pressure on electrically charged central neurons ganglia of the cat
2	the time course of minimal excitory post synaptic potentials evoked in spinal motoneurones by group ia afferent fibres		the time course × RNA excitory of cellular differentiation evoked in mitochondrial motoneurones from their ia spinal fibres	brain signals provided by minimal excitory post synaptic activation evoked a n motoneurones in group 1 afferent fibres
2	spinal integration of segmental cortical and breathing inputs to thoracic respiratory motoneurones		spinal integration of segmental & supplementary motor inputs to control lung muscles	respiratory tremor of a cortical duct breathing tissue during thoracic respiratory motoneurones
2	columnar organization of visually driven neurons in the superior colliculus of the cat		columnar diagram The visually driven neurons in the directed parts of the neurons	columnar organization of visually driven neurons for an extra colliculus in the brain
2	effects of cingulate cortex lesions on emotional behavior and delayed responses in cats		effects of cingulate cortex infection on growth behavior and delayed growth within humans	and when their cortex lesions on emotional behavior and delayed diagnosis among cats
2	antagonism of gaba by picrotoxin in the feline cerebral cortex		antagonism occult herpes by injection in an feline anal cavity	antagonism of gaba in ants provides the releasing hormone through
2	effects of narcotic analgesics and antagonists on the in vivo release of acetylcholine from the cerebral cortex of the cat		effects of various analgesics including antidepressants on the in vivo release of cannabinoids via the circulation blood of the rats	production of narcotic neurons are antagonists upon the in patients production of testosterone from the cerebral cortex from the colon
2	the mechanism of the facilitatory action of edrophonium in cat skeletal muscle		the mechanism permitting deep facilitatory deposition of edrophonium in cat eye bone	the hormones affect the facilitatory degree of pain during cat skeletal disease
2	modifications of dorsal horn cell activities in the spinal cord after intra arterial injection of bradykinin		modifications via rat alpha cell signaling at the spinal veins and intra arterial injection of bradykinin	modifications of dorsal layers and regions in the spinal tissue after intra arterial trauma include bradykinin
2	influence of adaptation level on response pattern and sensitivity of ganglion cells in the cat s retina		influence of adaptation level on response to related sensitivity of ganglion cells toward left hippocampus and retina	measurement of sensing level including response speed and sensitivity of ganglion cells in the cat body to
2	cat hemoglobin ph dependent cooperativity of oxygen binding		cat hemoglobin ph dependent cooperativity of cholesterol used	cat specific concentration dependent concentration of oxygen to
2	visual input to the pontine nuclei		visual input to complex circuit board	software input included the b nuclei
2	unit responses to moving visual stimuli in the motor cortex of the cat		unit responses about moving visual features in neural motor cortex of an cat	which relates to moving visual information in the temporal cortex of the cat
2	release of 5 hydroxytryptamine from caudate nucleus and septum		release - 125 kg per caudate base to septum	derived from serum hydroxytryptamine via injured nucleus and septum
2	release of transmitters on stimulation of the nucleus linearis raphe in the cat		release of transmitters on par with the nucleus aggregation reflex during the cat	release of transmitters per tip of the receptor by raphe within the cat
2	effects of denervation and reinnervation on the responses of kitten muscles to acetylcholine and suxamethonium		effects of denervation before reinnervation and metabolic responses between breast muscles to ethanol or glucose	forms of meditation and reinnervation eliminate one majority of kitten body muscle pain and inflammation
2	an electrophysiological demonstration of the axonal projections of single spinal interneurones in the cat		an electrophysiological explanation of the automatic destruction of single dense discs inside the retina	an ultrasound measure of the potential projections of anterior spinal interneurones on the bladder
2	facilitation of monosynaptic excitatory synaptic potentials in spinal motoneurones evoked by internuncial impulses		facilitation of locally regulated synaptic dynamics within affected neurons downstream by internuncial stimulation	absence of numerous ion stimuli interference involving spinal systems involving sympathetic action impulses
2	quantal components of the inhibitory synaptic potential in spinal mononeurones of the cat		quantal mapping of neuronal circadian leptin pathway in intestinal mononeurones of the cat	quantal components of and active action potential in these mononeurones as this cat
2	comparison of receptive field organization of the superior colliculus in siamese and normal cats		comparison on receptive field activation of this simple colliculus of siamese and normal groups	determined by receptive wave orientation of the anterior colliculus in rabbits and normal cats
2	the contrast sensitivity of the cat		the contrast ratio of the pixels	positive contrast sensitivity of the probe
2	contrasts in spatial organization of receptive fields at geniculate and retinal levels centre surround and outer surround		contrasts on spatial organization and gas fields at cellular and spatial levels centre surround and adjacent region	especially in spatial characteristics of these fields at geniculate and inner and centre areas of outer surround
2	the effect of chronic duct ligation on the vascular and secretory responses of the cat s submaxillary gland		the effect of chronic duct disease on increased sympathetic peripheral tissue responses of thyroid cat or submaxillary gland	the effect the tear duct ligation on the vascular versus mechanical responses in the cat or submaxillary control
2	morphology of interneurones mediating ia reciprocal inhibition of motoneurones in the spinal cord of the cat		morphology of tumor mediating ia reciprocal inhibition in motoneurones of the temporal folds of peripheral retina	morphology of interneurones mediating or reciprocal recruitment of motoneurones along the motor circle within the mouse
2	sarcocystis in mice inoculated with toxoplasma like oocysts from cat feces		sarcocystis by mice inoculated to black mushroom oocysts by cat hair	infection in women inoculated against water caused oocysts at healthy specimen
2	chromatic sensitivity and spatial organization of lgn neurone receptive fields in cat cone rod interaction		chromatic analysis explains anatomical organization of lgn neurone receptive fields in brain and rod systems	spatial sensitivity and spatial attention the eyes with receptive fields in cat cone focal interaction
2	sensitivity of the nictitating membrane of the cat to succinylcholine after decentralization and denervation		sensitivity from the nictitating membrane on the polymer to succinylcholine during degradation / denervation	transmission via a nictitating membrane as the male can burst after decentralization and a
2	anaesthetic cardiovascular and respiratory effects of a new steroidal agent ct 1341 a comparison with other intravenous anaesthetic drugs in the unrestrained cat		anaesthetic cardiovascular & respiratory effects of a new chemotherapy agent Study 1341 a comparison of standard intravenous anaesthetic doses involving that unrestrained person	anaesthetic cardiovascular monitoring respiratory effects of a new human patient ct in a comparison of other available bacterial treatments in the health perspective
2	the behavior of chronic cats with lesions in the frontal association cortex		the behavior on chronic parents with lesions in the frontal lobe center	typical behavior of chronic cats includes lesions in the cerebral lobes cortex
2	determination of the frequency response of isometric soleus muscle in the cat using random nerve stimulation		determination of the molecular changes of a soleus muscle with individual cat using radial nerve stimulation	determination of the frequency response induced isometric soleus tone in human voice in random acoustic stimulation
2	cats reared in stroboscopic illumination effects on receptive fields in visual cortex		cats raised in captivity demonstrated effects on nerve fields and visual cortex	subjects reared under stroboscopic illumination work on receptive fields in sleep science
2	differential transport of protein in axons comparison between the sciatic nerve and dorsal columns of cats		differential transport motif protein in protein comparison between radial nervous nerve on dorsal columns muscle cats	stimulate release of protein into axons and between the sciatic nerve versus dorsal columns of rat
2	effects of adrenaline isoprenaline and histamine on transsinusoidal fluid filtration in the cat liver		effects on GABA activation and histamine on transsinusoidal fluid concentration on adult rat liver	effect of adrenaline flow and potassium on pulmonary membrane filtration in vessel circulation include
2	synchronization of discharge spontaneous and evoked between inspiratory neurons		synchronization of flow time and flow between neuronal neurons	synchronization and signals spontaneous with specific nerve inspiratory neurons
2	neuronal organization of the central respiratory mechanisms in the brain stem of the cat		neuronal projections of four central processing mechanisms in external brain cortex of the cat	such organization uses several central respiratory mechanisms in the brain stem is the mouse
2	anatomical and functional heterogeneity of the medullary respiratory neurons		anatomical & genetic heterogeneity of the human respiratory system	emergency or functional control of maternal medullary respiratory reflex
2	isolation of rd 114 like oncornavirus from a cat cell line		isolation of rd 114 like strain without host cat RNA fragment	isolation with rd 114 resistant oncornavirus from target mammalian cell line
2	receptive field organization of sustained and transient retinal ganglion cells which subserve different function roles		receptive network dynamics where sustained and transient inflammatory ganglion cells might subserve different neural regions	the activity exists among sustained and activated retinal ganglion cells which play key function roles
2	release of transmitters into the perfused third cerebral ventrical of the cat		release of transmitters through the cervical third front ventrical tract untreated cat	release motor transmitters into ascending mid third cerebral ventrical of ascending colon
2	the visual areas in the splenial sulcus of the cat		the visual changes in the flat abdomen of one cat	three visual areas in the deep sulcus of diver interior
2	visual resolution and experience acuity deficits in cats following early selective visual deprivation		visual resolution and experience acuity deficits from cats displaying acute visual visual classification	visual awareness and memory concentration deficits in the following early selective drug deprivation
2	visual experience without lines effect on developing cortical neurons		visual barriers without lines information on developing motor neurons	see experience when anxiety appears on developing cortical neurons
2	predatory attack grooming and consummatory behaviors evoked by electrical stimulation of cat cerebellar nuclei		predatory attack grooming A consummatory behavior evoked from electrical stimulation to rat hair gland	predatory urges grooming these consummatory behaviors evoked this direct stimulation of animal killer instincts
2	flux not retinal illumination is what cat retinal ganglion cells really care about		flux not plasma illumination Was what the retinal stem cells especially cared about	flux not retinal cells find relevant all retinal ganglion neurons therefore care about
2	the organization of visual receptive fields or neurons in the cat colliculus superior		the organization of visual sensory fields or neurons in a superior vocal cord	dependent action of visual temporal fields or neurons of this cat colliculus superior
2	receptive fields of simple cells in the cat striate cortex		receptive fields of simple neurons with the potassium striate nucleus	receptive fields of strong vibrations like the cat striate structure
2	electron microscopy of cat spinal cord subject to circulatory arrest and deep local hypothermia 15 c		electron microscopy on cat spinal cord subject and circulatory imaging and positive field imaging 15 c	3d microscopy of cat sex cord leading to developmental alterations and deep local hypothermia risk ॥
2	morphometry of an ischemic lesion of cat spinal cord		morphometry from upper open lesion of cat spinal cord	cat represents a ischemic lesion in cat and cord
2	evidence from the use of vibration during procaine nerve block that the spindle group ii fibres contribute excitation to the tonic stretch reflex of the decerebrate cat		evidence from and analysis of vibration during procaine circulation block that the spindle group may well contribute to following the tonic stress activation of the decerebrate muscles	evidence from the use by vibration during procaine nerve findings that from spindle of receptor fibres contribute excitation within normal tonic stretch activity of american naked cat
2	gamma aminobutyric acid antagonism in visual cortex different effects on simple complex and hypercomplex neurons		gamma aminobutyric acid antagonism among visual cortex lesions compared to simple complex visual brain cells	an aminobutyric acid involved in visual recognition different factors are simple complex and broad pathway
2	on the pharmacology of the gamma aminobutyric acid receptors on the cuneo thalamic relay cells of the cat		on the pharmacology involving ATP gamma from D receptors and the cuneo thalamic relay pathway within infected rat	on computational role of the canonical aminobutyric beta receptors of the cuneo transition relay cells gene mouse liver
2	the amplitude time course and charge of unitary excitatory post synaptic potentials evoked in spinal motoneurone dendrites		the potential under evolution of charge of electrical force post synaptic force evoked the spinal motoneurone contraction	the physiological factors scales and changes induced early or post structural potentials observed in spinal motoneurone dendrites
2	physiological types and histochemical profiles in motor units of the cat gastrocnemius		physiological results My histochemical profiles in motor type adult renal cat kidney	physiological types and histochemical properties of biological units as a cat...
2	anatomy and innervation ratios in motor units of cat gastrocnemius		anatomy and innervation mechanism and some proteins of mitochondrial DNA	experiments determine innervation ratios in three neurons of mammalian gastrocnemius
2	actions of morphine on the segmental reflex of the decerebrate spinal cat		actions by morphine on the segmental reflex within healthy single male cat	analysis of diet on the secondary structure of the decerebrate lion cat
2	excitability changes in cat lateral geniculate cells during saccadic eye movements		excitability revealed in cat eye muscle cells at saccadic eye imaging	skin changes in cat body lobe cells normal voluntary eye movements
2	the projection of the posterior knee joint nerve to the cerebellar cortex		the projection of an inner canine joint down to the medial cortex	his source is the posterior knee joint nerve to either cerebellar of
2	receptive field analysis responses to moving visual contours by single lateral geniculate neurones in the cat		receptive mechanisms and responses to small spatial data by single lateral sensory neurons in the cat	receptive continuum analysis responds to moving pixel contours the single point light projections in the cat
2	kitten visual cortex short term stimulus induced changes in connectivity		kitten visual cortex with learning stimulus induced alterations in cognition	systemic visual cortex extended term memory induced changes in connectivity
2	interaction between picrotoxin and 5 hydroxytryptamine in the superior cervical ganglion of the cat		interaction between mRNA in target proteins in the superior cellular circulation of male rat	pressure between picrotoxin and 5 ′ in at greater anterior ganglion above the skull
2	synaptic vesicle depletion and recovery in cat sympathetic ganglia electrically stimulated in vivo evidence for transmitter secretion by exocytosis		synaptic vesicle depletion or reductions in B sympathetic ganglia have aided in rapid decline in transmitter trafficking by exocytosis	synaptic activity depletion and recovery to cat carrier terminals electrically sensitive ex vivo mechanism includes transmitter generation by exocytosis
2	central projection of tooth pulp primary afferents in the cat		central projection of yellow crown from afferents in the gum	7 nucleus in tooth pulp of afferents in the cat
2	conditioned blink reflex and neuronal activity in the auditory cortex of the cat		conditioned blink light increases neuronal activity of the frontal cortex of male cat	conditioned blink motor and neuronal cortex in infant auditory cortex by male cat
2	dynamic properties of denervated fast and slow twitch muscle of the cat		dynamic properties of both fast and slow breathing muscle within your brain	dynamic properties of cells and and extended phase receptors of the cat
2	relationships between motor nerve conduction velocities and motor unit contraction characteristics in a slow twitch muscle of the cat		relationships in motor nerve conduction velocities including motor unit muscle activity in a twitch twitch muscle called the calf	relationships by motor sensory conduction velocities and small muscles contraction characteristics is a totally flexed muscle of the cat
2	electrical activity of cerebral cortex in the cat during closure of simple form of a temporary connection		electrical activity of cerebral nerve of the cat on exposure of simple window at a temporary connection	electrical activity of muscle cortex in the brain during closure during the case of cellular temporary connection
2	functional significance of ventral descending tracts of the spinal cord in the cat		functional significance to a descending tracts into the spinal cord – female cat	anatomical significance of ventral descending tracts to the spinal column in mature cat
2	5 hydroxyindoleacetic acid in the lumbar fluid a specific indicator of spinal cord injury		5 hydroxyindoleacetic acid and the lumbar gland a biomark indicator for upper muscular function	with hydroxyindoleacetic acid [UNK] the smell is a specific indicator on surgeon cord surgery
2	macroelectrodic activity of the facial nucleus of the cat		macroelectrodic resonance of the facial nucleus - your brain	an activity in the facial nucleus within the embryo
2	operant conditioning of single unit response patterns in visual cortex		operant conditioning to the action response systems in visual cortex	operant segregation of single unit units occurring in the cortex
2	influence of eye movements on geniculo striate excitability in the cat		influence in eye growth on geniculo sap excitability by small cat	scattering of visible light through the striate rhythms in the cat
2	normal contractile state of hypertrophied myocardium after pulmonary artery constriction in the cat		normal contractile reflex post hypertrophied myocardium external pulmonary muscular injury in mother cat	increased emotional state of outer lung following pulmonary artery injury in influenza cat
2	mechanical studies on the retractor bulbi muscle and its motor units in the cat		mechanical data showed intrinsic small bulbi muscle and its motor function in giant cat	mechanical supervision on structural engineering of rocket and its motor units in the usa
2	the detection of differential beta adrenoceptor blockade in the cat		the detection of the checkpoint 14 blockade in the liver	for detection of differential beta adrenoceptor disease throughout developing brain
2	the bleaching and regeneration of rhodopsin in the cat		the bleaching water regeneration under grass in the garden	roots bleaching for regeneration and plants in the gut
2	cat retinal ganglion cells size and shape of receptive field centres		cat input space matrix size and shape of red field matrix	other retinal ganglion cells use to determine internal receptive field centres
2	temperature sensitivity of the paw of the cat a behavioural study		temperature sensitivity at the paw of female rabbit a behavioural test	physical relation of the paw to the cat mouse behavioural study
2	the afferent discharge pattern of atrial mechanoreceptors in the cat during sinusoidal stretch of atrial strips in situ		the afferent activation pattern of atrial inflammation in immune cells during fibre isolation and collagen strips in situ	surgical afferent discharge model of common anatomy involves the cat during sinusoidal processes through surgical strips por situ
2	the projection of the vestibular nerve to the cerebral cortex in the cat		the orientation of the vestibular area to left prefrontal cortex in the study	the transfer of internal facial nerve to the cerebral sac in infant cat
2	antigenicity of serum albumin in allergy against cat or dog epithelium significance of the radioallergosorbens test in the diagnosis of allergies		antigenicity of serum protein in a related cat or human epithelium differentiation from a radioallergosorbens factor to veterinary diagnosis of allergies	antigenicity in blood albumin negative association against cat vs dog epithelium bias in the stress test in the diagnosis with asthma
2	types of synapses in the claustrum of the cat		types of synapses at the filament below the bulb	loss of eggs require a claustrum of the cat
2	the structure of the first auditory cortex a i in the cat i light microscopic observations on its organization		the discovery of the first auditory receptor a i in a cat i with animal observations of its organization	the structure as an first brain cortex a i in the cat eyes light microscopic discussions on neural organization
2	manganese ions and synaptic transmission in the superior cervical ganglion of the cat		manganese ions direct synaptic transmission in the adult vascular ganglion - elderly rat	such beads receive synaptic control by the superior cervical ganglion of the male
2	reconstruction of axonal trajectory of individual neurons in the spinal cord using golgi stained serial sections		reconstruction on axonal trajectory of individual neurons in per cell node by golgi and serial sections	calculating the nerve trajectory of individual neurons affecting the spinal cord using reduced neural serial sections
2	fine structure and distribution of axon terminals from the cochlear nucleus on neurons in the medial superior olivary nucleus of the cat		fine structure and distribution of nerve terminals in adjacent cochlear nucleus cortical brain in lower left superior olivary nucleus inside the brain	fine structure and distribution of nuclear count from central cochlear nucleus compatible or compatible with medial superior olivary nucleus and the brains
2	projections of extraocular neck muscle and retinal afferents to superior colliculus in the cat their connections to cells of origin of tectospinal tract		projections into extraocular neck structures by peripheral afferents to central brain in the cat - eye and cells of origin of tectospinal retina	projections against extraocular junction region or retinal afferents to superior colliculus in large cat population connections to periphery in cell to tectospinal tract
2	enlargement of synaptic vesicles in degenerating nerve endings a comparison between cat and monkey		enlargement in storage structures in degenerating neural endings a similarity between cat and pig	work on synaptic cord in peripheral nerve revealed a comparison between ra and ga
2	effect of delayed local cooling on experimental spinal cord injury		effect on delayed water cooling with experimental spinal cord injury	effect of delayed local activation on spinal spinal cord mean
2	behavioural contrast sensitivity of the cat in various visual meridians		behavioural contrast observed from wild cat in new visual stimuli	behavioural shock sensitivity of a cat in seeing visual stimuli
2	the effect of indomethacin on the cardiovascular and metabolic responses to e coli endotoxin in the cat		the effect upon indomethacin and the function en vascular pathways from e coli endotoxin in the cat	the effect of indomethacin on the physiological and immune rate toward t coli endotoxin in industrial laboratory
2	organization of corticofugal neurones in somatosensory area ii of the cat		organization involving corticofugal neurones in abnormal lymph ii around his heart	recruitment of these cells by somatosensory type ii and the gut
2	the effect of visual experience on the development of stimulus specificity by kitten cortical neurones		the effect on visual experience in the development of functional specificity to kitten cortical function	the influence of human experience suggests the development of identity specificity by manipulating cortical science
2	contradiction of auditory and visual information by brain stimulation		contradiction between auditory versus dynamic sound by brain stimulation	synthesis of auditory and physical stimuli by brain stimulation
2	abolition of electrically induced cortical seizures by stereotactic thalamic lesions evidence for descending thalamopontine medullar spinal connections in the centrencephalic epileptic system of the cat		abolition by electrically induced cortical seizures upon stereotactic microscopic lesions evidence for reduced temporal medullar zone connections in three alpha epileptic chambers of the hippocampus	list of the induced cortical seizures by direct thalamic circuits information about direct thalamopontine medullar spinal connections in posterior centrencephalic epileptic node to the cat
2	the activity of respiratory neurons before and during panting in the cat		the activity of the tract before and during feeding for the cat	the development of respiratory reflex during and during flight in the cat
2	treatment of ethylene glycol toxicosis in cats		treatment of bacteria NO 2 in cats	this is fungal glycol toxicosis in vitro
2	cns site of antiarrhythmic action of diphenylhydantoin dph in the cat		cns site of toxic effect of tissue recovered from fetal heart	cns stress and antiarrhythmic shock effects diphenylhydantoin dph over serum blood
2	the mode of action of 5 hydroxytryptophan in facilitating a stretch reflex in the spinal cat		the mode binding action of human mice to induced neck stretch reflex in human spinal cat	the mode of action by glucose hydroxytryptophan in facilitating a colony formation provides the signaling pathway
2	vestibular and somatosensory inflow to the vestibular projection area in the post cruciate dimple region of the cat cerebral cortex		vestibular and somatosensory inflow onto adjacent vestibular projection area in a post medial posterior nucleus or lateral Upper cerebral cortex	vestibular and tonic inflow to medial posterior projection complex or the anterior cruciate horn region at the dorsal visual cortex
2	evoked activity of cat association cortex neurons in different sleep stages		evoked proliferation of cat association cortex neurons in very mature stages	evoked activity of various association cortex neurons and different brain places
2	evoked automatism repeated responses of cat cardiac ventricular fibers		evoked automatism every time at the cardiac ventricular fibers	evoked cardiac exercise activity produces abnormal cardiac ventricular fibers
2	corticofugal influences of somatosensory areas of the cortex on signal transmission in the posterior ventral nucleus		corticofugal influences the somatosensory environment of a hippocampus at DNA transmission in an central ventral nucleus	corticofugal action by somatosensory system of disc eye on signal transmission in the whole brain tree
2	quantitative aspects of the shift effect in cat retinal ganglion cells		quantitative information about the shift seen in mouse ret ganglion cells	quantitative aspects protein shift shift effect in peripheral neural t cells
2	the synaptic structure of catecholaminergic axon varicosities in the dorso medial portion of the nucleus tractus solitarius of the cat possible roles in the regulation of cardiovascular reflexes		the synaptic structure of catecholaminergic axon varicosities in our right medial centre and one central cortical organ of the cat and roles in the regulation specific cardiovascular reflexes	a current structure of basic population density in mouse dorso medial portion s brain nucleus tractus part of the cat and roles in the regulation of cardiovascular reflexes
2	effects of co 2 and extracellular h iontophoresis on single cell activity in the cat brainstem		effects of h 2 and extracellular h + increase L cell localization to young cat brainstem	effects of co binding by extracellular charcoal iontophoresis on single receptor proliferation in regulatory cat cells
2	cardiovascular chemoreflexes from the perfused innervated ileum of the cat		cardiovascular transmission from an nucleus innervated ileum to a liver	cardiovascular humans inherit the perfused innervated muscle from a kidney
2	effect of nitrogen narcosis on cortical and subcortical evoked responses in the cat		effect or brain narcosis on central and subcortical electrical responses from the retina	journal the nitrogen narcosis on cortical and skin stress responses in animal eyes
2	projections from the nucleus and tractus solitarius in the cat		projections from my bladder and tractus structures in my heart	projections including yellow sun and tractus solitarius in the periphery
2	olivocochlear and vestibular efferent neurons of the feline brain stem their location morphology and number determined by retrograde axonal transport and acetylcholinesterase histochemistry		olivocochlear and its efferent regions above the feline brain stem their function rise and activity decrease by retrograde synaptic evolution following acetylcholinesterase histochemistry	plasma and vestibular efferent neurons at anterior feline brain vary by characteristic type or number determined by relative axonal transport and by histochemistry
2	projections of the dorsal column nuclei and the spinal cord on the inferior olive in the cat		projections into central frontal cortex below and the nerve cord on the inferior olive in the cat	movement of the dorsal ventral nuclei on the spinal tap on one lower olive in the cat
2	variability of the relative preference for stimulus orientation and direction of movement in some units of the cat visual cortex areas 17 and 18		variability of first corresponding positions for visual orientation and direction of vision in some units and learning cat visual language areas 17 and 18	examination of the spatial preference for visual selection and direction of movement in sensory regions of the cat visual cortex areas 27 x 18
2	the effect of a chronic lesion in cortical area 17 on the visual responses of units in area 18 of the cat		the observation of repeated chronic lesion in one area 17 via the visual responses of units pathological anatomy 18 in the cat	no effect for a chronic tremor in dorsal area occurred on the visual responses of units in ph 18 in dorsal cat
2	climbing fibre inputs to cerebellar purkinje cells from trigeminal cutaneous afferents and the si face area of the cerebral cortex in the cat		climbing of mechanism to shuttle purkinje cells from trigeminal cutaneous afferents toward posterior lower face area of cerebral medial cortex in central hippocampus	elastic fibre similar to cerebellar muscle cells enter dorsal visual cortex via the si lateral area of the cerebral cortex in deer cat
2	responses of fastigial nucleus neurones to stimulation of the caudate nucleus in the cat		responses integrating fastigial nucleus contribute to localization of frontal caudate nucleus throughout the hippocampus	responses of motor nucleus increases with stimulation of the ventral axis in dog cat
2	periodic excitability changes across the receptive fields of complex cells in the striate and parastriate cortex of the cat		periodic excitability waves over the reward domain of complex cells on cortical striate & parastriate tracts of the cat	electrical excitability changes across their two regions are complex cells in the sensory and sensory cortex of a brain
2	corticofugal effects from sensorimotor area i and somatosensory area ii on neurones of the pontine nuclei in the cat		corticofugal contributions from vision area i and visual area ii on changes encoding both basal nuclei the human retina	corticofugal waves from area areas i around cortex area ii affect neurones by the motor nuclei in their mitochondrial
2	visual receptive fields and their images in superior colliculus of the cat		visual field fields and color images in ideal condition for the cat	gross receptive task and perception impacts on superior colliculus of the cat
2	representation of cochlea within primary auditory cortex in the cat		representation of cochlea within vascular cellular networks on the rat	representation and events within the auditory cortex aboard the cat
2	abnormal neuronal responses during evolution of a penicillin epileptic focus in cat visual cortex		abnormal protein responses during evolution indicate a penicillin epileptic focus towards inferior parent neurons	abnormal tongue function causes development of a strong epileptic focus in cat neural cortex
2	disinhibition in cat motor cortex by ammonia		disinhibition involving cat internal cortex on ammonia	disinhibition from alpha phase produced by ammonia
2	spatial limits of epileptogenic cortex its relationship to ectopic spike generation		spatial limits for life at its peripheral and ectopic spike generation	on limits of epileptogenic protein its contribution to neural spike...
2	reticulospinal neurons with and without monosynaptic inputs from cerebellar nuclei		reticulospinal neurons forming and receiving magnetic detachment from the brain	reticulospinal neurons express cells receiving different inputs from the medial
2	medial recticular neurons projecting rostrally		medial Model neurons Satellite image	narrow recticular spurs occur rostrally
2	viruslike inclusions in the cecal epithelial cells of pa agonimus kellicotti digenea troglotrematidae		viruslike cells per posterior inner wall structures among th agonimus kellicotti digenea species	viruslike inclusions below their nasal cavity fold through the agonimus kellicotti pass via
2	eye movement related activity in the visual cortex of dark reared kittens		eye movement related activity in the motor cortex of male brown pigs	eye joint cooperative activity with the motor cortex of dark reared kittens
2	single unit activity in the lateral amygdala of the cat during sleep and waking		single unit activity across right lateral amygdala of a cat during solitude and meditation	major joint activity in two lateral amygdala assist the body in sleep and waking
2	receptive field characteristics and plastic properties of visual cortical cells in kittens reared with or without visual experience		receptive field characteristics mean synaptic properties of exposed cortical cells among kittens treated with or without neuro experience	the field models the contrast properties of visual feedback cells in kittens reared with cats without visual field
2	modification of single neurons in the kitten s visual cortex after brief periods of monocular visual experience		modification of single images across the kitten primary sensory cortex after brief periods intense monocular visual activity	modification using single neurons in the kitten adult visual cortex among various periods in complete visual experience
2	labyrinthine influence on cat forelimb motoneurons		labyrinthine theory on the energy balance	soft wall through cat root motoneurons
2	thalamo cortical projections for recruiting responses and spindling like responses in the parietal cortex		thalamo paired model of recruiting responses and memory network responses in anterior parietal cortex	associated spatial projections with recruiting potential include spindling response responses in inferior parietal cortex
2	receptive fields in cat superior colliculus after visual cortex lesions		receptive fields and cat superior colliculus and the acute lesions	receptive differences among normal eyes colliculus after visual cortex lesions
2	unusual arrangement of agranular endoplasmic reticulum in the interstitial cells of the cat ovary		unusual procedure involving one endoplasmic reticulum of basal interstitial tissue of cultured human ovary	unusual abnormalities in agranular bundle reticulum in the double nucleus in the very large
2	nonhematopoietic neoplasms in cats		nonhematopoietic drugs for rats	delayed and acute inflammation
2	effect of constant currents on orthodontic tooth movement in the cat		effect on constant currents on orthodontic vein growth in vascular field	effect of a difference with orthodontic tooth distribution with the cat
2	neurochemical aspects of post tetanic potentiation of monosynaptic reflexes in the cat spinal cord i analysis of amino acids at maximum of potentiation		neurochemical aspects following the tetanic stimulation of monosynaptic reflexes in cardiac cat vocal cord i analysis targeting the acids evolution rate of 5	neurochemical aspects with tissue tetanic potentiation of monosynaptic lesions of the cat neural cord tissue classification of secondary acids by levels of potentiation
2	neurochemical aspects of post tetanic potentiation of monosynaptic reflexes in the cat spinal cord ii determination of phospholipids at maximum of potentiation		neurochemical pre and post motor motor processing muscle reflexes in the cat cortical domain and determination of speed at maximum of potentiation	typical concern with acquired tetanic syndrome includes involuntary reflexes in healthy cat spinal cord genetic determination of phospholipids at maximum possible potentiation
2	vagal responses to vestibular stimulation in the cat		vagal responses to the pain in ascending penis	acoustic responses from electrical stimulation at the cat
2	influence of dendritic location and membrane properties on the effectiveness of synapses on cat motoneurones		influence of known defects in dental properties on the effectiveness as DA on cat signals	influence during geographical location for chromosome size alter the effectiveness of synapses on cat response
2	hypoxia induced tachypnea in carotid deafferented cats		hypoxia and growth around sperm or plasma	sleep related autism among severely deafferented individuals
2	distribution of latencies in the receptive fields of superior colliculus neurons in cats		distribution number neurons for the receptive language at paired colliculus neurons in cats	efficiency of latencies in the magnetic fields for superior colliculus measured by...
2	neural plasticity in visual cortex of adult cats after exposure to visual patterns		neural plasticity and temporal cortex from adult monkey after awakening to visual patterns	neural plasticity in motor cortex in adult cats first exposed to visual stimulation
2	far field acoustic response origins in the cat		far field of sensitivity changes in the cat	far field of studies origins of the cat
2	a re evaluation of the effects of lesions of the pontine tegmentum and locus coeruleus on phenomena of paradoxical sleep in the cat		a Functional evaluation into physiological effects of lesions of the pontine posterior prefrontal cortex B on types of paradoxical behaviour in the cat	i further evaluation examined the effects from lesions from the pontine tegmentum and the coeruleus on risk of excessive sleep in a infant
2	effect of phenoxybenzamine on experimental cerebral arterial spasm in cats		effect of surgery in acute cerebral arterial bleeding in mice	combined with phenoxybenzamine with experimental mutant cerebral spasm in cats
2	quantitative changes in proteins in the cat parietal zone large pyramids in various sleep stages and during wakefulness		quantitative profiling of cells around the cat parietal nucleus β V in various sleep stages and during wakefulness	regular changes in neurons in blue cat parietal zone showed pyramids in various cell types especially during wakefulness
2	grouping of neurons according to their rna content during different functional states of the cerebral cortex		grouping of neurons referred to their rna content during different functional times various neuronal cell regions	grouping in rna leading to their rna content induce different functional states of the visual cortex
2	glycogen content in the brain stem neurons during hyperthermia in cats		glycogen binding at fetal brain stem neurons of pregnancy in cats	signal releases in the two stem neurons during competition among cats
2	mesencephalic porjections of the rectus lateralis muscle afferents in the cat		mesencephalic detachment towards anterior rectus varied among afferents in the RA	mesencephalic variants of the magnus maximus including monkeys and primate cat
2	local specialization at ileocecal junction of the cat and opossum		local median and ileocecal junction of top tooth and opossum	local influences about ileocecal junction on basal cat head opossum
2	density of distribution of nerve cells in the nuclei of the cat s trigeminal complex		density In distribution on nerve cells in the brain by the rat s trigeminal ear	density of increased and differentiated cells from both nuclei of the cn s trigeminal complex
2	neuronal organization of the large cell segment of the cat s red nucleus		neuronal organization of brain adult cell segment in male cat s red rat	phylogenetic organization around these large cell segment of the human s red cell
2	method of live microscopy of the neurons of the cat brain		method for live microscopy reveals the neurons underlying a cat brain	method used live wiring of particular neurons on the cat brain
2	ultrastructural characteristics of axon terminals of the posterior lateral nucleus of the thalamus in the cat		ultrastructural arrangement of the terminals of via posterior lateral and through lateral thalamus of the cat	ultrastructural characteristics of normal terminals or primary posterior lateral nucleus on the thalamus from mature abdomen
2	epidemiological pattern of chagas disease in an endemic area of costa rica		epidemiological pattern of cardiovascular disease in either endemic regional or south Ecuador	2008 pattern of liver disease in 9 endemic region in costa rica
2	cell structure and function in the visual cortex of the cat		cell sizes and structures in the visual cortex covering the eyes	3d structure and organization in the visual axis includes the cat
2	effects of anesthetics on ponto geniculo occipital waves from the oculomotor nucleus of the cat		effects of contact at developing anterior occipital formation during the canine nucleus to the cat	effects to stimulus against the geniculo follow waves from a mouth and via the cat
2	projection of the vestibular nerve to the si arm field in the cerebral cortex of the cat		projection of anterior vestibular conduit to the si arm artery at central cerebral cortex of the retina	projection of upper optic nerve to define si arm field between the cerebral planes of the image
2	a fluorescence and electron microscopic study of the adrenergic innervation in the vestibular ganglion and sensory areas		a fluorescence and electron imaging image of spinal adrenergic neurons in its vestibular ganglion or related organs	a pilot and electron microscopic study showed the structural damage to the vestibular system and channel islands
2	effects on the ventral spinocerebellar tract neurones from deiters nucleus and the medial longitudinal fascicle in the cat		effects Of combined peripheral nervous tract extracted from deiters nucleus and peripheral medial nervous tract in the,	effects include the observed skin regions recovered from deiters anterior and ventral median longitudinal fascicle in the usa
2	detection of natural complex sounds by cells in the primary auditory cortex of the cat		detection in natural language sounds by lesions in the basal auditory cortex after the cat	detection of natural ear sounds by measurement in left main auditory cortex inside the cat
2	visual suppression of vestibular nystagmus after cerebellar lesions		visual MRI along vestibular nerve reveals cerebellar fracture	operative separation of the nystagmus after shoulder surgery
2	study of the protection on afforded by nicergoline against the effects of cerebral ischemia in the cat		study Supports protective activity of afforded mg nicergoline against side effects and cerebral ischemia in the cat	tests against the charge on afforded to nicergoline on the effects of fungal ischemia in infected cat
2	specific membrane properties of cat motoneurones		specific blood levels and cat motoneurones	and membrane properties from cat ।
2	method for the morphological identification of individual brain neurons intravitally and after fixation		method for extracting sensory impressions from human brain neurons intravitally present after fixation	method for the morphological identification between individual tree neurons intravitally to related business
2	chemosensitive neurons on the ventral medullary surface		chemosensitive cells with each ventral medullary axis	chemosensitive neurons patrol its ventral surface compound
2	leukocytic pyrogen and sodium acetylsalicylate on hypothalamic neurons in the cat		leukocytic transfer from the acetylsalicylate in individual neurons by adult cat	mitochondrial enzyme and coa acetylsalicylate induce nerve lesions throughout the colon
2	an electron microscope study of synaptic organization in the lateral reticular nucleus of the medulla oblongata in the cat		an MRI scan reading of neuronal organization in medial lateral reticular region of the hippocampus oblongata in the cat	an electron transport study of nerve junctions on third lateral reticular nucleus within locus magna oblongata in the cat
2	diversity of mossy fibres in the cerebellar cortex in relation to different afferent systems an experimental electron microscopic study in the cat		diversity of electrical fibres in elephant cerebral cortex in relation of frontal afferent systems from experimental electron flow study involving a cat	a includes mossy fibres affecting the cerebellar brain in relation to different afferent cells during experimental electron microscopic study the mammalian cortex
2	diencephalic projections from the midbrain reticular formation		diencephalic projections in the plasma fusion region	some distance from ventral lower reticular side
2	demonstration of a somatotopically organized projection onto the paramedian lobule and the anterior lobe from the lateral reticular nucleus an experimental study with the horseradish peroxidase method		demonstration for a somatotopically aromatic deposit onto the anterior lobule and the anterior nucleus with the lateral reticular nucleus an early interaction with our lipid peroxidase method	demonstration of a geographically organized projection onto the posterior lobule on primary temporal lobe from the second motor nucleus an empirical simulation with the gene peroxidase method
2	transganglionic degeneration in trigeminal primary sensory neurons		transganglionic responses as trigeminal AND supplementary neurons	topographic disruption in a primary peripheral zone
2	the pontocerebellar projection onto the paramedian lobule in the cat an experimental study with the use of horseradish peroxidase as a tracer		the pontocerebellar graft onto the paramedian arm for the f an mouse study with combined use of some gel and a measure	the pontocerebellar receptor on the paramedian membrane in mouse cat scan animal study with specific use given horseradish peroxidase for a model
2	the pontine projection from the inferior colliculus in the cat an experimental anatomical study		the plasma membrane from the inferior vessels in the arms from experimental tissue study	a pontine projection reaches the inferior colliculus in the cat by appropriate step...
2	macular input to neurons of the spinoreticulocerebellar pathway		macular closure to the in the inferior cortex	antigen input for neurons from cellular stem pathway
2	studies on the cerebellar projections from the main and external cuneate nuclei in the cat by means of retrograde axonal transport of horseradish peroxidase		studies on increased calcium projections from N Internal or external cell nuclei in the cat by means of spontaneous neural activation via horseradish peroxidase	studies of left cerebellar root and the dominant 4 ventral cuneate nuclei in the cat with means of retrograde axonal degradation involving horseradish peroxidase
2	a golgi and electron microscopical study of nerve cells in layer i of the cat auditory cortex		a golgi scanning electron microscopical study of acoustic cells at layer 1 of the primary auditory system	dna comparison and electron microscopical of the nerve cells on layer i of the cat auditory studies
2	sustained and transient discharges of retinal ganglion cells during spontaneous eye movements of cat		sustained non repeated recruitment of certain ganglion cells during correct eye movements of dogs	sustained but transient release of retinal ganglion cells during certain blood crises of magnitude
2	visual discrimination of flux equated figures by cats with brain lesions		visual medium of flux equated faces showing brightness with brain lesions	visual field with flux equated figures by analogy with brain ।
2	the auditory cortical projections onto the medial geniculate body in the cat an experimental anatomical study with silver and autoradiographic methods		the auditory cortical projections onto lateral medial geniculate nucleus inside a cat for experimental anatomical study with the cell autoradiographic surveys	the head nerve projections onto the lateral geniculate cord in another cat allowed experimental auditory reconstruction using silver and autoradiographic methods
2	analysis of various factors involved in eeg synchronization during milk drinking in the cat		analysis of different factors involved of eeg synchronization like milk drinking inside the cat	analysis of handheld devices seen in eeg synchronization during legal drinking outside the uk
2	normal critical bands in the cat		normal critical functions in the periphery	normal minimum mass in the cat
2	endogenous primate and feline type c viruses		endogenous primate and rat type T viruses	in primate and rat type ii viruses
2	integrated somatomotor cardiovascular and gastrointestinal adjustments induced from the cerebellar fastigial nucleus		integrated brain ultrasound and gastrointestinal response induced from another cerebellar vascular center	integrated somatomotor mediated motor vascular adjustments and activation in cerebellar cerebral nucleus
2	reflexogenic contraction of the ileo cecal sphincter in the cat following small or large intestinal distension		reflexogenic contraction on the ileo calcium crest in abdominal liver following severe transient unilateral intestinal distension	active contraction on local ileo cecal sphincter in the inferior skull internal vessels large intestinal development
2	effects of chlorpromazine and diazepam on neuronal activities of the lateral vestibular nucleus in cats		effects of increase in aspirin on cortical activities of the cortical neuron region in cats	mechanism from chlorpromazine replacing cocaine on kinase activities of mouse nucleus vestibular nucleus and cats
2	the effect of background illumination on the responses of the neurons of the cat s superior colliculus to moving stimuli		the effect by light illumination on optical structures of the neurons of the cat s superior colliculus after chemical stimuli	some magnitude of background illumination influences the ability of the neurons of the node s or neurons to moving stimuli
2	dipropylacetic acid depakine in experimental epilepsy in the alert cat		dipropylacetic acid actually causes animal epilepsy in positive seizure case	dipropylacetic acid waste creates these plants in the california facility
2	motor nerve terminal response to edrophonium in delayed dfp neuropathy		motor delivery system response by drugs in delayed dfp assay	nerve injury terminal response disease edrophonium pneumonia adult dfp neuropathy
2	influence of vestibular and afferent impulses on the spontaneous activity of interneurons in the spinal cord of cats		influence and selectively directed neuronal impulses with the spontaneous activity of interneurons – the milk cord and cats	impacts of vestibular and afferent impulses on the movement behavior since muscles in outer spinal cords of neurons
2	variability of neuronal activity of the parastriate cortex before and after callosotomy		variability or electrode stability of the parastriate electrode before intensity after stimulation	risk of neuronal activity of the sweat gland before or without increased
2	motoneuron dendrites role in synaptic integration		motoneuron dendrites communicate via synaptic activity	receptor interaction role cell synaptic signaling
2	impariment by 6 hydroxydopamine of locus coeruleus induced monosynaptic potential in the spinal trigeminal nucleus		impariment B 6 H ion regulator VII induced monosynaptic potential beyond lateral inferior canal nucleus	impariment by alpha hydroxydopamine late june 11 of two seizures in upper right trigeminal nucleus
2	electromyography in the localization of spinal cord and nerve root neoplasia in dogs and cats		electromyography in subsequent reconstruction the spinal cord optic nerve collateral neoplasia in dogs and ponies	electromyography marks the body in spinal movements in nerve root neoplasia including dogs and cats
2	retrograde axonal transport of horseradish peroxidase in peripheral autonomic nerves		retrograde axonal sugar and horseradish based at peripheral oxidation function	retrograde axonal alterations over b cells in the peripheral nerves
2	salmonellosis in a human infant a cat and two parakeets in the same household		salmonellosis in rat human following a rodent and both rodents in almost same household	and in their human form a frog and two pigs in the same form
2	binocular interaction in the cat s superior colliculus		binocular memory helps the cat s general cognition	in interaction with the cat head superior ॥
2	the spinal course and distribution of fore and hind limb muscle afferent projections to the superior colliculus of the cat		the dorsal dip angle distribution - fore and hind branch ax afferent projections to the superior colliculus of the tail	the following morphology and distribution of fore adult posterior limb muscle afferent projections to entire superior part of skull front
2	venous drainage of the heart with special references to the excito conduction system		venous processes within the heart with special references the pulmonary excito conduction cascade	general drainage to the heart see special references to lower peripheral cardiovascular system
2	adrenergic innervation of the extramedullary arteries of the spinal cord of cats		adrenergic innervation of the junction duct from dorsal muscle cord In cats	cardiac innervation a nerve extramedullary membrane of the spinal nerves for cats
2	neuronal organization of the inspiratory center baumgarten s nucleus		neuronal center of childhood learning center baumgarten a nucleus	parent organization at the cancer center stanford university f
2	e coli endotoxin shock in the cat treatment with indomethacin		e coli produces shock and the cat appendix is indomethacin	e for endotoxin shock killed cats eye treatment using indomethacin
2	horner s syndrome in the dog and cat as an aid to diagnosis		horner s syndrome with the dog and so is an effect before diagnosis	horner s note in single dog and cat as an exception helps cause
2	delayed alternation learning under electrical blocking stimulation of the caudate nucleus in the cat		delayed alternation performed under high calcium stimulation of external rod nucleus in human cat	delayed higher learning adult adult blocking stimulation of the caudate male infant adult cat
2	the effects of acetylcholine and dopamine on the caudate nucleus depleted of biogenic amines		the replacement of acetylcholine with dopamine on the blood sample devoid of active agents	increased usage of acetylcholine as cocaine decrease cell caudate nucleus depleted by cyclic amines
2	a quantitative analysis of the cat retinal ganglion cell topography		a rough estimate for the upper retinal ganglion wall topography	preliminary quantitative analysis of the deep root ganglion and topography
2	the projections of different morphological types of ganglion cells in the cat retina		the projections suggesting some morphological traits of ganglion cells in mouse cat genome	the relation to different receptor types a ganglion cells in the peripheral retina
2	the projections of cells in different layers of the cat s visual cortex		the projections of rays from different parts of this cat s visual cortex	the concentration of cells in different regions of the cat and side cortex
2	an electron microscope study of the red nucleus in the cat with special reference to the quantitative analysis of the axosomatic synapses		an electron beam representation of the internal matter within the cat with special significance in the quantitative analysis of the axosomatic structure	an electron capture inspection of the immune antigen in the cat bears special reference to the comparative analysis of associated axosomatic...
2	disorder and recovery of somatic sensitivity in cats with destruction of the afferent pathways of the spinal cord		disorder and recovery of skeletal structures in mice despite destruction over two afferent pathways of the spinal network	disorder frequently suffering from somatic sensitivity in children with destruction of both motor pathways to the spinal cord
2	an analysis of the interaction of the parietal and visual regions of the cortex with the posterior lateral nucleus of the thalamus		an notes the bilateral interaction with the parietal and visual regions of the cortex and the posterior temporal region within the thalamus	an analysis of external interaction of the parietal or temporal field of right pupil via the posterior smooth nucleus of the thalamus
2	the effect of stimulation of the deep layers of somatosensory zones ci and cii on the activity of motor zone mi of the cat cortex		the experiment on stimulation of the deep processing at mental zones ci and cii on resting activity of motor zone 7 of motor sensory cortex	structural effect of penetration of the deep layers of the zones ci and ph upon the responses from motor zone b by the cat cortex
2	substance p and spinal neurones		substance probe targets Y neurones	class p in motor neurones
2	an immunoprecipitin study of the incidence of influenza a antibodies in animal sera in the ottawa area		an unrelated study of the incidence of novel viral antibodies into brain serum in the African monkey	an immunoprecipitin study for single detection of class ii antibodies in animal samples for the ottawa area
2	the effect of neurotropic agents on evoked potentials of the association and projection regions of the cat neocortex		the effect of chemotherapy drugs on activation activation of the localization and projection regions of nerve cat hippocampus	observed effect through neurotropic imaging on evoked memories during the memory and projection regions on the cat is
2	an analysis of interneuronal connections in the auditory cortex of awake cats		an analysis of functional connections in mitochondrial protein registers of pet cats	an organization of interneuronal groups within the auditory cortex of adults via
2	determinants of experimental neurosis in cats		determinants of infectious disease in monkeys	determinants by experimental neurosis of performance
2	visual stimulation effects on vestibular habituation		visual magnetic effects and vestibular pressure	bilateral coordination depending on vestibular habituation
2	metabolic manifestations of the compensatory process in the brains of cats following spinal cord injuries		metabolic manifestations of nerve compensatory process in dorsal spine for cats experiencing shoulder cord injuries	some manifestations of an integration process in the brains on cats following dorsal cord various
2	cortical diffusion characteristics of seizure induced in the horm of ammoni ii chemical stimulation		cortical diffusion characteristics of metabolic processes in the eye from glucose ii phosphate stimulation	cortical cluster characteristics include seizure gas in the nucleus of region ii brain stimulation
2	effect of quinidine together with antibiotics on contractility of cat papillary muscle		effect potent quinidine concentrations and antibiotics on contractility of the kidney muscle	protection from dose together with antibiotics means birth by cat papillary muscle
2	electron microscopy of the arcuate nucleus of normal and 5 hydroxydopamine treated cats		electron microscope of average arcuate thickness of normal and 15 mm treated rats	electron microscopy of small arcuate moment of normal for artificial samples treated with
2	d amphetamine induced release of newly synthesized and stored dopamine from the caudate nucleus in vivo		d amphetamine induced release via fully activated and stored receptors from the cell nucleus en vivo	selective amphetamine triggered differentiation of newly synthesized previously stored dna from the caudate induced im vivo
2	a calcium ionophore stimulating the secretion of catecholamines from the cat adrenal		a quantitative gradient reduces the secretion of catecholamines thus positively circulating adrenal	his membrane ionophore stimulating the secretion of iron by this cell with
2	stimulus generalization between differentiated visual auditory and central stimuli		stimulus differences between differentiated visual shapes or optical stimuli	stimulus space between differentiated visual field information central stimuli
2	visual receptive field properties of cells in area 18 of cat s cerebral cortex before and after acute lesions in area 17		visual imaging field properties of cells by cell 18 ; cat s cerebral cortex post reconstruction when acute lesions in area 17	depth field field properties of cells in zone 18 of cat s cerebral cortex before or after infancy leukemia in area ii
2	discharge patterns of cat pontine brain stem neurons during desynchronized sleep		discharge process in cat parent brain stem neurons during developmental states	discharge patterns to paired pontine brain motor neurons during onset partial
2	unit activity in posterior association cortex of cat		unit cell in primary dorsal cortex of cat	unit activity and posterior auditory cortex or cat
2	afferent efferent linkages in motor cortex for single forelimb muscles		afferent age linkages in motor memory suggest enhanced forelimb response	afferent efferent linkages with body movements observed single sex rare
2	on the mechanism of the relaxing adrenaline effect on cat jejunum		on the mechanism of the peak adrenaline produced using cultured jejunum	on the mechanism of the new adrenaline replacement for cat protein
2	extrinsic nervous control of the ileo cecal sphincter in the cat		extrinsic response signalling through anterior ileo motor cortex in the hippocampus	for nervous control in paternal ileo cecal sphincter for domestic female
2	motor control of nuclear bag and nuclear chain intrafusal fibres in isolated living muscle spindles from the cat		motor inhibition of neural activity + nuclear chain intrafusal fibres in aged bacterial nuclear spindles from deceased cat	motor formed by protein bag and guide muscle intrafusal area in isolated living muscle spindles from wild cat
2	discharge frequency of tendon organs evoked by the contraction of motor units in the cat		discharge frequency in neural cells evoked by the action of their muscles in the cat	discharge points at tendon organs evoked greater the number of more units in the muscle
2	uptake and transport of exogenous peroxidase in the masticatory muscles of the cat localization of motor neurons		uptake via restriction of exogenous peroxidase within the limb muscles and focal optical localization and motor neurons	antibodies provides transport for exogenous factors in the respiratory muscles directs the cat localization in these neurons
2	acquired and inherent trace processes in the neuronally isolated cortex		acquired and acquired trace information in the neuronally formed membrane	acquired and retrieval temporal information in the neuronally guided cortex
2	from attentiveness to sleep a topographical analysis of localized synchronized activities on the cortex of normal cat and monkey		from time to sleep a topographical mapping of circulating UV receptors on brain cortex of normal cat female monkey	spatial attentiveness with sleep a topographical analysis... localized synchronized memory on variable levels of normal cat and mouse
2	the biological significance of pgo spikes in the sleeping cat		the biological significance underlying pgo cells in southwest African cat	shown great significance of pgo syndrome in male sleeping cat
2	temperature and behavioural responses induced in the unanaesthetized cat by the central administration of rx72601 a new anticholinesterase		temperature profile biochemical data induced within female experimental animals by the oral administration of rx72601 by selective anticholinesterase	environmental and chemical responses used with a unanaesthetized cat are the central oral administration of a particular anticholinesterase
2	feline oncornavirus associated cell membrane antigen ii antibody titers in healthy cats from household and laboratory colony environments		feline species with altered membrane integrity ii antibody titers versus healthy animals from household / laboratory colony environments	feline specific t protein membrane antigen ii antigen titers in healthy cats from household onto domestic mouse environments
2	depressive effects of morphine upon lamina v cells activities in the dorsal horn of the spinal cat		depressive activity on antibiotics upon beta v cells activities in developing dorsal horn of the male cat	depressive impact of morphine upon cells of cells seen in the dorsal portion of the spinal stimuli
2	a late component of flash evoked potentials in the cat s optic chiasma and superior colliculus its appearance due to background illumination		a neuronal component that flash bright potentials in his brain - optic chiasma and the colliculus its appearance revealed more background illumination	a late component is direct evoked potentials in our cat s optic system and when colliculus changes appearance due slow motion or
2	intracellular postsynaptic potentials of cat lateral geniculate cells and the effects of degeneration of the optic terminals		intracellular postsynaptic disruption in cat lateral stem cells inducing total induction of degeneration at both optic terminals	intracellular a disruption of other lateral geniculate cells and the effects at voltage in silicon optic from
2	barbiturate spindle activity in the thalamic lateral ventro posterior nucleus and the second somato sensory area of the cortex		barbiturate spindle activity near the frontal left ventro posterior nucleus and medial second lateral sensory area of inferior brain	lateral sensory activity in a thalamic lateral ventro posterior nucleus and left oblique intermediate sensory area from inferior frontal
2	sleep cycle control and cholinergic mechanisms differential effects of carbachol injections at pontine brain stem sites		sleep sleep mediated by cholinergic mechanisms differential effects at insulin production at pontine brain stem cultures	sleep can control various cholinergic mechanisms including protection against carbachol degradation within pontine brain stem sites
2	effects of elevated magnesium on discharge of myenteric neurons of cat small bowel		effects of dietary magnesium upon mouse peripheral myenteric neurons in cat small bowel	impact of high magnesium on discharge in myenteric fluids of cat to bowel
2	preliminary data on the origin of splanchnic nerve afferent fibers with respiratory influence		preliminary data on strand origin per peripheral nerve afferent fibers from viral clearance	preliminary data on structural structure of these nerve afferent cells include bacterial influence
2	cytoimmunological and histochemical study of cat adenohypophyseal cells made fluorescent by the falck and hillarp technic		cytoimmunological and biological study of host skin tissues observed fluorescent by the black and blue beetles	structural and genetic study with snake venom antibodies reported fluorescent at the falck platform hillarp studies
2	electrospinogram and spinal and cortical evoked potentials in experimental spinal cord trauma		electrospinogram and spinal center cortical differentiation potentials and experimental brain vascular cells	in severe spinal and cortical injury pain of adults spinal cord trauma
2	the depressant effect of halothane and sodium thiopental on the spontaneous and evoked activity of dorsal horn cells lamina specificity time course and dose dependence		the depressant solution to salt or aromatic thiopental at the spontaneous and evoked activity of dorsal horn and lamina D time course and mice data	uv cooling effect of halothane and uranium carbonate causes the spontaneous and evoked activity if human horn altering lamina specificity time course or frequency dependence
2	oculomotor outflow and its relation to electrical activity of suprasylvian gyrus and pulvinar during paradoxical sleep in the cat		oculomotor outflow and inverse significance to reciprocal activity of the gyrus of neighbouring neurons these times in the brain	oculomotor depth and vascular relation but electrical resistance of suprasylvian duct to cortex produce paradoxical changes from the cat
2	electroencephalographic signs of ethanol tolerance and physical dependence in the cat		electroencephalographic model of ethanol oxidation affects physical dependence in heart arteries	limited presence of ethanol tolerance indicates physical dependence in human blood
2	chloralose induced alteration of visually evoked response from specific and non specific regions of cat neocortex		chloralose induced alteration in membrane evoked distinctions between specific and non specific regions of inner ear	and induced alteration by visually evoked images from specific and potentially targeted cells of cat to
2	effects of taurine on kindled amygdaloid seizures in rats cats and photosensitive baboons		effects following vaccination on kindled amygdaloid inflammation among blind pigs rabbits photosensitive baboons	effects of drug on positive amygdaloid plasma rat rats cats cat mouse...
2	dantrolene effects on neuromuscular function in cat soleus muscle		dantrolene data on network connectivity in cat peripheral neurons	dantrolene effects a nerve function in biological mothers after
2	the positive inotropic effect of glucagon in the chronically failed right ventricle as demonstrated in the isolated cat heart		the primary inotropic effect of glucagon in developing chronically soft pelvic disk as demonstrated with the isolated human heart	the specific signal function of calcium in the chronically affected right ventricle as demonstrated for an renal portal heart
2	microcirculation of traumatized spinal cord a correlation of microangiography and blood flow patterns in transitory and permanent paraplegia		microcirculation of Achilles tendon cord is result of microangiography into blood flow patterns in dogs post severe trauma	presence of traumatized body tissues and correlation with microangiography and spinal flow and in cerebral bleeding permanent paraplegia
2	dorsal column nuclei afferents in the lateral funiculus of the cat distribution pattern and absence of sprouting after chronic deafferentation		dorsal region of afferents in most lateral scales across the ring distribution pattern shows absence of sprouting after their suppression	dorsal respiratory nuclei located in the lateral part of pulmonary artery for onset and return of nucleus after chronic deafferentation
2	the pharmacology of the inhibition of dorsal horn neurones by impulses in myelinated cutaneous afferents in the cat		the blocking of primary head and dorsal horn neurones by ions in myelinated cutaneous cortex in my brain	oral history of enzyme inhibition enzyme dorsal horn about the administration for natural cutaneous afferents in the cat
2	electrophysiological studies of the projections from the parietal association area to the cerebellar cortex		electrophysiological studies of anatomical projections in anterior parietal solar zone through the cerebellar cortex	additional indications show neural association across the parietal association area to rat cerebellar cortex
2	suppression of cerebellar evoked potentials by a peripheral action of diphenylhydantoin		suppression of total tissue insertion of a growth electrode with diphenylhydantoin	he increases human corpus potentials through a common addition of diphenylhydantoin
2	development of visually evoked responses and visually guided behavior in kittens effects of superior colliculus and lateral geniculate lesions		development through visually evoked responses via visually guided behavior control models geared towards superior colliculus and optimal geniculate acquisition	development or visually evoked memory and visually targeted behavior in secondary effects on posterior colliculus and lateral peripheral pigment
2	anatomical and physiological evidence for a cerebellar nucleo cortical projection in the cat		anatomical and laboratory analysis suggests a cerebellar nucleo cortical nucleus in fetal neurons	use differential physiological tests for a cerebellar during motor development in the cat
2	electron microscopic investigation of the vestibular projection to the cat trochlear nuclei		electron microscopic investigation of posterior vascular opening onto the cat heart system	experimental microscopic investigation of parallel vestibular approach to polar organic phase nuclei
2	the effects of stimulating the cerebellar nodulus in the cat on the responses of vestibular neurons		the effects from stimulating lateral brain nodulus in the CNS with the responses of laboratory mice	experimental effects of stimulating with central nodulus in one lung on the responses of lung diseases
2	neurochemical changes in the cat s spinal cord due to orthodromic tetanic stimuli i phospholipids		neurochemical signaling in the cat s right prefrontal response to orthodromic emotional stimuli q r	substantial shifts in essential vitamin s receptor cone due to mitochondrial membrane type i phospholipids
2	localization of laryngeal motor neurons in the kitten		localization within surface groove neurons in a kitten	isolation of b axis neurons in any kitten
2	epileptogenic properties of folic acid and n5 methyltetrahydrofolate in cat		epileptogenic degradation of cooking oils and additional units of ethanol	e human the folic acid class b gene in carp
2	retinal degeneration associated with taurine deficiency in the cat		retinal degeneration associated with calcium aggregation around the thyroid	internal disturbances associated to anatomical changes in the cat
2	horizontal cells in cat retina with independent dendritic systems		horizontal cells in cat eye - independent neuronal regions	horizontal cells have cat 3 with independent voltage band
2	feedback training of 36 44 hz eeg activity in the visual cortex and hippocampus of cats evidence for sensory and motor involvement		feedback training of 36 k hz eeg activity with linear visual model and MRI showed cats evidence that sensory neural motor involvement	feedback training with ten thousand hz eeg activity with the visual cortex and cat or cats evidence supports sensory and emotional involvement
2	receptive field mechanisms of sustained and transient retinal ganglion cells in the cat		receptive field mechanisms triggering innate survival transient tumor T cells in female cat	receptive field mechanisms decreased sustained pressure sustained root ganglion emission from the cat
2	effects of visual cortex lesions following recovery from monocular deprivation in the cat		effects in visual impairment lesions following recovery and monocular association with the cat	effects upon visual cortex lesions following investigations for monocular injuries with the cat
2	a direct input from amygdaloid complex to caudate nucleus of the rat		a signal input from amygdaloid cells towards caudate fat within rat rat	a direct approach requires amygdaloid complex into body nucleus from the brain
2	the motor units of cat medial gastrocnemius problem of their categorisation on the basis of mechanical properties		the base units or cat medial for problem or phase transformation on mathematical basis of mechanical properties	large motor units of our medial gastrocnemius complex classify functional neurons on the basis of sensory constraint
2	patterns of projection and braching of reticulospinal neurons		patterns and projection during differentiation in beta neurons	role of activation during development of reticulospinal neurons
2	neurons in the cochlear nucleus investigated with tone and noise stimuli		neurons of the hippocampus nucleus involved with sensitivity and noise sensitivity	neurons in the social cortex investigated include audio and visual stimuli
2	autoradiographic studies of the projections of the midbrain reticular formation descending projections of nucleus cuneiformis		autoradiographic studies of its target during habitable zone surface formation descending out of nucleus cuneiformis	autoradiographic assessment of the projections of affected left reticular muscles of course of muscles using
2	translaminar growth of axons in the kitten dorsal lateral geniculate nucleus following removal of one eye		translaminar growth factor axons in damaged left anterior muscle geniculate cavity upon removal of one eye	translaminar disruption of lesions with the surrounding dorsal tree trunk nucleus following removal of affected eye
2	synaptic relationships of golgi type ii cells in the medial geniculate body of the cat		synaptic relationships involving golgi type brain cells in the medial geniculate cortex immature male rat	synaptic division of individual alpha expressing cells in the posterior development body of the cat
2	caliber spectra of fibers in the fasciculus gracilis of the cat cervical spinal cord a quantitative electron microscopic study		caliber spectra of membranes along fetal fasciculus membrane and the developing fetal brain cord a quantitative electron microscopic study	caliber difference of pulses in the fasciculus gracilis of the male cervical spinal and field phase ultraviolet microscopy study
2	single unit activity in the posteroventral cochlear nucleus of the cat		single star activity in the posteroventral cochlear cortex for peripheral retina	single unit formed in single posteroventral bone nucleus by a cat
2	single unit activity in the dorsal cochlear nucleus of the cat		single unit neuron in cortical inferior cochlear nucleus of teenage cat	single action occurs in the dorsal cochlear system of adult animal
2	spindle wave synchrony in the somatosensory cortex of the cat		spindle firing synchrony in the somatosensory muscle & central brain	spindle wave synchrony on the initial regions following an elderly
2	golgi studies in the substantia gelatinosa neurons in the spinal trigeminal nucleus		golgi coli on the substantia large nucleus in rat spinal muscular nucleus	golgi region in the early normal or in posterior primary node nucleus
2	brbiturate spindle activity in the association cortex of the cat and its relation to spindle activity in the somatosensory system		brbiturate spindle position in this association cortex where this rat establishes its relation and spindle action in this somatosensory system	her protein activity in the association network inside the mouse is its relation to spindle activity within the animal studies
2	the dorsal column nuclear projections to the nucleus ventralis posterior lateralis thalami and the inferior olive in the cat an autoradiographic study		the dorsal column nuclear projections in the inferior ventralis beginning after thalami or per inferior olive with the cat an autoradiographic system	the anal atlas points anterior to the nucleus ventralis muscle lateralis in finding the inferior olive on the cat the autoradiographic study
2	character of neuronal functional associations according to the content of rna and sh groups in the cat cerebral cortex		character with important functional associations... particular the content the rna and N groups in the cat cerebral cortex	character of and functional proteins according for the content within rna and sh proteins at the deep cerebral cortex
2	comparison of the dimensions of synaptic vesicles in axon profiles forming synapses on the bodies and dendrites of cat motor cortex neurons		comparison regarding the dimensions representing molecular vesicles in axon profiles forming synapses on basal spiral nerve structures of central motor cortex neurons	comparison of enzyme dynamics on synaptic separation using axon profiles forming synapses on cell bodies and not associated cat motor groups from
2	demonstration of direct projections between the ponto mesencephalic tegmentum and the visual cortex of the cat using a peroxidase technique		demonstration of cortical projections towards vaginal ponto mesencephalic tegmentum contact maternal vaginal area of infected cat using a peroxidase injection	study of direct projections between the temporal temporal tegmentum and peripheral visual fields in one child using pattern matching technique
2	histochemical fiber typing and staining intensity in cat and rat muscles		histochemical fiber typing as staining intensity as animal and rat fat	synthetic fiber typing and processing in comparing cat from rat muscles
2	microionophoretic study of the cholinoceptor neurons of the visual cortex of cats		microionophoretic study of nerve sensitive neurons of the naked eye on mammals	microionophoretic study against the cholinoceptor neurons from the al centro di italy
[truncated: 18,507 more rows]
