# Supplementary material for: Contrastive learning with mutual information enhancement and negative sample augmentation combined with KAN for text clustering
Source: PLoS One. 2026 Jul 30;21(7):e0354718. doi: 10.1371/journal.pone.0354718 (PMC13422851; doi:10.1371/journal.pone.0354718)
Supplement: S4 File — (ZIP) [file pone.0354718.s004.zip › searchsnippets/searchsnippets_trans_subst_30.csv]

label	text	_	text1	text2
1	turtlesoft goldenseal software reference banktran bank transactions goldenseal accounting software business		turtlesoft interactive software bar electronic bank transactions social accounting software calculator	the goldenseal trade reference library bank services goldenseal internet general business
1	zeroonezero services author bank trans service authorized bank transactions secure e-commerce websites dda authorized bank transactions secure e-commerce websites dynamic digital advertising philadelphia pennsylvania jersey delaware		zeroonezero services author authorized business service authorized bank transactions secure e-commerce accounts receive authorized Internet transactions authorize e-commerce leads dynamic digital advertising data pennsylvania pol jerseys	directory services fixed bank trans service authorized bank transactions secure t - commerce platforms dda authorized finance transactions secure e - governance sites microsoft secondary banking philadelphia pennsylvania jersey delaware
1	csharpfriends articles getarticle articleid bank transaction processing program bank transaction processing program user interface visual inheritance mosessaur download code bank transaction processing		csharpfriends articles getarticle simple financial transactions processing program bank signal processing graphical user interface visual script script script code bank transaction analysis	csharpfriends articles statistical software bank transaction processing computer bank money process program software interface object inheritance mosessaur download code and query analysis
1	standardchartered cib transaction standard chartered bank transaction banking japan standard chartered london-based international bank operations asia africa east latin america		standardchartered cib transaction standard is bank transaction banking japan paper currency community-based international rating system asia alternative international united currencies	investment banking transaction standard chartered bank and service companies standard american bank - based international bank operations asia africa africa latin america
1	standardchartered global news press transaction bank standard chartered voted transaction bank customer satisfaction consecutive survey		standardchartered elected news press correspondent bank standard chartered voted independent correspondent customer sixth consecutive year	standardchartered print news press transaction services fair chartered voted consumer bank customer business week survey
1	therightbank personal banking transaction accounts pacific continental bank personal banking transaction accounts transaction accounts pacific continental bank personal account services contact link don		therightbank overseas bank transaction records overseas continental counterparts personal banking transaction accounts transaction accounts international continental banks direct account services contact link for	therightbank house banking service accounts pacific national bank residential banking transaction offices personal accounts imperial continental bank personal account office contact link don
1	lgl epfl teaching software engineering drills design design drills bank transactions interaction model bank transactions interaction model bank transactions interaction model transfer design interaction diagram transfer operation diagrams descriptions		lgl testing teaching software analysis drills machine design drills banks transactions interaction model bank transfers relationships relationships data transactions interaction description transfer relations interaction diagram transfer operation diagrams descriptions	lgl flow architecture software digital drills design concept structure bank operations interaction model bank transactions aggregation model exchange transactions interaction model transfer design operations diagram transfer operation diagrams drawing
1	nature news full news nature com money hands key bank transaction anton zeilinger quantum physicist university vienna team bank transaction applying secure		nature 2 full article and com money transfers key bank transaction with zeilinger quantum physicist presents vienna team bank transaction applying in	nature earth sky news nature world money news swiss bank transaction anton zeilinger quantum austria university vienna team bank zurich applying press
1	download microsoft download bank reconciliation financial management transactions efficiency empower employees straightforward approach managing bank transactions lowers		download for download bank specific financial management instructions on empower more straightforward approach managing client transactions lowers	for microsoft download it reconciliation financial management transactions efficiency empower in and approach linking bank accounts lowers
1	batonrouge craigslist acc bank transaction processor bank transaction processor baton rouge job description imagine fortune company innovative streak		batonrouge craigslist illegal bank transaction Craigslist bank mortgage tracker baton gang job posting imagine fortune company innovative company	batonrouge community national bank transactions processor bank transaction processor baton rouge asset description board fortune company stock investments
1	legalit itproportal legal blog archive customers bank customers bank transaction monitoring privacy chiefs out-law com privacy chiefs europe banks		legalit itproportal bank blog archive customers bank accounts account transaction monitoring customer policy out-law customer privacy commissioner europe banks	free itproportal legal blog confidential of bank customers banking transaction site privacy or out - bank com privacy chiefs customers banks
1	techfinder theinquirer keyword vnuinquirer bank transaction code directsskw bank transaction code bank transaction code inquirer techfinder bank knowledgestorm research bank transaction code enterprise software services knowledgestorm solutions		techfinder theinquirer keyword vnuinquirer banking statement code directsskw customers transaction register bank receipt data inquirer techfinder key knowledgestorm words banks transaction code enterprise software services application solutions	techfinder theinquirer keyword print bank transaction code directsskw bank transaction files bank transaction code inquirer print bank transactions research electronic transaction log bp financial services bank financial
1	out law customers bank transaction monitoring customers bank transaction monitoring privacy chiefs out-law news privacy chiefs europe banks		out of customers track companies monitoring customers banks transaction monitoring privacy chiefs privacy-law news privacy questions europe banks	out bank customers bank transaction monitoring system bank transaction software privacy chiefs out - law monitoring organization central europe banks
1	techrepublic bank and transaction processing bank transaction processing resources techrepublic white papers studies technical articles blog posts bank transaction processing		techrepublic borrower and branch code bank transaction application resources techrepublic white papers web technical debt database posts bank revenue processing	techrepublic lend and loan board personnel board reporting of techrepublic white papers studies technical articles bank posts bank collateral processing
1	microsoft learning syllabi afinal mspx bank reconciliation microsoft dynamics course cash transactions bank reconciliation void bank transactions transfers deposits		microsoft learning syllabi afinal database bank reconciliation microsoft account reconciliation cash balances bank reconciliation statements bank account transactions bill	microsoft learning syllabi afinal enterprise bank reconciliation systems edge enterprise cash collection deposit reconciliation enterprise bank management transfers deposits
1	cpan jgarvin finance bank wachovia lib finance bank wachovia transaction finance bank wachovia transaction search cpan org instantiating finance bank wachovia account object transactions account account- transactions		cpan instant finance bank wachovia fast finance bank wachovia transaction management network ol money search banking org instant finance bank wachovia account object transactions global account- transactions	cpan jgarvin finance bank wachovia lib venture bank wachovia corporate finance bank common application search library org national finance system wachovia account object analysis identity discovery - transactions
1	finnav products banklink instant bank transaction retrieval banklink financial banklink downloaded bank transactions automatically imports converts data format navigator		finnav products banklink with bank key retrieval of financial banklink downloaded banking contents automatically saved bank document format navigator	finnav may deliver instant bank transaction retrieval automated financial systems downloaded bank transactions also imports the data format include
1	findarticles articles searching bank transaction records information management searching bank transaction records information management journal reference looksmart articles		findarticles guidelines for online transaction records information management directory bank transaction records information for journal organization looksmart articles	findarticles articles searching bank transaction records business analysis searching bank transaction rolls account security company articles looksmart articles
1	demo bloombase demo spitfire soa enveloped inter- bank transaction edi security spitfire soa bloombase inter- bank transaction edi enterprise auditing try similate xml carry bank transaction business data potential		demo bloombase demo spitfire for secure inter- customer transaction edi beta spitfire soa secure inter- bank transaction si enterprise auditing i similate mobile vs bank customer business data potential	one bloombase computer spitfire soa enveloped anti - locally financial edi security spitfire soa bloombase inter - local cash edi group auditing try series xml and bank transaction business data potential
1	wipo pctdb bank transaction method linking accounts invention discloses bank transaction method linking accounts accounts wherein accounts account holder		wipo mode 2 RPC procedure linking accounts account discloses bank transaction method linking accounts 1 created accounts account opened	new pctdb main registration method connect accounts invention discloses bank transaction counter linking accounts accounts wherein accounts change return
1	financial insights getdoc containerid fin standard chartered transaction bank transition acquisitions visible investments leading transaction bank operating		financial innovations getdoc containerid for a chartered transaction bank transition acquisitions blueprint for leading transaction banks operating	financial disclosure getdoc containerid british capital chartered uk bank transition acquisitions visible investments leading growth fund operating
1	twc state uidebit texas workforce commission unemployment insurance debit card chase atms bank transaction fees surcharges withdrawals chase atm atms allpoint logo paying		twc state labor and workforce commission stamp insurance debit application costs and bank transaction fees surcharges card chase up atms card deposit paying	state of uidebit texas social protection unemployment insurance debit corporation chase house hard deposit fees surcharges withdrawals chase hold atms credit logo paying
1	schneier blog archives bank sued for schneier security bank sued unauthorized transaction bank america sued unauthorized transaction mistake		schneier blog archives fined fine for breaching security companies sued unauthorized move Blog site sued unauthorized transaction mistake	schneier german central bank suspended for fraud uk bank sued unauthorized theft north america criticized unauthorized transaction mistake
1	clogspotclog blogspot transaction costssbankcellular network clog transaction costs bank cellular network transaction costs bank cellular network cell phone calls transactions itemized roaming		clogspotclog blogspot transaction size network clog activation costs * local network usage costs bank private data cell top calls bank itemized statistics	clogspotclog commercial transaction processing products clog transaction services bank and telephone transaction costs company cellular line cell affiliation calls transactions itemized sources
1	blogs msdn alexbarn archive alex barnett blog idea sms message bank card idea sms message bank card transaction shaun south african bank fnb feature		blogs msdn alexbarn archive for barrels blog idea sms anonymous bank card bit of thread banking card inspiration shaun v african bank fnb email	blogs msdn web archive facebook digital blog club sms magazine bank card idea financial message bank cash transaction program south african bank fnb magazine
1	wikipedia wiki bank secrecy act bank secrecy act wikipedia encyclopedia software applications monitor bank customer transactions daily customer historical information account profile		wikipedia wiki bank secrecy | government disclosures act wikipedia encyclopedia world applications daily bank customer activity daily customer historical bank account profile	wikipedia wiki bank secrecy act bank secrets act wikipedia wikipedia software bank monitor website customer accounts daily customer information information account program
1	icbc icbcmodule thirdindex column bank bcard eimportant bnotices enotice bof bcharges bof batm binter bank btransaction notice charges atm inter- bank transaction -important notices intra-city inter- bank withdrawal peony card yuan transaction charged handling fee inter- bank withdrawals		icbc r a column b bcard eimportant bnotices enotice bof volume bof batm advance trade btransaction transaction charges atm inter- bank transaction -important fees intra-city inter- bank withdrawal peony bank yuan transaction and handling fee inter- bank withdrawals	icbc icbcmodule thirdindex column bank bcard finance bnotices enotice company bcharges bof hermes binter group btransaction notice at annual inter - bank transaction - entrance notices intra - city inter - city withdrawal peony card yuan transaction charged handling fee off - highway withdrawals
1	knowledgestorm fastcompany keyword fastco programming bank transaction software programming bank transaction software programming bank transaction software company concourse transactional kiosks bank customers manage financial transactions maintaining teller		knowledgestorm fastcompany keyword fastco programming web checkout engine programming bank transaction tools bank transaction system computer code concourse transactional kiosks software customers manage financial transactions maintaining teller	knowledgestorm processing services fastco programming network transaction process programming company transaction program programming bank transaction software company concourse transactional kiosks customers can manage banking transactions maintaining customers
1	whitepaper wstonline keyword cmpwstonline programming bank transaction software programming bank transaction software programming bank transaction software wall street technology research bank edwardsville chose echo solve disaster recovery backup issues echo itera		whitepaper wstonline coding cmpwstonline programming bank transaction data programming banks transaction architecture programming bank transaction development chief street technology research bank edwardsville job two solve disaster recovery backup problem with itera	whitepaper wstonline keyword for programming bank and support programming bank information software modeling bank operations software wall area technology development bank edwardsville chose the solve disaster recovery backup issues echo mix
1	software products sage mas cash management cash management sage mas software sage enterprise import electronic bank files cleared transactions bank account bank transaction bank fees adjustments		software products sage money cash management cash banking sage mas software sage buy import electronic bank files banking transactions in account bank information bank transaction vanish	api clients apache mas cash management cash requests sage express software sage enterprise import check bank files email transactions bank account bank reports bank fees adjustments
1	sxc stock xchng leading stock photography collection stock images collected uploaded users		sxc stock the leading world photography collection with images collected with data	one stock a leading stock photography featuring stock image collected uploaded by
1	nyse nyse york stock exchange news data information website nyse		nyse middle york stock quotation & distribution information website |	nyse and york stock ratings news data information stock information
1	nasdaq nasdaq stock market market security information nasdaq counter stock exchange portfolio tracking ipo information		nasdaq nasdaq stock exchange daily price information and counter stock exchange session data ipo information	nasdaq chicago stock analyst performance analysis info nasdaq counter credit flow portfolio tracking ipo information
1	wikipedia wiki stock exchange stock exchange wikipedia encyclopedia stock exchange share market bourse corporation mutual organization facilities stock brokers traders trade company		wikipedia wiki stock indices stock exchange stock encyclopedia Securities exchange money ownership index and mutual organization corporations stock brokers traders trade company	wikipedia wiki currency exchange asset management magazine encyclopedia stock exchange share market company corporation mutual organization banks stock brokers traders public syndication
1	wikipedia wiki london stock exchange london stock exchange wikipedia encyclopedia london stock exchange lse stock exchange london england founded stock exchanges world		wikipedia money london stock park London contract exchange wikipedia Wikipedia english stock exchange lse stock exchange euro england founded open traded world	wikipedia wiki national stock institute london trading exchange online encyclopedia google stock forum own stock exchange london exchange founded stock exchanges world
1	phlx phlx com philadelphia stock exchange nation stock philadelphia stock exchange website features market data quotes listings stocks equity options sector index options leaps		phlx dot com philadelphia stock exchange company stock benchmark stocks ETF company stock market data market listings stocks trading options sector index options leaps	five dollar futures philadelphia stock exchange nation list philadelphia stock index database features a data quotes listings stocks equity options sector index futures options
1	vse marketwatch virtual stock exchange home stock market game message boards trade stocks funds collaborative environment competition		vse Online virtual stock exchange arcade stock index game these boards trade stocks funds along with competition	a marketwatch the stock exchange online stock market feet on boards trade fair funds collaborative environment competition
1	nzx zealand exchange nzx securities exchange information publications news statistics operates zealand national stock exchange		nzx stock exchange platform Stock exchange information publications news media operates through the stock exchange	southern zealand exchange nzx australia intelligence news publications news statistics operates stock exchange stock exchange
1	chx trade chx chicago stock exchange trades stock issues features listed companies membership information exchange traded funds career opportunities publications otc issues		chx trade chx chicago stock market virtual stock marketplace features listed companies general trust exchange stocks funds index opportunities futures otc issues	chx magazine chx chicago stock exchange trades stock exchange features listed news financial information highly traded funds industry review publications otc magazine
1	hsx welcome hollywood stock exchange entertainment hollywood stock exchange entertainment prediction market buy sell hold favorite movies stars virtual stock market		hsx welcome hollywood stock exchange names hollywood social exchange categories entertainment movies buy sell trade favorite movies like virtual virtual market	the networks hollywood stock auction hollywood hollywood stock exchange entertainment shows market buy sell hold favorite movies stars virtual sale list
1	tdd slnews stock exchanges stock exchanges stock exchanges stock exchange www sites tellus asian stock exchanges sydney futures exchange australia		tdd futures stock futures stock funds stocks exchanges public exchange transactions sites tellus asian stocks exchanges sydney bitcoin trades australia	tdd slnews european exchanges stock issues stock exchanges australia exchange major sites tellus asian financial institute australian futures network australia
1	bostonstock boston stock exchange boston stock exchange financial information customers plus bse		bostonstock commission stock exchange boston meeting place two firms customers plus brokers	stocks boston futures exchange boston stock corporation financial information index plus data
1	stockexchangeofmauritius stock exchange mauritius regulatory functions exchange copyright stock exchange mauritius conditions		stockexchangeofmauritius Swap rate :: All procedures involved in stock currency contract conditions	stockexchangeofmauritius commodity exchange other regulatory functions cayman banks stock market the conditions
1	jamstockex jse jamaica stock exchange listed companies archived annual news headlines brokers publications statistics stock market information		jamstockex jse jamaica stock exchange offered or held annual news conferences on publications benchmark futures market indexes	jamstockex jse jamaica stock exchange listed by archived annual news from brokers finance institution african stock stocks
1	vse vse valley services electronics welcome valley services electronics excellence electronic assembly san ignacio ave san jose vse		vse welcome valley social electronics welcome valley business social business electronic security san ignacio 6 san jose 11	engineering apple valley systems electronics california valley services electronics excellence electronic assembly san jose operations monte jose vse
1	darstockexchange dar salaam stock exchange non-profit body facilitating government economic reforms news information licensed investment advisors		darstockexchange broker salaam currency exchange For-profit body provides government tax analysis news and licensed academic advisors	darstockexchange industrial accounting stock exchange side - profit body for investments economic advisory accounting information pr investment advisors
1	asx australian securities exchange stock market information stock information australian securities exchange stock quotes market data share prices tools resources investment		asx australian global stocks stock indexes information stock information australian commodity marketplace stock quotes market indices share prices commodities resources resources	asx australian securities exchange derivatives markets information stock information australian trade exchange share quotes reference foreign exchange prices tools resources investment
1	londonstockexchange london stock exchange home information markets london stock exchange shares equities gilts stocks warrants		londonstockexchange london share index home information market commodity fund exchange shares equities governments bonds sterling	shares london investment in home financial markets london stock and shares foreign exchange stocks warrants
1	kse karachi stock exchange comprehensive market statistics company analyses summaries indexes foreign investment information		kse funds fund exchange comprehensive market snapshot stock management summaries indexes foreign investment firms	the total stock index and market analysis financial analyses summaries indexes foreign investment information
1	jse jse securities exchange johannesburg south africa jse stock futures ssf market world leader contracts traded wfe ioma derivatives market survey		jse grains securities exchange johannesburg south -- jse commodity indexes ssf and commodity futures contracts gain in ioma derivatives -- survey	jse general securities australia limited south africa jse commodity futures or futures world leader index for wfe ioma derivatives market stocks
1	thewsx washington stock exchange predicting political wsx political stock market game knowledge predict politics		thewsx future stock predict prediction political stock political stock market game day predict prediction	thewsx washington markets portfolio predicting democracy wsx political stock market game intellectual commons online
1	ise irish stock exchange market information markets news fund information		ise the stock market market bear markets news fund.	and irish stock exchange market strategic markets pension fund global
1	nse india national stock exchange india nse india securities market information graphs information		nse par national n m india nse federal securities market a graphs database	nse bangladesh state equity exchange india indigo india external market information graphs information
1	stockexchangebank stock exchange bank stock exchange bank seb established stock exchange bank literally grown woodward northwest oklahoma stock exchange		stockexchangebank stock exchange bank stocks exchange bank A established stock exchange had literally grown the West Germany industrial estate	stockexchangebank west exchange bank stock market building world pacific stocks exchange bank city grown woodward bank oklahoma stock exchange
1	pomsox port moresby stock exchange stock exchange papua guinea history market prices		pomsox port Stockholm stock exchange stock exchange Stockholm silver salt Company overview	pomsox trading moresby stock alliance philippine exchange papua company history of prices
1	hkex hong kong exchanges clearing securities futures exchange hong kong pre post trade investment services		hkex hong kong sales halt all operations Hang hong kong dealing post trade swaps services	hkex hong francisco equity clearing n commission exchange hong kong pre financial trade investment services
1	ses stock exchange singapore stock quotes charts company announcements annual reports ipos exchange information		ses Singapore exchange singapore stock quotes charts segment details annual report ipos related information	ses stock rates quarterly stock quotes charts company announcements annual reports of investment functions
1	cse colombo stock exchange colombo stock exchange cse sri lankan stock exchange listed companies sectors market capitalisation		cse colombo FX exchange colombo simple trading table sri lankan index overview Market most sectors market capitalisation	cse colombo stock exchange colombo securities commission greater sri maha stock exchange listed and current market capitalisation
1	newsx nsx national stock exchange australia national stock exchange australia operates stock exchange australia focussing medium technology companies		newsx analysis Canadian stock data Canadian national stock exchange Canadian alternative stocks exchange australia high medium technology stocks	regional nsx national financial exchange asia national business exchange australia operates seven exchange centres focussing regional technology companies
1	nsx nsx home national stock exchange nsxsm nation all-electronic stock exchange low-cost provider exchange services		nsx ns store city stock exchange nsxsm store all-electronic retail exchange low-cost nationwide Internet service	• nsx a national stock exchange market nation group - federal stock exchange end - cost provider exchange bank
1	ebay ebay electronics cars apparel collectibles buy sell electronics cars clothing apparel collectibles sign buy sell auction buy		ebay sales electronics cars apparel collectibles buy sell furniture and clothing online collectibles books books sell display buy	ebay ebay grocery stores apparel buy buy sell retail cars clothing apparel group sign up call go buy
1	homebuying about home buying selling estate home buying selling scoop home buying selling home buying home selling buy sell home exhaustive one-of-a-kind consumer source		homebuying about home buy housing selling home buying buying housing home buying selling home buy home buying buy buy buy sharing one-of-a-kind consumer source	homebuying about home back selling estate home buying selling scoop over sell in home buying or selling house sell selling exhaustive one - to - a - sort revenue source
1	amazon ebay smart way selling profiting amazon com ebay smart selling buying profiting amazon com ebay smart selling buying profiting web auction books sinclair sinclair		amazon ebay smart shopping selling profiting amazon search google smart way self selling amazon google ebay smart buying buying profiting web reading books sinclair review	amazon ebay smart buy shopping profiting amazon internet ebay smart selling power selling dot com market buying how buying profiting web amazon books sinclair sinclair
1	amazon buying selling collecting anything amazon com ebay guide buying selling amazon com ebay guide buying selling collecting books laura fisher kaiser kaiser pierre omidyar		amazon buying selling collecting books amazon price ebay friends buying selling phone bay buying guide buying or ordering books sh fisher kaiser kaiser bay omidyar	just buying with collecting anything amazon com stores guide buying places amazon super ebay guide selling distributing collecting books laura fisher junior kaiser pierre junior
1	bizbuysell biz buy sell listings business opportunities resources assist buying selling		bizbuysell biz creates a listings business database to assist buying companies	smart biz to sell listings business website resources on easy selling
1	oreilly catalog twi chapter chapter buying selling chapter paradigms people buy sell paradigm marketplace		oreilly national private chapter wholesale buying selling distribution paradigms dollar shop sell paradigm marketplace	buyer catalog twi and chapter buying world selling paradigms people what sell the marketplace
1	businessbookpress articles article article laws business buying selling jungle article insight guidance process buying selling valuing business buy sell		businessbookpress articles Original article laws account buying selling jungle and freedom accounting process buying selling sell stock buy sell	businessbookpress articles article article laws business seller selling sells article a guidance against business selling sales business buying sell
1	tradingpost trading post buying selling online australia buy sell cars boats furniture dogs electronics fridges instruments pools home theater everythingelse trading post		tradingpost trading post buying selling and auctions families sell cars boats watch dogs electronics fridges lease new home purchase repo trading de	internet trading post store selling online australia buy sell cars boats furniture shop cars engineering instruments pools play theater australia trades post
1	realestatejournal buysell realestatejournal home buying home selling mortgage rates home buying selling estate journal advice home buying home selling mortgage rates relocation comparison		realestatejournal buysell realestatejournal homes buying sales selling sales rates asset sales selling loans journal advice home purchasing homes selling mortgages rates relocation comparison	price buysell realestatejournal home buying cottage buying mortgage rates home buying selling housing loan advice of buying home sell mortgage with monthly payments
1	autotrader cars cars buy car sell car autotrader com search cars sale buy car sell car dealer research car prices car reviews compare cars car		autotrader cars library buy car read car buy cars search cars sale buy car sell buy car research car new auto sales compare Buy car	autotrader cars cars sales car sell car store com shopping out sale buy sale sell car sell research car sale car dealers compare cars online
1	direct gov homeandcommunity buyingandsellingyourhome index buying selling renting home directgov home community information advice property buyers sellers shared ownership property valuations building home home mobile		direct gov homeandcommunity connect group house selling renting social directgov home sharing information public property sales sellers shared ownership purchase sale building sale home mobile	travel gov shopping buyingandsellingyourhome of buying or renting home building home community service advice property professionals mortgage in ownership property buyers building home home mobile
1	realestatejournal buysell tactics realestatejournal home buying help- home selling help home buying selling tactics estate journal tactics home buying home selling help estate investment		realestatejournal purchasing tactics realestatejournal home listing help- home sales help home buying sale tactics estate journal tactics house buying - sale help local reporters	realestatejournal savings scheme realestatejournal mortgage buying help - help buying help house buying selling tactics estate leasing tactics home manufacturing home purchasing short estate investment
1	inc resources valuations buy sell business sell business buy business valuations inc com valuations resource center business owners tools buying selling business interactive valuations database		inc tool to buy buy business sell business create competitive valuations inc com options call center business owners tools for selling business interactive content database	electronic resources valuations buy management deal sell business deal business break inc com valuations resource tools for investment tools buying selling business trade valuations database
1	allbusiness buying exiting businesses buying businesses business solutions allbusiness com buying selling business access internet database business buyers sellers robust system prospect		allbusiness buying through using buying in business solutions allbusiness exiting buying selling business access sales database marketplace access sellers selling system prospect	allbusiness buying exiting businesses buying by consumer solutions phone com buying by business access enterprise database and buyers business supplier system prospect
1	tennessean apps pbcs dll section category features nashville tennessee features home-home buying tennessean com living living food home style fashion gardening home building home buying selling health living books pets		tennessean apps related media section category features nashville tennessee features ride-home delivery tennessean com living living food home style fashion design home based economy buying selling property insurance books online	tennessean apps this business section category features nashville tennessee features home - home buying home living living spa restaurant company style fashion gardening home building home buying business health living specialty retail
1	edmunds advice selling articles article buying selling cars ebay selling tips buying selling cars ebay jim kneiszel email don culver mercedes sel worst		edmunds advice shopping tools article buying selling cars retail tips articles flash sales cars target jim kneiszel email address culver mercedes stock worst	edmunds advice selling stuff article on selling cars money selling books article selling car starring bruce kneiszel and don culver mercedes sel worst
1	buyandsellboats boats sell boats buy boats buy sell boats buy sell boats source internet selling buying boats jetskis waverunners watercraft		buyandsellboats fire sell boats buy bait pull back boats stock sell boats source bait selling prices boats fix waverunners prices	buyandsellboats tour car ferries sell toys toys sell boats buy sell sale source internet shops buying shops jetskis waverunners watercraft
1	ftc gov bcp conline pubs homes resales shtm buying selling timeshares vacation plans idea value timeshare buying selling timeshare appraisal service		ftc v bcp conline rental times median shtm median homes timeshares vacation rental idea value timeshare buying current properties appraisal plan	building and housing claims selling homes resales shtm accounts selling timeshares vacation plans sale value business online offering timeshare appraisal service
1	timeshare resale rental sell timeshare rentals owner rent timeshare timeshare sales help buy sell rent timeshare advertise timeshare rentals timeshare resales owner audience buyers		timeshare resale association private home rentals owner trade association timeshare sales help buy sell rent agent advertise vacation rentals listing brokerage owner help buyers	sellers resale rental sell hire equipment hire rent truck seller sales help manager sell rent point sales timeshare rentals timeshare buyer owner audience buyers
1	etsy index etsy buy sell handmade buy sell alchemy forums etsy help items tags titles items tags titles buy sell handmade shop		etsy index etsy buy get handmade buy sales name forums to help items name titles items tags seller buy find handmade find	etsy index etsy buy sell handmade buy click contacts buy connect help items help titles do buy click help sell handmade shop
1	real estate law freeadvice buy sell home buy sell home law lawyers attorneys legal information buy sell home law information businesses written lawyers legal		real crime law freeadvice read sell law legal sell real law lawyers legal legal information buy sell home law legal businesses written legal legal	multiple estate conversions house buy or home buy sell home law patent attorneys financial information home sell home professional information businesses written in legal
1	autoweb car price quotes cars reviews auto leases price quotes cars trucks suvs car reviews pictures auto prices automotive quotes dealer buy lease		autoweb car price quotes cars cars used leases automobile quotes cars trucks suvs car parts products and quotes automotive quotes dealer buy information	autoweb price price quotes automobile reviews vehicle leases price estimates business trucks suvs vehicles reviews pictures auto prices automotive shows vehicle buy lease
1	buyatimeshare timeshare sell timeshares buy timeshare resales selling sell timeshare share buying resale buy timeshare sales resource selling timeshare buy timeshare		buyatimeshare timeshare sell timeshares buyer timeshare buy dollars $ buy $ buying gold buy timeshare dollars selling sell timeshare buy timeshare	buyatimeshare seller sell offering buy price resales selling sale sales sale buying fund sale timeshare buyer report selling timeshare buy timeshare
1	textbookx textbookx com buy sell college textbooks textbookx com sells textbooks reference titles bestsellers discounts retail prices buy cheap textbooks		textbookx com eBay Books sell college textbooks textbookx com sells textbooks school titles sold in retail shops buy more textbooks	textbookx textbookx com buy inexpensive college education textbookx amazon run textbooks reference prices and discounts all prices buy cheap school
1	buysellradio buysellradio source buying selling radio stations buysellradio online radio station owners buy sell businesses online business confidentially broker		buysellradio buysellradio source radio news online news internet online radio station owners buy sell live buy sell confidentially broker	telecommunications buysellradio direct to online fm stations buysellradio online radio sales sales pay the businesses online business confidentially broker
1	nolo resource catid dbb buying selling business resource center buy business sell business		nolo resource caps dbb buying selling business resource stocks Where businesses do business	nolo and catid dbb buying selling year start enterprise buy business run business
1	half ebay com buy sell cds dvds books video games		half if my friends sell cds dvds facebook buy games	half ebay com buy em up dvds purchased video programs
1	realestate msn msn estate home buying selling tips mls listings rentals msn estate buy home explore msn estate buying house selling house rentals home insurance		realestate msn Real estate home buying selling tips and listings rentals msn furniture buy home buy msn home buying sale sold house buying or shopping	currently with msn sale home buying selling residential mls listings rentals housing estate auction home explore of land listings listing selling house rentals home insurance
1	century century estate century system professionals help process buying selling home learn		century fifth estate century nineteenth professionals actually process a selling home learn	century century century century estate professionals can process buying selling individuals learn
1	greatdomains greatdomains premium domain auctions domain parking program buy domains finest memorable generic domain sell domain greatdomains marketplace		greatdomains greatdomains premium domain auctions domain rights all premium domains ads memorable generic ads sell ad title free	greatdomains greatdomains premium software auctions web search domains name your finest memorable generic domain sell names greatdomains social
1	bankrate compare mortgage rates home loans rates auto loans credit objective information rate quotes consumer bank products mortgage rates home loans credit cards cds auto loans home equity loans		bankrate compare mortgage rates car loans auto auto loans average objective information rate quotes consumer review any mortgage modifications home autos credit cards cds auto mortgages home loan information	sec compare mortgage rates home loans flat auto savings retail fees and rates financial consumer bank compare mortgage rates home loans credit cards cds auto loans home equity loans
1	businesstown planning creating bank getting bank loan business plans businesstown traditionally bankers character credit collateral character criminal record		businesstown planning creating bank getting bank credit for card businesstown man never got credit collateral character criminal behavior	businesstown planning creating bank getting bank to a city where traditionally bankers character credit advisers character criminal bonds
1	key alternative college student loans student education loan keybank college student loan undergraduate loan information keybank student banking center discover bank accounts services designed students		key bank student student university student education loan information college student college undergraduate loan information keybank student help center for bank accounts type designed manually	key alternative college student with business education students association academic student loan undergraduate loan information keybank student banking finance branch branch accounts services with students
1	citibank welcome citibank service banks world		citibank welcome other partner banks today	citibank various citibank affiliated banks include
1	bankloanreport bank loan report bank loan report weekly publication delivers accurate information trillion syndicated loan marketplace		bankloanreport daily loan report and loans report weekly publication delivers professional information in syndicated online marketplace	lending bank loan report checking deposit report banking report delivers accurate information trillion dollars loan marketplace
1	fhlbc federal home loan bank chicago-based financial institution banking services residents illinois wisconsin		fhlbc federal vehicle owner insurance state-based financial institution banking services residents renters insurance	fhlbc graduate student loan federal chicago - the financial sector banking services administration illinois wisconsin
1	biztaxlaw about financingyourbusiness types loans bank loans banks loans businesses loan getting bank		biztaxlaw about financingyourbusiness business to home loans Bank loans banks loan banks bank	questions about mortgage types loans finance services banks mortgage mortgage loan getting away
1	bankofamerica studentbanking bank america student center overview bank america student center helps finance education federal loans student checking credit cards planning tools		bankofamerica studentbanking at america student center overview of america student center helps finance education and college Students care account card collection tools	bankofamerica studentbanking and financial student center of south chicago student center helps through student federal loans student checking credit bank use tools
1	bankofamerica studentbanking index template stb bac loans undergraduate graduate student loans bank america gap financial aid customized loans undergraduate graduate legal medical students		bankofamerica studentbanking index template stb bac loans undergraduate graduate library loan of america health saving funds food finance medical students legal medical students	students studentbanking bank template fund bac alumni college finance alumni loans bank america gap support group customized loans undergraduate graduate legal medical students
1	fhlbsea federal home loan bank seattle federal home loan bank seattle declares quarter dividends seattle bank announces appointments		fhlbsea city home credit banks seattle federal mortgage credit bank seattle declares quarter dividends following bank profit cuts	fhlbsea federal foreign loans bank seattle federal home loan bank south seattle void in state bank announces appointments
1	fhlbsf federal home loan bank san francisco welcome federal home loan bank san francsico		fhlbsf federal housing loans banks los francisco welcome federally homeowner loan bank san francsico	fhlbsf union money loaned office san pedro welcome federal home loan company san francsico
1	powerhomebiz vol bankloan tips getting bank loan approved financing business securing bank loan finance business getting steps bank		powerhomebiz vol best tips getting bank card approved financing business local state loan growing business getting yourself started	powerhomebiz vol 1 tips opened bank loan approved scouting activities securing out loan finance applications getting open bank
1	fhlbny welcome federal home loan bank york home loan bank york hlb helps community lenders advance housing community growth partner hlb access		fhlbny provides federal student loan grant york home service bank york that helps community businesses advance our economic growth partner funding access	fhlbny pittsburgh friends home loan bank york home improvement bank york hlb helps disadvantaged groups get housing plan and partner affordable access
1	eduloans pncbank programs resource resourceloan pnc bank resource loan pnc education loan center pnc bank resource loan students parents funds finance undergraduate graduate education pnc bank leading provider		eduloans pncbank programs college resourceloan government bank commercial bank pnc education loan center pnc bank time loan provider parents banking finance finance graduate education pnc resource prime provider	eduloans pncbank financial resource resourceloan pnc bank community lending graduate education credit center pnc corporation resource loan students parents funds fund undergraduate graduate education and high education provider
1	sainsburysbank borrowing bor loancalculator loa skip shtml personal loan calculator loan payment calculator sainsbury bank personal loan calculator sainsbury bank quote apply online		sainsburysbank e marketplace loancalculator loa for home bank loan calculator loan payment calculator sainsbury bank home loan lookup Help peer borrowers apply online	investment borrowing bor and grant e cash personal income calculator cash payment calculator sainsbury bank personal loan calculator sainsbury trust personal apply scheme
1	fhlbdm fhlb des moines federal home loan bank des moines fhlb des moines granted projects affordable housing program ahp		fhlbdm fhlb des moines federal home mortgage agreement des moines et des mortgages An increase in housing across Canada	chicago and des moines federal home moved to des moines west dakota sioux granted projects block housing program program
1	fhlbatl fhlbank atlanta bank pleased announce affordable housing program round application federal home loan bank atlanta rights reserved		fhlbatl f plans bank rescue when Sweden housing fund round 2 federal home equity bank atlanta rights loans	charity fhlbank atlanta ga institute of affordable housing program round application neighborhood home loan bank neighborhood rights center
1	moneysupermarket loans cheap loans car personal secured homeowner loans alliance leicester applying online minutes decision hour apply sainsbury bank loan		moneysupermarket loans private business & personal secured homeowner savings alliance car savings online minutes to hour apply for bank loan	housing loan cheap housing car personal homes homeowner loans applications also applying 5 minutes decision hour apply in bank and
1	fhlbboston fhlb federal home loan bank boston institutions financial products services help build vibrant communities		fhlbboston central federal zone equity bank boston central financial products support helping build affordable communities	fhlbboston fhlb technical services solutions for boston and financial products services for fuel vibrant communities
1	homeloanbank home loans home loan lending credit home loans home home loan helped unlock equity homes home loan lending enjoy bank rates home loans		homeloanbank pulled loans home finance lending cut off loans lending home borrowers helped bridge equity financing home payment lending enjoy bank rates home loans	homeloanbank home equity home equity lending online home accounts home home loan loans unlock equity as a loan we enjoy bank home home loans
1	fhlbi fhlbi home page federal home loan bank indianapolis wholesale bank billion assets funding home mortgages issued		fhlbi fhlbi home page federal home loan : The new bank billion assets sold and credit issued	fhlbi fhlbi home resources federal home loan bank indianapolis wholesale capital international deposit on home accounts including
1	eduloans pncbank pnc education loan center student loans stafford plus pnc bank education loan center financial products services federal stafford plus loans lending		eduloans pncbank pnc education loan & consumer loans division announces new bank education lending and financial advisory services federal health plus loans agency	federal pncbank cross education credit center student loan stafford plus mortgage bank union loan center financial products services federal stafford capital lending center
1	fhlb federal home loan bank dallas wholesale bank serves fdic-insured institutions five-state district		fhlb federal home insurance holder dallas wholesale market in federal-insured new 3-state district	fhlb stores home loan service dallas wholesale exchange serves cleveland - based institutions five - seat government
1	usbank cgi personal products and services student banking supp loans college student supplemental education loans bank apply supplemental college education student loans bank		usbank cgi education loans and services student advances student loans advance student supplemental education loans college educational supplemental college education education loans bank	loans for personal products data solutions student banking supp bank for student supplemental education loans college apply supplemental college loan student loan bank
1	fhlb pgh fhlbank pittsburgh federal home loan bank pittsburgh advisory board insight housing economic community development		fhlb pgh a pittsburgh area home loan group state advisory board international housing union trade group	fhlb bank east pittsburgh federal home commerce bank advisory advisory board toward housing and community act
1	fhlbanks federal home loan bank federal home loan banks fhlbanks source stable low-cost funds financial institutions home mortgage business		fhlbanks federal corporate loan banking rural home loan banks fhlbanks catering to low-cost domestic financial sector home inspection business	capital federal home financing system federal home loan fund fhlbanks partnership with low - cost private financial institutions home lending fund
1	banking about businessbanking small business banking and loans business banking loans business bank accounts business manage cash business banking services		banking about your small bank banking banking loans business banking loans and private accounts business manage finance business banking transactions	banking about businessbanking for enterprise banking and online business banking loans and trade accounts business manage of business banking work
1	homeloansavingsbank welcome home loan savings bank office atm locations career opportunities descriptions accounts services		homeloansavingsbank Customer home front savings help office new locations improving readiness descriptions accounts services	homeloansavingsbank welcome centre accommodation rental box office atm locations career growth investment banking services
1	citizensbank studentloans applications undergraduateloan citizens bank undergraduate loan citizens bank undergraduate loan rate fees rates libor plus repayment libor plus deferred		citizensbank : Free online citizens banking undergraduate loan citizens bank introductory loan rate fees and libor plus other fee fees deferred	citizensbank online applications undergraduateloan citizens college commercial loan citizens bank campus loan rate charges are libor and undergraduate libor rate rates
1	wikipedia wiki loan loan wikipedia encyclopedia bank loans credit money auto loan bank loan consumer		wikipedia wiki loan loan wikipedia encyclopedia bank and payday money home finance self loan consumer	wikipedia wiki loan bank wikipedia encyclopedia bank loans credit money account loans bank finance bank
1	jupiterresearch bin item research vision jupiterresearch impact internet consumption media consumption roles age broadband play media consumption overview consumer		jupiterresearch bin item and article resources bins by consumption media use roles age broadband play traffic consumption overview consumer	jupiterresearch bin item page about jupiterresearch impact internet windows media content access age controls social media consumption overview website
1	jupiterresearch bin item research vision understanding impact screen mark mulligan online video consumption evolving broadcasters european three-screen landscape overview consumer survey		jupiterresearch analysis Laden research vision demographics impact global mark downs online video consumption evolving patterns european three-screen set overview quantitative study	publications bin item reviews literature research impact screen mark mulligan online website consumption evolving survey national 5 - component landscape overview consumer survey
1	findarticles articles april inconspicuous consumption consumer expenditure survey inconspicuous consumption consumer expenditure survey article american demographics business looksmart articles		findarticles articles april inconspicuous consumption oil consumption survey nutritional spending consumer cost survey 2013 american food overview edit articles	2015 business american 2016 surveys industry expenditure survey inconspicuous statistics consumer expenditure survey article american demographics network insider articles
1	amazon consumption perspectives consumer motives desires amazon com consumption perspectives consumer motives amazon com consumption perspectives consumer motives goals books ratneshwar ratneshwar		amazon consumption perspectives self motives interests Amazon com consumer views human motives amazon com consumption perspectives consumer motive goals consumer ratneshwar rat	food consumption perspectives and motives for amazon com consumption perspectives internet perspective twitter com consumption and marketing motives google books ratneshwar ratneshwar
1	imnewswatch archives european media european media consumption consumer survey jupiterresearch released research report european media consumption consumer survey understanding impact		imnewswatch archives / / european media industry trends index first released press report journalism publication consumption consumer survey understanding of	imnewswatch web service digital profile media consumption consumer survey jupiterresearch 2016 research report european public demand consumer surveyed understanding impact
1	columbia edu tdp rft cdm source consumption consumer motives goals source consumption consumer motives goals ratneshwar glen mick eds routledge		columbia studies tdp survey census consumer consumption consumer motives goals research survey consumer associations questions ratneshwar glen m eds groups	columbia biomedical research rft cdm source consumption development motives goals government employment performance motives sam ratneshwar glen ballard jagger routledge
1	historycooperative journals jah glickman lawrence glickman strike temple consumption article explores significance divisions consumer movement strike temple consumption underscored		historycooperative journals jah gl labour strike strike analysis consumption action explores significance and consumer finance strike democracy consumption strike	historycooperative review gerald glickman lawrence glickman opinion on consumption article detailed how divisions consumer versus conservative church consumption underscored
1	ideas repec aea aecrev postwar consumption consumer expenditures saving downloadable author darby abstract abstract item		ideas repec a summary a consumption consumer view Author downloadable author darby abstract image link	ideas repec social product postwar activities consumer expenditures business rights author darby abstract print item
1	ideas repec ucp jconrs experiential aspects consumption consumer fantasies author holbrook morris hirschman elizabeth abstract abstract item		ideas u u income distribution information consumption consumer fantasies author : john hirschman elizabeth powers abstract 1	artistic repec and artistic experiential media consumption a fiction author richard morris mother elizabeth abstract abstract sculpture
1	https bugs adobe jira browse sdk sdk- message consumption consumer message consumption consumer flex lcds updated		https URL of jira public file sdk- message consumption consumer message log browsing flex lcds checkout	eclipse api adobe google browse sdk sdk - bandwidth consumption changes message content consumer flex customer updated
1	amazon consuming people political theaters consumption amazon com consuming people political economy theaters amazon com consuming people political economy theaters consumption consumer research policy books fuat firat fuat firat		amazon consuming people political theaters consumption amazon com consuming media consumers world theaters amazon Amazon spending money public economy theaters consumption consumer research policy books tax analysis Amazon firat	hollywood consuming people political theaters consumption web com entertainment money political economy cost amazon movies consuming people political economy theaters consumption consumer industry policy includes as firat fuat youtube
1	econpapers repec article kapjcopol econpapers ratneshwar glen mick consumption ratneshwar glen mick consumption consumer motives goals kai-uwe hellmann journal consumer policy vol		econpapers repec article download website ratneshwar i buy products ratneshwar glen mick consumption consumer motives goals r-uwe wiki journal user motives goals	econpapers repec expert section econpapers australia northern mick consumption ratneshwar glen beth jagger consumer motives research kai - uwe nature journal animal investigations vol
1	econpapers repec article aeaaecrev econpapers postwar consumption consumer expenditures darby postwar consumption consumer expenditures saving		econpapers repec article normative articles postwar government investment expenditures product postwar consumption consumer expenses article	in the article of econpapers table the consumer expenditures darby tax consumption expenditure expenditures list
1	stylefeeder item ffa dbf befae consumption consumer motives goals books consumption consumer motives goals books ratneshwar		stylefeeder guide ffa dbf t t group consumers guides books category consumer motives goals books page	stylefeeder magazine ffa dbf site website consumer perceptions towards children entertainment culture motives goals books ratneshwar
1	links jstor sici sici apuccea jstor postwar consumption consumer expenditures saving postwar consumption consumer expenditures saving darby research topics ebbs flows		links de sici se li la postwar consumption cash expenditures or budget consumption reserve expenditures saving economics research trend ebbs flows	links dow business sici links jstor postwar consumption consumer demand savings energy consumption general expenditures saving darby related topics resource flows
1	links jstor sici sici ateaocc jstor experiential aspects consumption consumer fantasies experiential aspects consumption consumer fantasies feelings fun morris holbrook elizabeth hirschman paper argues		links jstor experience sici ateaocc jstor experiential aspects in user properties experiential entities consumption food fantasy feelings with morris - elizabeth hirschman paper website	links jstor copyright 2012 ateaocc 2009 personal aspects of consumption fantasies internal parts consumption consumer fantasies feelings fun morris holbrook elizabeth brown paper 2015
1	unescap esd energy publications psec guidebook foreword foreword guidebook promotion sustainable energy foreword guidebook promotion sustainable energy consumption consumer organizations energy guidebook promotion		unescap esd energy sustainability psec guidebook s summary ad promotion sustainable energy and guidebook promotion sustainable energy consumption energy and water supplies and	and clean water safety psec guidebook promotes foreword promotion promotions sustainable energy foreword guidebook promotion retail energy development consumer sector energy guidebook promotion
1	unescap esd energy publications psec index cover guidebook promotion sustainable energy contact information authors guidebook promotion sustainable energy consumption consumer dotclear gif bytes		unescap intelligent energy publications psec index cover guidebook promoting sustainable renewable marketing information authors guidebook promotion smart energy marketing consumer information and bytes	annual world energy green international index cover guidebook promotion sustainable energy science center illustrated guidebook for sustainable energy responsible consumer dotclear gif website
1	linkinghub elsevier retrieve pii journal business research repercussions promoting key aspects examined understanding relationship consumption culture consumer misbehavior		linkinghub New Research publishes journal business research analysis promoting key aspects examined as public consumption culture or misbehavior	editorial elsevier online pii journal coffee cycle repercussions promoting inclusion questions examined dealt with consumption culture consumer analysis
1	ingentaconnect content klu copo crawler true ratneshwar glen mick consumption consumer consumption consumer motives goals edited ratneshwar glen mick published hellmann		ingentaconnect content and cop images true ratneshwar with image consumption results research preferences motives goals edited 1 lang mick published hellmann	ingentaconnect international klu copo and cafe culture glen top consumption consumer consumption responsible consumers goals for ratneshwar research is published hellmann
1	netvouz poeta folder consumption consumer rights netvouz consumption consumer rights bookmarks poeta netvouz poeta consumption consumer rights bazl fluggastrechte flight law reimbursement konsuminfo konsuminfo das schweizer		netvouz poeta download consumption consumer rights netvouz download producer rights bookmarks poeta file use consumption consumer rights un fluggastrechte flight jo a konsuminfo e das part	netvouz poeta folder has free content netvouz consumption consumer rights die poeta netvouz regulated consumption consumer right der fluggastrechte bavarian tax reimbursement association konsuminfo das schweizer
1	indiastat india showdata secid ptid level civil consumer affairs household consumption civil consumer affairs household consumption consumer expenditure data table headings year-wise descending		indiastat india food secid ptid level civil service education national consumption education financial affairs national consumption government expenditure data segment headings country-wise descending	indiastat india showdata 2015 ptid g e human protection household business civil community affairs household industry consumer expenditure data table by year - division descending
1	ieeexplore ieee iel arnumber apower line fsk transceiver power consumption power consumption counterparts cost ieee transactions consumer electronics vol		ieeexplore ieee iel in a line at the power 4 x per counterparts cost ieee to consumer value vol	ieeexplore ieee products with and per scale for power consumption power consumption unit cost ieee ieee consumer electronics engineering
1	ieeexplore ieee iel effect upnp advertisements user experience power user experiences power consumption mobile phone running upnp control power consumption upnp upnp forum		ieeexplore mode iel effect upnp notification user voice power user mode parental management of phone running parental control power generation upnp monitor forum	and for iel effect upnp advertisements also experience power consumption experiences electricity charging per phone running upnp rate on consumption website upnp forum
1	iser essex ulsc bhps volb indexes subjcat bhps documentation questionnaires household consumption consumer durables label record waves wave wcarown household vehicle whhresp		iser essex ulsc 1 volb indexes subjcat bhps Consumer questionnaires and consumption policy overview sales or service report wcarown household vehicle data	iser essex ulsc export data technology subjcat inventory documentation general household consumption consumer durables label book development maps wcarown digital vehicle design
1	msnbc msn consumer consumption slate msnbc com atkins diet blamed falling wheat prices booming beef sales transformed economy duhigg explores		msnbc raises b at slate health com atkins teen obesity falling milk prices booming beef rates worsening economy duhigg explores	primetime msn consumer consumption slate msnbc chet atkins diet eliminated rolling stock while booming beef sales hot economy duhigg up
1	ingentaconnect content klu copo ingentaconnect ratneshwar glen mick consumption ratneshwar glen mick consumption consumer motives goals london york routledge eur		ingentaconnect data klu data ingentaconnect people glen mick consumption consumers glen mic consumption consumer health goals related knowledge technology research	multimedia content management copo ingentaconnect ratneshwar network emma lowry ratneshwar glen kate jagger consumer research goals london york community press
1	abebooks inside consumption perspectives consumer motives goals and desires consumption perspectives consumer motives consumption perspectives consumer motives goals abebooks com books		abebooks inside consumption perspectives consumer motives goals and desires cultural perspective product preferences consumption perspectives society needs goals abebooks within books	abebooks i consume insights consumer motives goals and desires consumption perceptions consumer motives and reflections consumer motives at abebooks com books
1	eateggs syndicated online egg consumption consumer advocacy dot com mark egge blog papers rants raves reflections photos		eateggs syndicated online livestock consumption farm advocacy center com Author of blog rant rant raves reflections reviews	eateggs syndicated online egg labs consumer advocacy area org mark street white papers rants reviews viral photos
1	papers ssrn sol papers abstract ssrn-the consumer consumption conundrum explanation adrian ssrn-the consumer consumption conundrum explanation adrian fleissig		papers find additional papers by ssrn-the mobile consumption conundrum slides overview ssrn-the mobile consumption narrative explanation et al	papers ssrn sol papers robert robinson - canadian financial responsibility questions explanation adrian williams - an consumer consumption equations explanation abstract fleissig
1	wikipedia wiki shareholder shareholder wikipedia encyclopedia shareholder stockholder company corporation legally shares stock joint stock company		wikipedia wiki shareholder shareholder shareholders CEO share stockholder shareholders corporation corporation shares stock joint purpose company	online encyclopedia corporation index wikipedia encyclopedia shareholder stockholder newspaper corporation corporate shares stock joint stock company
1	wikipedia wiki shareholder value shareholder value wikipedia encyclopedia essence idea shareholders money investing risk bonds		wikipedia wiki shareholder holdings shareholder money company encyclopedia money idea shareholders worth investing risk bonds	wikipedia wiki shareholder value market value wikipedia encyclopedia essence business accounting money market risk analysis
1	shareholder shareholder com nasdaq company investor relations websites webcasts integrated email fax broadcasts interactive telephone applications mail fulfillment services		shareholder share com nasdaq company provider material websites market integrated graphics fax services interactive telephone applications mail management services	public forum com nasdaq company public relations websites webcasts integrated services fax service electronic programming applications mail fulfillment programs
1	investopedia terms shareholder shareholder investopedia com investing education comprehensive investing dictionary web articles tutorials		investopedia funds End position investopedia funds investing education comprehensive life dictionary web articles finance	investopedia terms shareholder shareholder strategy alternative investing strategy comprehensive fund guides web articles include
1	issproxy institutional shareholder services provider proxy voting corporate governance services proxy research voting recommendations governance advisory services financial		issproxy analysis shareholder services newsletter proxy information corporate governance newsletters proxy research voting corporations governance advisory services )	issproxy institutional shareholder services online proxy services company information services proxy research voting recommendations governance service offering financial
1	berkshirehathaway letters letters shareholder letters berkshire hathaway inc shareholder letters		berkshirehathaway letters board Residents letter city council inc shareholder letters	shareholders letters company shareholder letters strategic holdings inc shareholder advice
1	foe international shareholder confronting companies shareholder power assist investors commitment social issues committed shareholder activism tools prudent		foe international shareholder holding companies to power empowering investors on social issues reform shareholder activism is prudent	the international shareholder confronting companies competition power individual investors commitment social issues customer privacy influence tools prudent
1	investorwords shareholders shareholder definition shareholder definition shareholder shares stock corporation mutual fund corporations ownership		investorwords shareholders shareholder definition distribution structure neighborhood association stock corporation stock fund corporations ownership	investorwords comprise by definition shareholder participation shareholder shares limited shares mutual fund corporations ownership
1	shareholderaction shareholder action network social investment forum shareholder action network advocacy policy program program information advocacy		shareholderaction shareholder action initiatives social organizations activist shareholder activity network advocacy policy advocacy investor information advocacy	shareholderaction shareholder crisis network the investor forum shareholder action network advocacy policy consultants consumer information campaigns
1	lulu signup lulu shareholder account revenue shareholder account vlog profile vodcast podcast		lulu signup facebook net issues general shareholder experience vlog profile vodcast podcast	shareholders signup beta shareholder account beta shareholder engagement vlog profile vodcast beta
1	georgeson georgeson innovative pioneer international english remember country copyright georgeson inc computershare company rights reserved		georgeson an innovative pioneer song to remember | copyright georgeson website 2013 Some rights reserved	ford manufacturing inc pioneer project author remember country copyright georgeson inc computershare reserved rights reserved
1	americanshareholders americanshareholders com recommended listings futures traders stock market certificates deposit fixed income investing topics		americanshareholders dot com bonds bond equity funds stock funds certificates deposit fixed rate investing topics	listed americanshareholders consumer markets index on traders securities market certificates deposit floating income investing topics
1	yhoo client shareholder results yahoo yahoo inc quarterly earnings shareholder briefcase download library shareholder briefcase download library rss news feeds links		yhoo client shareholder results yahoo dot inc bank earnings presentation results Search library search briefcase browse library google news event links	yhoo client shareholder results website yahoo client quarterly financial reports briefcase private library shareholder briefcase cd library rss news blog facebook
1	coopamerica socialinvesting shareholderaction co-op america social investing share holder action shareholder activism economic action reform corporate practices policies shareholders world economic power		coopamerica socialinvesting shareholderaction inter-op social capital investing shareholders holder action citizen activism economic democracy Equity fair practices justice shareholders world economic development	coopamerica solutions shareholderaction co - operating policy social investing for social action shareholder activism consumer action reform corporate practices rates of interest purchasing power
1	macworld news shareholder index macworld news jobs addresses backdating environment apple annual shareholders meeting jobs backdating stock-option scandals greenpeace iphone delay leopard		macworld trade 2017 index macworld news 2019 trending food environment 2017 ag boards meeting jobs backdating stock-option scandals 2016 iphone delay controversy	dow global shareholder index product news jobs addresses backdating environment apple macintosh strategic meeting jobs backdating stock - transfer model greenpeace corporate delay program
1	engadget jobs chided answers questions shareholder meeting jobs chided answers questions shareholder meeting engadget yeah shareholder meetings boring guy guy stock broker anyway		engadget Luke Zuckerberg answers questions comments meeting posts chided answers questions investors meeting dull yeah shareholder meetings boring stock guy stock markets jobs	engadget jobs from you or to other people current answers questions shareholder meet engadget yeah shareholder business boring guy guy stock broker anyway
1	share shareholder association research education shareholder association research education national not-for-profit organization helping pension funds build sound investment practices		share shareholder association research share shareholder association research articles What is-for-profit community of pension funds build best investment practices	share price association high education shareholder association research education foundation tax - for - profit organization helping pension funds build to welfare fund
1	scn wum whatsr northwest corporate accountability project shareholder shareholder partial owner percentage outstanding stocks corporation resolutions		scn wum whatsr in state accountability civil shareholder shareholder partial owner percentage in civil corporation stock	scn membership whatsr the corporate accountability project shareholder shareholder ratings owner percentage outstanding student board official
1	macnn articles analyst iphone time macnn apple shareholder meeting apple revealed annual shareholder meeting iphone track ship planned hinted itunes video rentals		macnn articles analyst iphone data screen apple shareholder price c entertainment annual report meeting iphone data ship planned up itunes auto rentals	macnn articles analyst game company macnn apple shareholders meeting apple film company shareholder meeting iphone time ship with hinted product video rentals
1	wausaupaper investorinformation services wausau paper investor information shareholder services investor information shareholder services overview investor presentations conference calls meetings annual reports sec filings		wausaupaper media briefs wausau paper investor information shareholder services investor services investor information overview Fund management conference calls SEC financial reports sec filings	global investorinformation services exchange global investor information shareholder services acc records shareholder assessments 2008 final presentations conference materials 2008 annual reports sec filings
1	portfolio primerica primerica shareholder services manage primerica investments primerica shareholder services		portfolio a private shareholder services portfolio primerica investments primerica private investment	portfolio manager reserve capital services manage primerica investments primerica general offices
1	news shareholders blast ceo semel for yahoo performance shareholders blast ceo semel yahoo performance cnet news com shareholders blast ceo semel yahoo performance board recommendations reject pay-for-performance censorship proposals		news shareholders ban company semel e yahoo performance CEOs blast ceo semel yahoo stock cnet and some investors blast ceo semel yahoo performance board also reject pay-for-performance incentive proposals	news company blast ceo burn for instance performance shareholders blast ceo semel nbc performance cnet linked com reported blast ceo semel core stock board recommendations list pay - for - pay censorship proposals
1	textron investor contacts index investor relations shareholder resources textron investor relations textron investor contacts textron transfer agent textron registrar textron dividend paying agent textron reinvestment plan		textron investor contacts securities investor relations shareholder resources markets investor contact indexes investor contacts textron transfer agent investor sponsor textron dividend filing institution direct reinvestment officer	textron investor contacts manager investor contact partner relations textron manager contacts textron investor information textron transfer agent financial registrar textron dividend paying agent textron business manager
1	wachovia inside wachovia shareholder services assistance shareholder account help page help manage investment wachovia answers		wachovia inside bitcoin internet services services shareholder account web page about raising funds wachovia inside	report inside wachovia shareholder information section press account help page help plan investment accounts invest
1	windriver phoenix zhtml irol faq wind river shareholder faq shareholder faq investor relations shareholder faq shareholder faq investor packet request contact investor relations		windriver phoenix zhtml irol faq shareholder review shareholder updated investor faq analyst relations Company information shareholder update investor relation request update investor relations	new phoenix zhtml irol faq wind river society contact shareholders faq investor newsletter shareholder database corporate communications investor packet request contact history forum
1	gemi gemi clear advantage building shareholder value shareholder value enhancing environmental social performance customer value shareholder methodologies economic		gemi can clear advantage consumer social value through value preservation environmental social value customer value management methodologies economic	gemi gemi clear trust building shareholder value shareholder reputation enhancing investor protection performance customer value employee satisfaction other
1	blog issproxy institutional shareholder services corporate governance blog securities exchange commission sec endorse proposal limit rights shareholders file advisory		blog issproxy institutional compliance services corporate governance blog securities Regulatory commission US sets points limit when shareholders file advisory	transparency issproxy institutional shareholder services public governance blog financial exchange commission firm endorse net limit rights shareholders on youtube
1	exxonmobil corporate investorinfo corp shareholder shareholder contacts stock transfer stock purchase dividend reinvestment dividend payment electronic funds transfer dividends address inquiries		exxonmobil dividends parent corp shareholder shareholder contacts stock split stock swap options reinvestment passive payment electronic funds transfer dividends cash transfer	exxonmobil corporate finance equity selling accounting shareholder stock transfer stock purchase fund reinvestment dividend accounts electronic pay accounting business address inquiries
1	overlawyered how the litigation lottery kil overlawyered litigation lottery kills shareholder value event wiped billion shareholder wealth economists disastrous congress hearings		overlawyered how tort reform occurs kil overlawyered litigation actually kills shareholder value thus wiped billions of wealth from disastrous congress intervention	overlawyered how much litigation industry kil and litigation trust allegations paper value scandal wiped the shareholder values economists disastrous congress hearings
1	stockbny bny stock transfer welcome bny stock transfer shareholder account access view account balances transactions check account history online		stockbny public stock transfer welcome state investment information shareholder representative overview view account balances transactions check account history information	history bny stock transfer welcome bny gold transfer business certificate access view account management accounting stock account history statement
1	verisign online payment processing index online payment processing online payments paypal learn secure payments simplify online payment processing reliable secure affordable credit cards online		verisign online finance service index and payment efficiency online payments paypal for blockchain payments simplify online payment processes reliable technology affordable credit cards today	verisign global payment processing index and payments service digital payments paypal learn secure payments with local payment processing to secure affordable payment cards online
1	finaid calculators loanpayments finaid calculators loan calculator loan payment calculator computes estimate monthly loan payments annual salary manage		finaid statement loanpayments finaid loan calculations calculator loan payments calculator calculator your monthly loan payments annual installments estimates	finaid bonds loanpayments to mortgage investment calculator retirement payment calculator loan estimate monthly monthly payments sales tax benefits
1	authorize payment gateway online payments electronic check payment authorization service serving online businesses		authorize secure gateway of payments electronic check payment required in our online businesses	authorize restrictions against online payments and check payment authorization for serving participating businesses
1	paymentsnews payments news payments professionals glenbrook partners payments news glenbrook partners payment professionals daily news electronic payments financial technologies		paymentsnews payments partners payments professionals daily web news news media partners paid professionals daily news payments games financial technologies	paymentsnews payments products payments professionals glenbrook communications treasury news total partners payment products daily news digital payments financial reports
1	paypal welcome paypal paypal buyers shop sharing financial information protection unauthorized payments account		paypal welcome paypal can kindly start sharing financial information protection your email account	paypal welcome paypal paypal buyers shop sharing or content protection no download none
1	wikipedia wiki payment payment wikipedia encyclopedia payment transfer wealth party company payment exchange provision		wikipedia money payment payment wikipedia currency wiki debt wealth party money payment exchange provision	wikipedia general payment society wikipedia encyclopedia banking system wealth transfers company payment exchange provision
1	ecommerce roadmap electronic payment schemes paper framework discussion electronic payment schemes comprehensive index schemes overview		ecommerce and trade commerce schemes legislation framework discussion data payment schemes comprehensive index schemes guidelines	product roadmap digital payment schemes service framework marketing electronic payment schemes comprehensive company product overview
1	planetpayment planet payment usa multi-currency card processing online businesses		planetpayment online payment payments multi-currency card processing international transfer	planetpayment customers pay usa multi - pay card usa online atm
1	cafepress info help payment cafepress com help desk payment information payment screen commission cafecash		cafepress info book payment tips help help desk payment online payment scan scan counter	cafepress hard book payment screen main help desk contact information payment screen commission payments
1	officialpayments payments corp payments corporation leading provider electronic payment options government entities consumers pay government fees		officialpayments e corp payments corporation provides all electronic payment options free if consumers pay any fees	officialpayments trustee corp payments corporation leading provider electronic payment options consumers and consumers bodies corporate taxes
1	auctionbytes cab pages payment payment auctionbytes com internet premiere resource online auction users		auctionbytes cab b e app tax com internet premiere resource online language users	computer auction pages payment services offer news internet premiere resource online auction site
1	mercurypay mercury payment systems mercury payment systems founded merchants ultra-fast credit card transaction processing cost		mercurypay mercury track systems Now payment firms offers merchants ultra-fast credit card transaction tracking services	bell mercury transaction systems provides payment markets founded for ultra - fast overhead card transaction processing cost
1	amazon help customer display nodeid amazon com help payment pricing promotions grocery purchases apply manufacturer coupons food stamps payment method listed		amazon help customer display discounts amazon stores credit payment pricing promotions grocery purchases apply credit branded food credit payment method cards	amazon help customer display product amazon store shopping payment pricing promotions with groceries check manufacturer coupons food stamps payment cards listed
1	medpac gov medpac home comment letter cms rule medicare program prospective payment system consolidated billing skilled nursing facilities		medpac consumer medpac home comment letter denying v medicare program prospective large system health billing skilled payment reimbursement	medpac gov medpac home medical card pennsylvania federal medicare program prospective retirement system consolidated billing skilled health services
1	https paypal cgi bin webscr cmd pro overview outside credit card processing credit card services paypal credit card processing paypal website payments pro learn website payments pro email contact sales rep		https source cgi bin website finance pro overview outside credit card transactions debit card online paypal credit card transactions paypal website finance pro learn website payments overview email contact sales reps	software paypal cgi bin webscr cmd pro for outside credit card processing credit card applications in credit car processing tor web payments pro learn website payments pro advanced contact lens services
1	https paypal cgi bin webscr cmd standard overview outside credit card credit cards paypal credit cards paypal payments website customers don paypal account credit card payment		https mail tips bin webscr cmd page overview outside bank transfer deals links paypal gift cards paypal payments website customers don paypal tips debt card payment	dot com universal web webscr cmd standard web outside credit card credit service paypal social services premium payments website customers don paypal account credit card company
1	heartlandpaymentsystems heartland payment systems independent payment processor credit debit card processing payroll processing offices usa		heartlandpaymentsystems international payment service national payment processor credit debit service company payroll processing payments providers	heartlandpaymentsystems heartland payment systems a payment system on chip card processing group head offices ।
1	gibill gov bill info rates education benefit payment rates department veterans education benefit payment rates montgomery bill duty mgib-ad chapter rates effective rates effective		gibill gov health info military education benefit claim rates defense veterans education benefit payment rates military no duty e-ad chapter rates drug cost rates	gibill gov bill info index fiscal budget payment rates data in education benefit payment rates montgomery bill numbers ex - ad member rates effective loans effective
1	mobilepaymentforum home mobile payment forum mobile payment forum global cross-industry alliance leading organizations wireless financial industries dedicated		mobilepaymentforum home mobile delivery forum mobile payment online global tri-industry alliance regional organizations regional cross industries platform	a home mobile financial forum its payment platform for cross - industry community leading micro wireless financial site dedicated
1	https secure kagi cgi bin webobjects payment status		https secure link page | webobjects | status	the free mobile cgi bin webobjects payment services
1	eftps gov welcome eftps online electronic federal tax payment system eftps logo links home page treasury logo tax payment regardless eftps-online		eftps - welcome new online electronic direct tax receipt leads national treasury links home government treasury federal tax payment links eftps-online	eftps gov welcome eftps general agency federal tax payment online agency calendar and home page treasury logo country page regardless pre - national
1	irs gov efile article electronic payment options electronic payment options safe secure methods paying taxes user fees taxpayers authorize electronic funds withdrawal		irs gov funding article electronic payment tools electronic file options safe money methods paying taxes user service taxpayers authorize monetary value transfer	irs gov efile report electronic payment options electronic payments options individual tax methods disclosure administrative user fees taxpayers authorize tax money withdrawal
1	irs gov efile article electronic federal tax payment system eftps eftps tax payment system department treasury pay federal taxes electronically on-line phone		irs gov proposes article electronic federal tax payment bill Using online tax payment systems member state publishes state taxes electronically on-line phone	credit and efile article 62 federal tax payment programs in the tax payment system with treasury pay federal taxes electronically via - line from
1	verisign verisign security ssl certificate communications verisign operates intelligent infrastructure services protect billions interactions worlds voice data networks		verisign verisign security ssl S communications that operates within infrastructure application securing critical interactions delivered across data networks	verisign verisign microsoft ssl global communications this advanced intelligent infrastructure services protect billions across worlds with emergency communication
1	pages ebay help policies accepted payments policy payments policy		pages ebay products through tools payments policy payments policy	pages ebay help to low cost policy payments policy
1	wikipedia wiki payment gateway payment gateway wikipedia encyclopedia payment gateway e-commerce application service provider service authorizes payments e-businesses online retailers bricks clicks		wikipedia wiki payment system fee gateway wikipedia encyclopedia payment system e-commerce and cash exchange service authorizes payments e-businesses for retailers online vendor	wikipedia international subscription gateway email gateway wikipedia application accounting gateway e - money application service provider service authorizes payments e - businesses online to drop off
1	cars advice financing calc loancalc auto loan car finance calculator monthly payment vehicle price payment rate trade-in value		cars financing financing calc loancalc auto loan cars finance car Motors forecast vehicle price average current trade-in value	cars advice bank calc loancalc auto bank car finance loan cash payment system offset at annual trade - in value
1	fms treas gov prompt overview prompt payment programs services financial prompt payment ensures federal agencies pay vendors timely manner rate established contract disputes act		fms agency issues prompt overview public payment programs services services prompt application assistance federal agencies respond through timely and rate established contract disputes act	fms va gov technical overview for payment of services financial prompt payment ensures federal employee pay information timely manner rate established fund management act
1	electronicpayments electronicpayments org deposit payment check electronic payments simplifying activities electronic payments processed		electronicpayments electronicpayments central deposit payment time electronic payments simplifying timing of payment transactions	electronicpayments community org deposit and check electronic payments online credit checking savings accounts
1	paypros payment processing inc home page payment processing inc ppi industry leader comprehensive integrated payment processing solutions		paypros payment processing inc This page based hosting inc leads industry in comprehensive integrated payment processing technology	paypros payment processing inc home page payment processing inc computer industry network for transaction transactions processing international
1	realtor realtor com estate listings homes sale search home mortgage rates estate agents relocation services canada puerto rico		realtor locations Real estate industry homes sale search job mortgage rates estate agents professional services Houston del rico	business realtor sales estate listings homes housing search home mortgage rates estate agents relocation projects canada latin america
1	realestate yahoo estate yahoo estate homes sale mls listings visit yahoo estate search homes sale mls listings housing market information home values school districts mortgage rates		realestate yahoo economic find video homes sale sales listings visit yahoo estate search homes sale mls listings economic history information asset improvement school bonds tax rates	realestate yahoo estate yahoo music searches sale search social visit real estate search homes sale site listings housing listings tracker home values by districts mortgage rates
1	nytimes pages realestate index estate buy sell rent home york online estate listings properties york nationwide		nytimes google urban information estate sale sell rent home york information estate listings about york nationwide	web pages 2008 national estate buy sell for home sale historic estate listings properties york nationwide
1	realestate estate homes sale houses sale realestate realestate estate services home listings homes sale realtors agents brokers house listings		realestate service homes sale houses sale listings realestate estate services sell homes sales market Sales agents sell house listings	new nursing homes building houses restaurants realestate listings auction services home listings garage sale sales agents brokers for listings
1	sfgate homes san francisco chronicle estate chronicle examiner homes sale estate classifieds		sfgate + el Francisco chronicle estate chronicle examiner buyers sale homes sale	sfgate homes grand antonio chronicle estate chronicle book of sale international classifieds
1	realestate msn msn estate home buying selling tips mls listings rentals msn estate buy home market share predictions estate message board		realestate msn housing estate listings listing price tips mls listings rentals searches real buy home market share predictions product review board	realestate mortgage listing mortgage insurance buying selling tips hotel listings rentals full estate buy home housing share predictions estate industry charts
1	money cnn real estate estate news prices mortgages calculators cnnmoney mortgages refinancing home tips cnnmoney com calculators refinancing mortgage payments		money markets real business deals news prices online calculators best mortgages refinancing legal tips cnnmoney live videos refinancing mortgage advice	money watch real estate estate news and money calculators stock market tv business tips cnnmoney financial calculators cnn mortgage headlines
1	realestatewebmasters estate web design realtor websites estate agents estate webmasters specializes custom search engine friendly estate website design search engine optimization seo		realestatewebmasters website web design realtor websites real agents brokerage webmasters people on search extra friendly estate home design match engine homepage seo	website domain list design realtor websites estate agents and webmasters specializes on search engine design agents website design marketing engines optimization seo
1	century century estate agency franchised offices united canada europe latin america east asia offices agents		century old estate agency franchised offices english canada la latin america french Europe more merged	century century travel products franchised sa united canada europe latin america east global travel agents
1	boston realestate estate boston com boston estate search boston globe boston com massachusetts estate boston condos land sale vacation rentals		boston al estate dot com boston estate real boston apartment search com real estate boston condos estate sales Boston rentals	boston realestate and more com boston estate entertainment series web dot com manchester estate boston condos land sale vacation online
1	forbes lifestyle realestate luxury estate news features forbes com luxury estate news features forbes com core topics estate mansions condos ops oceanfront realty homes		forbes lifestyle style luxury estate news features forbes list NYC city stock market trends com core downtown hotels mansions condos ops oceanfront beach homes	forbes lifestyle realestate full estate news covers forbes com luxury mansion news features fortune us core topics mansion mansions tropical estates oceanfront country homes
1	washingtonpost dyn content realestate hpid bottomnav washingtonpost com washington estate maryland learn washington estate washington buy sell estate washington washington apartments washington		washingtonpost dyn content link c bottom washingtonpost com social estate maryland new new estate new air sell u search washington apartments washington	washingtonpost national content learning plan bottomnav washingtonpost center washington information maryland learn washington estate community center sell com program washington apartments washington
1	realestate aol estate buying home selling home aol estate aol estate home apartment listings information tools advice rent buy home		realestate Real estate apartment apartment renting home Real estate aol estate home apartment rental information search advice rent buy homes	realestate industrial estate land agent selling agent aol estate residential estate home apartment listings information tools windows rent a homes
1	azcentral rre rre homepage azcentral com arizona estate listings phoenix homes phoenix estate homes sale scottsdale glendale chandler gilbert ahwatukee paradise valley avondale mesa arizona cities		azcentral Arizona rre homepage > com about state prices phoenix homes state fair homes sale scottsdale glendale chandler canyon ahwatukee paradise the desert mesa arizona cities	hope ranch rre homepage youtube com arizona listings listings phoenix homes phoenix estate homes sale scottsdale glendale acres sun land sun desert avondale many arizona cities
1	newsday business realestate newsday com island estate nassau county search newsday estate classifieds		newsday business department newsday city news box and county census newsday estate classifieds	newsday business realestate in rhode island estate daily press search television news classifieds
1	wikipedia wiki real estate estate wikipedia encyclopedia estate immovable property legal jurisdictions encompasses land permanently affixed land		wikipedia wiki real estate commons wiki encyclopedia British social property legal jurisdictions encompasses persons in affixed land	bbc wiki real land estate wikipedia encyclopedia estate immovable estate legal heritage encompasses estates including affixed land
1	mercurynews realestate san jose mercury news estate estate advertising mercurynews com western cities buck national estate bust don ryan salem ore aside oregon		mercurynews Your latest in mercury news Real estate advertising as com western cities buck annual crime bust don political salem rule aside |	mercurynews realestate san jose mercury river cafe operated by mercurynews daily western hotel buck joint estate bust don dixon salem ore aside right
1	seattletimes nwsource realestate seattle estate news features seattle newspaper seattle northwest estate news features information home values nation housing estate prices		seattletimes nwsource · seattle estate news agency seattle news seattle city neighborhood news features based on values by local estate prices	seattletimes nwsource realestate country estate association features community newspaper seattle human development association home information home improvement nation housing estate development
1	baltimoresun classified realestate estate baltimoresun com estate listings baltimore maryland estate sale howard county anne arundel county carroll county harford county		baltimoresun classified housing estate tax real estate sales baltimore social estate sale census man anne ar area carroll county harford community	associated housing trust holdings baltimoresun primary estate listings baltimore maryland estate sale howard county patrick frank county arlington county fairfax county
1	latimes classified realestate estate news los angeles los angeles leading online source national world entertainment sports news plus jobs estate cars shopping information		latimes classified realestate financial news los angeles los angeles leading issues newspapers political headlines entertainment sports news global jobs hot cars housing deals	automotive classified billboard shop online los angeles city angeles leading consumer newspaper national world entertainment sports news hollywood theme estate cars shopping information
1	marketplace nwsource realestate nwhomes seattle estate houses condos property sale seattle estate homes sale seattle bellevue redmond kirkland issaquah condos townhomes houses		marketplace s investor reports seattle estate markets condos property sale markets real homes sale market bellevue housing market issaquah condos townhomes average	marketplace nwsource homes nwhomes country estate builders condos property sale seattle arts shows south west bellevue west kirkland issaquah station apartments houses
1	gmacrealestate gmac estate online serving home buying home assisting home buying home selling gmac estate help home property search mls listings homes sale		gmacrealestate gmac estate aids serving for buying home building home buyers Homes selling gmac estate help listings sales buying mls help homes sale	gmacrealestate computer estate online serving home buying information assisting home for home selling online office help home delivery search job listings mortgage development
1	pages ebay realestate ebay estate search estate search titles descriptions outer banks waterfront estate grand bed bath house		pages property realestate Product description search images search titles descriptions outer items all estate grand bed bath bath	pages at key cottage estate to route entry titles descriptions outer banks waterfront estate grand bed plantation house
1	courant classified realestate estate information hartford courant classifieds estate connecticut premiere news homescape		courant on fake estate information hartford the real estate industry premiere tv extra	courant classified books internet and internet based personal estate connecticut premiere news archive
1	nypost realestate index cerr york estate york city york estate york city estate nypost com york city estate online		nypost listing de cerr york estate tracker city home estate york city listing dot we post city listings online	nypost income index cerr rental estate atlantic city community estate project community estate dot com washington city estate online
1	orlandosentinel classified realestate orlando central florida estate homes sale condos search orlandosentinel com orlando central florida estate florida estate orlando condos apartments homes rent land sale		orlandosentinel company city orlando condo Miami estate unit sale and sell orlandosentinel com orlando central florida metro florida estate orlando condos apartments homes sales land survey	california classified realestate orlando central florida florida homes sale condos search on com south central orlando estate florida villa home miami apartments homes and land magazine
1	dmoz business real estate directory business estate estate search altavista aol clusty gigablast google lycos msn wisenut yahoo google web directory		dmoz digital software market directory Yahoo REAL estate search altavista Google LinkedIn gigablast google lycos msn email yahoo y web net	index business reference list directory business geographic web search tool aol clusty gigablast google web internet enterprise management google web directory
1	detnews apps pbcs dll section category biz detroit news online estate estate services rent detroit statewide metro detroit home sales indicate estate market stagnant		detnews malls et dll c malls stores detroit news online estate estate services rent detroit statewide region detroit metro sales of January sales stagnant	detnews entertainment pbcs gossip section category features estate news online estate estate news page review statewide metro journal home reports indicate target market stagnant
1	realestate netscape estate channel netscape com estate reaseach university gradutes home percent people graduated		realestate tracker : channel. com statistic shows university gradutes home percent have graduated	internet enterprise technology channel netscape com cloud reaseach university archives data from people graduated
1	philly inquirer real estate inquirer estate alan heavens answers questions home improvement estate online http philly com askheavens live discussion		philly inquirer title estate inquirer estate query heavens answers Re home Real estate listings search philly com estate property discussion	philly college journal estate inquirer estate alan heavens bill the city improvement company online http philly com facebook internet facebook
1	wikipedia wiki venture capital venture capital wikipedia encyclopedia venture capitalist investments venture capital fund pooled investment vehicle partnership		wikipedia technology venture capital venture capital wikipedia internet venture capitalist and investment capital startups pooled investment vehicle partnerships	technology wiki venture capital venture technology education encyclopedia venture capitalist investments assets management partnerships pooled investment vehicle partnership
1	vfinance directory venture capital firms angel investors sample directory venture capital resources services		vfinance directory venture capital investment angel investing sample directory business capital strategies guide	vfinance report venture capital report major investors sample directory in capital advisory services
1	vcapital vcapital welcome vcapital vcapital source venture capital vcapital online resource assist entrepreneurs venture capital		vcapital vcapital opens opportunity to access venture capital financing online and assist entrepreneurs venture capital	latin american welcome vcapital national capital venture alliances vcapital online services assist advanced venture partners
1	nvca national venture capital association foster understanding venture capital united economy entrepreneurial activity		nvca national venture capital association with un established capitalists united economy entrepreneurial community	nvca research venture capital corporation foster advanced venture plan united economy research activity
1	nvca def national venture capital association venture capital money professionals invest alongside management growing companies potential		nvca def national strategic capital deals as capital money professionals invest alongside management leaders rapidly at	nvca accreditation national venture capital association venture capital applied professionals investment capital management program product potential
1	topix venture capital news topix venture capital news continually updated net		topix technical capital • topix technology capital web continually updated net	topix venture capital news it capital capital news continually now ।
1	mercurynews san jose mercury news venture capital expanded coverage venture capital san jose mercury news		mercurynews De Francisco tree news venture capital supported by venture capital san Jude mercury news	mercurynews san carlos tribune general venture a expanded coverage venture through south jose mercury news
1	vault hubs channelhome venture capital jobs career info vault career channels venture capital jobs career information news company profiles interview advice career services vault venture capital channel		vault hubs channelhome human capital jobs career info vault career hires general capital jobs career jobs sector company doors careers advice career services vault human capitalists channel	venture hubs channelhome venture security groups career info vault career health venture capital firms career information news careers profiles interview center career services profiles venture capital professionals
1	business directory financial services venture capital venture capital capital business com directory venture capital firms business finance venture capital funds entrepreneurs transform business ideas		business directory industry services and finance companies capital capital business startups directory venture capital firms startup finance venture capital funds entrepreneurs small business ideas	investor directory financial markets venture capital venture capital innovative ventures com directory investment capital firms business finance smart card funds entrepreneurs transform sustainable ideas
1	networks feedburner venturecapital venture capital venture capital bloggers uniquely venture capital bloggers uniquely targeted audience entrepreneurs venture capitalists write		networks site venturecapital venture investing venture capital bloggers article venture investment bloggers uniquely general audience specifically liberal capitalists write	networks feedburner consulting group company venture capital bloggers uniquely media capital awards uniquely entrepreneurship young entrepreneurs venture capitalists global
1	mobiusvc welcome mobius venture capital inc mobius venture capital early-stage venture capital fund comprised seasoned veterans entrepreneurs leading technology companies		mobiusvc welcome mobius ventures capital inc mobius venture is early-stage capital firm firm comprised at veterans and starting technology companies	applied capital mobius capital capital inc mobius venture financial non - warning venture capital fund comprised seasoned american entrepreneurs developing technology companies
1	tandf journals francis journals welcome venture capital international journal entrepreneurial finance journal venture capital publishes cutting edge research-based		tandf journals francis journals international startup funding international journal entrepreneurial finance by foreign firms publishes cutting edge venture-based	tandf quarterly american school of venture capital international quarterly entrepreneurial finance journal venture capital publishes editorial edge research - english
1	redherring articleshome sector industries subsector venturecapital herring business technology venture capital skyetek venture capitalists treading cautiously global study richer		redherring industries sector industries strategic venturecapital investment business technology economic venture fund venture mining hot waters global study richer	redherring articleshome sector industries subsector technology practices business technology innovation capitalist skyetek venture capitalists green energy and consulting operations
1	vcinstitute welcome venture capital institute venture capital institute development program life cycle		vcinstitute & major capital companies venture financial institute visit program life cycle	vcinstitute fund venture capital award creative capital fund development program life insurance
1	dealbook blogs nytimes category venture capital venture capital mergers acquisitions venture capital hedge dealbook financial news service reporting mergers acquisitions venture capital hedge funds york		dealbook blogs sports derivatives regulatory capital venture finance assets acquisitions regulatory capital hedge dealbook financial news service reporting media investments venture capital equity funds analysis	dealbook blogs to category with capital portfolio management mergers acquisitions venture business hedge dealbook financial intelligence service reporting capital and venture capital liquid funds york
1	vcjnews venture capital journal listening ajit shah model venture fund ariva partners reminiscent scene jerry maguire		vcjnews business opportunities and insight into the model in banking ariva partners reminiscent scene jerry maguire	technology venture capital windows listening music shah model corporate finance ariva partners reminiscent scene current jobs
1	wetfeet content industries venture capital wetfeet com venture capital industry shaker economy funding companies developing technological service innovations		wetfeet content internet financial markets wetfeet com venture capital industry shaker economy Software companies developing technological new products	wetfeet content industries invest capital corporations retail venture marketing solutions shaker tech funding companies developing technological service activities
1	nvca mortgage refinance home equity loan credit mortgage loan loan rate fixed fixed home equity loan updated		nvca product refinance home equity loan brand mortgage loan loan rate area fixed variable loan loan volume	nvca insurance refinance loan equity home credit credit default loan rate fixed fixed house equity and updated
1	dir yahoo business and economy business business financial services finance and receivables financing corporate finance venture capital venture capital yahoo directory yahoo reviewed sites venture capital		dir of government and economy internet business IT services finance and receivables financing commercial finance venture capital venture capital yahoo strategic partnerships reviewed and commercial partnerships	dir health business and large business business financial services finance companies sales financing corporate governance use capital venture capital world directory yahoo directory sites using capital
1	norwestvc norwest venture capital investment focus startups growth companies management buyouts acquisitions recapitalizations		norwestvc norwest VA funding growth opportunities - growth companies management buyouts funding recapitalizations	now its venture capital investment focus are in companies building investments and recapitalizations
1	sba gov inv business administration temp programoffice style economy businesses stimulating supplementing flow equity capital loan funds sound financing		sba was inv an administration temp programoffice the economy businesses stimulating supplementing flow through capital loan base for economy	sba banking inv business administration temp programoffice style private finance generally supplementing corporate equity capital loan capital interest credit
1	dow venture dow venture capital dow venture capital invests promising start-up companies north america europe asia portfolio capital technology		dow start office venture capital dow start out invests large start-up stocks north america south asia portfolio capital dow	dow venture company enterprise capital ge venture capital two promising start - up companies north american europe industrial portfolio capital relationships
1	morebusiness running your business financing vent cap brc venture capital analysis companies venture capital stimulate economic growth companies venture funding establish credibility		morebusiness with your business financing statement of ownership venture capital analysis companies investment capital stimulate business indicators companies venture debt establish credibility	morebusiness running your hands financing vent capital brc institutional capital fund on growing capital stimulate economic growth companies source funding establish funding
1	paulgraham vcsqueeze venture capital squeeze venture capital funds squeezed directions stuck seller market		paulgraham is venture capital short and capital is squeezed directions to seller ads	partner vcsqueeze international joint partnerships venture partnership funds all directions stuck seller market
1	vcic unc edu vcic venture capital investment competition unc warns fake venture capital investment competition scheme vcic nation premiere strategy competition venture -minded		vcic unc edu vcic regulatory capital investment competition unc warns fi artificial capitalist investment competition scheme vcic industry and banking industry venture venture	vcic unc edu vcic venture capital challenge scheme company warns fake company company participation competition scheme vcic universal premiere venture competition kind - minded
1	seattlepi nwsource venture seattle post-intelligencer venture capital notebook p-i venture capital notebook technology reporter cook examines funding companies region companies		seattlepi nwsource finance capital post-intelligencer startups capital notebook e-i startup capital med technology reporter report on trust gap region companies	fellow nwsource venture forum post - intelligencer venture journalism institute p - i public tax notebook michael david cook examines foreign companies region companies
1	brentwoodvc brentwood venture capital investment focus start-up internet software healthcare companies		brentwoodvc strategic venture capital firm focus round-up private telephone service companies	brentwoodvc a venture capital group focus make - up internet access technology companies
1	vcaonline venture capital access online emarketplace venture directory venture capital equity firms venture capital marketplace entrepreneurs investors advisors		vcaonline venture market services agency emarketplace venture market venture capital equity firms startup innovation marketplace entrepreneurs investors organization	vcaonline angel capital marketplace online emarketplace company directory in finance equity firms investment planning marketplace entrepreneurs financial advisors
1	tallwoodvc tallwood venture capital focus semiconductors semiconductor technologies		tallwoodvc | Labs startups focus semiconductors memory devices	tallwoodvc group venture angel focus company semiconductor firm
1	joelonsoftware articles fixing venture capital joel software software companies venture capital industry hurting		joelonsoftware articles published human money joel software software database venture capital journal articles	public vendor fixing venture companies joel software management companies venture office industry hurting
1	insurance finance insurance finance com comprehensive research insurance financial services covering jurisdictions district columbia		insurance finance hospital finance or comprehensive research financial insurance services beyond the district columbia	insurance finance or finance com insurance research insurance financial insurance covering the british columbia
1	insurance finance insurance insurance news resources links insurance news research education organizations resources		insurance finance and reporting news resources for online news research education organizations network	defense journal insurance news news resources links insurance news online education organizations resources
1	wtexecutive cms content tms cms section section insurance finance investment insight investment insurance industry		wtexecutive cms content title & sections section White wealth investment insight investment services industry	full cms content on cms membership section insurance statistics industry database website insurance industry
1	naifa national association insurance financial advisors naifa licensed life insurance agents financial advisors federation associations united		naifa financial association individual financial advisors private retail life or securities financial advisors federation associations united	naifa national association in financial services naifa licensed life risk agents fidelity advisors industry alliance united
1	fgic financial guaranty insurance company provider financial guaranties debt securities		fgic professional guaranty insurance company or financial guaranties of liability	the financial guaranty clearing company foreign principal exchange debt securities
1	aig aig insurance products services united international insurance financial services organization operations countries jurisdictions		aig aig Group corporate international united German insurance financial services organization operations countries Europe	aig aig insurance and services united arab bank insurance services organization operations national jurisdictions
1	autonews apps pbcs dll section category finance automotive news finance insurance service contract sales dealers sold service contracts percent cars trucks retailed		autonews and pbcs dll News on finance consumer news Auto customer service contract sales dealers sold over 86 percent on trucks retailed	autonews car tracking car section category finance automotive finance finance insurance service contract service dealers gave out 100 percent cars were retailed
1	reyrey for customers solutions fis index finance insurance solutions reynolds finance insurance solutions deliver accuracy efficiency speed compliance professionalism		reyrey financial customers and fis index card insurance services reynolds finance insurance solutions enable accuracy at speed to professionalism	reyrey for customers wishing to index insurance insurance solutions insurance compensation assurance solutions deliver accuracy efficiency speed compliance insurance
1	allstate allstate car insurance quotes online auto insurance financial products auto insurance home insurance business insurance life insurance iras annuities		allstate allstate car insurance quotes online Health care financial products auto repair auto health travel insurance life risk iras oil	mortgage allstate car insurance online online auto stores financial deposit mortgage insurance general insurance consumer finance commercial insurance iras annuities
1	michigan gov cis dleg office financial insurance services regulatory agency insurance companies banks financial businesses consumer business information online publications		michigan & e general office financial insurance services regulatory banks insurance companies banks Internet businesses consumer products businesses online …	states gov cis dleg office financial information company regulatory agency companies and banks software businesses consumer business society online publications
1	kaplanfinancial securities insurance compliance kaplan financial career securities insurance education		kaplanfinancial compliance enforcement compliance education financial personal securities insurance education	investment securities investment division kaplan financial career securities securities education
1	insurance yahoo insurance articles calculators tools advice insurance yahoo financial question answers people yahoo answers flexible premium adjustable life insurance policy		insurance yahoo insurance articles calculators information on insurance basics financial tips answers from yahoo answers on premium adjustable life disability insurance	finance yahoo insurance network calculators tools support insurance developers financial question answering people like answers flexible premium adjustable age insurance policy
1	johnhancock hancock insurance financial services founded life insurance company hancock leading provider financial services products control		johnhancock provides insurance financial services founded after health company hancock offers provider in assistance products control	johnhancock hancock insurance financial services service national insurance agency general energy provider financial services cost control
1	upac upac upac pin password signing indicates acceptance web sites conditions upac pin code password		upac location upac pin required signing Accept acceptance at sites conditions upac zip code codes	upac shall use area code signing indicates acceptance web sites conditions of access code password
1	careers finance careers finance insurance overview hottest jobs finance aren wall street jobs insurance insurance trillion dollar business		careers care careers finance insurance start a business in aren wall street jobs care insurance trillion dollar business	careers finance life finance management overview hottest employers finance aren wall management jobs finance insurance trillion plus business
1	ifsjobs ifsjobs com insurance jobs financial services jobs ifsjobs com premier niche employment designed recruiting staffing insurance financial services industry		ifsjobs ifsjobs com coding jobs financial transactions jobs ifsjobs com promising digital talent firms recruiting staffing candidates financial services companies	ifsjobs ifsjobs job internet companies professional services jobs sports com premier hire employment designed for staffing new financial services national
1	census gov compendia statab banking finance insurance statistical abstract banking finance insurance gross domestic product finance insurance estate rental leasing dollars excel		census services financial statab banking finance insurance statistical abstract banking finance tax Consumer domestic product finance margin business rental bills dollars data	census gov compendia currency database finance supplement statistical abstract banking audit quarterly gross domestic product finance post office rental leasing financial excel
1	census gov epcd economic census reports finance insurance definition finance insurance sector sector economic census comprises establishments firms payroll engaged		census census epcd economic census reports healthcare insurance definition health services sector sector to census industrial establishments firms payroll institutions	census gov central economic statistics reports statistics insurance definition finance insurance sector census economic statistics comprises workforce conducting payroll engaged
1	efic gov export finance insurance corporation export finance australian exports clients internationally insurance finance services		efic gov of economics research corporation export finance assurance institutional clients internationally insurance advisory services	efic americas export finance portfolio services global credit america exports clients internationally insurance finance services
1	consumerguideauto howstuffworks car financing and insurance tools finance insurance consumer guide auto editors in-depth analysis unbiased recommendations help car-buying decision buying		consumerguideauto howstuffworks credit financing internet insurance online finance insurance websites guide auto financing in-depth analysis unbiased website help loan-buying by making	consumerguideauto news online buying and other tools automotive insurance consumer loan auto insurance in - depth online customer recommendations help car - buying car buying
1	expatfinancial expat financial expat financial international health insurance life travel disability insurance expatriates living abroad employers		expatfinancial travel financial articles financial international patient care transportation travel fashion insurance expatriates living expenses employers	expatfinancial disaster relief society financial international professional organization life and disability insurance expatriates personal insurance defaulted
1	theinstitute australian zealand institute insurance finance provider professional education training insurance industry australia zealand asia-pacific region		theinstitute a state college state finance provider state union training insurance workers and zealand asia-pacific youth	program australian zealand institute insurance finance office professional advanced training credit agent special zealand asia - wide region
1	insurancefinancecorp insurance finance corporation welcome skip flash intro		insurancefinancecorp / investment corporation please skip flash sales	movie insurance control system welcome skip flash games
1	nationjob financial financial jobs nationjob com careers employment financial jobs job listings company profiles updated daily		nationjob financial financial jobs nationjob finance careers Financial financial services employment listings Jobs profiles updated online	nationjob people financial jobs nationjob general careers employment financial jobs job security company stock by 2010
1	sfstation insurance finance business directory san francisco insurance finance directory station pet health insurance plans customizable budget pet coverage accidents illness genetic conditions dental trauma		sfstation air finance business directory san francisco insurance group directory station pet services insurance plans educational coverage family coverage obesity illness health diseases dental trauma	health insurance finance business bureau san diego mutual finance directory station pet health insurance plans market budget medical coverage metabolic and genetic conditions dental clinics
1	zurich zurich financial services insurance -based financial services insurance -based financial service provider international network		zurich zurich support network distribution -based financial services insurance insurance payment solution provider Retirement network	zurich zurich financial services basel - based financial solutions insurance - online courier service with international operations
1	baylor edu business finance baylor university finance insurance estate department finance insurance estate undergraduate majors bachelors administration bba degree program		baylor edu mater finance baylor law communication insurance sector department of insurance estate undergraduate degree bachelors management advanced degree program	bs edu business finance baylor university college insurance accounting department finance financial estate undergraduate programs bachelors administration portfolio management program
1	nhh for conferences insurance finance nhh international symposium insurance finance welcome papers discipline finance insurance submitted presentation symposium		nhh and conferences insurance finance international international symposium insurance finance Convention form Registration papers insurance submitted presentation documents	materials for conferences insurance information subject to symposium insurance industry welcome symposium discipline finance insurance submitted presentation symposium
1	money aol insurance aol money finance insurance information auto home health life insurance		money aol insurance aol life insurance insurance information online home mortgage insurance insurance	money aol insurance data money home insurance information auto store finance life plans
1	smartmoney insurance nav droptab insurance home insurance personal finance smartmoney com insider trading data thomson financial upgrades downgrades briefing com insurance home insurance personal		smartmoney insurance consumer health insurance home insurance personal finance smartmoney com insider trading around the law upgrades downgrades health com considering private insurer expansion	smartmoney atlantic national droptab mutual home insurance mutual life smartmoney com insider trading data thomson unlimited risk management briefing com insurance federal savings personal
2	wikipedia wiki wireless access point wireless access wikipedia encyclopedia computer networking wireless access wap device connects wireless communication devices wireless network		wikipedia on wireless connectivity remote wireless access location encyclopedia computer remote wireless access wap device connects wireless secure devices network network	mobility info wireless access point wireless access wikipedia encyclopedia computer communication wireless communications wap power connects wireless infrastructure devices neural network
2	accesspointinc access telecommunications distance data integrated access singlepoint integrated service bundles distance telephone service speed internet access		accesspointinc on telecommunications aggregation and integrated access singlepoint internet service bundles distance telephone service speed broadband speeds	accesspointinc access telecommunications access data integrated access server integrated as international distance telephone high speed telephone exchange
2	compnetworking about wireless bldef access wireless access access configured node wireless network wlan access act central transmitter receiver wlan		compnetworking on wireless bldef on wireless access access for per per network wlan configuration from central transmitter receiver support	compnetworking network wireless bldef users wireless access access configured networking with system wlan access connects in transmitter relay wlan
2	webopedia term word definition webopedia computer dictionary page lists pages web information		webopedia term index definition webopedia computer dictionary table lists table by pages	webopedia term word definition webopedia computer notation and citation by web style
2	dlink products pid wireless access dwl- d-link wireless access standard wpa wds wireless security standards dwl-		dlink wireless pid Wi access dwl- k-link Wi access systems wireless wds wireless network standards n-	there is pid system access dwl - d - 1 wireless spectrum standard available with wireless distribution standards dwl -
2	linksys servlet satellite product childpagename flayout cid pagename linksys fcommon fvisitorwrapper linksys com products wireless networking access linksys wireless-g access connect wireless-g wireless-g access cable-less cable		linksys micro satellite product childpagename software package pagename linksys fcommon fvisitorwrapper linksys microwave products home networking system linksys wireless-g access module wireless-g wireless-g connectivity grid-less power	linksys servlet satellite product childpagename flayout information technology linksys fcommon fvisitorwrapper os com products wireless phone access linksys nokia - m access connect wireless - m wireless - g connect web - i cable
2	accesspt access counseling coaching access supportive coaching counseling couples businesses north america		accesspt support access coaching disability access coaching counseling couples businesses home america	training access counseling coaching access supportive transfer counseling training consulting north america
2	amazon linksys wap wireless access point kdvj amazon com linksys wap wireless-g access electronics amazon com linksys wap wireless-g access electronics		amazon linksys usb wireless access station kdvj video store linksys wap 5-g internet electronics amazon mobile app wap USB-g access point	amazon video desktop free access technologies kdvj dot com linksys mobile mini - g open electronics google com linksys wap mobile - g access electronics
2	devices natetrue mobileap mobile wi-fi access do-it-yourself cheap internet ssh router pppd call gprs prompt connecting phone proxying		devices natetrue mobileap server la-fi internet set-it-yourself access internet ssh internet server call gprs ssh connecting port jack	samsung natetrue pc devices wi - fi access do - it - yourself cheap wireless ssh wireless mobile tipping point prompt home phone desktop
2	accesspoint merchant account usa credit card processing merchant processor usa llc iso msp bank america obligation rate analysis apply merchant account rates fees		accesspoint merchant gateway usa credit book processing software processor y llc iso processor en america market rate analysis for merchant account entry fees	currently visa account usa credit management ab merchant processor international llc iso msp visa america obligation rate analysis facility for account rates fees
2	ipass ipass apfinder ipass com access finder ipass dial-up isdn phs access ethernet wi-fi hotspot locations ipass customer		ipass ipass router ipass range home finder remote dial-up internet wireless access ethernet set-fi password locations location location	windows office computer ipass internet access finder windows dial - up isdn gateway internet ethernet ga - fi five locations per customer
2	macworld news dukecisco index macworld news cisco access fault duke wireless issues blaming apple iphone wireless networking duke university hadn pinpoint		macworld news big break global news cisco modem issues duke modem issues blaming apple iphone slow networking duke app search performance	www view dukecisco to macworld news cisco access low tolerance wireless issues with apple iphone wireless networking duke accounts hadn...
2	oob freeshell nzwireless lwap howto linux wireless access howto linux wireless access linux system capable integrating access wireless network connectivity fixed		oob st c d s general wireless interface howto linux wireless access linux antenna architecture integrating total wireless access connectivity fixed	download freeshell control lwap howto license quick access howto linux wireless access with nt capable cell access digital network access fixed
2	podcastingnews hack turns iphone laptop wireless access point podcasting news hack iphone laptop wireless access del icio hack iphone laptop wireless access digg hack iphone laptop wireless access spurl hack iphone		podcastingnews worm bug iphone laptop with access into google news hack iphone laptop no access del ic hack iphone laptop wireless security digg hack iphone laptop quick update spurl hack iphone	podcastingnews hack turns from laptop wireless access download podcasting news hack iphone devices wireless access del icio hacking online blogger the access digg hack app mac wireless access spurl hack online
2	chillispot chillispot source wireless lan access controller chillispot source captive portal wireless lan access controller authenticating users wireless lan		chillispot chillispot private wireless internet access command chillispot source captive portal sources radio access root source end of lan	chillispot using virtual wireless network access controller chillispot to captive portal wireless lan via wii host host wireless lan
2	debianadmin enable wpa wireless access point ubuntu linux wpa wireless access ubuntu linux debian admin wireless network detected wireless access home screen		debianadmin enable FM network IP Management ubuntu linux active wireless access Point linux sys admin wireless network detected wireless antenna patch screen	tools enable wpa wireless user controller tools use wpa remote access controller software debian admin wireless network control smartphone access home screen
2	cafwap prism prism access mini-howto configure prismii chipset pcmcia cards ieee compliant access		cafwap prism kit with mini-howto and prismii chipset design for ISO compliant )	iso plus prism international inc - m pro prismii chipset pcmcia connector ieee compliant ।
2	amazon linksys wap wireless network access amazon com linksys wap wireless-b network access electronics amazon com linksys wap wireless-b network access electronics		amazon linksys – wireless plug access amazon e linksys wap cable-b network access electronics Introduction to Amazon - wireless-b wiring equipment electronics	amazon linksys services wireless network internet electronic or linksys ca wireless - pr network access online amazon it network wap wireless - r network access electronics
2	bluesocket products accesspoint bluesocket wireless lan security management solutions bluesecure access next-generation thin access bluesocket bluesecure access bsap-		bluesocket provides new bluesocket product cyber security solutions solutions bluesecure devices next-generation five layer bluesocket bluesecure protection solutions-	embedded products for operating servers internet security security solutions bluesecure access next - chip thin disk applications bluesecure access customers -
2	cisco products products security advisory shtml cisco security advisory access web-browser interface web-interface management enabled cisco access log device http server status command		cisco ssh web security advisory on files security advisory web web-browser administration web-interface management security cisco access log device option to get command	cisco products solutions vendor advisory shtml solutions security control access web - enabled interface application - interface sip enabled cisco features log device log server status command
2	dlink products pid wireless network access dwl-g d-link dwl-g access wi-fi compliant compatible wireless devices		dlink products Wireless home network support signal-g hardware-link dwl-g device wi-fi compatible compatible wireless radio	other products pid wireless wireless access ac - ge in - go dwl - g supports wi - fi compliant ip wireless lan
2	symbol ap- wireless access secure enterprise-class networking branch offices remote outdoor locations businesses device		symbol ap- wireless access secure enterprise-class wireless equipment Locations close outdoor and businesses locations	symbol 4 - wireless storage secure enterprise - cloud networking branch offices private internet locations telephone device
2	symbol category category ap- wireless access deliver enterprise-class wireless networking harsh environments		symbol symbol category A- wireless access with enterprise-class internet networking harsh environments	target category for ap - wireless access deliver enterprise - class grid computing for environments
2	jamaicanap jamaica network access carrier neutral collocation facility telecom hotel infrastructure jamaican caribbean markets		jamaicanap jamaica network access of service communication network or data gateway jamaican caribbean broadband	jamaicanap online network access carrier neutral content facility information provider infrastructure infrastructure local markets
2	startap portal star tap starlight euro-link translight sites science technology research transit access poin		startap telescope star stations with light-link translight sites science technology research transit system technologies	technology portal europe tap starlight euro - link translight internet project technology access transit europe poin
2	samag documents sam sys admin configuring freebsd access wireless access akin cell phone tower link wireless lan wired network internet		samag im sam ham wi n freebsd net wireless net akin cell phone tower wifi wireless lan fiber network internet	samag documents management sys admin configuring freebsd system planning information akin office phone tower monitoring management lan fiber network wireless
2	ibm developerworks linux library wap building wireless access linux write modify management software objective custom-built wireless access		ibm adding the library wap building wireless ssh linux write access user software create custom-built read access	ibm unix server library linux building surface access linux kernel modify management software objective two - programmed wireless access
2	compnetworking about wirelessproducts locate aprouter wi-fi tip wireless access router speed wi-fi home network signal strength wireless router wireless access tips wireless		compnetworking about the locate aprouter e-fi tip feature Bluetooth router speed wi-fi default mode signal information wireless router WiFi access gear guide	remote provider internet locate aprouter wi - fi broadband wireless access point wireless mac - er home network radio strength wireless router wireless service tips wireless
2	cisco warp public cisco wireless shtml cisco security advisory access memory exhaustion arp attacker cisco ios wireless access spoof arp messages management interface		cisco https public http wireless shtml user could not access memory exhaustion for attacker cisco http wireless user spoof arp http public interface	cisco warp public switched wireless shtml cisco remote network services memory exhaustion security client cisco network remote access management arp messages management interface
2	textually textually archives textually org cisco access fault duke wireless issues confirmed cisco wireless access fault networking issues duke wi-fi crippled apple iphones		textually encoded archives device unknown net access fault internet networking issues crash cisco wireless access associated networking issues affected wi-fi patch apple iphones	textually on pages and org cisco wireless fault duke wireless issues confirmed cisco wireless access fault on contacts with smart - fi crippled their iphones
2	wikipedia wiki virtual memory virtual memory wikipedia encyclopedia virtual memory addressing scheme implemented hardware software non-contiguous memory contiguous		wikipedia system virtual memory virtual virtual computing encyclopedia network access addressing scheme implemented hardware software non-contiguous routing algorithm	wikipedia wiki virtual file virtual memory management wikipedia virtual memory control scheme implemented hardware software non - virtual machine ।
2	computer howstuffworks virtual memory howstuffworks virtual memory virtual memory benefit users cost learn virtual memory computer virtual memory configure		computer howstuffworks virtual memory provides virtual databases rich databases benefit users cost learn of memory configure virtual libraries configure	computer howstuffworks virtual memory howstuffworks virtual ram limits processing speed and cost learn virtual memory not support hard use
2	computer howstuffworks question howstuffworks virtual memory virtual memory operating systems desktop computers benefit users		computer howstuffworks Working on virtual hardware home machine operating systems desktop computers general users	org howstuffworks server howstuffworks online memory virtual reality based systems desktop management benefit...
2	askdavetaylor how can fix too little virtual memory windows fix virtual memory windows error system running virtual memory troubleshooting fix apply		askdavetaylor did you do too little on memory windows no virtual memory windows error system how virtual machine troubleshooting patches apply	opera x can fix too little virtual memory windows store virtual ram windows boot system install virtual memory no operating system
2	aumha win xpvm virtual memory windows page stand-alone description users virtual memory operates windows pages written		aumha win xpvm online memory windows page ad-alone terminal users virtual memory wizard windows application settings	window win for virtual memory windows pro mount - alone application and virtual memory browser windows pages written
2	askbobrankin low virtual memory virtual memory installed game friend computer playing message saying system virtual memory		askbobrankin OpenGL virtual memory virtual memory running Linux or computer playing with operating system virtual memory	windows low virtual memory personal computer simple game friend computer a message saying use virtual memory
2	webopedia term virtual memory virtual memory word definition webopedia page virtual memory lists pages web information		webopedia website compressed memory virtual disk word definition webopedia page description RAM lists pages web pages	webopedia storage virtual memory virtual memory word definition catalogue name virtual address open pages table information
2	support microsoft ram virtual memory pagefile stuff information virtual memory implementation versions windows server		support microsoft windows on machine pagefile stuff information for memory implementation and windows server	com microsoft ram cache disk pagefile stuff information virtual memory implementation support remote server
2	redhat magazine nov features redhat com hat magazine understanding virtual memory aspects operating system virtual memory management system virtual memory operating system		redhat internet expert de redhat com gadget magazine understanding virtual memory model operating system hardware memory management system virtual storage monitoring system	redhat 1 nov 2012 redhat com hat research about virtual memory aspects operating system virtual memory management system software database development room
2	cacs louisiana edu mgr burks foldoc virtual memory virtual memory physical memory paging excess stored disk copied ram		cacs louisiana 5 2 burks foldoc system memory system library physical buffers paging buffers stored disk u ram	federal louisiana program mgr burks memory digital computer virtual memory physical memory paging address computing power copied ram
2	portal acm citation virtual memory bensoussan clingen daley multics virtual memory proceedings symposium operating systems principles		portal system / system memory bensoussan clingen daley 2016 virtual control cluster symposium operating principle overview	award for research on memory bensoussan clingen de multics virtual memory proceedings symposium operating sciences 2010
2	duke edu narten nachos node virtual memory virtual memory easiest test algorithms running process page		duke edu es nachos node virtual memory Real memory easiest running on real process runner	memory software narten nachos node virtual memory virtual memory core software algorithms of process on
2	phptr content images downloads gorman book understanding linux virtual memory manager system creation virtual memory principal virtual memory process		phptr content and downloads gorman book understanding linux general device manager directory creation virtual kernel principal virtual CPU resources	video content discovery downloads gorman video understanding linux virtual memory manager program creation virtual memory system memory memory process
2	practicalpc computing windows xpvirtualmemory guide windows virtual memory fine-tuning virtual memory settings boost system performance moment		practicalpc virtual windows xpvirtualmemory guide tips And hardware fine-tuning virtual machines could boost system performance better	hosted by windows xpvirtualmemory guide windows virtual desktop fine - tune virtual calendar user operating system update moment
2	courses edu csonline lessons virtualmemory index online modules virtual memory nutt virtual memory strategies process cpu address space loaded memory		courses edu csonline function module functions function modules virtual master nutt virtual memory strategies for cpu address re loaded disk	courses edu classes lessons virtualmemory modules machine modules virtual system a virtual terminal address at specific address space loaded memory
2	stratus pub vos multics mvm multics virtual memory tutorial reflections summary multics virtual memory design memory reflecting multics association		stratus pub | multics mvm multics kernel memory concept reflections 2007 - linux memory design memory design multics review	communication via vos semantic media multics memory storage tutorial some summary about the memory design memory reflecting multics association
2	support microsoft troubleshoot virtual memory fragmentation exchange article discusses troubleshoot event warning messages error messages virtual memory fragmentation issues		support microsoft with virtual address swap exchange module Please troubleshoot event warning messages for related virtual memory fragmentation.	with microsoft troubleshoot operation cache fragmentation whole article discusses troubleshoot issues warning against error of virtual memory fragmentation issues
2	gmu edu cne modules virtual memory tutorial tutorial module computer science learning non-linear paths interactive workbenches		gmu edu cne modules static memory tutorial An overview computer science framework semi-linear effects interactive video	research group cne tutor graphic languages tutorial tutorial module advanced programming classes non - linear paths interactive workbenches
2	tiscali reference dictionaries computers data dictionary computers virtual memory virtual memory technique whereby portion computer storage memory extension immediate-access		tiscali reference dictionaries user created dictionary computers main disks virtual disk computers whereby portion computer content has extension immediate-access	ibm reference library computer data storage computers virtual memory extension machine technique machine portion or storage memory extension immediate - access
2	cnet resources info glossary terms virtualmemory virtual memory glossary cnet com random access memory ram pass virtual memory virtual memory manager		cnet resources info glossary terms directory environment services glossary cnet settings random accessible memory provider random access memory virtual memory manager	cnet resources and glossary terms virtualmemory cache memory glossary cnet cache or event memory ram address bus storage virtual object manager
2	techarp showarticle artno tech arp virtual memory optimization guide rev windows designed pseudo-ram microsoft virtual memory shortfall ram running		techarp 7 artno 3 arp virtual memory build guide with the designed pseudo-ram microsoft virtual network performance if running	techarp beta release tech library flash card optimization program rev windows designed pseudo - ram and data network shortfall ram running
2	tweakhound virtualmemory tweakhound understanding virtual memory matter configuration ram paging adjusting user interface virtual memory		tweakhound virtualmemory overview understanding virtual memory matter – ram as adjusting / CPU / storage	tweakhound virtualmemory tweakhound server virtual memory matter cache ram partition process device status on voice
2	amazon understanding virtual memory manager perens amazon com understanding linux virtual memory manager bruce amazon com understanding linux virtual memory manager bruce perens source books mel gorman mel gorman		amazon understanding virtual memory manager jack amazon com or android virtual memory manager bruce amazon com understood linux linux software gateway bruce sam e books jack gorman mel gorman	amazon understanding virtual memory manager perens amazon sun understanding linux virtual memory system bruce apple com understanding amos virtual file administration bruce martin source books roy and dave gorman
2	searchstorage techtarget sdefinition gci virtual memory definition whatis com managing mapping virtual storage addresses storage addresses computer implementing virtual memory storage manages		searchstorage techtarget market targets s memory definition whatis storage managing mapping virtual storage addresses storage addresses direct servers direct memory storage services	searchstorage techtarget documents gci data memory definition text machine files physical virtual memory addresses storage addresses devices implementing parallel memory storage data
2	multicians multics multics virtual memory concepts design classic technical paper multics operating system virtual memory implementation		multicians multics multics virtual programming concepts design software technical interfaces kernel operating system virtual processor concept	multicians on multics virtual reality concepts a classic java paper multics for network virtual memory ।
2	virtualthreads blogspot understanding memory usage linux virtual threads understanding memory usage linux konqueror process running tabs visit web sites virtual memory		virtualthreads blogspot Linux memory management linux simple threads understanding resource utilization linux konqueror process running a linux web browser virtual thread	virtualthreads blogspot low memory usage linux virtual threads monitor memory on various virtual systems running tabs visit web chat find web
2	wikipedia wiki openvms openvms wikipedia encyclopedia openvms virtual memory system vms high-end openvms multi-user multiprocessing virtual memory -based operating		wikipedia wiki openvms openvms wikipedia encyclopedia simple flash disk opens vms high-end system all-user portable memory partition for operating	wikipedia wiki linux world standard information on virtual memory networking vms high - density technologies parallel - threaded multiprocessing virtual memory - based operating
2	csn mel projects guide understand understand-html book understanding linux virtual memory manager material book		csn mel projects and understand lang-html book guide linux tutorial tools reference material book	more mel projects guide understand this - html book understanding basic core memory system material source
2	research microsoft barc mediapresence mylifebits mylifebits project microsoft barc media presence researcher records life computer cbs evening news perfect memory wattnow lifeblogging virtual brain		research microsoft barc mediapresence researchers research project microsoft bug researchers team researcher records on computer cbs daily news perfect memory wattnow your whole world	research through barc mediapresence mylifebits mylifebits blog microsoft barc computer presence researcher daily life computer science evening world perfect date computer chemistry with brain
2	linuxjournal article monitoring virtual memory vmstat linux journal linux novices virtual memory mysterious grasp fundamental concepts knowledge		linuxjournal 1 stable virtual memory vmstat file manager linux novices virtual RAM mysterious grasp fundamental details about	gui job monitoring virtual memory environment linux source editor novices virtual memory mysterious problems system concepts knowledge
2	wikipedia wiki device driver device driver wikipedia encyclopedia device driver software driver computer program higher-level computer programs interact computer hardware device		wikipedia hardware device electric car driver wikipedia Computer software hardware software software computer program higher-level computer programs interact computer program device	wikipedia wiki os driver device driver management encyclopedia interface data driver management computer program higher - level computer programs per device hardware device
2	driverguide driverguide com printer drivers cdrom drivers modem drivers finding device driver firmware tedious consuming task driverguide		driverguide Search for end phones router drivers modem support finding device driver configuration tedious consuming task driverguide	microsoft adobe flash drive drivers cdrom usb modem guide finding device owners firmware tedious consuming files driverguide
2	webopedia term driver driver word definition webopedia computer driver acts translator device programs device download device driver		webopedia term from short word for webopedia language language acts translator device programs from download device install	network multimedia network driver word definition package description virus acts translator device programs device download device name
2	ldd chapter book linux device drivers edition online book full-text book alessandro rubini jonathan corbet formats		ldd chapter book linux device tutorials now online in in-text manual wiki di jonathan corbet formats	ldd chapter book linux linux drivers file inside a 9 - color book alessandro rubini jonathan corbet [UNK]
2	searchwinit techtarget sdefinition gci device driver definition whatis com definition device driver program controls device attached computer device driver printers		searchwinit article category gci device field definition whatis com device device feature tool controls working with computer device driver printers	gui driver sdefinition gci gui driver definition and com framework device driver program controls test mode computer network driver definition
2	driverzone driverzone com driver database searchable device maker		driverzone with auto driver database searchable vehicle array	driverzone driverzone com profile location application device profile
2	chsw ddk device driver development windows links information developing device drivers microsoft windows		chsw d device driver documentation programming links and developing device system microsoft windows	on ddk device driver development publishing os information developing computer drivers on windows
2	windrivers windrivers com one-stop source device drivers anti windrivers com one-stop source device drivers anti-virus updates security patches out-of-date device drivers		windrivers dot com no-stop security Windows drivers secure windrivers com one-stop secure devices drivers ad-virus updates security patches out-of-date system replacements	windrivers windrivers com in - person source app drivers anti windrivers source to - stop use device hosts pre - trojan programs security patches out - of - date device drivers
2	lwn kernel ldd lwn linux device drivers edition linux device drivers edition web edition linux device drivers jonathan corbet alessandro rubini		lwn application ldd lwn binary platform system packages linux system drivers edition web install linux device versions jonathan corbet alessandro file	lwn 2 ldd software linux device drivers edition linux device drivers eclipse web os linux mass drivers and solomon frank luna
2	driverforum device driver discussion forum driverforum com discuss device drivers hunting drivers		driverforum guest driver discussion forum device conversation forum device drivers PC drivers	driverforum device driver driver forum data drivers and device drivers hardware drivers
2	oreilly catalog linuxdrive reilly media bookstore linux device drivers edition practical guide computer peripherals linux operating system step-by-step write driver		oreilly driver linuxdrive reilly media driver linux package basic edition practical guide computer hardware software operating environment step-by-step manual tests	q entertainment ltd reilly publishing bookstore linux resources specialist edition practical guide computer peripherals linux operating user ching - by - step computer driver
2	oreilly catalog linuxdrive reilly media bookstore linux device drivers practical guide computer peripherals linux operating system hardware		oreilly system linuxdrive reilly file manipulation control device multimedia data guide computer peripherals linux operating system libraries	oreilly catalog linuxdrive reilly internet bookstore various device drivers practical guide for publishing linux usb standards hardware
2	driversplanet drivers planet driversplanet com web trusted resource technology enthusiasts consultants professionals searching device driver		driversplanet drivers planet driversplanet com web trusted web technology resource consultants Electronics electronics device professionals	microsoft universal planet driversplanet com group trusted resource technology security consultants network searching device community
2	freesoftwaremagazine articles drivers linux writing device drivers linux tutorial kernel device drivers bridge interface end-user programmer hardware		freesoftwaremagazine articles drivers overview writing device graphics linux tutorial overview user interfaces debugger interface work-user programmer interface	feature articles on kernel kernel device components linux tutorial kernel system drivers bridge storage end - kernel programmer hardware
2	freeos articles writing linux device driver idea writing linux device driver sound programming experience task simpler		freeos articles writing pro device this idea writing debian devices driver sound the experience slightly simpler	certain articles use linux device driver idea writing software system driver programmers can experience task simpler
2	totallydrivers totallydrivers com online resource drivers web development oss		totallydrivers totallydrivers com + resource drivers forum - sites	developing totallydrivers provides basic resource drivers to development page
2	lwn articles driver porting lwn porting device drivers kernel kernel affect device driver writers task porting linux device drivers sample code		lwn operating driver porting driver porting debian drivers kernel kernel linux device linux kernel task mapping linux device bus sample code	lwn articles fast porting kernel kernel driver drivers kernel kernel affect device driver writers task porting controller device usb kernel programming
2	usb tum usbdoc programming guide linux usb device drivers programming guide linux usb device drivers detlef fliegl http usb tum edu usbdoc tex deti exp		usb drivers usbdoc programming guide python local machine drivers programming wizard linux usb device drivers detlef fliegl http hardware graphics edu linux tex import driver	usb tum usbdoc creation tools oracle usb device guide software guide ethernet network device interfaces detlef fliegl http protocol tum edu to tex deti exp
2	nooks washington edu recovering drivers recovering device drivers device drivers device drivers itors device drivers transparently recovers driver fail-		nooks washington family drivers driver device battery drivers or drivers device drivers safe device drivers transparently recovers driver devices-	nooks service company recovering drivers return session calls backup drivers and drivers recovery device drivers transparently recovers driver fail -
2	google top computers software device drivers google directory computers software device drivers driver database searchable device maker device drivers listed alphabetically device driver world http www driverworld		google index 50 hardware device drivers google directory computer software device drivers driver info searchable product maker device drivers ranked alphabetically type driver title http www driverworld	google dreams computers keyboard device drivers palm classic computers software device drivers driver database manufacturer model maker serial drivers listed as per driver world http www driverworld
2	linuxplanet linuxplanet tutorials linuxplanet tutorials linux device drivers demystified information linux device drivers devices search facility check soundcard		linuxplanet linuxplanet GUI linuxplanet tutorials software desktop drivers tutorials Linux linux notebook description devices search system check soundcard	system linuxplanet server linuxplanet desktop linux device management demystified on linux system drivers application port facility system soundcard
2	opendrivers drivers download device drivers device drivers property device drivers respective authors vendors developers download device drivers hardware		opendrivers drivers developers device drivers device vendor property application drivers developers application vendors developers OEM device solutions hardware	opendrivers drivers manufacture device drivers device manufacturers build device drivers respective authors group developers download device services publishing
2	devicedriver andrew pargeter associates help team device compatible hid usb device class usb driver toolkit license usb driver toolkit		devicedriver andrew pargeter associates help team device user interface and 3 class supported driver vendor license manufacturer driver documentation	devicedriver andrew hart lego help builder and owner hid usb device class usb head toolkit drive with driver toolkit
2	opensolaris community device drivers device drivers opensolaris org discuss device drivers opensolaris responsible developing driver maintaining driver		opensolaris community device sharing device drivers project org discuss device drivers for developer developing Linux friendly solutions	opensolaris community and developer device drivers opensolaris org developer device drivers a responsible development driver certification program
2	jungo resource index device driver development resources sites news tools help device driver resources development tools hardware		jungo resource index source driver development resources sites Developers tools and users user resources developer tools hardware	jungo developers index device downloads software resources sites news tools help model driver product development tools...
2	download device drivers software downloads software reviews software download com comprehensive source free-to-try software downloads web audio programs		download device drivers manual downloads site manager installation download com comprehensive source good-to-try installation review web audio programs	download download drivers free downloads software reviews download download com comprehensive free direct - to - go software for web audio programs
2	drivers softpedia windows device driver downloads softpedia windows device driver downloads clevo xes touchpad driver drivers tools clevo win downloads		drivers and windows device driver downloads driver device driver version downloads clevo xes touch driver of tools clevo version downloads	applications softpedia windows device migration solutions softpedia windows content driver downloads clevo tools for downloads repository releases clevo win downloads
2	amazon linux device drivers nutshell handbook amazon com linux device drivers nutshell handbook books amazon com linux device drivers nutshell handbook books alessandro rubini alessandro rubini		amazon linux module specifications nutshell handbook amazon com search device drivers nutshell bundle books about search linux platform drivers nutshell handbook simply alessandro just alessandro r	amazon ce device drivers nutshell series amazon com linux region handbook nutshell series 2003 amazon com linux device handbook amazon game books alessandro rubini giorgio rubini
2	mrdriver mrdriver com drivers rebuilt website ground-up device driver updates hardware devices		mrdriver - com Official site website ground-up data and updates hardware software	mrdriver in com application development website ground - up device design releases new devices
2	europe ibm getdoc psmemea progserv device device driver repository		europe ibm getdoc dashboard and on a driver profile	see ibm office 2003 java device builder driver tree
2	internetconnection web hosting email hosting services internet connection web hosting services email hosting services linux windows server		internetconnection web hosting proxy server services VMware cloud application performance services email hosting services linux windows server	satellite phone or email hosting services internet connection web storage services advanced storage services linux windows server
2	bandwidthplace speedtest bandwidth speed test test internet connection test website view test statistics test speed internet connection month		bandwidthplace speedtest bandwidth meter link download free connection test website time benchmark statistics test speed web connection month	bandwidthplace network bandwidth speed test information internet connection test website bandwidth test volume test speed quality test data
2	netzero netzero- dial internet service speed isp net zero netzero platinum internet service high-quality internet connection isp aol earthlink msn		netzero netzero- dial internet service speed isp internet zero no platinum affordable affordable good-quality fast internet isp aol dot net	netzero satellite - dial up and fixed network net easy or platinum internet service high - end satellite connection isp free earthlink msn
2	reviews cnet cnet bandwidth meter speed test bandwidth test cnet bandwidth meter speed test check bandwidth internet connection dsl cable modem broadband services		reviews cnet cnet bandwidth rate speed % bandwidth test total bandwidth meter speed test Google net internet connection broadband online or broadband net	and visit cnet bandwidth meter speed standard distance test and bandwidth meter speed test check bandwidth internet connection internet voice and broadband phone
2	internetconnection internet connection network website hosting web design web hosting website design multimedia streaming media services domain integrated internet business		internetconnection network internet network website hosting web design web hosting website design blog news media services traffic management internet services	microsoft internet connection network server hosting web design advanced application website design research group media services domain integrated multimedia business
2	microsoft windowsxp using networking security winfirewall mspx windows windows firewall internet connection windows firewall exception program		microsoft windowsxp using secret security policy Exception used with virtual internet security windows firewall exception program	email windowsxp email easy security winfirewall mspx email server xp internet connection public firewall startup program
2	pcpitstop internet default pitstop internet connection center downloads load--even high-speed connection isp pitstop internet connection center		pcpitstop internet default encrypted internet is disable during load--even low-speed connection use pitstop network connection.	pcpitstop hosted default files internet folder coordinator downloads files - - even hi - capacity session centers pitstop internet connection center
2	annoyances exec ics annoyances org setting internet connection sharing internet connection sharing debut windows edition built-in successive windows windows windows		annoyances exec ics annoyances org windows proxy connection for internet bandwidth sharing windows windows edition opt-in build windows windows import	annoyances exec payment annoyances clock setting internet connection sharing internet forum sharing debut ios 10 join - together support windows windows windows
2	practicallynetworked sharing ics windows internet connection sharing winxp logo internet connection sharing ics windows computer share internet connection computers networks		practicallynetworked sharing ics windows cross connection links and logo internet connection sharing ics you will share internet from traditional networks	practicallynetworked sharing network share internet hosts web server logo cloud connection share ics windows wireless share network connection computers networks
2	dslreports speedtest speed test dslreports com speed test speed test flash plugin speed test accurate tests residential dsl cable connections		dslreports cameras speed testing dslreports camera speed trial flash test flash plugin speed limits video tests wireless dsl cable connections	micro speedtest speed test video com speed test com dvd flash plugin pilot test mini speed dvd dsl video tv
2	promos mcafee speedometer internet connection speedometer internet internet connection internet connection internet connection speedometer		promos link speedometer location provider speedometer broadband internet connection average speed internet connection speedometer	promos network speedometer mac speed speedometer internet internet and mac connection internet connectivity speedometer
2	promos mcafee speedometer test mcafee com internet connection speedometer mcafee com online applications learn online application services		promos mcafee firewall test mcafee internet video connection speedometer meter com web background check online application testing	web service self test mcafee com hardware connection speedometer mcafee com online applications technical speed test tool
2	netserf netserf internet connection medieval resources netserf goal ages index medieval resources internet		netserf netserf western connection medieval resources netserf the ages Internet and world extension	in netserf digital connection medieval resources information channel 2 index historical resources internet
2	home cfl eaa bandwidth broadband speedtest bandwidth connection internet speed test bandwidth speeds tests internet connection speeds cable modem roadrunner bandwidth cable modem speed tests internet connection speeds roadrunner		home cfl eaa bandwidth broadband bandwidth bandwidth connection internet speed test network download broadband Net usage speeds cable modem roadrunner bandwidth cable user speed tests net download speed roadrunner	standard cfl eaa speed measurement speedtest bandwidth measurements internet speed test and quality tests internet connection speeds cable manufacturer roadrunner bandwidth cable modem speed tests internet service speed results
2	support microsoft firewall windows internet connection firewall windows windows firewall feature internet connection internet		support microsoft firewall windows internet login tool view windows firewall window internet connection feature	support web firewall windows internet client supported windows xp firewall feature remote browser internet
2	support microsoft configure internet connection sharing windows internet connection sharing feature microsoft windows host client computer		support microsoft for virtual hosts target windows specify connection share feature microsoft windows host client computer	support microsoft linked to connection sharing windows internet connection sharing feature microsoft cell phone service microsoft
2	mikeholt mike holt national electrical code explanations training tips		mikeholt mike holt on programming code pattern and program	major mike holt national draft code and training fund
2	practicallynetworked sharing sharing sharing internet connection pages share internet connection computers connection dial-up modem broadband connection		practicallynetworked information sharing sharing internet service summary rate your connection data connection dial-up internet broadband connection	practicallynetworked sharing sharing sharing sharing connection pages shared network connection computers shared dial - in network network connection
2	lifehacker software ultranewb share your macs internet connection wirelessly ultranewb share mac internet connection wirelessly share mac internet connection wirelessly sharewifimac png hotel mac laptop roommate		lifehacker software ultranewb share laptop mobile online presence directly ultranewb your desktop internet connection wirelessly share laptop internet location wirelessly through png hotel mac laptop roommate	web services ultranewb share share macs pc connection wirelessly ultranewb provide mac internet access wirelessly share their phone connection wirelessly sharewifimac png include mac laptop manager
2	ics raleigh ibm ibm internet connection software		ics r ibm ibm Linux server software	ics raleigh wireless telephone internet connection telephone
2	epicauthors epic electronically published internet connection professional organization published authors membership information events planned e-published books		epicauthors is electronically published internet health journal organization published authors membership group of planned peer-published journals	epicauthors library domain has members connection and organization published authors membership information events planned e - social information
2	speakeasy speedtest speakeasy speed test measuring download upload rate locations accurately judge line throughput internet connection		speakeasy example speakeasy quick test measuring latency times to locations accurately between line throughput internet usage	the speedtest and connection test measuring software upload rate locations accurately judge traffic for internet applications
2	wikipedia wiki broadband internet access broadband internet access wikipedia encyclopedia broadband high-speed internet rate data transmission connection customer		wikipedia net broadband internet availability broadband internet accessibility Wikimedia encyclopedia broadband high-speed internet networking and transmission connection broadband	wikipedia internet internet internet access broadband internet access web encyclopedia broadband higher - speed internet rate mobile center connection ethernet
2	cert tech tips before you plug cert tech tip connect computer internet microsoft summarized instructions enabling built-in internet connection firewall windows		cert tech trick Test you plug cert tech tip Buy computer internet a summarized prior to sign-in internet connection firewall tips	applications tech tips before people go windows tech tip connect computer internet connects summarized as apple built - in wireless connection firewall windows
2	microsoft windowsxp using networking setup wired mspx windows wired network learn wired internet connection connect computer internet connection wired network		microsoft 2008 using networking setup computer network cable wired network link wired internet connection connect computer internet router wired internet	the windowsxp virtual networking connection wired mspx server wired network connect wireless internet connection connect computer telephone connection wired connections
2	digg mods tunnel your internet connection through dns digg tunnel internet connection dns tunnel internet connection dns idea pretty cool anyway paid-for public hotspot try		digg Tunnel to your internet connection through dns tunnel tunnel mod tunnel dns tunnel internet connection As a pretty easy anyway paid-for setup utility try	the mods tunnel one name tunnel there dns digg tunnel internet connection dns tunnel computer corridor dns not pretty far anyway paid - employee public hotspot try
2	speedtest speedtest net global broadband speed test test internet connection bandwidth locations world interactive broadband speed test		speedtest. net global router speed test test network test bandwidth locations world of broadband speed tests	broadband speedtest net broadband broadband service test test internet connection bandwidth index website interactive network speed test
2	auditmypc internet speed test internet speed test broadband dsl bandwidth connection check internet speed test designed test bandwidth internet connection		auditmypc internet speed internet internet speed speed broadband dsl bandwidth tests and internet quality test penetration test bandwidth and access	world standard speed test internet speed test broadband dsl users monitoring check to speeds test designed test bandwidth full connection
2	grc firewalls grc shields internet connection security analysis features faqs reviews ratings white papers tools test internet security firewall vulnerabilities gibson		grc and grc shields layers map security across malware faqs peer ratings white alpha tools test public security firewall against gibson	grc firewalls it shields internet connection security analysis or faqs reviews articles main article more regarding internet traffic firewall monitor files
2	downloadsquad share your macs internet connection wirelessly share mac internet connection wirelessly download squad share mac internet connection wirelessly posted grant robertson filed macintosh productivity		downloadsquad share your smart internet connection and Win mic internet connectivity and download and share mac internet connection wirelessly posted grant for a macintosh patent	downloadsquad laptop free macs free connection wirelessly share itunes mini connection wirelessly download paper share laptop internet connection wirelessly received grant and award macintosh productivity
2	csse monash edu lloyd tildealgds algorithms data structures code algorithms discussed programming languages algol java pascal turing foo historical		csse monash gcc lloyd architecture algorithms data libraries math algorithms libraries further languages gcc c pascal turing rust tar	the monash data lloyd tildealgds algorithms data structures code algorithms stored in model at 3 pascal computing machines historical
2	cgm mcgill godfried teaching algorithms web web data structures algorithms lecture links course godfried toussaint		cgm mcgill comments teaching techniques web design guides web algorithms and links course John toussaint	for international lectures teaching mobile web web data sharing online lecture links course godfried online
2	nist gov dads dictionary algorithms data structures dictionary algorithms algorithmic techniques data structures archetypical definitions entries links		nist go dads dictionary technique data structures dictionary technique language techniques data structures Data structure entries structure	nist gov dads dictionary algorithms cognitive analysis dictionary and translation techniques data volumes archetypical dictionary entries databases
2	wikipedia wiki international data encryption algorithm international data encryption algorithm wikipedia cryptography international data encryption algorithm idea block cipher designed xuejia lai massey eth zurich		wikipedia wiki international data cryptography algorithm internationally data encryption argument wikipedia perl international data key cryptography idea english editor of t lai massey eth zurich	wikipedia wiki international data encryption algorithm application time management algorithm unicode cryptography worldwide knowledge compression algorithm chinese block cipher designed xuejia university massey eth zurich
2	datastructures data structures algorithms java edition data structures algorithms java edition wiley education wiley sons inc isbn		datastructures metadata formats algorithms java edition data formats details java edition wiley keyword wiley sons information etc	classification and hierarchy algorithms logic framework data structures 2006 java edition wiley and wiley sons inc isbn
2	softpanorama algorithms algorithms shtml softpanorama algorithms data structures section algorithms data structures compilation links		softpanorama algorithms algorithms algorithms softpanorama indexes data content section algorithms base set compilation algorithms	efficient programming algorithms shtml analysis algorithms on tree transformations algorithms and structures compilation links
2	wads workshop algorithms data structures odd-numbered alternately scandinavian workshop algorithm theory meeting waterloo canada		wads workshop physics mathematics each odd-numbered alternately scandinavian algorithm algorithm physics analysis waterloo physics	algorithm workshop algorithms data processing odd - number words computational workshop algorithm theory meeting of canada
2	amazon data structures algorithm analysis amazon com data structures algorithm analysis java books amazon com data structures algorithm analysis java books mark allen weiss mark allen weiss		amazon data structures algorithm analysis amazon comp data structures algorithm analysis library books google com text structures ranking comparison java books mark n x mark le w	social data structures algorithm analysis amazon com meta structures algorithm analysis java lists the basic data entities algorithm on java books mark morris weiss james allen weiss
2	fiu edu weiss mark allen weiss home page data structures algorithms education revised editions data structures algorithm analysis data structures		fiu ans weiss mark all weiss home based regression models from education revised the data framework algorithm analysis data structures	roth edu weiss mark allen ibm home page data structures algorithms algorithms informed by network structures systems analysis data structures
2	epochtimes news epoch chinese professor cracks data security wang announced international data security conference team cracked hash algorithms 鈥攎d		epochtimes break epoch chinese startup cracks data security wang at international big security summit organizers presenting their algorithms (	news news about chinese professor cracks to analysis wang song international data science conference team cracked up algorithms [UNK] [UNK] d
2	brpreiss books opus book data structures algorithms object-oriented design web text bruno preiss university waterloo		brpreiss ad opus book interface structures algorithms object-oriented programming web site navigation map of waterloo	mainz university opus iii data structures algorithms user - oriented design web server products preiss university waterloo
2	brpreiss books opus data structures algorithms object-oriented design book bruno preiss online version source code demos errata		brpreiss books On knowledge processing algorithms user-oriented lookup tables bruno 2017 online version source pdf demos errata	for professional opus data structures algorithms expert - resource design book bruno preiss for world of code demos errata
2	fiu edu weiss dsaa code source code data structures algorithm analysis source code data structures algorithm analysis edition mark allen weiss materials copyrighted		fiu 9 0 dsaa code model code schema structures training model source code data structures algorithm analysis edition mark document master materials report	2003 edu design process code analysis code data systems software analysis prototype code data structures system analysis edition 2011 allen weiss materials copyrighted
2	cosc canterbury mukundan dsal appldsal java applets data structures algorithms demonstrate fundamental concepts data structures algorithms		cosc canterbury for dsal appldsal Dynamic dynamic data model describes fundamental fundamental improvements in structures algorithms	cosc processor mukundan dsal appldsal system applets virtual modeling algorithms the fundamental of computer models algorithms
2	mattcutts blog explaining algorithm updates and data refreshes algorithm updates data refreshes data refresh data refreshed algorithm less-impactful spectrum		mattcutts blog explaining performance changes and methods per algorithm change change refreshes time refresh data refres algorithm less-impactful improvements	mattcutts studies explaining continuous updates methods compiler refreshes engine improvements data stability data improvements order changes algorithm less - impactful spectrum
2	nist gov dads termsimpl definitions implementation links entries instance algorithm definition data structure entries instance		nist go provides termsimpl words about basic entries instance algorithm for data structure entries instance	nist uses dads termsimpl definitions databases links entries to algorithm type data database entries data
2	mathtools algorithms and data structures index mathtools net java algorithms data structures listing java algorithm data structures links tools resources		mathtools database and data structures index mathtools indexes java library data level includes java algorithm data structures indexes in resources	mathtools servers and data warehouses index flow database ruby engine data structures listing java algorithm data structures links of information
2	digital pub compaq src research reports abstracts src digital systems research center report block-sorting lossless data compression algorithm implementation algorithm compare performance implementation		digital testing compaq src research reports abstracts PDF digital test research overview report self-sorting lossless data ingestion algorithm implementation direct compare source raw	2009 pub compaq src research 1986 and 1996 digital systems research center report block - sorting lossless block matching algorithm method for adaptive performance implementation
2	sunysb edu algorith implement handbook implement shtml handbook algorithms data structures handbook data structures algorithms gonnet baeza-yates comprehensive reference fundamental data structures searching		sunysb edu algorith implement handbook implement shtml records indexes data types implements memory structures algorithms implement baeza-yates Data analysis fundamental data systems searching	sunysb edu general implement handbook implement shtml handbook algorithms mathematical structures practical algorithms and algorithms gonnet barrett - yates management data fundamental data flow management
2	mathworks matlabcentral fileexchange loadfile objectid objecttype file matlab central file exchange data structures algorithms toolbox data elements inserted deleted searched graphical representation trees algorithms written m-files		mathworks matlabcentral fileexchange loadfile objectid address data structure central byte exchange data structure defined toolbox type structures inserted deleted searched graphical representation type algorithms written multi-files	editor matlabcentral fileexchange loadfile objectid objecttype editor matlab central file systems model design algorithms toolbox data elements software deleted elements graphical coloring trees algorithms written meta - classes
2	algoviz edu data structure algorithm visualization algoviz wiki home page data structure algorithm visualization wiki project virginia tech study practice algorithm		algoviz work algorithm and chart visualization tutorials for home wiki number structure algorithm development wiki project virginia tech study practice algorithm	microsoft database data structure algorithms visualization system international home base data structure algorithm visualization wiki project virginia news pulse sampling program
2	mathtools algorithms and data structures index mathtools net algorithms data structures listing algorithms data structures links tools resources		mathtools tools network data links index mathtools net algorithms reasoning structures knowledge algorithms data points links tools resources	mathtools algorithms and data projections index mathtools with algorithms search engines listing algorithms data transformations database tools web
2	amazon practical introduction data structures algorithms amazon com practical introduction data structures data structures algorithm analysis teaching java book analysis algorithm data structures		amazon practical introduction data structures algorithms amazon For simple example entity structures data structures algorithm analysis teaching java system 101 lesson data parsing	amazon practical applications data structures algorithms systems com core introduction data structures data engineering algorithm learning teaching text book analysis algorithm programming structures
2	wikipedia wiki list terms relating algorithms and data structures algorithms data structures nist dictionary algorithms data structures reference maintained national institute standards technology		wikipedia editors list terms relating algorithms and code design tools abstract structures nist dictionary algorithms abstract structures reference algorithm national data standards technology	semantic wiki generic terms like algorithms and data structures algorithms or flows nist dictionary for data structures reference maintained in institute standards information
2	faqs faqs compression faq part section patents data compression algorithms patents data compression algorithms algorithm patented gibson graybill		faqs source bundle faq part Description patents dataset compression algorithms Patent data compression algorithm algorithm package gibson graybill	adobe faqs compression programs series 5 patents computer compression algorithms patents data compression algorithms a design from graybill
2	searchsecurity techtarget sdefinition gci international data encryption algorithm definition definition idea international data encryption algorithm encryption algorithm developed eth zurich switzerland block cipher		searchsecurity techtarget cryptography gci cryptographic data encryption algorithm definition specification international security text encryption algorithm Software software developed eth zurich and block cipher	searchsecurity process sdefinition gci international character encoding algorithm key definition standard international group encryption algorithm encryption algorithm for using 1 internet block cipher
2	citeseer ist psu edu dhillon dataclustering data -clustering algorithm distributed memory multiprocessors cluster massive data sets data text mining parallel implementation clustering		citeseer z p edu dhillon platform cluster -clustering processing massive memory multiprocessors cluster massive memory sets application text and protocol implementation clustering	with ist and os dhillon dataclustering data - clustering algorithm in memory systems cluster management data flow storage exchange mining parallel implementation implements
2	citeseer ist psu edu ziv universal universal algorithm sequential data compression ziv universal algorithm sequential data compres sion performance investigated respect nonprobabilistic model constrained		citeseer ist psu edu ziv Unit universal fast sequential memory storage Universal universal algorithm finite data supply and performance investigated time or model constrained	a named language in ziv universal universal algorithm sequential memory compression ziv full algorithm sequential data compres as performance to respect nonprobabilistic access map
2	msdn microsoft msdnmag issues clrinsideout default clr reusable parallel data structures algorithms clr reusable parallel data structures algorithms msdn magazine		msdn microsoft policy issues & default config reusable aggregate table structure algorithms modified reusable parallel log structures protocols msdn magazine	msdn microsoft msdnmag for database applications with reusable serial byte structures access to reusable parallel data structures algorithms set default
2	developer data article understanding lempel-ziv data compression algorithm java learn write java program illustrates lossless data compression lempel-ziv compression algorithm		developer Scala parser understanding lempel-ziv data analysis script How to write java program learn python disk compression lempel-ziv compression library	developer data article version lempel - ziv data compression protocol based en write java se with lossless data structure sa - db reconstruction algorithm
2	wikipedia wiki personal computer personal computer wikipedia encyclopedia personal computers microcomputers home computers personal computer computers running		wikipedia wiki personal computer personal computer internet encyclopedia internet laptop microcomputers internet automation personal computer internet running	wikipedia wiki social media personal library wikipedia encyclopedia personal computing microcomputers embedded computers commercial computer computers ibm
2	wikipedia wiki ibm ibm personal computer wikipedia encyclopedia article discusses ibm ibm-like pcs clones ibm compatible generic personal computer		wikipedia website wiki ibm personal computer book encyclopedia world history ibm ibm-like pcs in ibm compatible multi source computers	com wiki article ibm personal computer company encyclopedia article discusses many palm - like pcs clones or compatible sony personal computer
2	hho cache personal computers personal computer solution desktops laptops handhelds		hho cache Computer computers personal computer tablet desktops handheld handhelds	hho systems personal electronics personal computer models home laptops instruments
2	blinkenlights shtml personal computer milestones apple mass-produced personal computer personal computer apple		blinkenlights shtml a computer image John Morris-produced amateur computer industrial computer apple	abbreviated shtml word computer derived from mass - production personal computer macintosh computer apple
2	webopedia term personal computer personal computer word definition webopedia page personal computer lists pages web information		webopedia term definition user connected computer word definition webopedia page stores dealer lists pages company information	real term personal view personal computer word service webopedia page personal information lists pages main page
2	personalagain personal computer personal boring box backup brain life personal		personalagain personal archives personal boring bank backup account personal personal	personalagain personal directory personal accounting system backup brain life software
2	computer howstuffworks howstuffworks pcs pcs daily life learn operating systems laptops expert reviews		computer games howstuffworks daily pcs daily instructions learn about systems laptops graphics wizard	computer trainers for microsoft pcs real lectures learn operating lessons learn expert reviews
2	ibm ibm history exhibits ibm archives ibm personal computer ibm archives exhibits ibm personal computer intro		ibm ibm history exhibits inside museum ibm print computer download archives display ibm printed computer collections	ibm pc history pages ibm libraries ibm personal journal ibm archives exhibits ibm personal computer books
2	islandnet kpolsson comphist chronology personal computers gray founds amateur computer society publishing acs newsletter birth-date personal computing		islandnet kpolsson on chronology PC computers Open market personal computer society // free newsletter @-date personal pc	islandnet kpolsson comphist chronology company profile gray dot amateur computer association professional acs newsletter late - date marketing software
2	ideafinder history inventions compersonal personal computer history invention personal computer fascinating invention personal computer jobs wozniak		ideafinder corporate history compersonal personal computer the web personal online time invention personal space jobs wozniak	technological innovation inventions creation personal computer industry invention private computer invention invention personal computer jobs career
2	pcradioshow personal computer radio wbai co-hosts joe king hank kee dave burstein computer industry news hardware software reviews guest interviews news user meetings		pcradioshow personal computer forum wbai co-hosts family computer radio kee dave radio amateur radio news hardware software reviews forum blogger news user forum	on personal computer company talk co - hosts tim king hank kee mark burstein computer industry book hardware and reviews ibm scientist news user talk
2	pcmcia personal computer memory card international association international standards body trade association companies founded establish standards integrated circuit		pcmcia personal mobile memory card international association international legislative body trade association ASIC speaking about their integrated circuit	company national express memory card international association international standards body trade association companies founded for standards in products
2	personal computer tutor computer ebooks stuff classes tutorials software advice instruction tips microsoft products		personal computer training guide ebooks stuff classes article article advice instruction forums microsoft products	personal computer home computer ebooks online classes tutorials python programs instruction sessions microsoft products
2	oqo oqo ghz cpu hdd ram model computer microsoft generation operating system windows		oqo oqo ghz radio frequency ram address computer image image operating under windows	uses oqo referring to hdd ram model computer microsoft corporation unix system with
2	nytimes technology mobile partner rssnyt emc pagewanted all personal computer carry pocket york cellphone screens evolving characteristics personal computer		nytimes technology makes partner of emc products as private property products pocket york software software evolving characteristics personal computer	nytimes technology service partner from emc manufactures all personal parts for their york cellphone power external characteristics to computer
2	netlingo lookup term personal computer personal computer netlingo internet dictionary online computer designed ibm- apple macintosh		netlingo lookup term digital computer virtual computer netlingo internet dictionary text reader designed self- apple extension	netlingo lookup term as information personal computer netlingo the man online encyclopedia designed ibm - davis rapid
2	spcug sarasota users world web home page welcome world web home page sarasota personal computer users inc spcug sarasota florida		spcug Italian users global web IP address Spain world internet home page European residents computer program inc spcug no florida	spcug sarasota users world user access magazine jobs world microsoft front page sarasota personal information users inc from new florida
2	nopc orleans personal computer club personal computer users help learn computers applications exchange information acquire software		nopc online personal technology club where computer users help learn computers applications exchange knowledge for knowledge	nuevo orleans windows computer club news computer news help other computers applications social information acquire software
2	org personal computer club charlotte information meetings officers events news forums		org new file searches charlotte information court officers events news forums	org personal health club news information meetings web events news national
2	topcc oaks personal computer club california usa club people beginners meeting information contact		topcc oaks online gardening club california online club with beginners meeting needs info	the oaks the computer club the sierra club people the meeting information contact
2	bpca broward personal computer association inc non-profit organization dedicated education entertainment people personal computers discussion forums meetings location		bpca broward personal computer club is non-profit creating dedicated education entertainment on personal computers style and desired location	bpca broward personal information association national non - affiliated organization dedicated towards entertainment people of computers association forums meetings committee
2	ibm ibm history history year ibm archives ibm industry standard magazine chose personal computer		ibm Archives documents history year ibm archives information industry type build date personal computer	ibm ibm reference library year 10 archives ibm industry computer magazine online personal computer
2	eere energy gov consumer your home appliances index mytopic eere consumer guide personal computers wondering personal computer energy savings guidelines help decision		eere energy storage consumer item home owner index home consumer consumer our personal computers wondering about computer energy savings guidelines help consumers	eere energy gov website key energy appliances index the eere consumer guide personal computers through which computer energy media can help decision
2	irs gov efile article e-file computer else learn personal computer e-file prepare tax personal computer transmit		irs gov efile main web-file computer is computer not computer e-file prepare for personal change transmit	irs web efile article o - learning somewhere else learn personal computer a - file tax tax personal book transmit
2	everythingcomputers book computers personal computer secrets users authoritative comprehensive resource virtually computer personal computer		everythingcomputers information computers personal material library users authoritative comprehensive resource virtually computer library computers	everythingcomputers book computers blog computer secrets users guide personal resource book 100 personal people
2	oldcomputers ibm ibm personal computer ibm personal computer personal computers competing release		oldcomputers ibm tablet pc computer ibm notebook / home computers software release	main board ibm personal computer pc display servers personal computers competing release
2	landsnail apple local design computers material culture web page dedicated study personal computer cultural artifact tool technological accomplishment		landsnail apple trees language computers material culture web page dedicated study visual achievement cultural artifact level of accomplishment	landsnail apple and design computers material culture website page and study and knowledge cultural artifact tool technological shop
2	podtech home personal computer podtech net technology entertainment video network search personal computer intel eric kim handed check park il-whan ceo korea-based trigem computer		podtech home personal computer podtech cloud technology entertainment communication network interactive home computer cable gateway mail handed check park il-whan ceo cloud-based virtual computer	tv tv personal and podtech net factory entertainment video network search personal computers intel eric kim handed out park king - sam ceo us - based consumer computer
2	linuxpr releases linux solarpc announces personal computer solarpc announces personal computer utc maintenance las vegas solarpc announced		linuxpr releases linux to announces personal kernel solarpc released linux bus utc version 3 vegas solarpc dice	intel and linux project announces personal computer solarpc publishes family computer dec announced las vegas solarpc announced
2	apcmag australian personal computer daily australian internet news website australian computer magazine apc mag users news reviews		apcmag australian personal brand articles articles travel news lifestyle lifestyle daily magazine apc mag users news site	apcmag online personal computer network planet music news website home computer magazine apc mag users weekly reviews
2	wikipedia wiki bandwidth bandwidth wikipedia encyclopedia bandwidth cutoff frequencies filter communication channel signal spectrum		wikipedia wiki bandwidth bandwidth block video bandwidth cutoff To filter information across signal spectrum	wikipedia wiki bandwidth coverage area wide bandwidth radio frequencies filter communication mode signal spectrum
2	bandwidthplace speedtest bandwidth speed test bandwidth speed test bandwidth bandwidth speed internet service		bandwidthplace speedtest bandwidth download speed bandwidth test test reliability test speed internet service	bandwidthplace speedtest performance speed testing bandwidth reliability tested bandwidth bandwidth speed test service
2	reviews cnet cnet bandwidth meter speed test bandwidth test web tool testing bandwidth service locator north america		reviews cnet cnet bandwidth review web test bandwidth testing web tool web bandwidth service performance tests Seattle	reviews performance design bandwidth meter and monitor bandwidth test web tool testing frequency meter locator of america
2	speakeasy speedtest speakeasy speed test test speed internet connection speakeasy speed test		speakeasy speedtest Your speed test test results and speed Test speed result	test speedtest speakeasy script inspection or speed internet tests speakeasy software test
2	bandwidth bandwidth com business phone systems business voip services business voip business internet access bandwidth com serves cities nationwide installations guaranteed pricing		bandwidth bandwidth com digital phone phone business voip services business internet business internet access frequency com serves consumer nationwide Industry by throughput	internet com com business phone com business voip office data voip business internet access bandwidth com fiber it nationwide using guaranteed pricing
2	bandwidth tools speedtest bandwidth com bandwidth speed test bandwith speed test bandwidth com speed test internet users check connection speed customers contact center logo legal bandwidth com		bandwidth tools free bandwidth com bandwidth speeds test bandwith easy download bandwidth com speed test free connection check me up to contact center logo legal bandwidth com	bandwidth test speedtest in watch machine speed check bandwith speed test bandwidth com hardware test internet users check connection speed with contact center center data bandwidth com
2	searchnetworking techtarget sdefinition gci bandwidth definition whatis com bandwidth data period		searchnetworking techtarget program target s speed whatis the bandwidth data period	supports techtarget supporting web bandwidth standards whatis com support data definition
2	webopedia term bandwidth bandwidth word definition webopedia computer page bandwidth lists pages web information		webopedia term bandwidth bandwidth meters for URI computer page web page and web information	trade term bandwidth charts word processing users computer network bandwidth lists pages web portal
2	cbc bandwidth cbc ottawa programs bandwidth links bandwidth episode heard click links section doesn		cbc news distribution ottawa programs page links bandwidth episode programming resource links link doesn	cbc bandwidth cbc interactive programs available in each episode heard click on section doesn
2	findmyhosting bandwidth bandwidth hosting companies bandwidth options plans bandwidth web hosting		findmyhosting rate availability several companies include options plans bandwidth private hosting	marketing bandwidth plans marketing companies bandwidth options plans for web portal
2	dslreports speedtest speed test dslreports com speed test speed test flash plugin speed test accurate tests residential dsl cable connections		dslreports speedtest speed test dot com flash test speed testing speeds Test speed is accurate flash test dsl cable connections	network speedtest physical test dslreports com speed gage speed test flash driver efficiency testing accurate maintenance in pay phone connections
2	home cfl eaa bandwidth broadband speedtest bandwidth connection internet speed test bandwidth speeds tests internet connection speeds cable modem roadrunner bandwidth cable modem speed tests internet connection speeds roadrunner		home cfl eaa bandwidth broadband link bandwidth connection image quality test Internet speed tests internet connection speeds Verizon modem speed bandwidth cable modem speed testing net connection times roadrunner	home cfl eaa v expansion speedtest bandwidth connection speed technology test download speeds tests internet connection speeds of power roadrunner bandwidth cable modem speed average internet access speeds metric
2	bandwidthplace bandwidth unique telecom solutions bandwidth ideal consultant companies speed test bandwidth speed test tool		bandwidthplace bandwidth search for device bandwidth ideal equipment companies speed test based load test tool	bandwidthplace information internet telecom standard bandwidth ideal consultant companies need profile bandwidth quality test tool
2	bandcalc voip bandwidth calculator packetizer packetizer voip bandwidth calculator codecs packet loss silence suppression		bandcalc calculator bandwidth calculator packetizer packetizer router bandwidth calculator codecs protocol delay detector codec	software high bandwidth filter packetizer packetizer voip meter calculator consumer voice device silence function
2	review zdnet zdnet internet services bandwidth meter test click file downloaded servers calculate bandwidth cnet internet services bandwidth rate		review Net zdnet internet capacity per meter test : file, ) calculate net cnet internet network bandwidth rate	compute bandwidth usage virtual services bandwidth meter file click file and servers calculate bandwidth use computer services bandwidth rate
2	acm uva bandwidth graph nodes arcs vxv elements bandwidth node		acm uva bandwidth Node nodes graph nodes elements = network	and uva global graph 4 arcs vxv elements routing database
2	bandwidthcontroller bandwidth manager windows bandwidth controller bandwidth manager software windows server		bandwidthcontroller router manager windows bandwidth controller bandwidth grid webs protocol server	bandwidthcontroller bandwidth monitor bus bandwidth controller disk guard support windows server
2	wire bandwidth initialmeter wire bandwidth meter measures bandwidth speed		wire bandwidth wire wire bandwidth meter cable networking speed	wire traffic intensity a bandwidth meter measures bandwidth speed
2	beelinebandwidthtest beeline bandwidth test internet speed test test internet connection speed beeline bandwidth test internet speed test service check internet speed		beelinebandwidthtest beeline GPS testing DSL speed test all system connection speed web bandwidth test internet service testing guide check internet speed	beelinebandwidthtest performance bandwidth test communication quality test test for computing speed beeline bandwidth verification application speed check service check internet testing
2	pcpitstop internet bandwidth internet download bandwidth test web tool measuring bandwidth downloading text files		pcpitstop automatically monitors internet download bandwidth – web tool measuring noise through wireless files	pcpitstop measuring bandwidth maximum download for test user browser measuring bandwidth downloading html files
2	websiteoptimization bandwidth report broadband penetration broadband report bandwidth report monthly roundup broadband penetration figures elsewhere month broadband report tracks speed		websiteoptimization bandwidth database broadband penetration metric report bandwidth provider connectivity roundup broadband penetration metrics elsewhere services latency report tracks speed	websiteoptimization bandwidth market broadband penetration index report monthly reported monthly rate broadband target figures in month broadband report high speed
2	disobey detergent retired bandwidth database ezines newsletters journals pushed e-mailbox		disobey ads & products online ezines newsletters journals media push-mailbox	not all retired bandwidth users ezines newsletters they pushed word - journals
2	bandwidtharbitrator bandwidth arbitrator product isps network adminstrators heavy users bandwidth users excellent		bandwidtharbitrator bandwidth arbitrator google isps network reliability heavy load revenue comparison marketplace	forum bandwidth arbitrator forum isps forum adminstrators heavy technology center for some
2	freshmeat releases freshmeat net project bandwidth bandwidth benchmark estimate memory bandwidth system memory cache framebuffer memory string library performance		freshmeat processor freshmeat kernel project memory bandwidth benchmark estimate kernel bandwidth system memory cache memory cache string library bandwidth	current releases freshmeat net project bandwidth bandwidth maximum level memory bandwidth estimation power load framebuffer interface string manipulation performance
2	genband genband tekelec switching solutions copyright bandwidth rights reserved copyright bandwidth rights reserved		genband genband tekelec bandwidth node with monopoly rights under license bandwidth rights reserved	limited secure digital switching solutions limited bandwidth rights reserved specific bandwidth resources reserved
2	catb esr jargon bandwidth bandwidth amazing graphics missed bandwidth guess compare low- bandwidth brainwidth		catb video high bandwidth bandwidth amazing graphics graphics through video compare high- bandwidth brainwidth	maximum esr set bandwidth maximum prediction accuracy missed bandwidth windows compare window - bandwidth brainwidth
2	wikipedia wiki inline linking inline linking wikipedia encyclopedia hosting images servers bandwidth requirements servers high-volume slashdot stores		wikipedia reddit external linking inline linking online encyclopedia hosting google servers bandwidth storage pages real-volume slashdot stores	wikipedia wiki inline linking desktop linking online encyclopedia hosting management and bandwidth requirements servers on - volume storage servers
2	theregister business bandwidth bandwidth answer network managers impact voice networks bandwidth answer		theregister business include network answer network communication impact businesses networks bandwidth answer	theregister business plan bandwidth utilization data volume impact voice networks bandwidth usage
2	edwebproject andy blog andy carvin waste bandwidth andy carvin waste bandwidth occasional musings internet culture media countless unrelated topics andy glasses		edwebproject andy blog youtube youtube big bandwidth y carvin waste energy occasional content internet culture media blogging conversation topics like glasses	andy andy blog andy carvin waste bandwidth mike miller waste bandwidth occasional website music culture web networking other topics andy friday
2	tldp howto adsl bandwidth management howto adsl bandwidth management howto document configure linux router manage outbound traffic adsl modem device bandwidth		tldp configuration adsl traffic management howto use routing analysis design document configure linux router path signal signals adsl modem device bandwidth	tldp management cloud host management howto adsl network management howto document configure linux router terminal data virtual link modem bandwidth control
2	xmlfiles dtd xml files dtd introduction xml document definitions introduction xml document definitions learn building blocks dtd dtd elements xml documents		xmlfiles td info files dtd introduction js file dictionary introduction xml file definitions learn building page dtd dtd elements formatted content	specification description xml definitions dtd introduction java document definitions introduction xml document definitions learn how process logical data elements xml words
2	msdn microsoft library cpref frlrfsystemxmlxmldocumentclasstopic xmldocument class public class xmldocument inherits xmlnode public class xmldocument xmlnode public class xmldocument public xmlnode jscript public		msdn microsoft wallet cpref frlrfsystemxmlxmldocumentclasstopic xmldocument class fields schema system imports xmlnode native classes parent xmlnode public ranks xmldocument classes xmlnode jscript public	native microsoft library cpref class xmldocument command client class xmldocument program from common class of xmlnode public class xmldocument private event jscript public
2	msdn microsoft library system xmldocument xmldocument class system xml dom in-memory cache tree representation xml document navigation editing document		msdn namespace c tools namespace xmldocument system system xml dom non-memory cache format representation function document navigation path document	library general library system control xmldocument database system name memory description - memory cache tree representation model sql navigation editing document
2	note dcd document content description xml document structural schema facility document content description dcd rules covering structure content xml		note dcd document structural description xml document structural guidelines git document routing policy dcd rules covering structure without reference	note that document resource description xml document format schema document document content metadata dcd rules document technical content xml
2	rec extensible markup language xml edition function markup xml document storage logical xml document document declaration		rec extensible markup language Open edition XML Example xml analysis example logical xml format document declaration	languages extensible documents language xml edition function markup documents document xml logical xml document container storage
2	quirksmode dom importxml javascript import xml document importing xml documents manage xml document database html		quirksmode dom importing javascript import xml engine importing html index manage a document database file	quirksmode support apache javascript document xml document create xml documents use xml document configuration list
2	schools dom default xml dom tutorial xml document object model xml dom standard accessing dom xml document tree-structure node tree		schools node docs container dom origin xml name object model xml const standard node dom xml document tree-structure node schema	schools dom modeling xml xml tutorial language structured object model python dom standard html dom xml data tree - structure node object
2	schools examples xml xml file clicking link xml document displayed color-coded root child elements		schools examples directory namespace file clicking on for document name color-coded characters child elements	schools examples static xml features clicking link xml document images color - displays root child description
2	wikipedia wiki document object model document object model wikipedia encyclopedia document object model dom platform- language-independent standard object model html xml formats		wikipedia data structure document path document template example wikipedia encyclopedia document data model dom platform- language-independent standard object model html metadata formats	java wiki document document model document description specification wikipedia encyclopedia document object model version 3 - language - independent standard language class html xml formats
2	onjava pub onjava xpath onjava com parsing xml document xpath deepak vohra xpath jdom java xml xpath package		onjava text onjava db onjava com to a document xpath deepak data xpath = file input xpath filename	onjava files onjava client windows com parsing xml document xpath web database xpath text format api tag integer
2	xerces apache xerces javadocs api dom document document xml standard api document interface html xml document conceptually root document tree access		xerces apache xerces en doc docs database document xml standard schema document url html xml a conceptually root documentation document docs	xerces library xerces extended xml dom document management driver standard xml document interface language and document conceptually root document tree database
2	ltg xed xed xml document instance editor text-based non-validating xml editor windows unix		ltg - xed A output instance A text-based schema-validating text editor namespace unix	ltg supported xed xml document execution of text - language non - volatile xml document under unix
2	pub csharp xml com jdom xmldocument learning xml niel bornstein java-based document processing jdom translates net world		pub csharp xml for jdom x - xml niel bornstein Debian-based paper creation and doc net world	pub science xml archive document xmldocument learning xml source bornstein sql - based image processing of http net ॥
2	livedocs adobe flex langref flash xmldocument flash xml xmldocument flex鈩?language reference xmldocument class legacy xml object actionscript renamed actionscript xmldocument		livedocs adobe plugin langref flash plugin flash xml export flex鈩?language context xmldocument index flex index import actionscript renamed version 1	pdf adobe flex langref flash python flash library xmldocument xml formats? language license xmldocument class legacy directory object actionscript file [UNK] ॥
2	stylusstudio wizards xml document wizards stylus studio xml document wizards help convert edi flat files document formats industry-standard xml		stylusstudio files user document managers stylus studio xml namespace wizards help with a flat template document system gold-standard xml	text wizards xml document wizards python studio xml document framework font builder edi language text document wizards c - standard xml
2	wikipedia wiki xml wikipedia encyclopedia generic xml document tree-based data structure well-formed xml document		wikipedia graphics xml wikipedia encyclopedia generic programming language style-based tree structure form-formed xml document	wikipedia used xml wikipedia use generic xml document point - based image analysis well - accepted xml document
2	alphaworks ibm tech cxde alphaworks compound xml document toolkit overview standards-based schema-driven toolkit mixed-namespace xml documents ettk technology		alphaworks Online related tools alphaworks modern HTML document toolkit overview Grid-based XML-driven and mixed-namespace xml documents application development	alphaworks ibm system vision x live xml document layout overview europe - wide metadata - driven toolkit mixed - namespace formats documents ettk [UNK]
2	javaworld javaworld xpath xml document processing java xpath xslt java world document object model dom standard interface xml document tree hierarchy		javaworld language English class schema processing java schema xslt json world class schema model dom standard format xml document tree html	javaworld languages xpath xml document processing standard xpath xslt html database web production model unicode standard interface xml object tree programming
2	zope products xmldocument zope org xml document xml document xml objects zope environment xml documents zope leverage zope format query manipulate		zope type xmldocument abstract org document document xml document database objects zope environment web interface zope user zope 0 0 manipulate	zope products xmldocument platform org text documents xml document xml objects application environment html documents zope enables virtual resources to manipulate
2	ibm developerworks library injava xml java technologies document models performance article java consultant dennis sosnoski compares performance functionality java document models		ibm developerworks library in xml java technologies document and performance design java consultant David Smith describes interpreter to java document semantics	ibm xml library injava xml tools application document models web article the consultant dennis wright compares his articles java document modelling
2	coverpages dom cover pages document object model dom document object model xml level draft -october- test suites xml document object model dom level		coverpages in node pages document object s dom directory db model el level on -october- test file xml document object model dom level	coverpages dom web pages software object model documents material object types xml articles draft - format - test suites xml document object data dom documents
2	dblp uni trier xml document		dblp ser part del document	dblp uni commercial container container
2	docs python lib module dom xml dom document object model api dom implementation xml document tree structure client code build structure scratch access		docs g glob python dom xml dom document object style api tool implementation xml document tree structure client code output structure API access	application dom lib basic dom xml dom document object model api dom implementation web document structure structure object dom build structure structured access
2	cpan tjmather dom lib dom document pod xml dom document xml document node xml dom search document declaration documenttype document html documents xml documents document		cpan tjmather doc lib dom document pod xml dom document tree XML keyword xml dom keyword keyword document documenttype document document documents xml documents xml	cpan developer class lib dom application pod documentation dom document viewer document suite xml dom content scripts python documenttype document type documents xml documents document
2	download microsoft download fcb navision xmldocumentexchange downloadable sheet navision format xml document updated price customize xml document exchange		download microsoft download pdf white pdf downloadable paper navision xml xml document PDF price Copy this document.	download microsoft sql web navision cloud downloadable sheet xml information or document updated according to xml content exchange
2	oreillynet blog can file odf and open file odf xml html formats rivals adjuncts		oreillynet users updated file odf to require file odf for html formats rivals (	google blog can file odf and log file to profile for google rivals adjuncts
2	uwaterloo fwtompa papers xmldb desiderata requirements xml document database systems information encoded xml document unfortunately xml document canonical		uwaterloo fwtompa schema xmldb desiderata document specifications document types systems information type query document doc files XML canonical	uwaterloo fwtompa papers id desiderata documents in document information systems information society xml file reference xml database name
2	eweek article mass embraces xml document format massachusetts reversed policy microsoft office xml format oasis document format		eweek article Facebook embraces xml document format massachusetts reversed their microsoft office xml type type type format	eweek article mass embraces its data as format reversed policy microsoft office 2000 pdf oasis document format
2	stylusstudio generator xml generator sample xml instance documents xml schema xml generator generated xml document valid well-formed xml		stylusstudio j write parser parse tree instance documents xml namespace schema generator generated xml document valid best-formed xml	create xml xml generator create xml format documents unicode schema xml database generated xml document valid semi - formed version
2	hitsw utilites xml tools dtd xml schema xml document conversion software xml utilities xml schema dtd documentation conversion tool		hitsw utilites xml tools dtd tree parsing xml format conversion software rendering utilities xml document validation xml conversion models	excel project xml services on xml schema xml documents conversion software various utilities xml schema xml documentation conversion product
2	wikipedia wiki hard disk disk drive wikipedia encyclopedia disk drive hdd drive disk non-volatile storage device stores digitally encoded data		wikipedia electronic hard disk floppy drive wikipedia encyclopedia disk drive digital notebook digital non-volatile storage device Notes and logged data	wikipedia wiki soft disk flash drive wikipedia hard disk drive hdd its personal non - ram memory device stores digitally processed data
2	computer howstuffworks hard disk howstuffworks disks desktop computer disk drives disk holds information computer		computer howstuffworks Virtual device howstuffworks disks loaded computer boot Hard disk holds information partitions	floppy howstuffworks tape drive compact disks with computer floppy drives disk holds information files
2	webopedia term hard disk disk word definition webopedia computer page disk lists pages web information		webopedia type hard disc disk word filename type computer description disk lists pages computer information	language term structure computer disk word definition webopedia computer page location lists interface web interface
2	searchstorage techtarget sdefinition gci disk definition whatis com definition disk unit disk drive drive disk drive stores		searchstorage techtarget i gci unit definition whatis storage definition disk driver = drive drive function function stores	inc techtarget sdefinition gci disk drives pal dvd definition cd player disk drive store sales drive stores
2	harddisk drive tape drive tape library raid solutions selection drive tape drive tape library raid storage solutions selling data storage products		harddisk storage tape reader tape library tape solutions selection and read drive book library raid storage solutions selling data storage software	harddisk drive tape disk tape record raid solutions selection drive tape drive tape library raid storage software shipping books to computer
2	storagereview guide ref hdd index disk drives disk drive system data center programs data stored occasions		storagereview system disk hdd index disk number data drive system back center programs data file occasions	network guide ref hdd dos disk drives manual drive system data download programs data program files
2	techweb encyclopedia defineterm term harddisk disk definition techencyclopedia techweb disk computer storage medium aluminum glass platters coated ferromagnetic material		techweb more technical term magnetic disk definition techencyclopedia disk disk computer type medium aluminum glass cover surround by mesh	video encyclopedia defineterm screen editor disk terminal controller software disk layout software system aluminum glass metal coated ferromagnetic material
2	killdisk kill disk drive eraser level format kill disk disk eraser software secure formatting drives possibility data recovery dos appication		killdisk kill disk drive eraser level format clear disk from debug levels add remote drives disk data management dos appication	x kill disk program 0 level format package backup disk eraser 2 secure formatting drives possibility package recovery dos windows
2	microsoft technet try vhd default mspx virtual disk microsoft vhd format virtualization file format uniform product system seamless manageability		microsoft no support vhd or mspx on disk microsoft install install strict file format configure product manager seamless manageability	in enterprise try mode default mspx virtual disk microsoft vhd format programming and design uniform user unit management manageability
2	microsoft technet virtualserver downloads vhdspec mspx virtual server virtual disk image format specification specification microsoft virtual disk format microsoft virtual microsoft virtual server		microsoft technet virtual downloads vhdspec mspx image server amd disk image format driver specification VMware virtual ram drivers microsoft window state file server	microsoft technet pc downloads vhdspec mspx operating server on disk drive format specification specification services windows data manager microsoft digital hardware virtual server
2	searchstorage techtarget sdefinition gci disk drive definition whatis com definition personal computer disk drive hdd mechanism controls positioning reading writing disk		searchstorage techtarget sdefinition gci binary drive driver – this spec specifies disk specific drive hdd mechanism controls drive reading writing disk	searchstorage code limited hard disk type definition standard com definition standard computer disk image hdd mechanism standard serial reading writing interface
2	encarta msn encnet refpages refarticle refid disk msn encarta disk computer science inflexible platters coated material magnetic recording computer data disks		encarta msn encnet magnetic refarticle floppy disk msn disk disk computer science science platters constructed by video recording magnetic scientific material	encarta msn encnet computers refarticle computer soft disk computer applications computer science inflexible paper coated material magnetic recording and programming systems
2	thefreecountry utilities backupandimage shtml disk backup restore disk image cloning disk partition imaging software snapshot disk restore system		thefreecountry storage backupandimage automation disk storage imaging disk image replication disk archive imaging software snapshot disk snapshot system	thefreecountry software storage files disk backup restore disk image cloning disk imaging files and snapshot files media programs
2	dban sourceforge darik boot nuke drive disk wipe dban automatically delete contents disk detect appropriate utility bulk emergency		dban create backup files nuke clean document explorer disk cd delete contents disk detect appropriate utility bulk emergency	active mode manual boot nuke automated disk wipe dban automatically boot of disk detect appropriate utility operating system
2	wikipedia wiki hard disk recorder disk recorder wikipedia encyclopedia disk recorder recording system utilizes high-capacity disk record digital audio digital video disk recording		wikipedia wiki video disk tape disk recorder format Video CD sound recording system utilizes SD-capacity disk record recordings audio digital video disk recording	ibm wiki hard sciences computer disk recorder wikipedia encyclopedia disk sound recording software utilizes dual - capacity disk record recorder audio digital video disk records
2	faqs docs linux mini hard disk upgrade disk upgrade mini how-to modern systems eide devices disk controller shouldn installing disks system		faqs docs linux mini recovery link installation disk manager installation how-to modern systems eide pc network controller installer installing disks system	faqs personal dos mini hard disk controller disk controller mini how - did dos systems linux devices disk controller remote installing disks local
2	paragon software hdm paragon disk manager software drive partitioning disk manager reliable toolset disk management partitioning disk imaging backup boot management data system		paragon software tool disk disk manager system drive distribution disk management reliable toolset disk management partitioning disk server backup server diagnostic management system	paragon office hdm paragon boot manager service drive partitioning disk manager program toolset pc client partitioning service drive management boot management data system
2	pcguide ref hdd file index pcguide ref disk logical structures file systems disk course medium storing information disks grow		pcguide disc hdd ref index pcguide disk disk data structures file systems disk drive types storing information disks interface	pcguide ref disk file index book ref disk logical storage memory transfer disk support medium resources information disks grow
2	lacie products product lacie mini drive hub usb firewire expand digital life storing photos videos music files lacie mini drive hub designed fit		lacie design product lacie mini drive hub usb firewire expand digital life storing photos + audio files drive desktop film camera Provided by	lacie products product lacie mini drive hub usb flash expand capability photo cycle photos usb storage files sony mini drive hub sony the
2	support microsoft partition format disk windows partition format disk install upgrade windows		support microsoft file format driver package kernel format disk install upgrade windows	support microsoft partition format disk windows update format for application boot windows
2	informationweek hardware showarticle articleid magnetic research lead disk drive designs understanding magnetic systems help vendors tweaking materials boosting disk performance reliability		informationweek hardware news of magnetic research expands disk drive designs as magnetic systems device vendors tweaking to improve disk performance.	major data showarticle shows that cables and disk drive designs in magnetic systems help vendors tweaking or boosting disk vehicle reliability
2	tomshardware record making hard disk disk sets records tom hardware tom hardware guide internet premiere resource hardware news reviews		tomshardware worm making hard core disk sets records tom hardware hack hardware guide hacker raw resource hardware news summary	online commercial stores hard disk disk video records electronic music tom hardware guide internet premiere resource site news reviews
2	msnbc msn newsweek levy disk world newsweek levy ibm delivered disk drive refrigerators weighed ton		msnbc tax file levy m world newsweek levy ibm intel disk info about every ton	newsweek msn newsweek levy supply mart newsweek model units delivered carbon drive refrigerators weighed ton
2	simson clips cso hard disk risk disk risk cso magazine drives getting rid company data don		simson clips cso some disk fragmentation is risk cso magazine are getting smaller company it don	simson clips cso hard drives hard disk risk other magazine drives getting a paper in don
2	hdsentinel disk sentinel disk health performance temperature disk sentinel disk health performance temperature monitoring		hdsentinel disk state disk health log temperature disk stability model state performance temperature score	hdsentinel speed sentinel disk health performance temperature disk storage self health monitoring health disk
2	stellarinfo drive data recovery software tools disk recovery utilities data recovery software data recovery services drive recovery data safety software services computer		stellarinfo drive data collections utilities utilities data recovery utilities data recovery utility data recovery services drive vehicle data safety software services others	floppy drive data rescue tools oracle disk recovery utilities data recovery software flash recovery services crash recovery data recover software from computer
2	sdc leila usb dongle readme gentoo linux documentation structured approach disk document encrypt data computer disk accessed appropriate key		sdc leila - dongle manual configuration linux server structured approach managing image configuration data computer user accessed appropriate key	example leila usb reliability web infrastructure linux documentation structured memory local access encrypt configuration computer disk encryption appropriate key
2	storage ibm hdd support download ibm disk drives		storage layer to support download and disk configuration	release of hdd card download ibm disk drives
2	maxtor seagate acquired maxtor manufactures parallel ata serial ata scsi drives		maxtor seagate : maxtor manufactures miniature video monitor for scsi 5	2013 seagate acquired maxtor manufactures small ata pc card scsi to
2	samsung products harddiskdrive index samsung disk drive disk drive		samsung products harddiskdrive Samsung family family hard disk drive	samsung products the micro system disk drive mega drive
2	acm uiuc edu webmonkeys book guide library reference guide reference ansi language		acm s edu l x text library - source reference ansi language	acm resource guide webmonkeys global reference library reference guide for ansi portal
2	gnu software libc gnu library gnu project software foundation fsf gnu library library gnu system systems linux kernel		gnu tool libc gnu library gnu extension software package fsf package library GNU gnu file systems and repositories	gnu base libc gnu library internet project software foundation fsf group free library gnu database systems linux library
2	gnu software libc manual node index gnu library edition updated gnu library reference manual version gnu library		gnu software packages manual node python new library edition updated gnu distribution edition current version gnu packages	gnu software libc manual node index of 2000 edition updated gnu information the file of gnu library
2	ccs ucsd edu standard program call functions standard library functions services input output		ccs and edu standard value call functions standard raw program headers and output	program ucsd edu programs windows control functions unix library functions services input output
2	cplusplus reference reference reference language library descriptions elements functions		cplusplus name reference reference reference library image elements settings	the reference reference digital language library reference elements section
2	cplusplus reference clibrary library reference library definitions language library organized structure header files		cplusplus reference clibrary statistics reference library definitions language type language structure description text	library reference name library reference library definitions library data name structure header references
2	boost boost libraries repository peer-reviewed portable source libraries libraries standard library		boost boost to develop peer-reviewed portable library for libraries standard library	boost boost libraries repository peer - reviewed original source software boost standard online
2	cppreference reference standard template library standard template library iterators algorithms vectors double-ended queues lists		cppreference is standard template programming style library library inline length vectors double-ended queues lists	template network sets template specification standard template and scheduling algorithms vectors straight - ended queues lists
2	tacc utexas edu services userguides pgi pgc lib stdlib standard library home page standard library home page documentation standard library volumes volume data structures algorithms		tacc ut edu pi api pgi web lib stdlib standard definitions home page standard libraries default page syntax standard lists volumes volume data collection algorithms	access utexas computer services with pgi search document access standard library home page online reference home portal documentation standard library volumes volume trace structures algorithms
2	wikipedia wiki gnu library gnu library wikipedia encyclopedia gnu library glibc standard library released gnu project written software foundation fsf		wikipedia knowledge Wiki software gnu library wikipedia encyclopedia Wiki download GPL standard publicly released gnu - written software foundation program	used in software repository gnu library google encyclopedia gnu library other standard books released gnu project written software using fsf
2	infosys utas edu info documentation cstdlib standard library standard library functions decimal struct lconv localeconv void pointer formatting information locale		infosys utas edu... import cstdlib module library standard library API operator value lconv localeconv variable type formatting information type	methods utas library library documentation cstdlib basic library standard library common decimal struct binary strings void model number information references
2	boutell graphics library library source code library dynamic creation images programmers written wrappers		boutell js library developer notes and documentation dynamic creation images programmers written wrappers	boutell program library library software code library programs graphic images programmers graphics wrappers
2	boutell cgic cgic ansi library cgi programming boutell ansi library cgi programming		boutell python language python library cgi js language ansi extending gem programming	boutell reference technical reference library standard data boutell ansi library basic programming
2	desy user projects virtual library section programmer virtual library links documents tutorials faqs		desy user projects / library for programmer virtual machine links users / faqs	desy community projects internet library section projects virtual studio work documents tutorials projects
2	gcc gnu onlinedocs libstdc documentation gnu standard library documents homepage bundled library source docs subdirectory releases snapshots		gcc lib onlinedocs support documentation gnu bundled library documentation homepage bundled library requires docs require packages library	free gnu onlinedocs native software gnu smashwords edition gnu homepage bundled with simple docs subdirectory large data
2	msoe edu eecs courseinfo stl standard template library standard template library stl general-purpose library algorithms data structures alexander stepanov meng lee		msoe edu s courseinfo with text template and documentation template library stl individual-purpose software algorithms data editor alexander to je lee	the standards eecs libraries stl standard project library standard package library stl general - kei library integrated technology warehouse alexander wei meng lee
2	cpp sourceforge library graphics library game developers researchers students source bsd license		cpp data library config library linux developers researchers comments on bsd license	cpp sourceforge machine graphics library language developers researchers resource collections bsd library
2	nag numeric cldescription nag library description nag numerical algorithms description nag library		nag numeric structure description mathematical description library binary algorithms description library library	and numeric cldescription nag format for base numerical table reference nag library
2	acm uiuc edu webmonkeys book guide index guide--index library reference guide index		acm uiuc : webmonkeys ed. ebook guide--index and eBook guide index	discovery institute web webmonkeys project guide reference guide - - research and reference guide index
2	sgi tech stl standard template library programmer guide implementation standard template library hypertext documentation		sgi tech stl web template Python programmer C style python web library hypertext documentation	sgi tech stl standard template data programmer and designer plan full library design documentation
2	delorie djgpp libc djgpp library reference		delorie Python installed as library package	office suite libc djgpp free gnu
2	delorie gnu docs glibc libc toc gnu library iconv implementation gnu library language facilities library porting gnu library unix systems		delorie gnu ruby source libraries toc ruby compiler software implementation Most modern language facilities support porting gnu databases unix systems	major libraries and glibc libc drive gnu library iconv implementation of library and facilities software porting unix library unix library
2	utah edu dept old texinfo glibc manual library toc gnu library table contents language facilities implemented library layout sysdeps directory hierarchy porting gnu library unix systems		utah post dept old texinfo glibc script library array data library table contents language recently implemented library layout sysdeps library hierarchy supported by native unix languages	utah data dept systems texinfo glibc manual library toc gnu library primary contents language programs implemented as programs common directory server languages gnu arch unix systems
2	sourceware gsl gsl gnu scientific library numerical library numerical library scientific computing gnu public license		sourceware python public library general library general library numerical algorithm scientific computing gnu public license	gnu gsl gsl gnu virtual library scientific library numerical and scientific libraries gnu software license
2	cslibrary stanford edu stanford education library page summary language features techniques language		cslibrary map edu London City library page names Search features English language	cslibrary web edu stanford education library the programming language features table examples
2	wikipedia wiki standard library standard library wikipedia encyclopedia standard library now-standardized collection header files library routines implement operations input output		wikipedia wiki standards library standard description wikipedia database standards library pre-standardized in header files library collections implement operations require output	latin wiki standard library standard library english encyclopedia specialized library now - standard reference header data library languages implement operations input output
2	nag numeric cldocumentation nag library documentation nag numerical algorithms documentation nag library		nag data databases nag library number database numerical database documentation python library	free numeric cldocumentation nag library and nag communication algorithms ieee text archives
2	xmlsoft xml parser toolkit gnome library written language bindings environments libxml portable library		xmlsoft xml parser reading the library written language script environments html, json	xmlsoft xml modeling toolkit gnome project java system documentation system documentation portable library
2	cryptopp crypto library class library cryptographic library cryptography ciphers message authentication codes one-way hash functions public-key cryptosystems key agreement schemes		cryptopp crypto hashing class cryptographic data library architecture ciphers cryptographic authentication codes one-way cryptographic functions multi-key cryptosystems key chain structure	libraries crypto library services library applications software cryptography software ruby authentication codes one - level hash functions java - only cryptosystems key agreement programs
2	ccs ucsd edu lib over library overview standard library entities declared standard headers library entity program write		ccs based edu lib over library Lists of library entities declared standard headers usage history public description	from ucsd edu these is the overview standard library page declared standard headers for entity program description
3	imdb title soloalbum soloalbum imdb movies celebs		imdb title Song Album imdb version album	all publications under soloalbum film audio production
3	lacunae nasoalmo nasoalmo national solo album month national solo album month nasoalmo brave souls wrote recorded solo album		lacunae sang na debut solo album with national debut song n nasoalmo brave she wrote recorded solo track	lacunae nasoalmo album popular live concert month national live album 2 when three souls wrote recorded solo vol
3	thesoloalbum solo album dobbs welcome solo album overview record album information discussed		thesoloalbum summary band introduction welcome solo album overview record contents not discussed	5 solo collection dobbs brown solo album overview album release information from
3	wikipedia wiki solo album solo album wikipedia encyclopedia solo album hugh cornwell live plugged unplugged solo gig recorded bergen blues roots festival bergen norway		wikipedia CD solo track solo album single LP solo album Bruce cornwell self plugged unplugged solo CD recorded bergen blues roots compilation album norway	wikipedia wiki solo album solo ep wikipedia article solo album marc cornwell song plugged at solo gig funded by blues roots records bergen vol
3	wikipedia wiki goodnight vienna goodnight vienna wikipedia encyclopedia goodnight vienna solo album ringo starr recorded los angeles released		wikipedia wiki goodnight vienna goodnight citation library encyclopedia goodnight z w ed x starr recorded 0 films released	wikipedia wiki goodnight vienna goodnight madrid wikipedia encyclopedia goodbye paris album tracks ringo starr recorded miami angeles released
3	roadrunnerrecords blabbermouth news mode article newsitemid blabbermouth net bruce kulick issues solo album update kiss guitarist bruce kulick resumed recording solo tentatively launched studio blog fans		roadrunnerrecords blabbermouth news mode - newsitemid - net bruce brand issues amended album cover kiss 1 bruce kulick resumed recording music video launched back by fans	a blabbermouth metal web article newsitemid facebook net bruce kulick issues past album music from guitarist bruce johnston resumed a solo tentatively launched community blog fans
3	nasoalmo nasoalmo national solo album month nasoalmo fun annual competition musicians write record album month		nasoalmo music national solo album month Before the annual competition national release solo album album	jury the european solo album month nasoalmo finnish cup competition musicians international record publication program
3	theeraser eraser		theeraser 2	like...
3	roadrun blabbermouth news mode article newsitemid blabbermouth net peter criss solo album samples comment cat posted riotact bestbuy signed version solo album		roadrun 2 news mode article 1. net peter criss solo album of vintage music s riotact e signed version on CD	roadrun podcast news mode website newsitemid music net peter jackson solo album special comment street sounds riotact comedy stand up solo album
3	popmatters music features thom yorke shtml popmatters music feature cupboard thom yorke solo yorke admits solo album beats electronics radiohead b-side		popmatters music using thom yorke shtml popmatters music genre uses thom from solo yorke from off keys piano piano on b-side	popmatters music awards thom yorke also some songs feature cupboard ben yorke chris yorke the solo sex with the radiohead b - side
3	amazon solo album tabla amazon com solo album music tabla amazon com solo album music tabla tabla solo album ustaf latif ahmed customer reviews product		amazon solo album u amazon com artist e music tabla amazon com solo album o digital tabla solo album man lat ah customer number 3	single solo album video albums 10 solo vocals music tabla amazon com solo songs music satellite radio solo album ustaf abbas ahmed customer digital product
3	amazon frank black hcm amazon com frank black music frank black frank black solo album no-brainer must-buy avid fan band pixies		amazon frank s hcm 2 release 2016 black black f black frank h solo album non-brainer must-buy raw fan band pixies	amazon frank john catalog amazon com frank black itunes frank black frank soul covers album one - brainer can - buy avid fan music archive
3	lacunae archives lacunae announcing nasoalmo yes nasoalmo national solo album month nasoalmo solo album album music		lacunae les lacunae announcing this yes nasoalmo national solo & single & music awards n 2016	musical fantasy lacunae world the yes orchestra national collegiate marching band national solo album album music
3	billboard bbcom news article display vnu content thom yorke solo album radiohead frontman thom yorke debut solo album eraser released recordings arranged longtime		billboard Music news and new demo content from come solo demo The frontman thom yorke debut solo solo eraser released in arranged longtime	billboard bbcom news article display voices performing thom thomas solo album the 2015 thom yorke debut duet album future tape recordings featuring longtime
3	billboard bbcom news article display vnu content tankian solo album system frontman serj tankian steps center solo album elect dead serjical strike warner bros		billboard - news on display tank and tankian family sound system frontman serj tankian steps out post album elect dead serjical musician warner support	billboard bbcom news on display page and tankian performs album area 51 serj tankian steps forward for album elect dead nuclear strike warner japan
3	upi newstrack entertainment exkiss drummer releases solo album united press international newstrack entertainment ex-kiss york upi solo album kiss drummer peter criss won rule band		upi personal entertainment clean sound releases promotional tour across the international newstrack entertainment pro-kiss york upi solo album kiss drummer now criss won his band	independent newstrack albums exkiss records 2015 solo effort united press international encore entertainment ex - kiss records upi solo album kiss band peter gabriel fall rule band
3	roadrunnerrecords blabbermouth news mode article newsitemid blabbermouth net peter criss solo album inspired launch radio networks reports peter criss drummer kiss releases solo album		roadrunnerrecords · story mode article format blabbermouth net p criss solo album inspired radio radio show reports peter work complete kiss releases current label	former radio news mode report from blabbermouth reporter peter criss solo album tracks launch radio networks with michael edge drummer kiss releases solo solo
3	mountvernonnews local reed musician premiere solo album mountvernonnews com featuring news sports lifestyle information		mountvernonnews New media community hosts solo shows mountvernonnews - featuring news sports background information	the wind reed musician premiere solo musicians mountvernonnews sports profiles country sports lifestyle information
3	prnewswire cgi bin stories acct story story edate bice american idol finalist releases debut album clive album teams bice chad kroeger richie sambora jon bon jovi ben moody shanks swedish producer max		prnewswire cgi 5 stories on story sa edate bice american idol finalist releases debut in clive album teams bice chad kroeger richie lang na bon jovi ben j shanks swedish girl tim	book trash bin stories short story story steven reid american idol finalist on debut album clive rich teams with chad kroeger richie sambora jon bon scott ben moody young swedish producer max
3	artistdirect nad news article siouxsie sioux release solo album artistdirect news check hottest music news artistdirect		artistdirect nad news of siouxsie the live solo album artistdirect other recent news trending news artistdirect	to music news recording of sioux release solo album artistdirect news publication of albums news feature
3	pagemcconnell music page mcconnell page mcconnell album beauty broken heart heavy rotation maid marian home runaway bride basement		pagemcconnell home page music page mcconnell album release broken marriage broken rotation maid living home life consensual sex	broken music line mcconnell page mcconnell black beauty broken heart heavy soul girl come home runaway girls basement
3	drewbarfield drew barfield news album purchase online sale drew solo los pacaminos gigs		drewbarfield dean barfield fans album noise rock smash drew solo star pacaminos gigs	drewbarfield drew perry news album purchase purchase sale purchasing the los effects album
3	dreamsofhorses blogspot thurston moore solo album dreams horses thurston solo album thurston solo album trying-not-to-be-annoying pic thurston sxsw club kill rock		dreamsofhorses blogspot mo moore r album mo artist thurston photography album thurston mo artist tricky-not-to-be-annoying pic thurston photo in kill rock	dreamsofhorses 1993 thurston moore solo album wild horses thurston solo solo thurston carpenter album do - not - me - be - true luke thurston single club kill remix
3	nme news radiohead thom yorke solo album news nme com thom yorke solo album radiohead frontman release eraser		nme an artist thom made new album new nme rapper thom make solo news radiohead book release eraser	nme magazine radiohead susannah yorke solo album news · com david thomas solo album radiohead com chris eraser
3	hhnlive news hhnlive com news nature release debut solo album nature records announces eagerly-anticipated debut kush mobb havoc		hhnlive scraps hhnlive predictions for nature as debut solo artist nature records the eagerly-anticipated debut kush in havoc	hhnlive releases for bands releases with release to solo album nature records announces eagerly - supportive band kush n havoc
3	pitchforkmedia article news thurston moore talks solo album idaydream nationi pitchfork thurston talks solo album daydream nation pitchfork putting touches solo album thurston solo joint		pitchforkmedia article news thurston john talks solo album idaydream national m media talks personal artist daydream nation i putting list solo music thurston mo joint	pitchforkmedia quoted said thurston directly talks at album art nationi if thurston talks on album daydream instead of putting touches on album thurston solo joint
3	pitchforkmedia news victoria bergsman solo album details revealed pitchfork victoria bergsman solo album revealed news victoria bergsman solo album revealed krs-one hip hop lives marley marl life van pelt builds miracle		pitchforkmedia news victoria bergsman solo album details revealed pitchfork victoria album solo album revealed news victoria on new LP revealed number-one trip hop lives for del life van van the miracle	other news victoria taylor solo album details revealed pitchfork victoria bergsman album album revealed 2010 victoria bergsman solo album studio krs - one hip rock guru marley shelton jon van pelt builds home
3	cdbaby nevillestaple baby neville staple solo album preview tracks solo album material meantime neville tour mexico south america		cdbaby b - neville staple solo album 7 tracks interview and interview meantime neville baby mexico the west	joan nevillestaple baby neville radio dj cd preview 2011 solo album material john neville orchestra mexico south america
3	nationalledger artman publish article shtml national ledger rob sophomore solo album feel solo album shortchanging		nationalledger artman interview article shtml 3 star rob rob solo album reviews solid album shortchanging	the artman publish article by the ledger rob sophomore review album feel like track one
3	lunapark siouxsie debut solo album mantaray set for october release siouxsie debut solo album mantaray release decca records proud announce release mantaray debut solo album renowned british artist siouxsie siouxsie solo recording		lunapark siouxsie new album single mantaray FREE release october 15 siouxsie debut solo album free release November 2015 proud announce 2 mantaray debut solo album renowned british artist siouxsie siouxsie solo recording	lunapark siouxsie debut solo album tv album for war release siouxsie debut solo album fall release studio album proud days release mantaray debut solo single cover visual artist siouxsie siouxsie solo recording
3	wikipedia wiki fashion design fashion design wikipedia encyclopedia fashion design applied art dedicated design clothing lifestyle accessories cultural social influences		wikipedia wiki fashion design general design references encyclopedia fashion design applied art dedicated anatomy literature culture religion cultural literary influences	wikipedia profile graphic design textile design wikipedia category fashion design applied art home design or lifestyle accessories cultural social calendar
3	calmis gov file occguide fashion fashion designers california occupational guide statewide information job duties conditions employment outlook wages benefits		calmis gov file occguide fashion fashion wear california occupational exposure statewide legal terms & conditions work status health benefits	calmis gov file occguide fashion interior designers public employment guide statewide government job creation or employment union wages benefits
3	princetonreview cte profiles dayinlife careerid fashion designer fashion designers phase designing clothing bathing suits evening gowns		princetonreview site de dayinlife blogger fashion designer fashion designers marketing designing clothing personal personal wedding wear	princetonreview creative media dayinlife careerid fashion designer costume designers fashion design clothing bathing areas beauty gowns
3	bls gov oco ocos fashion designers fashion designers help billions clothing articles shoes accessories purchased consumers designers study fashion trends		bls via oco ocos fashion show fashion shows help billions buy articles stores previously purchased consumers customers see fashion trends	health gov oco fashion fashion photography baby culture help billions clothing articles shoes accessories purchased consumers look other fashion trends
3	fashion howto fashiondesigner fashion net fashion designer destined fashion designer childhood clothes barbie dolls playing		fashion retailer fashiondesigner clothes net fashion designer websites fashion designer clothes online fashion dolls playing	fashion and wear magazine net fashion designer destined teen designer childhood clothes barbie mom [UNK]
3	careerprospects briefs fashion shtml fashion designers fashion designers people elegant whimsical fun silly expensive clothes parading runways		careerprospects briefs fashion designers celebrity lifestyle clothing designers boring elegant sexy animals silly expensive celebrity parading runways	careerprospects women fashion shtml fashion design elle management people sports movies fun silly expensive family entertainment entertainment
3	dir yahoo arts design arts fashion and beauty designers fashion designers yahoo directory explore sites fashion designers brands apparel labels apparel accessories lingerie urban clothes sportswear		dir advertising arts record labels creative and beauty designers fashion designers yahoo users explore sites online fashion brands apparel styling stylish accessories lingerie urban clothes shoppers	dir yahoo design design arts love and beauty digital fashion editorial yahoo directory explore product by designer brands fashion labels apparel accessories lingerie casual clothes sportswear
3	myscene everythinggirl games fashion book fashion book myscene com		myscene everythinggirl book review book recipe book myscene reviews	myscene everythinggirl public crown media group book portal com
3	fashionwindows fashion designers default fashion designers fashion designers bios news trends fashion		fashionwindows fashion designers influential fashion designers key designers Era and trends fashion	tips gossip tips default fashion products wear designers bios news trends fashion
3	online onetcenter link summary summary report fashion designers design clothing accessories garments design garments established fashion trends		online onetcenter link summary summary website fashion designers design product materials garments and garments established companies websites	online designer link summary summary website fashion web design clothing accessories garments and textiles established brand trends
3	bluefly bluefly designer clothing handbags shoes accessories prada bluefly com designer brands prada fendi gucci discount prices bluefly hook-up fashion obsessed search		bluefly bluefly designer trends trends shoes women shop new com designer clothes stores fendi gucci discount model price hook-up fashion trends search	bluefly bluefly designer clothing handbags shoes fashion prada bluefly com apparel brands prada fendi design perfume model designer hook - open web contacts list
3	fashionwindows fashion designers showall fashion designers fashion designers database fashion designers bio contribution world fashion		fashionwindows new life showall fashion week fashion designers database fashion designers President and world leaders	fashionwindows new designers list fashion by fashion designers database fashion designers entertainment industry world database
3	nymag fashion fashionshows designers fashion designers guide runway collections guide fashion designers profiles store listings photos runway		nymag features fashionshows by web designers guide personal collections clothing brands photography profiles store listings photos runway	nymag fashion fashionshows academy of designers guide runway magazine sales advertising spreads profiles store day photos runway
3	cfda council fashion designers america usa non-profit trade organization north-american designers fashion fashion accessories		cfda activist leaders organizers radical LGBT anti-profit cultural organization north-american designers fashion fashion accessories	us council fashion designers caucus usa non - profit political organization canadian - american designers and fashion united
3	louisvuitton louis vuitton luxury leather luggage french fashion designer designer manufacturer retailer leather ready-to-wear shoes watches		louisvuitton louis velvet luggage belts in french fashion designer and manufacturer exclusive leather made-to-wear bags :	norton aircraft products luxury leather merchant warehouse fashion label garment manufacturer retailer leather ready - make - wear shoes watches
3	indobase fashion fashion designers indian international designers fashion designer indian international fashion designers check fashion designers		indobase UK fashion designers overseas international designers clothes retailers indian boutique fashion designers check fashion blogs	film fashion network designers indian international publications fashion writers indian international fashion designers india fashion brands
3	fashionschool kent edu fashion design schools fashion design colleges fashion merchandising fashion design schools visit ksu school fashion design merchandising careers fashion designing fashion merchandising fashion design		fashionschool design edu degree design academy fashion engineering colleges fashion merchandising school design schools university ksu university fashion designing merchandising careers fashion theory fashion merchandising fashion designers	fashionschool music edu business design marketing fashion and photography fashion management fashion design schools visit ksu school fashion advertising merchandising careers garment manufacturing hair merchandising fashion design
3	fashion about designers blpronounce audio fashion designer pronunciation net pronounce fashion designer audio clips		fashion about beauty blpronounce podcast clips designer fashion net word fashion designer audio clips	advice about designers blpronounce audio from designer pronunciation but pronounce yourself designer home source
3	fashion about fashiondesigners fashion designers fashion designers fashion design fashion designers favorite women fashion designers shop designer clothes fashion designer biographies design		fashion news fashiondesigners fashion pattern fashion patterns fashion design fashion designers brand designers fashion online shop designer clothes fashion designer buy online	character designs fashiondesigners fashion designers fashion designers faces change women designers favorite women fashion designers dress designer clothes fashion designer the internet
3	amazon fashion designer survival guide insiders amazon com fashion designer survival guide insider amazon com fashion designer survival guide insider running fashion business books gehlhar zac posen		amazon best user survival gear stores amazon comp fashion designer survival guide insider Amazon com fashion designer survival guide stocks buy your business books rob zac posen	amazon fashion producer survival guide management amazon com design designer survival guide management amazon mag fashion designer fitness guide insider running fashion designer magazine publisher zac paul
3	stats bls gov oco ocos graphic designers workers occupations art design field artists workers commercial industrial designers fashion designers		stats bls gov oil workers graphic designers manufacturing occupations art design field artists clothing manufacturers industrial workers fashion managers	stats bls gov on ocos professional industries workers occupations of design and production workers commercial industrial managers fashion designers
3	stelladottir stelladottir usa design fashion creations featuring dresses gothic apparel wedding ensembles women		stelladottir stelladottir also design new shoes or dresses to appeal to young women	stelladottir life magazine design fashion house featuring male gothic apparel male attire women
3	fashionschools fashionschools com fashion design schools directory usa research compare fashion schools programs fashion design fashion merchandising fashion technology		fashionschools compare com fashion fashion schools fashion usa that compare clothing designing programs fashion design arts merchandising style design	fashionschools offers online fashion design for a reference research compare fashion schools programs culinary arts fashion engineering fashion design
3	amazon fashion design drawing course caroline amazon com fashion design drawing course books caroline tatham amazon com fashion design drawing course books caroline tatham julian seaman caroline tatham julian seaman		amazon fashion & drawing course caroline amazon sho fashion design article and books caroline tatham amazon shop fashion and drawing project lectures caroline tatham julian ton caroline tatham Venezuelan seaman	trade book design drawing course caroline at com fashion design working table books diana tatham comic com fashion designers drawing gown books caroline howe julian seaman caroline tatham julian seaman
3	detnews apps pbcs dll article aid metro fashion designer sentenced detroit ilene moses grosse pointe fashion designer sentenced prison repay		detnews » de / article aid metro da designer i detroit ilene moses grosse locale fashion boss sentenced guilty »	detnews apps pbcs boston 2013 aid johnson fashion actor sentenced detroit 2013 robinson grosse pointe fashion artist sentenced 2015 see
3	stylecareer fashion designer shtml fashion designer fashion business fashion designer creative technical professional designs clothing theme market		stylecareer articles basic shtml fashion tutorial fashion business fashion clothing professional technical professional designs clothing theme advertisement	freelance fashion designer assistant fashion editor fashion business fashion model creative capital center a clothing theme market
3	costumegallery design costume fashion designers costume gallery costume gallery online library guide costume fashion designer research keywords costume costume history fashion history		costumegallery design costume fashion designers and recommendations the curator public library guide costume fashion designer research keywords costume costume designers user reviews	costumegallery licensing services graphic designers costume company costume gallery online library dresses costume fashion historical design keywords costume costume designer fashion history
3	npr templates story story storyid npr fashion industry copes designer knockoffs clothing designers watching fashion york eye knocking competitors designs music industry		npr Play Video See title npr fashion industry copes as knockoffs clothing store watching online sales eye knocking around designs music industry	npr templates your story storyid npr fashion site copes documentary show clothing designers watching a york eye on competitors media internet industry
3	myfuture edu services default functionid asco occupation information fashion designers styles products clothing apparel accessories designs adapting fashions suit		myfuture analytics services data functionid asco occupation information fashion designers brand products fashion major brands brand adapting fashions product	myfuture edu services default functionid system occupation information digital book styles web making apparel the fabrics fabrics fashions suit
3	noubikko noubikko fashion designer homepage collection illustration galleries san francisco designer biography contact link press fashion advice checklist		noubikko noubikko lifestyle advice homepage collection illustration designer st Antonio street boutique contact mass press fashion advice checklist	noubikko noubikko fashion show boutique collection on line san francisco designer showcase series link in fashion design checklist
3	beatles beatles website beatles beatles introduction beatlemania usa films mbe		beatles on Twitter Facebook beatles videos beatlemania Netflix films Brazil	hollywood children website beatles beatles introduction from usa films youtube
3	wikipedia wiki the beatles beatles wikipedia encyclopedia articles covering history development albums songs		wikipedia classical era beatles beatles wikipedia songs reviews covering history classic albums songs	wikipedia wiki of beatles beatles complete most articles covering album development albums pages
3	iamthebeatles beatles history albums songs lyrics lyrics mean news album collections answers fan questions		iamthebeatles cd history cd titles lyrics lyrics mean news album chart views fan poll	iamthebeatles songs history of songs lyrics lyrics mean news books lyrics answers to songs
3	beatlesagain beatles internet beatles album collection beatles informational sound picture files study beatles fans scholars world explore		beatlesagain beatles internet based album download beatles A sound picture sound study composer lets whole world explore	beatlesagain beatles and beatles archive collection a informational sound picture expert on beatles fans music world explore
3	last music the beatles beatles music listen beatles lucy sky diamonds tagged classic rock rock pop people beatles		last music cd original beatles music nothing beatles music sky blue band classic rock stars pop people write	last music for fucking beatles red john beatles lucy of diamonds band classic rock rock pop people beatles
3	rockhall inductee the beatles beatles beatles conquest america launched british invasion torrent rock roll bands britain overtook pop charts		rockhall inductee UK queen and music producers have launched a invasion torrent rock boy bands britain overtook pop stars	rockhall beatles the new beatles hollywood conquest britain launched british punk new rock roll bands britain overtook the charts
3	youtube watch rdd youtube beatles watch video revolution watch pee pants search revolution beatles search user		youtube watch rdd search blogger watch video pee pee pee pants search Google twitter search user	youtube viral rdd a beatles music video revolution watch live pants watch revolution youtube search user
3	time time time artists profile beatles beatles irrepressible irresistible --the world astonishing rock- -roll band		time time that artists profile beatles beatles to the whole world - –- - band	time record distance from 1966 beatles beatles... irresistible - - the world astonishing y - - rock band
3	dir yahoo entertainment music artists genre rock and pop beatles the beatles rock pop yahoo directory learn beatles exploring sites biographies lyrics photo galleries videos music downloads discographies		dir yahoo entertainment dictionary artists genre rock and fantasy beatles books beatles rock pop yahoo dictionary learn beatles songs the directory directories photo gallery videos lyrics downloads discographies	rock yahoo entertainment music artists music rock and the world pop beatles rock pop yahoo directory my beatles exploring sites art and photo publicity videos music downloads discographies
3	sonic custom beat beatles beatles beatles beatles beatles beatles quotes fab reigns		sonic custom beat beatles beatles victory knockout championship beatles victorious victory reign	sonic custom beatles beatles wings beatles beatles beatles beatles wings steve reigns
3	columbia edu brennan beatles beatles researching recording variations lists beatles vinyl releases united kingdom united		columbia edu state beatles beatles & other variations lists beatles studio album on universal united	columbia edu british beatles london researching recording artists with their vinyl releases united kingdom united
3	rarebeatles songs pictures stories beatles beatles website collectors fans featuring information values beatles rarities		rarebeatles collection pictures collection pokemon beatles collection collectors fans videos special values beatles activities	rarebeatles big pictures archive live beatles website collectors fans release information clips and rarities
3	geocities beatleboy beatles experience beatles story break solo interviews quotes photos animations		geocities beatleboy beatles That beatles is a solo by quotes read +	lennon the beatles experience beatles story letters from work quotes elvis animations
3	wikipedia wiki the beatles album beatles album wikipedia encyclopedia beatles self ninth album beatles album released music		wikipedia wiki the beatles band fourth album wiki encyclopedia bands cd ninth act fourth album released music	itunes wiki the christmas album beatles compilation wikipedia encyclopedia compilation album ninth studio beatles album released music
3	amazon the beatles artist aptk amazon com glance beatles sgt pepper lonely hearts club band beatles customer review release price price		amazon the beatles artist download amazon com glance mp sgt sound black j club x club review review release price review	emi the beatles harrison aptk community com amazon beatles sgt pepper lonely hearts club band beatles a review of price digital
3	aboutthebeatles beatles guide beatles http www biography discography interviews photographs dead clues timeline links merchandise		aboutthebeatles beatles guide podcast podcast guide drug tracker dead tracks dead clues timeline links merchandise	aboutthebeatles beatles history web website www the discography interviews photographs dead friends timeline miscellaneous merchandise
3	stevesbeatles beatles page lyrics song indexed album songtitle recording information anomalies photos album covers midi files		stevesbeatles beat album chart song indexed album songtitle playlist information anomalies photos album listed since 2000	web page reference google song indexed album album recording information data include album covers midi layout
3	artists beatles artist com beatles artist artist information beatles videos albums song clips ringtones photo galleries news bios message boards		artists beatles artist com beat terms artist information track album interviews song history ringtones photo galleries news articles message social	artists beatles artist com beatles artist artist information beatles video programmes beatles video shows and galleries news websites message boards
3	upv ecabrera spanish beatles page audio video photograph archives desktop themes lyrics trivia news message board bilingual spanish english		upv ecabrera Original format a audio visual photograph and search themes of trivia news message board bilingual spanish news	upv anime programs programming page audio video recording archives desktop themes lyrics anime news message board bilingual book image
3	abbeyrd best vwh beatles abbeyrd beatle page archive news analyses band news briefs calendar events alerts reviews		abbeyrd best around rock music beatle music archive news analyses band reports and calendar press alerts events	fans best vwh beatles magazine beatle times weekly news articles band order briefs calendar events book reviews
3	beatlelinks beatlelinks beatles internet resource guide comprehensive links beatle oriented web sites internet		beatlelinks online resources website resource guide comprehensive sites beatle oriented web pages homepage	website beatlelinks myspace internet resource guide website links for links web page internet
3	beatlesstory beatles story exhibition liverpool beatles merchandise beatles story exhibition liverpool magical experience visit online store purchase beatles merchandise music clothing		beatlesstory beatles story exhibition liverpool bestselling storyline beatles story gallery liverpool magical experience visit on sales of beatles comic product information	toy and world exhibition liverpool beatles merchandise creation story salon liverpool magical museum visit online people purchase beatles merchandise music clothing
3	topix who the beatles beatles news topix news beatles continually updated net		topix changes the news The news topix more beatles to the net	fox news the beatles tv news nbc news beatles continually updated...
3	topix the beatles beatles news topix news beatles continually updated net		topix the beatles beatles winning topix all beatles happy with PR	topix beatles herald beatles news topix news beatles files updated daily
3	myspace thebeatles www myspace com thebeatles myspace profile beatles liverpool valentine stamps beatles store view		myspace on www 1 1 thebeatles l www beatles liverpool valentine march 2013 was online	catalogue thebeatles www myspace label thebeatles myspace store beatles liverpool vinyl stamps guitar store record
3	music aol artist the beatles beatles aol music beatles aol music beatles music videos beatles songs beatles photos beatles live performances information		music artists artist genres beatles beatles genre music beatles aol releases album popular style music songs beatles trends beatles costumes performances information	music aol artist les damned beatles beatles music beatles aol paul mccartney music videos beatles sketches beatles photos album live performances albums
3	amazon beatles biography bob spitz amazon com beatles biography books bob spitz amazon com beatles biography books bob spitz bob spitz		amazon beatles biography review g amazon bit hash biography variety store click on com beatles history books bob spitz bob spitz	bbc beatles biography bob spitz amazon book beatles greatest films gordon spitz amazon com beatles biography books allan graham bob graham
3	music indiana edu som courses rock england beatles england virtual tour beatle sites liverpool london hamburg york		music indiana fr re things rock in beatles every great tour beatle english liverpool london r y	music indiana touring europe festival rock england beatles london virtual tour visit sites rock london hamburg york
3	allposters the beatles posters beatles prints allposters com beatles prints allposters com posters prints professional custom framing		allposters the beatles posters Common flyers allposters internet beatles prints allposters common posters cool printers printing tools	illustration the beatles prints beatles editions allposters of beatles prints artists famous posters prints professional work framing
3	oldielyrics the beatles beatles lyrics collection lyrics organized albums song titles		oldielyrics the beatles beatles songs & lyrics and albums stats tree	1966 the beatles beatles lyrics collection lyrics and musical music collections
3	wikipedia wiki leonardo vinci leonardo vinci wikipedia encyclopedia researchers discovered hidden laboratory leonardo vinci studies flight pioneering		wikipedia wiki internet translation leonardo dictionary internet encyclopedia researchers discovered these links leonardo vinci internet web styles	wikipedia article leonardo vinci leonardo studies alumni encyclopedia researchers discovered vinci laboratory vinci vinci studies flight vinci
3	mos leonardo leonardo vinci museum science online exhibition biography portrait vinci background information renaissance		mos le - bi museum science life exhibition biography portrait job background More info	mos photo project leonardo museum science online exhibition biography portrait vinci background museum website
3	mos sln leonardo leonardo home page leonardo vinci inspire class participating activities leonardo scientific engineering students learn		mos i leonardo the admin page leonardo vinci inspire 2016 participating actively active 2011 teaching students 2016	bmw sln leonardo leonardo home platform leonardo vinci inspire these participating activities involve aerospace engineering students studies
3	kausal leonardo vinci biography leonardo vinci biography renaissance artist painter italy unique pictures elsewhere		kausal leonardo vinci biography 1 - the renaissance artist finally asks what is about	kausal works he biography leonardo himself biography renaissance the painter italy rare pictures elsewhere
3	ibiblio paint auth vinci webmuseum leonardo vinci collection paintings information master		ibiblio del photo e al leonardo vinci gallery artist information information	ibiblio paint and the webmuseum good vinci information master information master
3	europa education programmes leonardo index europa education training leonardo vinci programme leonardo vinci programme pillar lifelong learning		europa charity programmes leonardo health social school spend leonardo vinci programme leonardo survey exercise life e learning	europa education centre leonardo range of education levels leonardo vinci programme master vinci programme pillar lifelong training
3	library thinkquest leonardo vinci worlds artist art scientific observations inventions life		library sciences and vinci studies creation art scientific instruments inventions life	science magazine leonardo old worlds artist art scientific literature inventions life
3	ucmp berkeley edu history vinci leonardo vinci leonardo vinci paleontologists evolutionary biologists leonardo artist		ucmp in edu history vinci biology PhD medical history ps social anthropology PhD t	science leonardo life robert vinci leonardo magazine leonardo vinci paleontologists evolutionary era leonardo artist
3	metmuseum special leonardo master draftsman draftsman splash metropolitan museum art exhibitions home		metmuseum special ed master di n splash metropolitan museum institutional collection 2014	metmuseum currently features master studio draftsman gallery metropolitan museum art dealers home
3	cgfa sunsite vinci cgfa- leonardo vinci vinci page cgfa floridaimaging com home page online vinci alphabetical index nationality index artists		cgfa Instagram vinci facebook- leonardo page homepage page cgfa floridaimaging com front screen online vinci facebook group nationality pages website	vinci bel vinci cgfa - leonardo role in opera cgfa floridaimaging com home page vital vinci cultural and nationality information project
3	artcyclopedia artists leonardo vinci leonardo vinci online leonardo vinci italian renaissance painter inventor guide pictures leonardo vinci art museum sites image		artcyclopedia artists the vinci culture arts online leonardo local italian renaissance chamber music & pictures leonardo online art museum artist org	famous artists leonardo biographies leonardo vinci online about life italian renaissance painter inventor great works leo vinci art project sites image
3	wga bio leonardo biograph web gallery art image collection virtual museum searchable web gallery art image collection virtual museum searchable database european arts painting sculpture gothic renaissance		wga y leonardo city web gallery art image collection virtual portal searchable visual gallery shop image collector virtual website index database photographic arts painting sculpture painting renaissance	wga and leonardo biograph print gallery art image store academic library searchable web studio art image collection virtual museum searchable university applied arts painting architectural design renaissance
3	history mcs andrews mathematicians leonardo leonardo summary leonardo vinci leonardo vinci italian artist scholar talents painting		history science history mathematicians paradox 98 5 a vinci leonardo 101 binary languages black talents painting	history john andrews mathematicians leonardo leonardo summary description samuel joseph vinci italian artist history of painting
3	leonardo leonardo vinci european training leonardo vinci european programme designed help vocational training approaches		leonardo to all european wrestlers leonardo vinci student trainers can help be coach guide	and leonardo vinci european training da vinci european training system for vocational training approaches
3	europa education index leonardo vinci european commission european cooperation education training		europa - i ne vinci u commission european cooperation EU commission	europa education ranking leonardo vinci european rankings european schools education indices
3	bbc science leonardo bbc science nature leonardo homepage discover all-round genius leonardo vinci bbc guide		bbc 1 leonardo bbc science j leonardo was a late-round genius for sex e sport	broadcaster science leonardo bbc science nature leonardo homepage public un - american genius natural world bbc guide
3	museoscienza english leonardo national museum science technology leonardo vinci milano museum milan displays models illustrating leonardo chronology life manuscripts machines vrml		museoscienza english leonardo english photo science technology leonardo i national museum data science technology illustrating photography chronology life sciences photography vrml	museoscienza english art design museum science museum leonardo and milano museum milan lego models featuring leonardo in life making machines vrml
3	artchive artchive leonardo leonardo vinci archive artwork leonardo vinci		artchive list :) archive :) archive artwork :) :)	artchive artist leonardo leonardo vinci signed artwork or work
3	abcgallery leonardo leonardo leonardo vinci olga gallery collection images artist biography historical comments		abcgallery leonardo gallery leonardo vinci 8 9 gallery images author biography exhibition overview	abcgallery leonardo joseph leonardo jesus langdon leo old images artist biography historical comments
3	leonet comuni vinci museo vinci citt脿 vinci vinci history leonardo museum biographical leonardo library castle visitor italiano visit museum		leonet to vinci museo and cos to vinci muse leonardo museum biographical museum library all visitor attracts more visitors	duchy of vinci museo di citt [UNK] vinci memorial hospital leonardo museum biographical leonardo library gallery visitor italiano t ॥
3	leonardodavinci leonardo vinci -ohjelma uusi julkaisu europan cooperation vet leonardo vinci finland nyt saatavilla s盲hk枚isess盲 muodossa lue lis盲盲		leonardodavinci leonardo vinci -ohjelma uusi cu un cooperation na le dom finland nyt 10 s盲hk枚isess盲 l a -	leonardodavinci 2010 11 - 2013 uusi julkaisu the cooperation vet de vinci finland nyt saatavilla university of hk and isess [UNK] muodossa s hk [UNK] [UNK]
3	scuolaleonardo scuola leonardo vinci italian language schools courses italy scuola leonardo vinci learn italian italy italian language culture courses florence		scuolaleonardo scuola leonardo English italian studies English studies for scuola library vinci english italian italy english language church studies florence	scuolaleonardo scuola leonardo vinci national high schools of italy university leonardo smith albanian classics italy greek language culture and florence
3	lairweb leonardo leonardo vinci inventor information centre life leonardo vinci machines		lairweb leonardo 5 net break v centre 3 leonardo 6 2008	at leonardo leonardo leonardo inventor information centre life science complex machines
3	leonardo europa comm homepage leonardo vinci action programme implementation participate project wish submit pre- proposal framework leonardo vinci programme		leonardo v es homepage leonardo vinci action programme – participate project equity share tender- proposal implementation leonardo vinci programme	plan europa programme homepage leonardo europe action programmes implementation participate project wish submit i - proposal decision leonardo actions programme
3	island freedom davinci island freedom leonardo vinci life italian renaissance artist scientist leonardo vinci endlessly fascinating generations		island region davinci French freedoms style vinci life italian renaissance food review leonardo vinci global life profile	island freedom my island freedom el vinci life italian folk artist scientist leonardo leo sci through generations
3	library thinkquest data davin shtml learning leonardo learning leonardo click vitruvian hands direction leonardo learning links mona smile vinci music		library thinkquest es davin i reading strength i language training vitruvian hands direction y learning links learn ti vinci music	astronomy thinkquest data davin university learning in learning music click data project learn by learning nasa mona smile vinci music
3	wga leonardo index leonardo vinci leonardo vinci italian painter vinci cloux amboise paintings paintings paintings		wga leonardo index sur genre et style au painter à cloux de des paintings Paris	master leonardo art leonardo prints leonardo vinci italian painter nicolas cloux ceiling paintings paintings signed
3	mexplaza udg paint auth vinci webmuseum leonardo vinci leonardo vinci elder florentine masters taught andrea del verrocchio		mexplaza udg – la vinci un leonardo : si vinci la fl fa di andrea al verrocchio	turner studio paint roberta vinci academy and centre leonardo vinci elder michelangelo academy taught andrea del pier
3	newadvent cathen catholic encyclopedia leonardo vinci florentine painter sculptor architect engineer scholar		newadvent di catholic encyclopedia e e florentine su artistic architect city builder	newadvent cathen catholic school leonardo is local mathematician turned architect engineer musician
3	allposters leonardo vinci posters leonardo vinci posters allposters com leonardo vinci posters allposters com posters prints professional custom framing		allposters leonardo 10 posters editors vinci editors allposters Layout Create 8 posters Guide to posters Collection and custom framing	allposters mo vinci posters leonardo vinci cover dot com la vinci poster allposters com posters prints illustrating arts series
3	imdb name julia roberts julia roberts imdb movies celebs		imdb 2017 d roberts julia 2015 Full image released	imdb name regina roberts julia stevens imdb world database
3	imdb name roberts julia imdb search images julia roberts photos aka julia roberts julia gretton- roberts miscellaneous crew water rats tribes		imdb name roberts julia ID search person - roberts j aka julia version name gretton- roberts Location census dates and tribes	imdb name roberts § imdb search query julia offered photos to julia roberts julia gretton - video internet references american rats tribes
3	wikipedia wiki julia roberts julia roberts wikipedia encyclopedia julia fiona roberts born academy award-winning american film actress fashion model shot fame		wikipedia Julia Lucia roberts Julia roberts google encyclopedia julia fiona roberts Latin American award-winning chef English acting fashion model export fame	senior editor pete thomas julia roberts movie encyclopedia julia fiona roberts born academy award - winning american film producer fashion retailer georgie fame
3	aboutjulia aboutjulia com source julia roberts online aboutjulia com source julia roberts online news pictures videos		aboutjulia t com l info dot online aboutjulia web p sh ropes online news pictures at	site aboutjulia com features julia davis online aboutjulia media feature julia roberts online news event video
3	starpulse actresses roberts julia julia roberts pictures biography filmography news trailers julia roberts pictures biography filmography news trailers		starpulse by roberts videos show people pictures images filmography news trailers Julia roberts order of interviews press trailers	price actresses roberts julia smith price movie biography filmography documentary trailers julia roberts pictures film filmography documentary trailers
3	askmen women actress julia roberts askmen com julia roberts background information biography ratings pictures links		askmen movie actress Sharon Robertson askmen woman julia roberts background links Google ratings affiliate links	askmen british actress nicola roberts askmen actor julia harding background information on ratings and links
3	nndb people julia roberts julia roberts aka julie fiona roberts born -oct- birthplace smyrna gender female race ethnicity white sexual orientation straight		nndb 2016 aka dan ann roberts aka john todd roberts 2 -oct- birthplace smyrna gender female race female white sexual ancestry HIV	nndb people julia roberts victoria roberts white female fiona roberts 1 - oct - 2017 smyrna gender female race or white person origin minority
3	topix who julia roberts julia roberts news topix news julia roberts continually updated net		topix Which is roberts julia roberts Not been found julia by Previously updated to	topix who indiana jones julia roberts news fox news larry cohen continually updated net
3	movies yahoo movie contributor julia roberts yahoo movies julia roberts news photos filmography awards yahoo movies		movies by movie contributor julia mu at com breaking boots news and filmography biggest winners movies	movies yahoo movie links anna williams yahoo news julia fordham news section filmography awards yahoo movies
3	rottentomatoes julia roberts julia roberts rotten tomatoes julia roberts posters filmography news forum		rottentomatoes julia A de Herbert slicing tomatoes in, special for news site	2014 julia and julia award rotten awards julia roberts complete filmography style forum
3	celebritywonder juliaroberts julia roberts picture profile gossip news julia roberts julia roberts profile gossip news picture celebritywonder com		celebritywonder - Sarah roberts celebrity profile gossip new style stars julia roberts profile style new picture style lifestyle	gossip magazine emma roberts picture profile gossip news wendy roberts julia news profile the news internet stream com
3	news bbc entertainment stm bbc news entertainment julia roberts wins career prize actress julia roberts wins american cinematheque career achievement honour reports		news and entertainment shows bbc news entertainment julia roberts music talent prize actress Katrina bob sweeps american media career prizes analyst reports	festival bbc entertainment stm bbc bbc entertainment jamie robb wins career prize actress julia cohen east asia cinematheque special achievement honour reports
3	aceshowbiz celebrity julia roberts julia roberts julia roberts biography news article movie listing awards forget download wallpaper desktop		aceshowbiz celebrity julia celebrities julia celebrity julia Celebrity latest news celebrity movie listing article watching it mobile desktop	aceshowbiz club dave roberts dave roberts john roberts movie news article movie listing awards online download disney desktop
3	people people article julia roberts welcomes baby boy birth julia roberts people com henry moder child actress husband danny moder		people w and christ gospel welcomes baby boy with king streets. com henry moder child actress husband danny ward	people loves grace julia bell welcomes baby of birth julia dear people com henry moder the actress husband danny jones
3	wipo int amc domains decisions wipo domain decision claimant julia fiona roberts united citizen principal business armstrong hirsch jackoway tyerman wertheimer century		wipo int amc privacy decisions private domain decision about julia fiona roberts united citizen UK Canadian age Jonathan jackoway born family 2016	wipo payments amc domains decisions wipo services decision claimant dr fiona roberts united nations content advisory firm hirsch and thomas wertheimer llc
3	dressup celebrities julia roberts dress-up games julia roberts i-dressup com dress games julia roberts makeover julia roberts		dressup celebrities julia roberts made-up artists julia tomatoes costume-dressup celebrity pin ups julia, actress julia tomatoes	dressup celebrities rebecca roberts stand - up games julia child 2014 - dressup com dress off laura roberts 2010 andrew roberts
3	movies aol celebrity julia roberts julia roberts moviefone bio born georgia native julia roberts fervently pro-theater environment parents hosted acting		movies im celebrity born at julia @ moviefone bio born an native girl r fervently love-theater environment lover of acting	movies wildlife films wendy roberts julia roberts bbc bio visual georgia celebrity julia roberts fervently pro - diversity environment gospel worship acting
3	juliaroberts julia roberts heart julia juliaroberts absolute heart julia juliaroberts fansites julia roberts gallery images forums biography		juliaroberts julia mars 2016 julia cro blogger heart 2015 2015 heart Laura roberts gallery photographs forums photos	juliaroberts luke roberts heart sarah moran absolute space sarah juliaroberts fansites julia jones gallery gallery on web
3	funmunch celebrities actresses julia roberts index shtml julia roberts pictures photo gallery julia roberts julia julia roberts photo gallery pictures images wallpapers		funmunch celebrities actresses pearl roberts food picture julia roberts image image gallery gold roberts pictures julia index images gallery pictures pictures wallpapers	funmunch celebrities actresses julia roberts index book julia williams book photo magazine julia higgins house julia records photo box pictures exhibition wallpapers
3	julia roberts nederlandse julia roberts -de website voor fans van nederlandse julia roberts speciaal voor fans van julia roberts nederland belgi毛 dutch julia roberts website		julia roberts nederlandse julia www -de website Net followers van je Jul roberts Web voor fans van julia roberts Website se dutch j roberts Facebook	olivia roberts of caroline roberts - the website voor fans directors nederlandse julia roberts speciaal voor fans willem julia judith david belgi of dutch julia roberts ›
3	usatoday life movies news roberts award julia roberts prize cinema-arts organization julia roberts annual american cinematheque award non-profit cinema-arts announced		usatoday stars movies news world gold silver bag prize movie-arts organization film boots prize american cinematheque foundation non-profit cinema-arts announced	williams life insurance richard roberts award julia roberts prize music - arts organization julia roberts annual theatre experience features various - profit cinema - arts programming
3	celebwelove julia roberts julia roberts image gallery pictures pics photos photo gallery julia roberts profile biography credits image gallery photo gallery cards gallery pics photos pictures awards celebwelove com		celebwelove julia n sue roberts photos gallery collection pics photos pictures portfolio julia roberts profile biography credits image share photo gallery cards gallery gallery photos pictures awards 1 0	photos julia roberts julia holt department store pictures pics photos photo advice page roberts profile biography credits image gallery creative collection cards gallery pics photos sales awards facebook com
3	actressarchives juliar actress archives julia roberts photos videos news julia roberts		actressarchives mother actress Shares social & family videos about julia releases	sarah juliar actress as julia roberts home videos news television reporter
3	pbs wnet nature mongolia nature wild horses mongolia julia roberts pbs pbs nature program narrated julia roberts wild horses mongolia ages		pbs H nature mongolia dogs dogs horses z Paula roberts r pbs W Wild narrated julia roberts deer cows mongolia ages	pbs wnet nature programs nature watch man mongolia kelly roberts pbs pbs nature program south amy roberts wild horse mongolia ages
3	absolutely roberts absolutely julia roberts photo poster wallpaper absolutely julia roberts photo poster wallpaper red-carpet pictures		absolutely lying absolutely nude under phot poster with painting jack handcuffs photo poster with red-carpet pictures	oh ok absolutely douglas roberts photo poster store a julia roberts tour poster wallpaper red - carpet pictures
3	boxofficemojo people chart juliaroberts julia roberts movie box office julia roberts box office breakdown upcoming movies		boxofficemojo people lawsuit juliaroberts lawsuit roberts company boxes office sue roberts c wide money Pop movies	boxofficemojo screen magazine juliaroberts cosmic ray movie box office by roberts magazine marketing breakdown upcoming movies
3	superiorpics julia roberts julia roberts picture pages quality julia roberts pictures featuring victoria secret xoxo lingerie pictures julia roberts biography interviews contact information		superiorpics Sarah roberts la roberts picture shoots for la roberts project featuring victoria secret her lingerie review julia roberts biography interviews with me	presenters margaret evans julia hughes picture pages quality victoria davies pictures featuring victoria davies xoxo lingerie pictures erin roberts biography interviews contact records
3	msnbc msn american cinematheque honor julia roberts celebrity news organization selection committee unanimously chose roberts award granted spielberg scorsese		msnbc msn tonight will honor julia s award recognition organization contest committee voters chose roberts award and the honors	msnbc honor tv brand honor julia roberts celebrity website executive selection committee a richard roberts award granted spielberg 2013
3	julia roberts web free consacr茅 julia roberts tout que vous souhaitez savoir sur julia roberts biographie filmographie news interviews plus photos		julia Amazon web Blog consacr茅 web Twitter internet le on souhaitez savoir les julia la biographie Free news interviews plus photos	julia the family portal downloadable [UNK] academy awards tout que se souhaitez savoir sur julia roberts celebrity filmographie and interviews plus pages
3	iht articles arts peepthu people matt damon julia roberts nicole kidman international julia roberts annual american cinematheque award nonprofit cinema arts announced		iht articles Hollywood reporter in matt 2009 julia roberts nicole in 2009 Julia roberts annual american cinematheque award could not be announced	iht articles arts club people matt lang julia gabriel paul kidman international sarah roberts annual american independent entertainment nonprofit cinema culture fund
3	coldbluemusic cold music home page cold music recordings cold strains experimental post-experimental music electro-acoustic soundscapes ensemble music reflecting		coldbluemusic feedback vibrations experimental study cold mood recordings acoustic strains experimental post-experimental mix semi-acoustic soundscapes cool music description	rock acoustic waves home video for music recordings cold strains live post - punk electronic hyper - acoustic soundscapes ensemble music reflecting
3	velvetbluemusic velvet music vbm information synth-pop		velvetbluemusic Favorite album More information pop-pop	of velvet metal vbm rock band - pop
3	hob hob com house blues online visit hob com house blues online upcoming concert schedules venue information live music artist features		hob hob com the blues more visit hob com home blues about upcoming concert schedules venue information of music festival info	play mo com live music online visit hob com living blues online upcoming concert planning and information house music artist features
3	bluemusicla music sound design compose music sound design video		bluemusicla sound sound design text & sound recording score	bluemusicla music logo design apple music sound designer for
3	truebluemusic true music true music true sifts glut titles releases reissues		truebluemusic true debut studio album true new glut original authentic reissues	truebluemusic performing arts true music performing arts strictly jazz releases reissues
3	rhythmandtheblues pdhist shtml rhythm blues music primer history file dedicated world blues authentic soul music history file		rhythmandtheblues style of rhythm blues music tools rhythm music dedicated / blues authentic groove music tips file	rhythmandtheblues has live rhythm for club primer charts file dedicated world soul and soul album history file
3	rhythmandtheblues rhythm blues music primer dedicated world blues authentic soul music rhythm blues artists labels reviews editorials trivia news history		rhythmandtheblues rhythm blues music primer charts world blues and soul veterans veterans rhythm artists music reviews editorials trivia letter editor	rhythmandtheblues great blues music primer dedicated period blues black roots tour list of artists labels reviews tour trivia news online
3	vervemusicgroup vervemusicgroup com jazz world blues web home verve grp thumb verve forecast impulse records showcases artists diana krall lizz wright brazilian girls		vervemusicgroup org es la world blues web site verve grp ne verve forecast impulse records e y diana pa lizz wr young girls	vervemusicgroup vervemusicgroup com jazz jazz blues web home verve grp project verve jazz classical records showcases on viola grove lizz evans original record
3	blues blues foundation welcome blues foundation blues foundation blues store zora blues music awards photo dusty val scott		blues blues foundation blue blues foundation blues cafe next store welcomes blues restaurant awards photo // sam scott	blues blues society welcome blues foundation the town blues store zora blues music awards 1996 dusty rhodes hall
3	platinumblueinc music science music intelligence music x-ray platinum platinum music intelligence technology music x-ray analyze mathematical patterns music		platinumblueinc music technology pattern discovery technology x-ray map discovery music intelligence technology music e-ray technology mathematical patterns data	silver golden science music star music x - band platinum platinum gold make the music x - ray silver mathematical patterns music
3	bluestormmusic storm music store cds dvds vinyl lps books storm music sells blues rock cds dvds books vinyl		bluestormmusic concerts ticket store concert sales vinyl records store storm music sells blues rock rock blues records vinyl	the storm music store sold windows vinyl lps books storm online sells blues blast bands albums books vinyl
3	bluesfest east coast blues roots music festival australia international festival blues roots music beautiful byron bay		bluesfest east coast blues roots scene powerful australia beautiful western swing band music beautiful byron Wilson	bluesfest east sydney blues and art fair australia international festival blues country music show byron bay
3	csounds stevenyi blue music composition environment csound java program csound interface digital multitrack timelines timelines		csounds stevenyi audio chip composition programming application java program csound Java programming studio timelines timelines	csounds graphics blue pages work environment csound java program standard basic digital data format command
3	onlybluesmusic blues music australian blues roots music distribution company distribute blues roots music dvd music stores		onlybluesmusic CD music libraries blues record music licensing company distribute blues albums content dvd music library	behind the music australian blues roots theatre network company distribute british roots music dvd music channel
3	skybluemusic sky music music cds cassettes specializing music relaxation musical concepts publishers musical christmas cards piano music		skybluemusic sky music music sheet cassettes specializing or relaxation the sounds creating musical christmas or Christmas cards	skybluemusic sky science books instructional cassettes specializing including cds magic concepts publishers musical instruction cards piano music
3	amazon blue joni mitchell kbu amazon com music joni mitchell amazon com music joni mitchell joni mitchell		amazon youtube bar mitchell cd amazon rock music joni studio albums com jungle rob mitchell joni song	hurricane blue joni mitchell sky news com music joni thompson amazon pop music shannon mitchell sean mitchell
3	bluecornmusic corn music austin texas usa releases americana bluegrass folk roots music artists caroline herring prairie fire		bluecornmusic corn music artists texas usa punk garage rock artists black metal artists caroline herring wave band	bluecornmusic corn growing austin texas usa also known as folk roots music artists grady county prairie fire
3	blueridgemusic ridge music trails searchable guides ridge music trails searchable guides travelers public settings ridge parkway ridge folk		blueridgemusic ridge music trails guide guides travel guide hiking searchable guides maps public sites parks parkway park hiking	stony ridge music festival searchable materials about forest trails searchable maps in public settings ridge parkway ridge folk
3	mudcat mudcat cafe mudcat cafe digital tradition dedicated preservation appreciation blues folk music		mudcat mudcat cafe mudcat interior design tradition culture preservation appreciation world rock music	mudcat mudcat cafe garden cafe industrial tradition food preservation appreciation blues music folklore
3	thebluehighway highway walkin history blues musical chronology blues born west african shoreline horizon		thebluehighway Negro blues history blues musical day blues born out african folk song	thebluehighway a local history a musical the new born the african shoreline horizon
3	amazon blue leann rimes dex amazon com music leann rimes amazon com music leann rimes leann rimes		amazon is leann rimes dex buy com all google waves amazon come music google a lan rimes	amazon jazz leann rimes records amazon com music leann wood river black records leann frost leann...
3	blueridgemusiccenter virginia bluegrass music concerts ridge parkway bluegrass ridge music center brmc hosts virginia bluegrass music events virginia bluegrass music concerts ridge parkway bluegrass music history		blueridgemusiccenter virginia Celtic music concerts ridge parkway east local music conferences brmc for various indigenous heritage events virginia bluegrass music concerts ridge parkway english church history	ocean hampton surf rock concerts ridge parkway bluegrass ridge music center brmc has multiple bluegrass music events virginia bluegrass musical concerts creek deep early music history
3	bmff mountains music festival folk roots blues annual music festival folk roots blues mountains katoomba australia		bmff mountains music groups grass roots group annual culture festival folk traditions blues singing katoomba volcano	bmff winter reggae festival village roots blues roots music festival country roots blues mountains rocks australia
3	blueicebergmusic tracy berg iceberg music -new age pop jazz blend home cool jazz age pop ambient music blend featuring pianist keyboardist composer tracy berg contemporary cool jazz age pop ambient piano keyboard		blueicebergmusic mint berg jazz jazz new sound pop jazz blend home cool jazz age pop open music blend featuring pianist keyboardist Tr trust berg contemporary cool jazz time pop jazz piano keyboard	blueicebergmusic tracy berg iceberg sound - new age vocal jazz blend home come up sound pop ambient music blend featuring pianist keyboardist jeff jeff berg on new jazz and pop ambient piano keyboard
3	coldbluemusic pages newreleases releases reissue -inch vinyl eps cold released extraordinary music composers peter garland		coldbluemusic release newreleases releases 2014 -inch 2 copy of flu french release courtesy peter garland	coldbluemusic featuring newreleases and un - cut vinyl eps cold released extraordinary music director nathan brown
3	moons worldmusic bluemoon bluemoon moons com world music moon music awards moon awards music bestowed superior releases excellence performance material production values		moons worldmusic bluemoon bluemoon nut com world music moon jams awards jams jams rare majors surprise releases produce great material production values	and worldmusic forum bluemoon love com world music moon music awards moon awards are bestowed superior musical programming film programming production programming
3	ozemail classblu classically music		ozemail * is similar	curtis institute of music
3	milkandcookies links milkandcookies snl music oyster cult bruce dickinson yes bruce dickinson song cowbell guess fever prescription		milkandcookies links milkandcookies pop music oyster cult YouTube videos yes interviews no interview interview quit it watch	i see link snl music sam lane john dickinson yes grand canyon goodbye cowbell guess fever prescription
3	snltranscripts pcowbell snl transcripts walken music music oyster cult bruce dickinson walken eric bloom chris parnell buck dharma horatio sanz alan chris kattan		snltranscripts Audio shows transcripts subtitles no music oyster la bruce el v david bloom ch b buck dharma horatio sanz alan chris kattan	snltranscripts official audio dvd reviews good music oyster cult ronnie lee walken eric bloom mike douglas buck dharma jonathan sanz alan chris kattan
3	bluebeatmusic bluebeat music blues music specialists bluebeat music acoustic blues afro cuban books magazines british blues chicago blues contemporary blues dvds vhs delta blues gospel jazz jump blues		bluebeatmusic bluebeat album blues music underground radio music book blues afro music books magazines british books chicago blues rhythm blues dvds vhs modern blues blues jazz jump tapes	bluebeatmusic bluebeat music magazine music specialists bluebeat music all blues country music books magazines southern soul chicago rhythm contemporary blues dvds western delta gospel gospel jazz african blues
3	wikipedia wiki surrealism surrealism wikipedia encyclopedia surrealism cultural movement visual artworks writings		wikipedia wiki surrealism surrealism and current works art history visual culture writings	see wiki about surrealism wikipedia encyclopedia the film movement visual artworks museum
3	surrealist welcome surrealist com surrealism surrealist surrealism surrealism surrealist surreal art literature music dada dadaism else		surrealist genre surrealist horror surrealism surrealist surrealism surrealism queer humor history design music beauty fashion music	surrealist welcome center movement surrealism surrealist surrealism surrealism video photography art literature documentary video contemporary art
3	mcs csuhayward edu malek surrealism surrealism virtual gallery artwork surrealist painters		mcs a edu k surreal architecture photographic gallery artwork interactive aesthetics	mcs painting artwork modern surrealism surrealism performance installation artwork surrealist drawing
3	surrealism surrealism surrealism style fantastic visual imagery subconscious mind intention artwork logically comprehensible		surrealism surrealism surrealism creativity experimental visual style bizarre mind control artwork logically causation	abstract graphic free style abstract historical imagery subconscious mind intention artwork logically translation
3	artlex artlex surrealism artlex surrealism surrealism images art history quotations links resources		artlex surreal surrealism artlex surrealism surrealism experimental art and oil paintings Edit	paris artlex surrealism contemporary german surrealism russian art history category under article
3	ibiblio paint glo surrealism webmuseum surrealism surrealism movement visual art literature flourishing europe world wars surrealism grew principally dada		ibiblio paint glo surrealism webmuseum website surrealism internet visual media language movement europe world language movement grew atheism Russia	ibiblio paint glo wax ukrainian surrealism polish painter visual artist museum flourishing in balkan wars surrealism grew out dada
3	madsci lynn juju surr surrealism server collection bibliography image gallery surrealist games surrealist compliment generator		madsci lynn family computer surrealism server site bibliography Video download Video games surrealist game gallery	cultural centre juju surr gallery server book bibliography in gallery surrealist games surrealist recordings list
3	surrealism surrealism surrealism surrealist art female surrealist contemporary art art painting surrealism surreal art artist gallery surreal objects online gallery art		surrealism realism cultural surrealist history visual surrealist contemporary realism art painting surrealism surreal spirituality artist gallery other objects online Web site	realistic paintings surrealism movement art female figures contemporary western art painting group surreal art artist gallery contemporary objects online collection website
3	sanford artedventures study surrealism surrealism article art style artists		sanford illustration artist style and article art style photography	sanford moore study surrealism museum inside art encyclopedia database
3	ravenblack random surreal ravenblack net random surrealism generator random surrealism generator page		ravenblack random surreal experiment statistically correct probability generator Wikipedia absurd generator page	official online service ravenblack net reference library generator on surrealism generator page
3	allposters surrealism posters surrealism posters allposters com surrealism posters allposters com posters prints professional custom framing		allposters art posters surrealism images allposters com site artists allposters art com artists professional custom wallpaper	posters surrealism posters promotional maps allposters com forum posters allposters design posters printing and art framing
3	guggenheimcollection movement works surrealism guggenheim collection movement surrealism guggenheim museum collection surrealism information artwork artists		guggenheimcollection art works and exhibitions collection movement museum gallery museum art collection surreal movements artists	guggenheimcollection movement anarchist surrealism in consciousness movement surrealism guggenheim memorial system for information artwork artists
3	obsolete distribution surrealism surrealism illustrated essays revision surrealism focusing women surrealists strategies assert		obsolete distribution surrealism surrealism illustrated contemporary revision culture focusing redistribution of literature today	simultaneously with surrealism surrealism... with revision surrealism focusing mental communication strategies assert
3	artchive artchive surrealism mark harden artchive dada surrealism dada anti-art movement movement art appreciated civilized world surrealism		artchive the movement political harden artist manifesto art manifesto anti-art movement movement art theory literary world Edit	artchive artchive pollock mark harden → dada surrealism an anti - art of an art just like america [UNK]
3	artmovements surrealism surrealism surrealism inherited anti-rationalist sensibility dada lighter spirit movement dada shaped theories		artmovements geometric abstraction surrealism movement philosophy-rationalist fiction dada lighter colours movement shapes shaped objects	artmovements surrealism surrealism surrealism in anti - realism and dada revolutionary spirit in contemporary political movement
3	gosurreal history history surrealism introduction surrealism maintained monica sanchez		gosurreal philosophical discourse complexity theory surrealism maintained Francisco sanchez	current history introduction surrealism introduction surrealism maintained in a
3	biddingtons content pedigreesurreal surrealism art words biddington concise description century visual arts literary movement surrealism biddington pedigree provenance		biddingtons content art surrealism art form biddington post description technique craft design artist movement surrealism writing brief history	biddingtons women visual work art that biddington concise art the visual arts industrial design surrealism it s provenance
3	surrealart surrealism symbolism artist josh neuman surrealism symbolism artist josh neuman josh surrealart com browser iframes click stretched canvas prints		surrealart drawing cartoon artist josh neuman gay history painter josh nude josh Twitter com browser an abstract canvas canvas prints	american surrealism symbolism guru josh neuman surrealism abstract artist don bennett josh dot com links click click stretched hand prints
3	artcyclopedia history surrealism surrealism artists surrealism artists index art art museums		artcyclopedia music study surrealism essay surrealism science index art books museums	artcyclopedia history and french british history artists index monuments and museums
3	vam surrealthings surreal surreal		vam ar fi surreal	vam... [UNK] 。
3	surrealismcentre publications papers index papers surrealism ahrb research centre studies surrealism legacies comprises universities essex manchester tate		surrealismcentre Research papers index of surrealism through research and studies human legacies including the essex man tate	current publications papers which points to ahrb interviews and studies surrealism also comprises universities essex new tate
3	surrealismcentre surrealism centre centre promotes research excellence studies dada surrealism impact modern culture		surrealismcentre surrealism centre centre to creation excellence studies dada style ideas on animation	german surrealism international college for science excellence studies dada movements impact modern culture
3	eyeconart history surrealism eyeconart modern surrealism displays artworks surrealistic painters max ernst rene magritte salvador dali		eyeconart history space science art science displays what I experience und ernst rene magritte ver d	eyeconart gallery website eyeconart art surrealism displays artworks attributed painters and leon rene abel salvador fein
3	metmuseum toah surr surr surrealism thematic essay timeline art history surrealism literary movement experimented mode expression automatic writing		metmuseum and surr the experimental thematic essay timeline and criticism surrealism visual movement experimented mode theory automatic abstraction	march 2012 surr surr surrealism with composition timeline overview of surrealism art movement experimented mode expression in writing
3	gosurreal surrealism art self discovery surrealism art self discovery uncovering self uncovering self mariu suarez oil egg-tempera canvas creative		gosurreal surrealism narrative artist discovery experimental art artist discovery artists self uncovering art oil oil oil post-tempera canvas artwork	gosurreal surrealism art self discovery performance and museum acceptance painting self awakening self antonio suarez oil egg - shaped canvas design
3	vam exhibitions future exhibs surreal things index surreal surrealism design victoria albert museum exhibitions explored surrealism movement literature arts surreal examine impact		vam exhibitions future exhibs surreal things after effects philosophical work documentary albert exhibitions exhibitions exhibition surrealism movement literature essay theory examine impact	drawing on literature exhibs surreal things index surreal art design victoria albert museum exhibitions places in movement literature but objects examine...
3	zazie vivid surrealism platform surrealism surrealistic art design animation virtual reality literature automatic writing surrealist games poetry		zazie video nature platform surrealism surrealistic effects recording systems virtual reality systems automatic experimentation surrealist games poetry	zazie vivid surrealism platform technology surrealistic drawing computer animation drawing interactive literature automatic writing surrealist monthly review
3	litencyc stopics rec true uid literary encyclopedia surrealism membership paris dada guiding lights surrealism		litencyc that rec true in the encyclopedia of in paris dada guiding fiction (	litencyc stopics of four colors literary club pro membership paris club guiding hand surrealism
3	home wlv whatsurr breton鈥攚hat surrealism lecture brussels public meeting organised belgian surrealists issued pamphlet		home books & bre surrealism lecture brussels word lecture organised at literature workshop reply	reprinted from whatsurr 3 [UNK] [UNK] hat about on brussels tv television organised belgian surrealists issued pamphlet
3	surrealismnow keith wigdor surrealism keith wigdor surrealism website surrealism international surrealist movement century		surrealismnow keith a surreal blog wiki dictionary website surrealism URL surrealist the web	surrealismnow keith wigdor 1930s edward wigdor surrealism early small posters movement 20th century
3	imdb name george lucas george lucas imdb movies celebs		imdb 1 s lucas george f imdb profile website	official name george lucas george leonard at movies youtube
3	wikipedia wiki george lucas george lucas wikipedia encyclopedia george walton lucas born four-time academy award nominated american film director producer screenwriter epic		wikipedia wiki je lucas george lou wikipedia encyclopedia Jane walton in Brazilian multi-time female director nominated american born director of screenwriter epic	lucas wiki andrew martin george lucas wikipedia producer george walton lucas series 1975 - time academy award nominated american art director producer producer epic
3	lucasfilm lucasfilm marin county california lucasfilm ltd independent production companies world		lucasfilm staff visits county with filmmakers touring foreign film companies world	colorado lucasfilm clark county california lucasfilm hollywood independent production co principal
3	lucasfilm inside bio georgelucas lucasfilm lucasfilm george lucas george lucas george lucas devotion timeless storytelling cutting-edge innovation beloved films		lucasfilm i bio x lucasfilm latest in blockbuster film storytelling george creative devotion timeless new cutting-edge innovation beloved Netflix	lucasfilm inside out georgelucas lucasfilm hollywood chief lucas junior martin george martin games timeless storytelling cutting - edge innovation beloved stories
3	starwars bio georgelucas star wars biography george lucas george lucas devotion timeless storytelling cutting-edge innovation beloved films		starwars 2016 : org wars biography and videos george our devotion to modern cutting-edge & beloved films	starwars episode 2 star wars odyssey mary lucas george lucas devotion timeless passion cutting - edge innovation future generation
3	edutopia george lucas educational foundation articles expert interviews research resources highlighting stories education videos studies		edutopia data news project foundation articles publishing interviews research resources highlighting academic findings videos studies	books george lucas educational books articles library sources research resources highlighting advanced education social studies
3	pbs wnet americanmasters database lucas american masters george lucas pbs classic story battle forces evil george lucas film star wars modern myth generation		pbs wnet wiki database history english masters george lucas universal classic story great forces evil george united liberation war wars modern movie renaissance	on wnet americanmasters database lucas american masters gary lucas fox science channel battle series evil joe lucas film the wars modern myth generation
3	askmen men entertainment george lucas askmen com george lucas askmen com feature george lucas pics pictures biography video news stats commentary cool		askmen com u george lucas w entertainment george fa askmen com feature tv series profile stars biography stars news stats commentary cool	askmen men entertainment george wright askmen com dave lucas askmen men triple a lucas pics in biography video news video commentary interviews
3	lucasarts lucasarts com welcome lucasarts com product previews tech database company store job openings		lucasarts lucasarts section found under Tech product previews tech software company latest stock openings	lucasarts town com welcome lucasarts uk product previews tech database publishers weekly book reviews
3	lucasfan lucasfan com george lucas lucasfilm operated		lucasfan es as as lucas fan video	yo la com george allen lucasfilm operated
3	video google videoplay docid star wars george lucas love star wars george lucas love min video google com info ratings avg star star star		video td videoplay docid dog wars george lucas love i states george lucas love min info info stars info ratings list star fights review	video google videoplay film star wars george lucas screen times movie george wei through them video stream com info ratings avg star times star
3	achievement autodoc luc bio george lucas biography academy achievement george lucas born modesto california stationery store owner walnut ranch attended modesto junior college		achievement autodoc luc bio george lake biography academy candidate george lucas history of california stationery he planted walnut trees attended a technical college	achievement outstanding businessman bio hari lucas biography academy actor mary lucas born modesto and area store owner walnut ranch attended the junior academy
3	georgecountry george lucas country music artist country music artist windber pennsylvania biography audio video files pictures merchandise		georgecountry @ lucas country music _ popular music singer in pennsylvania biography audio video files for download	georgecountry tom lucas inspirational recording artist country music artist bruce pennsylvania biography audio print files exist only
3	filmmakers artists lucas george lucas george lucas featuring biography filmography resource links photos agent quote fan sites articles entertainment		filmmakers artists lucas techniques p reviews lucas featuring photographs filmography resource books photos agent media guides articles media entertainment	filmmakers william lucas george smith george jones featuring biography filmography resource related photos agent quote fan sites and image
3	movies yahoo shop gen george lucas yahoo movies george lucas news photos filmography awards yahoo movies		movies yahoo review gen george lucas internet shopping guru lucas reviews entertainment entertainment awards history movies	movies people shop gen george lucas scary movies george turner fan site filmography awards awesome movies
3	foxnews story foxnews com george lucas calls spider-man silly cate fox george lucas calls spider-man silly cate blanchett star wars spider-man lacks substance dishes indiana		foxnews story foxnews com george lucas explained monster-man crazy cate money george lucas called spiders-man silly cate blanchett galactic wars monster-man lacks answer dishes response	foxnews story facebook com george lucas plays spider - man silly cate sinclair george benson calls spider - mann silly bob blanchett star the hero - man in substance dishes [UNK]
3	lonelydays lucas skywalker ranch george lucas fanlisting fanlisting director producer george lucas affiliates indiana raiders lost ark jedi skywalker solo family		lonelydays lucas galaxy map of lucas fanlisting fanlisting director general george l affiliates a group lost adventure rock group solo family	pilot the skywalker ranch steve martin fanlisting best director producer george lucas affiliates night raiders the ark luke skywalker solo warrior
3	starpulse notables lucas george george lucas resource biography pictures history research george lucas biography info pictures history books images philosphy issues significance		starpulse library basic knowledge george material resource statistics pictures history resources george lucas research info pictures book style images philosphy research significance	starpulse and lucas and jackson family resource library papers history research george lucas family series pictures history books images philosphy and significance
3	edutopia instructional modules welcome george lucas educational foundation professional search edutopia edutopia home welcome george lucas educational foundation professional-development modules home page		edutopia instructional modules welcome george Faust web tutorial internet learning community edutopia research project george lucas educational foundation web-development search home page	edutopia instructional modules data cards lucas educational foundation professional search board edutopia home directory george douglas student federation pre - development modules product page
3	wired wired archive lucas wired life darth george lucas born underground films movie star wars lured dark father blockbuster		wired in archive rigged wired dead tree george lucas born underground films the star and lured dark father clones	wired after george lucas wired from darth george lucas web to films movie night wars lured dark father blockbuster
3	topix who george lucas george lucas news topix news george lucas continually updated net		topix with george lucas and those who view news george info continually updated via	topix who george as its lawrence news topix news president lucas home updated net
3	allmovie avg dll avg sql allmovie george lucas overview friend occasional collaborator spielberg george lucas key figure american film industry evolution		allmovie gen 2014 b sql allmovie george lucas overview & occasional david spielberg – la final figure of movie industry evolution	allmovie avg dll avg special introduction by lucas screenplay adapted from collaborator by george lucas key figure american army police evolution
3	amazon utf keywords george lucas index blended amazon com george lucas cinema george lucas marcus hearn ron howard hardcover skywalking life films george lucas dale pollock		amazon utf keywords google lucas index com amazon Amazon Google lucas google george lucas marcus hearn feature film hardcover thriller film films george f dale pollock	citations utf copy george burnett index of amazon books george lucas movies george lucas michael hearn ron howard the skywalking life films linda foster dale pollock
3	amazon skywalking life films george lucas amazon com skywalking life films george lucas books amazon com skywalking life films george lucas books dale pollock dale pollock		amazon skywalking life films e lucas internet com skywalking living films george lucas e to im everyday living films george lucas books dale e de pollock	lucas para life films george lucas amazon com skywalking life documentary from lucas books amazon prime amazon life books lloyd adams books dale pollock dale thompson
3	digg movies george lucas wearing han shot first shirt digg george lucas wearing han shot t-shirt george lucas remembered shitty space movies lame fucked		digg reddit Eugene lucas wearing han made first shirt Ge bronze lucas wore han shot 2-shirt george cum remembered shitty space rock you fucked	digg movies george lucas wearing his shot film shirt digg of lucas wearing han camera t - shirt george lucas remembered shooting jobs during comic timing
3	imdb title george lucas love george lucas love imdb movies celebs		imdb video David lucas love george lucas 3 more final review	imdb title for lucas love george foster love record label for
3	insideskywalkerranch skywalker ranch george lucas creative headquarters tour lucasarts industrial light magic skywalker ranch creative headquarters george lucas staff effects		insideskywalkerranch canyon ranch museum lucas ceremonial headquarters tour district industrial center magic canyon ranch architecture ground view lucas video effects	attractions closed circuit george disney creative headquarters tour lucasarts digital arts show skywalker ranch creative support george lucas staff staff
3	forbes lists pnov george lucas celebrities forbes com george lucas celebrities		forbes lists related george lucas individuals residing in george through 2018	former customers include george lucas celebrities forbes com laura lucas celebrities
3	sfgate cgi bin article cgi ddg ipferf dtl movies valley university southern california film school george lucas content living pursuing		sfgate cgi movie cinema cgi o ipferf movies movies valley studio movie valley film school the teaching and living pursuing	art cgi bin article cgi art and dtl movies columbia university usc california divinity school john lucas made living lab
3	ilm industrial light magic effects company division lucas digital news portraits job opportunities		ilm high light visual effects company division sells digital video portraits job interviews	ilm industrial laboratory magic products software division lucas digital camera portraits job files
3	lyrics lyrics com archive lyrics		lyrics lyrics com archive archives	net about com archive lyrics
3	azlyrics lyrics universe lyrics collection organized artists alphabetically search engine		azlyrics lyrics song lyrics collection organized in lyrics search order	azlyrics album new lyrics collection organized artists recorded by...
3	metrolyrics lyrics searchable lyrics database featuring lyrics artsists		metrolyrics Not searchable In section featuring different artsists	metrolyrics include searchable lyrics features featuring photos and
3	lyrics astraweb lyrics search engine lyrics search lyrics keyword browse band album sizeable collection		lyrics general lyrics google engine lyrics search lyrics keyword name article or sizeable profile	lyrics music search web engine songs search lyrics keyword browse to album record collection
3	lyricsmania lyrics lyrics collection organized artist album daily updated		lyricsmania lyrics format changes The artist album reviews updated	lyricsmania albums weekly collection favorite artist album daily updated
3	sing lyrics text phrase searchable lyrics database lyrics		sing lyrics article list word lyrics database lyrics	audio lyrics text written searchable lyrics writing lyrics
3	lyricsfreak lyricsfreak song lyrics song lyrics archive no-popups 路under bridge 路with 路wouldn nice lyrics		lyricsfreak My song used Google files archive word-popups and the word 路wouldn go with	official lyricsfreak songs listed under lyrics archive no - popups [UNK] blue bridge [UNK] hey white wouldn nice ！
3	lyricsdownload lyrics download com lyrics community lyricsdownload com lyrics archive users lyrics collected lyrics		lyricsdownload lyrics archived com content archive files archive lyrics archive com lyrics collected lyrics	social lyrics download community lyrics community review com lyrics archive author profile collected author
3	lyricsondemand lyrics demand song lyrics lyrics songs lyrics lyrics demand lyrics favorite artists		lyricsondemand lyrics demand song or lyrics may have lyrics demand name Title of	lyricsondemand lyrics sub label lyrics lyrics on album lyrics singer lyrics favorite artists
3	lyrics lyrics lyrics visiting lyrics world bookmark enjoy		lyrics lyrics song poetry lyrics world bookmark page	lyrics lyrics lyrics visiting on other songs enjoy
3	leoslyrics leo lyrics database lyrics collection searchable lyrics search artists title		leoslyrics leo tracks listing albums collection lyrics lyrics list artists title	leoslyrics leo image database photo collection searchable content listed on title
3	prolyrics lyrics lyrics home interlude falling love miss sleeping head love stay		prolyrics lyrics go home oh falling love miss call kiss bump stay	prolyrics love lyrics with interlude falling loose miss crazy head love me
3	dapslyrics hip hop modern rock reggae pop country lyrics lyrics hottest songs played radio section songs anymore updated daily lyrics		dapslyrics hip hop modern alternative reggae English country lyrics performed hottest albums played good nights the anymore bands daily lyrics	dapslyrics trip hop rap rock reggae pop country album my hottest songs to radio two pages anymore song daily lyrics
3	letssingit letssingit artist news biographies albums songs lyrics searchable collection lyrics organized artist		letssingit information publishers news labels albums news Latest article links lyrics organized artist	albums letssingit artist news biographies albums sample lists searchable pages lyrics inspired by
3	music yahoo lyrics yahoo music lyrics user sign artists albums lyrics songs videos lyrics search fergie girls fergie rihanna umbrella rihanna		music groups lyrics yahoo music new user sign in new artist songs music lyrics youtube videos girls singer rihanna song rihanna	music and lyrics yahoo song online user sign artists yahoo lyrics band videos album photos fergie girls rihanna rihanna umbrella rihanna
3	songs lyrics songs lyrics music lyrics song lyrics songs lyrics music lyrics song lyrics songs lyrics searchable archive daily lyrics fulltext search		songs lyrics title note number lyrics song lyrics song lyrics numbers lyrics songs lyrics songs lyrics searchable archive daily users global search	songs mostly rap tracks music lyrics song lyrics love lyrics sung lyrics song titles music lyrics searchable archive daily site fulltext search
3	songlyrics lyrics lyrics collection quality song lyrics songlyrics com		songlyrics lyrics lyrics collection quality content description content lyrics	songlyrics lyrics lyrics collection video vocals songs music videos
3	darklyrics dark lyrics metal lyrics archive collection metal lyrics bands alphabetical		darklyrics dark type rock influences dark style metal lyrics bands alphabetical	darklyrics dark lyrics metal edge archive biographies on album bands list
3	lyricsdomain lyricsdomain discover songs love post request lyrics forum people happy help		lyricsdomain lyricsdomain discover settings fan messages request lyrics forum messages happy love	to lyricsdomain discover songs love on facebook lyrics forum and anonymous help
3	ohhla hip-hop rap lyrics archive version beta collection lyrics soundtracks compilations		ohhla 1-hop download lyrics playlist sample select collection sample soundtracks compilations	ohhla hip - hop anthology original disco version compilation collection lyrics soundtracks collection
3	wikipedia wiki lyrics lyrics wikipedia encyclopedia lyrics words song writes lyrics lyricist lyrist		wikipedia main articles lyrics links encyclopedia lyrics words song writes down words lyrist	wikipedia wiki the lyrics wikipedia encyclopedia lyrics sings and writes lyrics some texts
3	lyricsdir lyrics directory lyrics property copyright owners lyrics educational lyrics directory		lyricsdir name directory | import copyright master lyrics educational lyrics directory	official lyrics estate lyrics property copyright owners lyrics property publishing directory
3	elyrics song lyrics lyrics songs organized artist title		elyrics song & lyrics songs organized by announced	rap song lyrics composer songs lyrics artist title
3	dir yahoo entertainment music lyrics music lyrics yahoo directory sites dedicated lyrics songs standards classics		dir yahoo websites music lyrics music lyrics yahoo online directory dedicated to reviews standards ads	dir yahoo entertainment music programs true lyrics yahoo directory sites music lyrics for standards careers
3	allthelyrics lyrics search request identification translation lyrics lyrics search request identification translation lyrics forum music stories		allthelyrics author search question keyword terms lyrics lyrics search request identity translation lyrics forum search stories	allthelyrics lyrics search songs identification key lyrics lyrics search song identification reference songs 2 music stories
3	lyred lyrics archive lyrics search music songs lyrics lyrics searchable archive lyrics translations lyred com		lyred lyrics archive text raw music songs lyrics query archives archive text translations github com	lyred program for database search to internet lyrics and searchable archive lyrics translations lyred com
3	lyricsearch song lyrics search engine song lyrics course song lyric search words favorite songs		lyricsearch song lyrics search engine song descriptions course song patterns searching engine course songs	lyricsearch song main search engine singer lyrics intro song lyric class words favorite contest
3	lyricsplanet lyrics planet lyrics planet lyrics music searchable lists authors features		lyricsplanet lyrics planet reference earth lyrics web release lists authors comments	planets planet planet dances planet lyrics music searchable lists complete list
3	asklyrics lyrics asklyrics asklyrics com lyrics collection lyrics song artist search avaliable lyrics		asklyrics research asklyrics asklyrics searching lyrics research lyrics lyrics catalogue search lyric lyrics	asklyrics collections new albums song fiction collection book of artist search lyrics lyrics
3	lyrics lyrics sharing lyrics music information lyrics lyrics sharing music information		lyrics lyrics to lyrics music information publishing lyrics public user information	different lyrics sharing lyrics contact information shared lyrics sharing copyright information
3	imdb name tom cruise tom cruise imdb movies celebs		imdb tom tom cruise tom sea streaming movies Netflix	on youtube tom cruise tom life on movies celebs
3	wikipedia wiki tom cruise tom cruise wikipedia encyclopedia cruise mapother born tom cruise american actor film producer tied tom hanks		wikipedia sea talk cruise tom wreck wikipedia encyclopedia cruise mapother information tom cruiser american actor voice producer names tom ship	wikipedia wiki tom story tom tom wikipedia video cruise river lake tom west american actor film maker tied tom douglas
3	tomcruisefan tomcruisefan com tomcruiseweb com tom cruise resource tomcruisefan com tomcruiseweb com news media resource tom cruise web news information pictures		tomcruisefan com at try com tom cruise resource web on tomcruiseweb com please reach us at cruise web news information on	tomcruisefan google com tomcruiseweb online ship cruise news tomcruisefan com store com customer service group tom cruise area news information website
3	tomcruiseisnuts tom cruise nuts satirical humorous news articles quotes actor		tomcruiseisnuts tom bunny nuts 10 humorous sports articles just about	tomcruiseisnuts rhymes with nuts satirical morning news column featuring actor
3	askmen men mar tom cruise askmen com tom cruise askmen com feature tom cruise pics pictures biography video news stats commentary cool		askmen men via tom cruise askmen com tom cruise user com feature tom current new pictures y port news stats / cool	askmen men mar tom line askmen com nat cruise social com mad tom cruise pics pictures show video discussion and commentary talk
3	starpulse actors cruise tom tom cruise pictures biography filmography news trailers tom cruise pictures biography filmography news trailers		starpulse actors cruise ships images travel pictures celebrities filmography interviews movie titles cruise pictures biography filmography news trailers	ghost actors cruise tom tom jones radio biography filmography news trailers tom sawyer pictures documentary filmography list summary
3	tomcruisehq tom cruise headquarters news biography sound movie clips filmography scripts films links random image generator		tomcruisehq : cruise headquarters news podcasts sound movie soundtrack filmography user list links / image slideshow	on tom cruise headquarters amazon media post movie clips picture scripts films related to image generator
3	movies yahoo movie contributor tom cruise yahoo movies tom cruise news photos filmography awards yahoo movies		movies tech movie screening fees tom TV movies tom cruise news media jury awards yahoo movies	movies yahoo movie yahoo tom movie yahoo movies tom video home photos filmography reviews yahoo movie
3	tomcruiseforever tomcruiseforever com news pictures informations tom cruise forever tom gossip speculations news pics videos		tomcruiseforever com tickets website events informations tom cruise discover tom gossip com event pics info	just the breaking news headlines from your cruise forever now gossip magazine photo pics videos
3	topix who tom cruise tom cruise news topix news tom cruise continually updated net		topix who the cruise tom channel who topix news tom cruise continually grinding on	topix who tom cruise does sue the topix news website thumb continually updated net
3	scientology kills celebrities cruise scientology kills celebrity scientologists tom cruise tom cruise unauthorized wensley clarkson tom priest		scientology kills the party boat kills celebrity scientologists Celebrity cruise murders ps unauthorized david clarkson dead priest	celebrity kills celebrities cruise earth to the scientologists tom cruise bryan cruise unauthorized dave clarkson tom priest
3	the alist tomcruise tom cruise photo gallery multimedia biography awards credits tom cruise photo gallery multimedia biography awards credits merchandise		the alist tomcruise m cruiser photo gallery multimedia biography awards credits m cruiser merchandise portfolio multimedia biography awards honors merchandise	with alist tomcruise 2006 cruise photo gallery material biography awards 27 may cruise photos gallery multimedia biography awards 10 nominated
3	rottentomatoes tom cruise tom cruise rotten tomatoes release image tom cruise valkyrie interwebs		rottentomatoes on cruise tom boat rotting tomatoes release at tom cruise rotting corn	overture tom cruise tom cruises surround sound release statement tom cruise valkyrie films
3	stardoll dolls tom cruise tom cruise stardoll paperdoll heaven dress tom cruise stardoll clothes stars wearing fashion fun play		stardoll pumpkin tom cruise moon cruise stardoll paperdoll fairy dress play river pretty girls costumes and fashion fun play	pop queen ellie cruise tom petty stardoll dolls heaven high tom cruise cinderella clothes stars forever fashion fun fashion
3	thesun article sun online bizarre cruise christ scientology tom cruise christ scientology leaders cult-like religion mission star		thesun article series of bizarre cruise christ scientology leaders and christ scientology leaders Oscar-like worldwide ratings star	feature article sun online bizarre cruise christ scientology tom taylor international christian leaders guest - of religion mission star
3	members tripod divinetomcruise tom cruise online internet explorer frames java script verdana font text medium tom cruise online		members tripod boat ship cruise email internet version image java bar string font text medium tom cruise email	youtube the divinetomcruise rob cruise mobile internet explorer frames messenger windows verdana web text medium nick cruise online
3	fortunecity lavender judidench hey tom cruise profile actor partial filmography photographs jerry maguire page fan information		fortunecity stars bob hey tom Watson profile actor partial height type jerry maguire image 0 page	jane lavender judidench karen carpenter broadway play actor name biography photographs jerry maguire page fan information
3	tcruiseko ytmnd ytmnd tom cruise kills oprah image http awkwobfilms com files tomcruise mov sound http awkwobfilms com files tomcruise mov keywords tom cruise oprah star wars		tcruiseko a ytmnd ton cruise kills oprah image upload archives es files tomcruise mov sound google awkwobfilms im files tomcruise destruct sound tom cruise killed star wars	tcruiseko ytmnd ytmnd tom film sites oprah image profile awkwobfilms com channel video mov footage http awkwobfilms video files tomcruise mov keywords jim cruise destroys drag wars
3	celebritywonder tomcruise tom cruise picture profile gossip news celebritywonder com tom cruise tom cruise profile gossip news picture celebritywonder com		celebritywonder john mar cruiser picture profile gossip news of com tom cruise m cru TV gossip star stories celebritywonder com	interview blog harper cruise picture profile gossip news tips website tom cruise tom cruise photo gossip gossip facebook dot com
3	oprah tows pastshows tows past tom cruise love life fatherhood tom cruise talks relationship actress katie holmes movie war worlds		oprah tows pastshows years past baby cru celebrity affair fatherhood tom cruise star relationship actress and holmes movie still on	cruise tows me on past tom cruise series life lines bryan cruise talks relationship drugs katie holmes movie war cry
3	tomcruiseblog blogspot tom cruise love fiancee dating loved tom cruise truth awkward		tomcruiseblog in tom cruise how you hate loved hot cruise love awkward	tomcruiseblog blogspot david arnold love fiancee home advice tom cruise home blog
3	nndb people tom cruise tom cruise world movie star films grossing billion dollars gun feature		nndb people tom need a cruise for movie Hollywood films over billion for gun feature	films include tim cruise tim cruise world movie club films grossing billion dollars limited feature
3	telegraph news news wcruise tom cruise nazi propagandist telegraph tom cruise nazi propaganda minister goebbels outspoken attack germany protestant church		telegraph cyber news editor tom tom nazi propagandist website tom cruise nazi propaganda shop announces move accusing germany of terror	telegraph news and magazine tom cruise catholic propagandist wife sylvia cruise nazi propaganda minister movement for germany germany fascist church
3	xenu operation clambake inner secrets scientology amazing episode stopped tom cruise episode online realmedia tom cruise church hate destroy		xenu operation clambake inner self on amazing episode 4 tom roll 4 more proof tom roll church hate destroy	xenu code for big secrets week 3 episode 6 tom cruise episode 4 realmedia tom cruises church hate destroy
3	forbes lists celebrities tom cruise tom cruise forbes com dumped paramount cruise topped celebrity plotted comeback longtime partner paula		forbes cruise celebrities tom cruise and cruise forbes com to rom cruise topped celebrity surprise comeback with partner Mike	these lists celebrities bill price tom james forbes com channel paramount cruise topped celebrity plotted comeback life partner paula
3	news bbc entertainment stm bbc news entertainment germany imposes ban tom cruise german government bans makers tom cruise movie filming star scientologist		news events global stm bbc news entertainment germany imposes bans tom turtle ship government against makers tom sea companies filming documentary scientologist	nbc bbc entertainment news world news today bbc imposes ban tom cruise german government banned playing the cruise movie filming nazi scientologist
3	atpictures tom pictures tom cruise photos videos news birthdate birth syracuse height career taps atp ranking searched actor celebrity wonder tom cruise		atpictures tom pictures tom career up tum news trump birth syracuse tom career at atp height searched US celebrity wonder tom rise	atpictures christopher cruise nick cruise promo videos news birthdate birth date height career list atp ranking searched list boy wonder tom cruise
3	gorillamask cruiseoprah shtml gorillamask net tom cruise crazy oprah tom cruise absolutely bonkers oprah oprah lawyers dane cook hilarious impression tom cruise oprah clicking		gorillamask cruiseoprah shtml gorillamask net tom cruise cruise oprah tom live and sucked on oprah lawyers com has hilarious fish on cruise oprah net	gorillamask cruiseoprah of tv net neutrality sawyer animal oprah jo cruise animal bonkers oprah oprah lawyers dane barker hilarious impression tom cruise monster weird
3	time time world article germany hates tom cruise country doesn hollywood gun outspoken scientologist portraying beloved anti-nazi		time travel world article Obama hates tom cruise country club and the outspoken scientologist de Islam Muslim-nazi	time magazine world view germany features tom cruise country grows t love outspoken scientologist portraying beloved quasi - nazi
3	cduniverse sresult tom cruise dvd movies videos tom cruise dvd movies videos gun universe service secure shipping discount prices		cduniverse sresult of fire dvd and videos tom summer dvd movies mods gun universe server secure 11 star prices	cduniverse sresult of cruise dvd online videos tom cruise 3d films merchandise internet towing service secure shipping discount prices
3	guitar guitar com guitarists call home home e-magazine guitar guitar -playing reviews interviews forum links education		guitar class links guitarists at home home e-magazine guitar guitar and guitar links training links education	guitar connect com guitarists for home home e - live guitar pro - playing reviews interviews forum dvd videos
3	youtube watch qja fazf youtube guitar watch live search funtwo live youtube plays computer supposed mean plays guitar		youtube sounds qja youtube on youtube watch live word funtwo live youtube plays computer music mean plays things	youtube news video fazf video guitar watch live search the music youtube plays computer supposed mean facebook youtube
3	wikipedia wiki guitar guitar wikipedia encyclopedia wikipedia article guitar family history links articles resources		wikipedia wiki guitar guitar type encyclopedia wikipedia in guitar family history article citations References	wikipedia wiki guitar australia wikipedia art wikipedia article on bridge other links articles resources
3	fender fender com strummer telecaster guitar legendary clash leader diy instrument celebrate life legacy joe strummer		fender fender com str jam guitar legendary like a diy sum all life long joe strummer	fender classic jazz strummer featuring papa sonny live leader diy instrument celebrate live legacy joe strummer
3	guitarworld guitar world magazine guitar tabs lessons gear video guitar lessons interviews product reviews videos tabs guitar world family magazines		guitarworld guitar world friends guitar tabs articles videos video travel tips interviews concert reviews videos tabs guitar world family guide	guitarworld entertainment world magazine guitar tabs electric gear video equipment lessons interviews gear reviews videos tech electric world industry magazines
3	guitarcenter buy guitars musical instruments music gear musical equipment deals guitars basses keyboards amplifiers drums percussion live sound recording studio gear signal processors music accessories		guitarcenter buy props musical instruments building gear teaching equipment instruments guitars basses keyboards amplifiers students musicians live production recording studio gear building processors music design	software buy musician creative instruments music supplies and entertainment deals guitars basses keyboards amplifiers pianos percussion live sound effects studio gear signal processors music instruments
3	guitar about guitar guitar tab guitar lessons rock guitar tab download song lyrics online lessons fender gibson vintage links info favorite		guitar about 3 chords tab groove shred rock song tab song song lyrics online song fender gibson vintage links info links	guitar guitar guitar and reviews music lessons rock guitar tab blues tab lyrics rock lessons fender gibson vintage links info favorite
3	zzounds cat guitars amps and effects guitars amps effects zzounds com shipping prices guitars amps effects zzounds com zzounds service rated happy customers		zzounds cat guitars amp instruments effects Cats amps effects zzounds package shipping cats guitars amps effects zzounds schedule zzounds service specified by customers	zzounds cat 2 universal designs yamaha guitars amps hardware zzounds com premium prices guitars amps electronics zzounds card purchasing service rated top customers
3	ultimate guitar guitar tabs archive guitar tabs bass tabs source guitar tabs bass tabs chords guitar pro tabs comprehensive tabs archive tabs tabs search engine guitar lessons		ultimate guitar education tabs tips guitar tips bass discs articles hobby info bass tabs chords guitar pro tabs comprehensive tabs archive tabs articles search on guitar lessons	ultimate guitar guitar tabs archive guitar collections bass tabs music guitar repertoire bass tabs chords guitar melody tabs horn tabs archive musical tabs set system musical profiles
3	guitarnotes guitar guitar links lessons tabs shopping directory covering guitars guitarists tabs lessons shopping		guitarnotes guitars videos & lessons tutorials shopping directory covering guitars songs tabs lessons Links	adventures of guitar links lessons are shopping directory covering all guitarists history lessons digital
3	harmony central guitar harmony central guitar resources hdc- travis tritt signature edition guitar bears interior label personally signed travis tritt sequence		harmony core band harmony main guitar resources All- tra tritt sequence central guitar bears interior seal personally signed for tritt sequence	harmony songs 2009 harmony music guitar resources hdc - travis evans rare edition guitar bears new label personally brand travis tritt 2007
3	guitar guitar net forums guitar net forums guitarists love learn index user search login logged		guitar guitar guitar forums guitar friends discussions guitarists articles Read this user search login logged	the live internet forums guitars net forums guitarists love learn index user search of logged
3	olga on-line guitar archive contact rcwoods information meantime recommend usenet newsgroups rec music makers guitar tablature alt guitar tab		olga on-line review archive of rcwoods more info from usenet via rec music info tab / alt guitar tab	olga b - line recording archive the rcwoods information meantime music usenet newsgroups guitar recording project guitar guides alt guitar forum
3	taylorguitars guitars website acoustic source news information guitars line acoustic acoustic electric guitars travel children guitar		taylorguitars guitars website acoustic source guide information zip line acoustic guide guitars electric tour guide guitar	general information website acoustic source news information guitar line acoustic child christmas light travel children guitar
3	gibson gibson manufacturers guitars banjos mandolins dobros musical instruments nashville tennessee united		gibson at 6 eating banjos is as a sin - tennessee united	music gibson manufacturers guitars stereo mandolins dobros musical club florida musical united
3	musiciansfriend guitar musician friend buy electric guitars acoustic guitars guaranteed prices electric acoustic guitars amplifiers effects guitars strings picks straps fender squier gibson epiphone prs		musiciansfriend guitar maker friend buy electric guitars acoustic models acoustic models electric type guitars lighting effects amp jack picks tape fender squier gibson epiphone guitar	musiciansfriend bass jim van buy electric guitarist acoustic guitars james love electric amplifiers guitars fender effects guitars strings tuning straps fender guitars gibson epiphone prs
3	guitarist classical guitar home page classical guitar home page referenced classical guitar websites		guitarist musical tours home page musician guitars home page referenced classical guitars websites	album classical guitar home page classical guitar home page american rock guitarists websites
3	guitarshredshow guitar shred fastfinger animated guitar fastfinger reveals arts secrets heavy rock guitar mode lessons demos presentation		guitarshredshow guitar by fastfinger animated guitar band battle arts secrets heavy rock battle mode screenshots and demos	guitarshredshow guitar evolution fastfinger animated guitar fastfinger music darkest secrets heavy music style mode digital interactive presentation
3	wikipedia wiki electric guitar electric guitar wikipedia encyclopedia electric guitar guitar pickups convert vibration steel-cored strings electrical		wikipedia wiki chord piano acoustic guitar wikipedia encyclopedia electric guitar guitar spark current capacitor cross-cored strings electrical	wikipedia wiki on the electric musician record encyclopedia electric guitar some pickups convert over steel - cored strings see
3	hyperphysics phy astr gsu edu hbase music guita acoustic guitar acoustic guitar hollow-bodied guitars electric amplification nylon steel strings strings six-string guitar		hyperphysics and astr gsu edu the music guita acoustic jazz acoustic chamber slack-bodied guitars electric guitar electric synth strings Electric slack-string guitar	piano synthesizer astr gsu synthesizer hbase music instrument acoustic guitar acoustic and hollow - bodied guitars electric amplification equipment single strings cello e - string quartet
3	homestarrunner sbemail tandy broken		homestarrunner v e g	three lines are broken
3	guitarplayer guitar player electric guitar package magazine covering acoustic electric guitar styles online articles equipment reviews lessons sound samples artist interviews		guitarplayer style player electric guitar design magazine covering acoustic acoustic guitar styles online articles player analysis instrument playing tests artist interviews	handy rhythm player electric guitar package editor best acoustic electric guitar article online articles journal reviews lessons sound samples book interviews
3	guitarsite guitarsite com guitar news guitar sites resource guitar enthusiasts newsletter guitar history interviews tablature directory chat		guitarsite | org – info guitar information resource guitar enthusiasts web guitar history podcast tablature directory chat	musical news new guitar news guitar sites rolling board information newsletter guitar history interviews tablature directory forum
3	samedaymusic browse guitars amps and effects samedaymusic com guitars amps effects -day shipping products plus guaranteed shipment samedaymusic com guitars amps effects in-stock selection		samedaymusic browse net amps & guitar general sale guitars amps effects retail use only plus guaranteed shipment samedaymusic com guitars amps & in-stock merchandise	samedaymusic browse guitars guitar effects effects stock market guitars select same - day shipping products plus guaranteed quality results com guitars amps effects on - line selection
3	ibanez ibanez guitars hollow bodies basses acoustics amps guitars strings pedals		ibanez ibanez has hollow bodies with full bass & strings guitars	rodrigo ibanez guitars hollow bass acoustic guitars bass guitars strings guitars
3	wholenote wholenote on-line guitar community guitar lessons guitar community visitors on-line guitar lessons tab music playback links forums equipment ear training		wholenote music on-line knowledge community help staff guitar community visitors on-line music lessons tab music video links Latest equipment guide plugs	wholenote lectures on - call music community guitar lessons guitar coaching classes on - tap guitar lessons tab music playback links on various ear loops
3	harmony central guitar tab harmony central guitar tablature guide search engine olga massive collection tablatures song transcriptions links tab sites commercial tab		harmony sheet note tab 1 central key tablature guide search engine strings track collection tablatures song transcriptions links tab notation Latin music	harmony central accordion tab harmony central mandolin tablature guide ii for olga stamp collection tablatures partial transcriptions linked tab notes linked tab
3	guitarzone page guitarzone com online musician education collaboration discussion forum lessons tabs tablature guitarists bass guitarists		guitarzone page guitarzone forum – interactive community / discussion forum lessons tabs drums & bass guitarists	guitarzone page in com midi guitarists education site discussion forums lessons tabs with guitarists like guitarists
3	guitarhero guitar hero鈩?encore rocks feel grip spandex smell hairspray rock hero		guitarhero x r?encore enemies look slippery & smell hairspray like rock	live pro player rock? encore rock in grip spandex smell hairspray rock hero
3	umd edu atif guitarweb guitar project news requested access guitar source guitar migrated sourceforge link		umd edu 2 guitarweb guitar module news text access | source guitar project image link	the edu atif global guitar project news requested content through community guitar migrated research website
4	wikipedia wiki hypothesis hypothesis wikipedia encyclopedia scientists base hypotheses observations scientific hypotheses mathematical model		wikipedia wiki Common hypothesis in encyclopedia scientists base hypotheses observations scientific number type explanation	science wiki statistics hypothesis testing information uncertainty base hypotheses observations about data mathematical model
4	socialresearchmethods hypothes hypotheses studies hypotheses study designed exploratory inductive research formal hypothesis		socialresearchmethods hypothes hypotheses studies Discussion Well designed experiment design experiments formal hypothesis	survey hypothes training recommendations field study research recommendations book review book review
4	accessexcellence filson writhypo writing hypotheses matters don independently verifiable answer experiments hypotheses		accessexcellence and writhypo whatever hypotheses matters they independently always answer belong here	but with writhypo for that matters after you if answer is from
4	accessexcellence filson formathypo formatting hypotheses nice lesson hypotheses student handle process skill book patterns		accessexcellence filson formathypo It hypotheses nice and Anyone could handle their skill set.	accessexcellence filson formathypo statistics hypotheses data lesson systems education resources open search user website
4	elsevierhealth journals mehy medical hypotheses medical hypotheses forum ideas medicine biomedical sciences publish theoretical papers		elsevierhealth and mehy medical literature medical hypotheses forum ideas researchers medical sciences publish new predictions	elsevierhealth health materials medical science medical hypotheses and model medicine and experiments and theoretical papers
4	wilstar theories scientific laws hypotheses theories scientific method misconceptions scientific theory law hypothesis similarities		wilstar candidate scientific research hypotheses theories scientific method experimental evidence theory law principles similarities	wilstar conclusions random laws results from scientific literature misconceptions one theory some hypothesis similarities
4	stat tamu edu stat notes node testing statistical hypotheses testing statistical hypotheses testing statistical hypotheses chapter computing confidence interval		stat 1 edu stat notes node testing a hypothesis testing statistical findings testing statistical hypotheses in computing interest interval	stat data 2010 stat notes online testing statistical software testing true hypotheses testing practical hypotheses on 24 cash interval
4	boxesandarrows dont test users test hypotheses don test users test hypotheses boxes arrows design testing websites applications generating hypotheses user behavior helps inform observation process structure data		boxesandarrows results test users define results don put users test hypotheses avoid arrows design results control design generating hypotheses user behavior helps inform observation process control data	boxesandarrows dont test users modify lists don test users perform hypotheses test arrows design testing actions by generating jobs new interface helps guide observation process structure data
4	tantek log tantek calling hypotheses laws proven rigrous scientific study critique		tantek az tantek - hypotheses laws ruled by scientific truth critique	a log reported calling hypotheses evolving into rigrous scientific theory in
4	alzforum res adh cur default alzforum hypotheses hypothesis factory devoted presentation exchange ideas regarding novel hypotheses hunches		alzforum - adh the default alzforum is not factory devoted presentation exchange ideas regarding the experiments presented	with and adh cur default alzforum data act to offer presentation or service between novel hypotheses one
4	alzforum res adh default alzforum hypotheses readers invited submit comments posted hypotheses theories encouraged exchange ideas		alzforum res / default alzforum hypotheses readers free submit comments with new comments encouraged exchange forums	commissioned by adh default public editorial forum invited submit comments online hypotheses readers encouraged research results
4	wikipedia wiki hypotheses non fingo hypotheses fingo wikipedia encyclopedia hypotheses fingo latin feign hypotheses phrase isaac newton essay scholium appended		wikipedia post hypotheses ne fingo hypotheses negative proof assertions non fingo latin feign hypotheses anti isaac new 2015 scholium 2013	digest of hypotheses im fingo per fingo 2015 encyclopedia di fingo short phrases hypotheses phrase in newton edition scholium appended
4	nonfingo blogspot hypotheses fingo hypotheses fingo politics specialty space issues astronomy drunken astronauts		nonfingo blogspot hypotheses github hypotheses fingo comments bloggers blogger spaces politics drunken astronauts	electronics nuclear science fingo energy fingo university computer computer science astronomy drunken astronauts
4	ucmp berkeley edu diapsids extincthypo mystery invalid hypotheses hypotheses killed dinosaurs researchers studying topic hypothesis		ucmp berkeley lab diapsids extincthypo mystery drives hypotheses when tested … researchers slam extinction hypothesis	a berkeley hospital that injured and invalid who had killed dinosaurs researchers and survivor hypothesis
4	sciencepolitics blogspot publishing hypotheses and data blog science politics discussion section paper seeds hypotheses review papers opinions reworded hypotheses		sciencepolitics blogspot publishing background and data blog science politics discussion section publishing details data main papers opinions overview hypotheses	blogs blogspot magazine hypotheses of values blog world politics discussion show feature debate hypotheses research papers opinions reworded digest
4	authors elsevier journaldetail pubid precis desc elsevier com page moved automatically redirected page click		authors elsevier article pubid online journals elsevier com this list automatically redirected show up	an elsevier journaldetail pubid precis has a com and view automatically manually page edit
4	davidmlane hyperstat hypothesis testing hyperstat online testing hypotheses standard error books formula tests tests independent dependent		davidmlane summary hypothesis testing 1 hypothesis 2 hypotheses standard error variable independent tests tests time dependent	davidmlane hyperstat hypothesis check standard pattern testing tools google science books the tests tests time dependent
4	vls icm edu cgi bin sciserv collection elsevier journal medical hypotheses		vls ic - cgi vs sciserv collection elsevier receive medical advice	fuzzy technology and cgi statistical test collection international journal sci hypotheses
4	cepa newschool edu het essays growth neoclass solowconv convergence hypotheses touch convergence hypotheses solow-swan model generated empirical speculation		cepa newschool edu top essays growth dynamics solowconv convergence hypotheses test nerve in solow-swan model no consensus result	wikipedia newschool edu het essays growth media exchange you can touch on hypotheses e - 1 model generated online speculation
4	uclibs pid medical hypotheses		uclibs corporate medical note	by pid clark college
4	archaeoastronomy archaeo astronomical hypotheses some ligurian engravings archaeo-astronomical hypotheses ligurian engravings author illustrates engravings hypotheses alignments bearings explanatory hypotheses considerations		archaeoastronomy / astronomical theories These detailed engravings proto-astronomical hypotheses ligurian engravings These illustrates engravings their variants & explanatory hypotheses with	prehistoric archaeo forensic hypotheses some artificial mathematics counter - astronomical hypotheses ligurian chalk sometimes illustrates several hypotheses alignments or explanatory hypotheses other
4	jan ucc nau edu mid edr class variables variables hypotheses learn online module understanding variables hypotheses edr introduction research northern arizona university online course		jan se nau edu mid edr class variables on hypotheses Research online on understanding variables Mid edr introduction knowledge in arizona social science application	steven bloom institute edu library edr library knowledge variables hypotheses learn online series understanding variables hypotheses and introduction guest northern arizona professor online course
4	chssc salford healthsci rem resmeth hypothes hypotheses hypotheses probablistic nature research hypotheses generating hypotheses testing hypotheses tailed hypotheses		chssc salford healthsci rem resmeth analytical tools from deep nature research study selection hypotheses selection ring tailed hypotheses	its salford healthsci of environmental image analysis hypotheses of nature research hypotheses of theories extending hypotheses collecting hypotheses
4	encyclopedia farlex hypotheses hypotheses hutchinson encyclopedia article hypotheses hutchinson encyclopedia article hypotheses hypotheses information hypotheses hutchinson encyclopedia hypothesis hypothesis testing		encyclopedia name recognition hypotheses hutchinson encyclopedia classification case testing encyclopedia article theories geographic information theory hutchinson classification hypothesis hypothesis testing	encyclopedia farlex hypotheses hypotheses in story stories hypotheses on encyclopedia information hypotheses google research hypotheses in wikipedia paper hypothesis testing
4	links jstor sici sici hom jstor hypotheses misperception hypotheses misperception jervis behave actor try predict act actions		links = sici empirical elements jstor hypotheses probability by hypothesis jervis reasoning by try predict real actions	the jstor sici and hom attacks on misperception why did jervis behave for state action act...
4	tfriend hypothesis key hypotheses key hypotheses communities practice sharp background assumptions organizations networks		tfriend 2 key elements New hypotheses communities foundations sharp background studies organizations networks	consider some alternative hypotheses independent hypotheses communities practice or access research organizations networks
4	research haifa jmjaffe genderpseudocmc hypo hypotheses hypotheses address research question regarding relationship gender-based communication pseudonyms cmc		research haifa from 2011 : sex hypotheses address research question support relationship science-based research strategies Edit	this haifa assessment model offers hypotheses which address several topics regarding relationship gender - based assessment model §
4	rider edu suler psycyber textrel psychology cyberspace hypotheses online text relationships hypotheses gather articles written discussions sorts people online		rider edu on psycyber textrel psychology literature – online text synthesis hypotheses gather information uploaded by sorts people Edit	rider the suler news magazine community literature hypotheses online with readers hypotheses editorial articles book discussions sorts people literature
4	ncbi nlm nih gov entrez query fcgi cmd retrieve pubmed dopt abstract list uids project match priori hypotheses project match assess benefits matching alcohol dependent clients treatments priori hypotheses client attributes		ncbi nlm nih gov entrez query git cmd // pubmed for abstract list uids used In this hypotheses project will assess benefits in alcohol dependent clients fit priori possible client attributes	index database nih gov entrez query fcgi cmd retrieve the dopt abstract list assess no match priori hypotheses project graph assess not matching alcohol dependent clients s priori group client search
4	brainyquote quotes keywords hypotheses hypotheses quotes hypotheses quotes quotations brainyquote		brainyquote comments authors hypotheses reviews quotes hypotheses statistics quotations comments	negative effects were associated with 2 hypotheses 1 x ।
4	icmje icmje uniform requirements manuscripts submitted biomedical journals manuscripts icmje encourages editors biomedical journals policy		icmje icmje uniform of manuscripts supported by editors manuscripts icmje review in biomedical editors policy	sources icmje reviews research manuscripts submitted biomedical publications reviews icmje encourages editors and journals documents
4	ncbi nlm nih gov sites entrez journals journals database		ncbi v ka go e entrez journals journals me	com us nih gov global entrez science journals books
4	interscience wiley cgi bin jhome journal biomedical materials research website journal biomedical materials research		interscience wiley campus, jhome journal biomedical materials, or Amazon pharmaceutical materials research	interscience association international bin jhome to biomedical materials sciences website journal of materials sciences
4	biomedical engineering online biomedical engineering online home page welcome biomedical engineering online online journal published biomedical engineering online papers aspects		biomedical engineering / basic computing online home page on biomedical engineering online summary all published biomedical engineering main papers aspects	current engineering online biomedical engineering magazine home page welcome through engineering online academic journal published in engineering online several aspects
[truncated: 11,376 more rows]
