# Supplementary material for: Contrastive learning with mutual information enhancement and negative sample augmentation combined with KAN for text clustering
Source: PLoS One. 2026 Jul 30;21(7):e0354718. doi: 10.1371/journal.pone.0354718 (PMC13422851; doi:10.1371/journal.pone.0354718)
Supplement: S5 File — (ZIP) [file pone.0354718.s005.zip › tweet/tweet-original-order_trans_subst_10.csv]

label	text	_	text1	text2
25	brain fluid buildup delay giffords rehab		brain fluid buildup delay the rehab	optical fluid buildup delay giffords rehab
6	trailer talk week movie rite mechanic week opportunity		trailer talk week movie rite story week opportunity	trailer talk week movie rite mechanic business opportunity
80	rnc appoints chairman tampa convention effort visit tampa republican nati tampa fl		rnc appoints chairman tampa convention effort w tampa vote nati tampa fl	rnc appoints tampa tampa convention effort visit tampa the nati tampa fl
89	gbagbo camp futile cut ivory coast economy		gbagbo promises futile cut ivory coast economy	gbagbo camp futile cut ivory coast south
43	chinese president lost translation powerful leader meet expect tran		chinese president lost a powerful leader meet expect say	chinese literally lost translation powerful leader meet expect tran
42	england fishing community current management system broken edf		england fishing community current licence system broken edf	england welsh community current management system broken edf
59	protest reform start yemen hundred anti government protester gathered sanaa		protest reform start yemen hundred anti ban supporters gathered sanaa	protest reform start yemen hundred anti government mass movement sanaa
63	stuxnet lead chernobyl russian		stuxnet lead over russian	they lead chernobyl russian
61	iphone share smartphones phone		iphone share smartphones worldwide	friends share smartphones phone
49	uploaded youtube video nba final lakers celtic game memory highlig		uploaded youtube video nba final lakers playoff game by highlig	uploaded the video before final lakers celtic game memory highlig
79	feed epic sci fi car ad kia optimum super bowl commercial video trendhunter supe		feed epic sci lib epic ad kia optimum super bowl commercial video trendhunter supe	feed entertainment sci fi car ad kia optimum super bowl commercial video trendhunter video
75	naughty facebook started sharing personal detail site day turn fb		naughty facebook model sharing personal detail site day after fb	naughty also started sharing online detail site day turn fb
79	super bowl commercial		super bowl commercial	super bowl game
53	bruce will fave kardashian lol		bruce will fave her lol	that will fave kardashian lol
48	attack journalist escalate egypt		attack journalist during egypt	attack can escalate egypt
22	keith olbermann join current tv report		keith olbermann shows current tv report	keith will join current tv report
56	opinion christina sounded amazing super bowl america making big deal		opinion christina sounded amazing super glad america making no deal	opinion christina an amazing super bowl america making big deal
76	sundance day strange celebrity encounter steve carell elijah wood full day sundanc		sundance in a celebrity encounter steve carell elijah wood full day sundanc	sundance day strange celebrity encounter steve carell elijah kelly full day series
37	acai berry supplement weight loss associated content heard oprah win		acai berry supplement weight deficit associated content heard oprah cream	acai berry supplement weight loss associated content on oprah ।
81	finished watching black swan twisted mental strain take embrace role natalie portman incredible		finished watching black swan twisted mental imagery take embrace role as portman incredible	finished watching black swan twisted mental strain take embrace from steven portman incredible
13	hot air breaking rahm ballot tcot lt state totally corrupt		hot man breaking rahm war tcot lt state totally corrupt	hot air breaking off ballot and lt state totally corrupt
50	charlie sheen abuse		charlie sheen abuse	alan sheen abuse
79	music featured motorola xoom super bowl commercial		music featured on xoom super bowl commercial	the featured motorola xoom super bowl commercial
6	rite movie review fan movie deal battle good evil		rite movie and fan movie deal battle good evil	rite of review fan movie deal battle good evil
85	potential replacement steve job		potential replacement steve failures	potential replacement steve hamilton
59	yemen president signal won stay freedomwar egypt jan syria feb		yemen president also won stay freedomwar 2018 jan syria feb	yemen president tried to stay freedomwar egypt jan syria feb
55	debt settlement lawyer debt settlement easier lawyer day debt settlement beco		debt - lawyer debt deal easier lawyer day debt settlement beco	debt settlement lawyer debt settlement easier par day debt resolution beco
56	aguilera repeat national anthem ap ap christina aguilera flubbed belted		aguilera repeat sings anthem by ap christina aguilera flubbed belted	aguilera repeat national anthem [UNK] u christina aguilera flubbed belted
48	skipped romanian crew journalist threatened attacked detained reporting egypt		skipped news crew journalist threatened if detained reporting egypt	skipped bar crew journalist threatened attacked detained reporting egypt
37	loss weight acai berry capsule benefit		loss weight gain berry capsule benefit	loss weight in berry capsule benefit
31	pew internet online american social networking twitter politics campaign internet		pew internet online political internet networking twitter politics campaign internet	pew internet great american social networking twitter politics campaign internet
42	tbf flw outdooors introduce national high school fishing program national high school fishing program		tbf flw outdooors introduce national all school fishing program Worldwide high school fishing program	tbf flw is introduce national high school fishing program national middle school fishing program
17	fucking awesome jesse jesse ventura slam tsa lawsuit		fucking awesome jesse jesse Jackson slam dunk lawsuit	fucking awesome jesse jesse ventura slam culture lawsuit
68	king speech awarded best ensemble cast screen actor guild award		king speech awarded prestigious ensemble cast screen actor guild award	awards speech awarded best ensemble cast screen actor guild award
42	charge fee saltwater fishing license		charge your saltwater fishing license	entrance fee saltwater fishing license
32	bottega veneta teal turquoise knot intrecciato snakeskin clutch		bottega veneta ti che knot intrecciato snakeskin clutch	bottega veneta teal turquoise ribbon and snakeskin clutch
67	baked slow cooker chicken crockpotrecipes		baked slow cooking chicken crockpotrecipes	baked slow cooker dish...
9	fake snow storm white stripe officially call quits		fake snow storm white stripe Seahawks call quits	fake snow storm white stripe shoes call quits
79	chrysler air super bowl commercial		chrysler air quality bowl commercial	chrysler air super special commercial
77	kid set college time fill fafsa		kid set college time fill schedule	it set college time fill fafsa
56	funny happened aguilera repeat national anthem yahoo news		funny happened aguilera repeat national anthem first thing	funny happened events repeat national anthem yahoo news
68	hollywood director honor king speech reuters		hollywood stage honor king speech reuters	hollywood director honor king speech 1993
67	kung pao chicken recipe		kung pao broth recipe	kung pao chicken no
25	giffords rocky road recovery health news		giffords rocky road recovery health addiction	and rocky road recovery health news
79	complete list super bowl commercial advertiser youtube		complete list super rich commercial advertiser youtube	complete list super bowl commercial advertiser community
83	senator avoiding tea party caucus		senator & tea party caucus	senator usa tea party caucus
79	watch volkswagen superbowl commercial youtube ad blitz channel escarabaajoos		watch volkswagen model commercial youtube ad blitz style escarabaajoos	watch volkswagen superbowl commercial youtube ad site channel website
62	washington legislature wade immigration debate oregonlive summary requires employe verify		washington state wade immigration rules oregonlive summary requires employe verify	washington bill wade immigration debate oregonlive summary requires employe office
44	te boozing news starbucks huge trenta cup hold entire bottle wine		te boozing news starbucks let trenta cup hold entire bottle up	te boo coffee starbucks huge trenta cup hold entire bottle wine
30	carney obama press secretary		carney obama general secretary	2012 obama press secretary
53	kardashians pier morgan stupid answer question perfect		kardashians aka morgan stupid wrong question perfect	kardashians pier morgan stupid answer that perfect
38	chavez mark year office venezuelan president hugo chavez mark year power promising press		chavez mark year office venezuelan president hugo chavez mark year power and peace	chavez mark 1st office of president hugo chavez mark year power promising press
6	rite safe horror film devil time plain dealer		rite from horror film devil time plain dealer	rite safe horror film night time plain dealer
60	chipotle fire hundred immigration raid immigration probe forced mexican chain chipotle fire		chipotle fire hundred immigration raid immigration raids forced mexican chain chipotle down	chipotle fire hundred immigration raid immigration probe forced mexican visit chipotle castle
79	beetle commercial creative superbowl great teaser		beetle commercial creative superbowl production teaser	beetle commercial creative superbowl fan teaser
59	yemen thousand protest government worldnomads travelsafety		yemen thousand a government worldnomads travelsafety	yemen thousand countries government in travelsafety
14	going amazing constitutional showdown reach supreme court		going amazing as showdown reach supreme court	going amazing to showdown reach supreme court
42	aquarium fish aquarium success good common sense will fir		aquarium fish aquarium success good common pools will fir	aquarium fish aquarium success good color sense will fir
69	justice extend protection workplace retaliation supreme court ruled employer sued		justice equal protection workplace retaliation supreme court ruled employer sued	justice extend protection workplace § supreme court ruled employer sued
30	white house press secretary jay carney		white house publicity secretary jay carney	white house commerce secretary jay carney
68	oscar reaction guess king speech		oscar reaction guess king king	oscar speeches guess king speech
75	cnn hack facebook unlocks security facebook adding security feature pa		cnn hack that unlocks security facebook adding security c pa	cnn hack also unlocks microsoft facebook adding security feature pa
64	nfl concussion people survey wix jsquared concussion		nfl concussion people tagged and jsquared concussion	television concussion people talk wix jsquared concussion
39	national guard called chicago snow storm woow snow chill people		national guard called chicago snow storm woow snow flood hazard	national news called chicago snow storm woow wind chill people
57	loooooooooooove ncis		loooooooooooove you	loooooooooooove chorus
37	weight loss diet plan acai juice equal nutritional claim acai		weight loss diet with acai juice equal nutritional claim None	weight boost diet plan acai juice equal nutritional claim ।
46	traffic depot update oceanside green light red light camera ticket traffic		traffic to update oceanside green light red zone camera ticket traffic	traffic depot update oceanside green light blue light during ticket traffic
56	christina aguilera mess national anthem start super bowl xlv		christina aguilera mess national stars start super bowl brawl	christina brown mess national anthem start victory bowl xlv
79	definitely forward superbowl commercial year esp steve martin cameo		definitely forward superbowl commercial year 2017 steve martin –	definitely forward superbowl last year of steve martin cameo
37	acai berry diet succeed hoodia gordonii site acai berry cultivated acai palm		acai in diet succeed hoodia gordonii site acai berry si acai palm	acai fruit diet succeed hoodia gordonii site to berry cultivated acai palm
38	hugo chavez apologizes venezuelan people ahead election		hugo president addresses venezuelan people ahead election	carlos chavez apologizes venezuelan people ahead election
42	fishing news banner website		fishing news journal website	fishing news website website
22	keith olbermann join current tv report keith olbermann controversial liberal pundit ho		keith olbermann bombshell reality tv report keith olbermann controversial liberal pundit ho	keith olbermann daily current tv report keith olbermann controversial sports pundit ho
13	chicago rahm emanuel ballot		chicago rahm emanuel II	chicago rahm emanuel ।
44	tanning iced coffee tazo iced tea hello trenta		tanning iced coffee tazo iced tea tea greeting	strawberry iced coffee chocolate iced tea hello trenta
53	watching kourtney kim khloe loving waiting forever		watching things kim was loving waiting forever	watching kourtney watching khloe loving waiting away
66	vincent tabak appears court charged murder		vincent tabak appears court to murder	vincent tabak supreme court charged murder
67	casserole recipe bruschetta chicken bake submitted heather simple creative chicken meal mimic		casserole recipe and chicken bake submitted heather simple creative chicken meal mix	casserole and bruschetta the bake submitted heather simple creative chicken meal mimic
56	honor epic fail national anthem top ten list time worst		honor players fail national anthem first ten list time worst	honor epic medley national anthem top ten list time worst
42	info topic fish tank heater aquarium stuff technorati tag aquarium heater aquariu		info topic fish tank heater aquarium stuff technorati trout aquarium heater mushroom	info topic fish tank heater aquarium garden technorati electric aquarium heater aquariu
67	grilled chicken tomato salad		grilled chicken tomato paste	small chicken tomato salad
88	today read concerned gasland movie stand set record straight		today read concerned gasland landowners stand set record straight	today read concerned gasland movie stand set record for
68	king speech top film producer award ap ap king speech claimed crown be		king speech top film producer award ap of the speech claimed crown be	king speech top film producer award ap ap king solomon claimed crown production
68	sag prediction award tracker hmmmm		sag prediction award tracker hmmmm	sag combat award tracker hmmmm
79	kia spent lot money optimum superbowl commercial		kia spent lot money optimum their commercial	kia spent no money optimum superbowl commercial
79	doritos commercial raising dead best night superbowl nfl		doritos for raising dead every night superbowl nfl	doritos commercial raising its best night of nfl
54	idf intelligence chief iran nuclear bomb year haaretz		idf intelligence on iran nuclear bomb | haaretz	idf intelligence chief iran prize bomb year haaretz
57	yeah don csis nciss enjoy mentalist		yeah yeah csis nciss enjoy mentalist	yeah don csis never enjoy mentalist
3	uk robert kubica injured rally accident italian polish medium		uk robert kubica : cycling accident italian polish medium	uk robert williams injured rally entry italian polish medium
68	breaking news king speech take top honor hollywood actor honor best sunday night annual screen ac		breaking news king speech take top honor hollywood may honor in sunday night annual screen ac	breaking bad king speech take top honor hollywood actor honor best sunday night annual screen story
14	obamacare reagan appointed federal district judge florida ruled key portion obama		obamacare activist appointed federal district judge florida ruled key portion suit	obamacare court appointed federal district judge florida ruled as portion obama
59	st tunisia egypt yemen		st tunisia te yemen	algeria tunisia egypt yemen
79	best superbowl commercial year chrysler comeback		best superbowl commercial year chrysler series	best superbowl commercial year my comeback
48	horrible journalist attacked detained egypt yahoo news		horrible journalist attacked detained egypt yahoo messenger	horrible journalist attacked detained egypt television news
48	list journalist hurt harassed egypt		list journalist hurt int egypt	list journalist hurt society egypt
75	famous facebook flip flop social networking goliath number hasty move year		famous facebook trends flop social networking goliath number hasty past year	famous facebook flip flop social networking site and hasty move year
48	yikes list journalist attacked egypt hour abc news		yikes list journalist watch after hour abc news	check list journalist attacked egypt hour abc news
47	lady press ahead fitness campaign daily caller obama tell abc good morning america		lady lies ahead fitness campaign for caller obama tell abc good morning america	lady press ahead your campaign daily caller obama tell us good morning america
14	judge rule obama health care law		judge rule obama health care regulations	judge rule obama capital care law
56	watch christina aguilera screw national anthem super bowl post		watch @ aguilera screw national championship super bowl post	watch diana aguilera screw national anthem music bowl post
37	acai berry powder content health weight loss hard figure		acai y protein content health weight loss hard figure	acai berry chocolate content health weight loss hard figure
75	facebook privacy setting user		facebook privacy profiles user	facebook privacy setting and
12	taco bell beef convenience cost		taco bell beef convenience Store	taco bell supermarket convenience cost
26	jordan thousand protest demand pm step wave mass protest arab spread opposition supporter		jordan thousand people demand pm step down mass protest arab spread opposition supporter	600 thousand protest demand pm step wave mass protest arab spread quran supporter
42	yap palau sport fishing promotional sport fishing video produced video rating		yap country sport media promotional sport fishing video produced video rating	yap 2 sport fishing promotional sport fishing video produced by rating
69	court third party bias protection broad washington jan upi supreme court ruled unanimously		court rules party bias was broad washington jan upi supreme court ruled unanimously	court third party bias judge in washington jan upi supreme court ruled unanimously
42	yell cast jr hartley ad digital era author search fly fishing book dj hunt book read		yell cast jr hartley the digital era author search fly fishing book dj hunt good read	yell award jr hartley ad digital era author search fly fishing book dj hunt captain read
42	boatsshopping fishing headline oklahoma metro trout fishing pond instructional clinic pave exciting winter angling html		boatsshopping fishing headline oklahoma metro area fishing pond instructional clinic pave exciting indoor angling html	boatsshopping fishing headline in metro coast fishing pond instructional clinic pave exciting winter angling html
42	three ton striped bass seized illegal fishing net		three ton striped dog seized illegal fishing net	three ton striped bass seized the fishing net
14	federal judge strike health care reform call insurance purchase mandate aba journal		federal judge rejecting health care reform call insurance purchase mandate argues journal	federal judge strike health benefits reform call insurance purchase reform aba journal
53	love khloe kardashian		love by kardashian	actors khloe kardashian
68	fighter king speech lead nominee tonight sag award beverly hill courier		fighter king speech lead up tonight sag award beverly honoured courier	fighter king speech lead singer 2011 sag award beverly hill courier
56	check video christina aguilera super bowl national anthem mistake mess err		check out christina - super bowl national anthem mistake mess err	check together carole aguilera super bowl national anthem mistake mess err
52	murray djokovic happened		murray djokovic –	milos djokovic happened
89	pressure grows myanmar sanction call growing western sanction myanmar		pressure grows myanmar Critics call growing western security myanmar	pressure grows myanmar they call growing western and myanmar
31	poll gop catch dems social medium		poll will catch dems social medium	poll gop catch an social medium
4	nobel war prize wikileaks nuke fired cablegate wikileaks assange anonymous		nobel war prize wikileaks nuke fired neutron bomb assange anonymous	nobel war prize wikileaks global world cablegate wikileaks assange anonymous
34	bbc news police lose officer		bbc news they lose officer	bbc news channel lose officer
79	lololol doritos pepsi max killing superbowl commercial		lololol doritos pepsi max killing ur king	lololol drink pepsi duck killing superbowl commercial
14	federal judge healthcare law		federal comprehensive healthcare law	federal judge healthcare ।
68	king speech notch top director award movie running darren aronofsky		king speech notch first director award movie running darren ar	king silver notch top director award movie for darren aronofsky
67	yummy recipe tuesday chicken fricasse		yummy recipe tuesday night fricasse	yummy recipe tuesday st fricasse
37	secret natural weight loss food acai berry benefit		secret natural weight loss and acai berry benefit	secret natural weight the food acai berry benefit
23	job wrong place memo president dear president state union add		job wrong — memo president dear president state union add	job wrong place memo president dear president state line add
18	employment gaining speed jobless rate		employment gaining vs jobless rate	employment gaining speed growth rate
59	ten thousand yemeni protest sanaa ten thousand yemeni staged day rage calling		ten thousand yemeni protest sanaa ten thousand yemeni one day rage in	ten thousand yemeni protest sanaa ten thousands yemeni holy day rage calling
84	awful watched don text drive video driving class		awful woman don text drive video driving class	i watched don text drive video driving class
85	netgear bos astonishing attack steve job		netgear bos astonishing – steve job	netgear bos astonishing attack in job
56	bronco christina aguilera flub national anthem kmgh denver		bronco christina aguilera flub national anthem no denver	bronco marco aguilera flub national television kmgh denver
11	governor proposes sweeping cut funding york school medicaid program slashed		governor proposes sweeping cut budget while school medicaid program slashed	extensive and sweeping cut funding york school medicaid program slashed
64	check article fox news sideline test detect concussion minute		check article fox news sideline test before concussion minute	check article fox news sideline test detect concussion test
53	eye will definetely glued tv screen love kardashians		eye will cop glued tv screen love this	eye will get glued in screen love kardashians
84	don text drive pledge		don text drive i	don scott drive pledge
42	fishing technique fishing maine surf fishing striped bass		fishing bass fishing maine surf fishing striped bass	fishing technique fishing maine surf fishing red bass
17	tsa unveils body scanner software doesn naked alternet		tsa unveils body kit used doesn naked alternet	the unveils new scanner software doesn naked alternet
68	oscar king speech haven black swan		oscar king speech haven white swan	oscar winner speech haven black swan
70	teen creates anti bullying school program		teen creates anti public school program	teen creates anti bullying school in
35	bedbug rapidly evolving fight pesticide tech news		bedbug rapidly evolving fight pesticide tech development	bedbug global evolving fight pesticide tech news
79	super bowl commercial report card ranking winner loser bleacher report		super bowl commercial report card ranking of loser special report	super bowl commercial report football ranking winner 2005 bleacher report
60	fast food caught immigration crosshairs reuters		fast passes caught immigration crosshairs reuters	quality food caught immigration crosshairs reuters
30	vice president communication director jay carney named white house press secretary		vice president communication director jay carney named former supremacists press secretary	vice presidential communication director jay carney named white house press assistant
69	high court third party sue retaliation case		high court third general sue retaliation case	lower court third party sue retaliation case
56	kold aguilera repeat national anthem		kold runners repeat national anthem	kold aguilera the national anthem
79	volkswagon commercial superbowl		volkswagon frozen superbowl	volkswagon or superbowl
35	deadbedbugs fact bed bug cover		deadbedbugs with bed bug cover	deadbedbugs fact bed over cover
12	gross taco bell sued bogus beef		gross taco bell sued ground beef	gross taco successfully sued bogus beef
59	great bbc piece summarising unrest north africa middle east		great bbc story summarising unrest north africa & east	great bbc piece summarising unrest southern africa middle eastern
64	sidney crosby concussion rule change braine hope pray doesn sight		sidney crosby concussion data change braine hope pray make sight	sidney crosby concussion rule change braine t i doesn sight
50	charlie sheen leaf hospital medical emergency		charlie sheen from hospital medical emergency	charlie little leaf hospital medical emergency
44	trenta cup hold entire bottle wine wrong		trenta cup hold entire bottle wine cellar	trenta cup hold wine bottle wine wrong
82	healthy school food pay save attention going		healthy school should pay save attention going	healthy school food pay save attention on
77	post financial aid college lt gt financial advice lt gt popular lt gt lt gt		post navigation aid college lt gt professional advice lt gt popular lt online lt gt	post legal aid college lt gt financial advice lt cars popular lt gt lt gt
84	teacher talking texting driving haaayy		teacher talking texting t haaayy	teacher talking texting or haaayy
77	financial aid help woman school hispanic scholarship		financial aid help woman school hispanic kids	financial aid help woman school awards scholarship
48	mubarak silencing voice egypt journalist targeted read jan tahrir		mubarak silencing voice egypt journalist should read es tahrir	mubarak silencing voice egypt 2015 targeted read on tahrir
79	video favorite superbowl commercial cute		video favorite superbowl cat cute	his favorite superbowl commercial cute
84	remember alex brown		remember the brown	starring alex brown
79	enjoyed vw beetle commercial superbowl favorite		enjoyed fly beetle commercial superbowl favorite	volkswagen vw beetle commercial superbowl favorite
84	join campaign texting driving save life future will help		join campaign texting driving over life future will help	join campaign texting driving save life future will men
39	crazy lake shore drive downtown chicago shut		crazy lake shore drive near chicago shut	crazy lake side drive downtown chicago shut
85	blog post potential replacement steve job apple		blog on potential replacement steve job apple	bush post potential replacement steve job apple
37	acai berry chocolate tasting weight loss diet plan adi news scientifically prov		acai berry chocolate tasting weight loss recovery plan adi c scientifically prov	sugar berry chocolate tasting breath loss diet plan adi news scientifically prov
67	red cabbage add color noodle salad soba salad chicken cabbage		red cabbage add color on salad pork salad chicken cabbage	red cabbage add color noodle dish soba salad yellow cabbage
71	boosting america fashion		boosting america >>>	boosting her fashion
70	news workshop preventing bullying positive behavior support school		news workshop preventing bullying positive behavior support event	news workshop preventing bullying and behavior support school
59	yemen president won election		yemen president municipal election	4th president won election
65	best buy launch electronics buy program ap ap timing shopping gadget		best buy good electronics buy program ap ap timing greatest gadget	best buy launch electronics buy program ap purchase timing shopping series
79	force strong great ad volkswagon superbowl commercial		force strong great ad no superbowl commercial	force strong great strong volkswagon superbowl one
79	dragon cute drinking cola superbowl cocacola commercial		dragon meat with cola superbowl cocacola commercial	dragon cute drinking cola superbowl cocacola ।
68	latest headline king speech lead oscar field british star colin firth helena bonham carter nominate		latest headline king speech puts oscar field into crown colin firth helena bonham carter nominate	latest headline king speech lead oscar field british star colin firth helena catherine wood nominate
56	klassy breeze music blog black eyed aguilera love		klassy breeze video blog black eyed aguilera website	klassy breeze wine blog black eyed tiger love
31	journalist social medium report egyptian demonstration journalist		journalist social medium online egyptian demonstration journalist	american social medium report egyptian demonstration journalist
68	hooper earns top dga prize king speech hooper won david fincher social network		hooper earns top dga prize Oscar speech hooper won david g social network	hooper earns top dga tom king speech hooper won david fincher theatre network
68	ap maker academy award favorite social network king speech competi		ap maker academy award favorite and network king to competi	mtv news academy award favorite social network king speech competi
52	congrats novak djokovic played brilliant tennis definitely deserve title		congrats novak djokovic his brilliant tennis show deserve title	congrats novak djokovic southern serbia tennis definitely deserve title
59	breaknews yemen street day rage yemeni filled street sanaa		breaknews yemen street day rage yemeni filled every day	breaknews yemen street day walk yemeni society street sanaa
59	protest start yemen despite concession president hundred anti government protest		protest start yemen despite which president says anti government protest	protest start yemen 2 concession president hundred anti government protest
48	al jazeera journalist detained cairo police hotel room equipment confiscated jan		al jazeera suspect detained cairo police hotel room equipment 23 jan	al jazeera journalist of cairo prison hotel room equipment confiscated jan
80	update michael steele resigns rnc		update michael dam resigns rnc	dr michael steele resigns rnc
59	egypt yemen demand change government well gt news tcot		egypt yemen demand for government well is news tcot	egypt yemen arab change government well gt news tcot
82	orange student dish school lunch white house chef orlando sentinel fl schoollunch letsmove		orange student dish club lunch white house chef orlando sentinel fl schoollunch lets	orange street board school lunch white house chef orlando sentinel fl schoollunch letsmove
42	successful ice fishing perch depth finder successful ice		successful ice fishing perch depth limits successful ice	successful ice fishing easy depth finder successful ice
37	acai berry weight loss diet plan healthy weight reduction number diet plan		acai berry weight loss action plan healthy diabetes reduction number diet plan	acai berry breath loss diet plan healthy weight reduction center diet plan
12	thought beef lawsuit pr response		thought the lawsuit pr response	thought beef lawsuit pr ॥
76	chris hemsworth lead celebrity storm tao sundance ministry appreciates sundance film festival founder		chris hemsworth lead celebrity storm tao sundance ministry for sundance film festival community	chris hemsworth lead team storm tao sundance ministry 2018 sundance film festival founder
60	chipotle face ice inspection state reuters reuters chipotle mexican grill		chipotle face ice inspection state reuters at chipotle chicken grill	chipotle face for inspection state reuters newspaper chipotle mexican grill
53	love kim kardashian ur hot wooohoooo lol		love kim kardashian ghost story wooohoooo lol	mary kim... ur hot wooohoooo lol
59	ten thousand march yemen president sanaa yemen ten thousand lukewilliamss		ten thousand march yemen twenty sanaa yemen ten kilometers lukewilliamss	ten thousand north yemen to sanaa yemen ten thousand lukewilliamss
79	best commercial super bowl imported detroit best		best commercial super bowl imported from best	its commercial super bowl imported detroit best
57	late night time watch crime solving tv ncis csi sky looooove		late modern time watch crime solving the ncis csi sky looooove	abc night time daytime crime solving tv ncis csi sky looooove
79	doritos commercial vote funniest superbowl commercial		doritos commercial 2017 funniest superbowl commercial	national commercial vote funniest superbowl for
79	budweiser wild west tiny dancer commercial definitely favorite superbowl		budweiser wild rice python dancer commercial definitely favorite superbowl	budweiser wild honey tiny dancer... definitely favorite superbowl
42	best deal fishing bait lure ebay best price		best deal fishing bait lure ebay asking price	best deal fishing bait lure ebay sale price
19	fallon follow tip save energy included site tip will help beat hig		fallon wins tip save energy included site that will help beat hig	table follow tip save energy included site tip will not beat hig
24	uk foreign office urgently checking briton caught explosion uk news		uk foreign office officers checking briton caught in uk news	uk foreign service urgently checking briton caught explosion bbc news
34	government spending cut leave north east forestry commission base saveourforests		government spending cut leave middle east research commission base saveourforests	key spending authorities leave north east forestry commission base saveourforests
44	starbucks trenta hold entire bottle wine people cougartown		starbucks bottles hold entire bottle wine for cougartown	starbucks would hold entire city wine people cougartown
25	interested giffords improves watch hour tv gabrielle giffords watched hour television		interested g improves watch hour tv gabrielle giffords watched hour watch	interested giffords improves watch hour television interested giffords watched hour television
49	doc river ll wait chris forsberg boston celtic captain paul pierce departed thursday		doc river students wait chris forsberg in celtic college paul pierce departed thursday	doc river ll manager chris forsberg boston celtic substitute paul pierce departed thursday
75	facebook privacy setting user		facebook privacy setting setting	facebook privacy site user
36	daily review murdoch ipad newspaper rupert murdoch ipad launch daily offer glitzy graphic		daily review murdoch ipad newspaper rupert murdoch republican paper daily offer glitzy graphic	daily review murdoch ipad magazine rupert murdoch ipad daily daily offer glitzy graphic
79	commercial video eminem lipton brisk super bowl commercial		commercial feature eminem lipton brisk super bowl commercial	commercial video eminem lipton song super bowl commercial
25	updated rehab aim giffords life		updated rehab aim giffords reply	artist rehab aim giffords life
2	breakingnews looter broke museum destroyed pharaonic mummy late friday nation top archaeologist reuters egypt		breakingnews story broke museum destroyed pharaonic culture late in nation top archaeologist reuters egypt	breakingnews looter broke museum broke pharaonic mummy late friday nation arab archaeologist reuters egypt
42	grant fishing smile set grant arizona game fish department ki		grant fishing smile set at arizona ag fish department ki	grant fishing smile line grant arizona game fish department ki
75	tech cnn hack facebook unlocks security facebook adding security feature		tech cnn hack facebook increased security with adding security feature	tech cnn extra facebook unlocks startup facebook adding security feature
81	black swan amazing natalie portman deserves award doubt will		black are amazing natalie portman no award doubt will	black swan amazing natalie portman memorial award doubt will
67	recipe chicken cutlet		recipe chicken breasts	recipe after cutlet
79	favorited youtube video gm chevy super bowl commercial bumblebee		favorited youtube video gm chevy -- bowl | bumblebee	youtube youtube personality gm chevy super bowl commercial bumblebee
26	thousand protest jordan middle east		thousand protest jordan middle America	thousand protest in middle east
76	sundance today tobey maguire demi moore kate bosworth tobey maguire waitin		sundance today tobey maguire u - kate bosworth ne maguire waitin	sundance today tobey maguire eva moore ellen bosworth tobey maguire waitin
48	extraordinary stuff arrested beaten egypt police		extraordinary stuff badly beaten egypt police	extraordinary stuff arrested beaten egypt of
42	florida top freshwater fishing destination		florida — freshwater fishing destination	florida top freshwater fishing guide
42	best fly fishing website		best fly club website	best fly fly website
37	weight loss diet plan living healthy acai berry adi news acai berry promote weight loss imp		weight control diet plan living off acai tree adi news acai berry promote weight loss imp	weight loss diet eating living healthy acai berry adi news kids berry promote weight loss imp
79	super bowl commercial		super store commercial	super bowl game
77	asia center graduate summer grant harvard university usa beasiswa scholarship		asia center graduate summer grant harvard scholarship is beasiswa scholarship	asia center graduate summer grant harvard universities usa research scholarship
59	yemen girds day rage saleh vow step bloomberg		yemen next day without saleh vow step bloomberg	yemen girds day rage saleh da step bloomberg
68	king speech lead academy award nomination including best picture		king photos lead academy award nomination including best picture	king speech lead critics award nomination including best picture
87	freemont tribune safety tip atm tip safety		freemont tribune guide tip safety tip safety	freemont bar safety tip atm tip safety
66	man charged joanna yeates murder		man at joanna yeates murder	man was joanna yeates murder
85	internet news steve job medical problem affect apple stock latest internet news steve job		internet news to job medical problem affect European stock latest internet news steve job	internet news steve job no problem in apple stock latest internet news steve job
31	gop voter active social networking site political purpose washing artimpactnetpr		gop voter invented social networking site for purpose washing artimpactnetpr	a voter active social networking site political action washing artimpactnetpr
31	obama campaign playbook promote agenda social medium		obama campaign playbook promote best social medium	obama campaign playbook internet agenda social medium
84	don text drive makeachange		don text drive now	computer text drive makeachange
59	yemen arrest anti government activist yemen		yemen arrest anti government protestors yemen	yemen arrest anti government forces yemen
68	king speech win top honor director guild award		king speech win top honor for guild award	king speech win top honor by guild award
61	mobile market grew smartphones android driver will drive marke		mobile market grew smartphones android driver will buy marke	mobile market versions smartphones android driver will drive as
42	fishing report fishnotes caught bass gofishn		fishing report fishnotes caught bass fishing	fishing report has caught bass gofishn
47	uk news lady take campaign childhood obesity army base		uk news to take campaign childhood obesity army base	uk no lady take campaign childhood obesity army base
6	watch rite free movie online movie online		watch rite free movie buy movie online	watch rite service movie online movie online
42	fly box folly north american fly fishing forum ongoing effort achieve system perfection		fly box folly north american fly loop with ongoing effort achieve system perfection	fly box folly north american fly signal forum ongoing effort on system perfection
68	king speech dominates sag award win best picture osacrs sagawards thekingsspeech		king speech dominates annual award win best in osacrs sagawards thekingsspeech	winning speech win sag award win best picture osacrs sagawards thekingsspeech
62	arizona bid block citizenship illegal immigrant anchor baby tcot tlot		arizona Mexico block citizenship illegal immigrant anchor baby million tlot	arizona bid block citizenship illegal immigrant group baby american tlot
37	acai berry diet sexy acai berry scam warning acai berry diet		acai berry super sexy acai berry scam warning acai berry test	acai berry and sexy pearl berry scam warning acai berry diet
79	lmao didn feistyoldpeople chevy commercial superbowl		lmao didn feistyoldpeople in commercial man	lmao were feistyoldpeople from commercial superbowl
52	mouratoglou murray djokovic classic yahoo		mouratoglou - dj classic yahoo	2004 murray djokovic classic 2010
56	endsmeat christina aguilera mess lyric national anthem super bowl		endsmeat christina aguilera mess into national high super bowl	endsmeat christina aguilera national lyric national anthem holiday bowl
42	wilmington nc inshore winter fishing report		wilmington nc file rip fishing report	2014 nc inshore winter fishing report
68	oscar nomination full list academy award nominee		oscar 400 full list academy award nominee	1996 nomination full list academy award nominee
42	indicator point great fall steelhead fishing		indicator to great fall steelhead fishing	indicator point great fall trout fishing
59	yemen protest intensify arrest journalist tawakkol karman		yemen protest intensify arrest na ak karman	yemen protest leader arrest by tawakkol karman
31	rash report social medium tool social unrest john rash tunisian mohamed bouazizi cou		rash key social engineering tool social engineering john rash tunisian mohamed bouazizi cou	rash report social attack tool social unrest john rash report mohamed bouazizi cou
62	commerce bos immigration reform		commerce bos immigration »	commerce bos political reform
37	acai berry diet side effect lose weight fast acai berry diet side effe		acai ginger diet side effect lose weight fast acai berry sugar side effe	acai leaf diet side effect lose of fast acai berry diet side effe
56	great win packer christina land blunder		great win packer dump land blunder	great win packer christina land blu
42	celebrity gossip fishing madison river montana		celebrity gossip fishing and river montana	celebrity gossip fishing down river montana
56	conan blast christina super bowl anthem blunder time		conan – the super bowl anthem blunder time	conan blast christina star bowl anthem blunder time
87	identity theft cost create problem business deal reaching fake provider showz		identity theft can create problem business without reaching fake provider showz	fix theft cost create problem repair deal reaching fake provider showz
14	florida judge strike obamacare america		florida judge strike obamacare subsidies	mercy judge strike obamacare america
68	king speech rule obvious batch oscar bait news cnews canada		king speech rule obvious batch oscar bait news makes headlines	a speech rule obvious batch oscar bait news television canada
42	check price fly fishing lure ebay store info		check for fly fishing lure ebay store info	check on fly fishing lure ebay store info
55	debt consolidation help avoid bankruptcy debt consolidation involves single loan		debt consolidation help avoid bankruptcy debt burden involves single sponsor	mortgage consolidation help avoid bankruptcy debt consolidation involves single loan
37	acai berry acai berry juice weight loss		acai berry acai tea juice % loss	acai berry acai grape juice weight loss
79	daddy prefers vw commercial messing mini darth superbowl dadstalking		daddy prefers vw v messing to darth superbowl dadstalking	daddy prefers his commercial messing mini darth superbowl from
13	slow news day chicago ll live bloggin mayoral debate cdt		slow a day chicago ll live first mayoral debate cdt	local news day tonight ll live bloggin mayoral debate cdt
79	super bowl commercial coca cola commercial coke		super bowl commercial commercial cola commercial coke	super coke commercial coca cola commercial coke
53	wished looked lucy hale kourtney kardashian pretty		wished looked be hale kourtney kardashian for	wished looked ahead hale and kardashian pretty
68	reuters celebs hollywood actor honor king speech los angeles reuters oscar front runner king		reuters call hollywood actor honor king speech los angeles reuters woo front runner king	reuters celebs hollywood actor honor king cbs los angeles reuters daily front runner king
67	best recipe caesar salad caesarsalad		best local caesar salad caesarsalad	best recipe the salad caesarsalad
64	school tackling cut teen concussion bull ring drill football		school might cut teen concussion bull ring drill football	team tackling cut teen concussion bull ring drill football
37	reason acai berry weight loss diet case half popula		reason acai berry honey loss diet case for popula	brown acai berry weight loss diet is half popula
13	court allows emanuel ballot chicago mayor nytimes tlot news illinois dems		court allows emanuel ballot by mayor candidate tlot news illinois dems	court allows emanuel and chicago mayor nytimes tlot from illinois dems
42	trout steelhead fly fishing supply stretched canvas poster steelhead trout image		trout steelhead salmon tag supply stretched canvas poster steelhead trout image	trout steelhead fly fishing supply store canvas poster steelhead trout fishing
24	fatal blast reported moscow airport terminal russian authority monday reported fatal explosion		fatal blast reported moscow memorial terminal russian station monday reported fatal explosion	fatal blast reported from airport terminal traffic authority monday reported fatal explosion
67	simple easy prepare vintage fried chicken recipe		simple easy prepare vintage spring chicken recipe	and easy prepare vintage fried chicken recipe
76	huffingtonpost sundance film festival james franco three company installation		huffingtonpost sundance film festival james co three company talk	the sundance film festival james franco three company installation
78	australia flooding cost enormous		australia flooding cost share	australia was cost enormous
52	win djokovic won australian open		win Fernando won australian open	win djokovic won vienna open
24	cnn killed injured terror blast moscow airport terrorist suicide bomber blamed mosco		cnn 28 injured terror blast moscow airport terrorist suicide bombers blamed mosco	injured killed injured terror blast moscow the terrorist suicide bomber blamed mosco
42	fishing bait bait trout fishing trout fishing type equipment dictate		fishing bait recreational trout fishing trout fishing type $ dictate	fishing bait carp trout fishing trout fishing type equipment ।
76	actress farmiga sundance directing debut reuters reuters vera farmiga big breakout		actress farmiga sundance high debut reuters reuters the farmiga big breakout	actress 2006 sundance directing debut director reuters vera farmiga big breakout
83	dc medium opt tea party tea party caucus remains vigilant teaparty tcot tlot gop dem		dc medium opt tea party tea s caucus remains vigilant teaparty and tlot gop dem	current medium opt for party tea party caucus remains vigilant teaparty tcot w gop dem
79	youtube video eminem lipton brisk super bowl commercial		youtube video eminem li brisk super bowl commercial	youtube video eminem lipton fake super bowl commercial
26	jordan protester gather country demanding prime minister step al jazeera		jordan Arabs gather country demanding public minister step al jazeera	peaceful protester gather country demanding prime capital step al jazeera
55	credit card debt consolidation gt credit card studentloans info conso		credit card debt consolidation Weekly credit and studentloans info conso	credit and debt consolidation gt financial card studentloans info conso
42	sow bug round north american fly fishing forum time march mountain		sow bug round north american fly fishing strike time march 2018	sow off round north american fly fishing forum time march 2010
12	meat high quality mediapost beef brouhaha taco bell buzz suffering mediapost		meat high quality jerk beef brouhaha taco bell buzz grab mediapost	meat high class roast beef brouhaha taco bell buzz suffering mediapost
48	clinton bugun misir hk nededi secretary clinton condemns attack demonstrator journalist egypt vide jan		clinton bugun misir su nededi secretary clinton condemns kidnapping of journalist egypt vide jan	clinton bugun misir hk ned ali clinton condemns attack demonstrator journalist mike vide jan
37	weight loss diet plan south american acai berry currently american lose		weight loss diet banana south coast acai berry currently american lose	weight loss diet plan south americans acai berry north american lose
37	acai berry weight loss diet plan healthy weight reduction		acai berry sugar loss diet provides healthy weight reduction	acai berry weight loss diet plan major weight reduction
62	missouri court rule immigrant adoption right terminated illegally missouri supreme court tuesday ove		missouri court rule immigrant adoption case terminated illegally missouri constitutional court tuesday ove	missouri land rule immigrant adoption right terminated illegally missouri supreme border tuesday ove
68	king speech usurps throne oscar leader ap		king o usurps throne oscar leader ap	king speech usurps throne x leader ap
17	coming airport modesty change		coming to modesty change	approved airport modesty change
56	super bowl national anthem singer christina aguilera fail video		super bowl national finals - christina aguilera fail video	season 8 national anthem singer christina aguilera fail video
79	chrysler telling story well check chrysler commercial imported detroit		chrysler vehicle story well check chrysler of imported detroit	chrysler telling story well established chrysler commercial imported detroit
13	top story illinois supreme court rahm emanuel ballot illinois supreme court issued ruling		top story illinois federal bench rahm emanuel ballot illinois supreme court issued ruling	top 5 illinois supreme court rahm emanuel ballot nevada supreme court issued ruling
37	weight loss diet acai berry weight loss diet plan diet diet food weight loss beauty sally beauty bea		weight loss diet acai berry weight reduction diet plan diet guide food weight loss diets sally beauty bea	dietary loss diet acai berry weight loss diet fat diet diet food weight loss beauty sally beauty bea
68	entent complete list nomination annual academy award		entent complete list nomination to academy award	entent complete list 23rd annual academy award
79	hella funnny drt superbowl funniest doritos commercial		hella sul drt superbowl in doritos commercial	hella funnny august 1994 funniest doritos commercial
77	undergraduate scholarship international college hotel management australia beasiswa schola		undergraduate university international college hotel management australia beasiswa 2013	undergraduate programs international college on management australia beasiswa schola
76	hott cold sundance film festival lola blog		hott cold sundance film festival event blog	hott cold sundance arts festival lola blog
42	discus fish aquarium		discus · aquarium	discus fish island
29	netherlands recall iran ambassador dutch woman execution foreign policy outrage		netherlands recall iran leader dutch amid execution foreign policy outrage	netherlands recall iran ambassador dutch woman execution public policy outrage
79	video volkswagen invades super bowl darth vader starwars superbowl		video volkswagen with super fast darth vader starwars superbowl	video club invades super bowl darth troopers starwars superbowl
65	best buy launch electronics buy program		best buy consumer electronics buy program	best buy consumer electronics buy program
77	workshop offer help student aid form regional workshop open help faf		workshop offer for student aid form online workshop open help faf	workshop offer open student aid form regional workshop open help projects
84	drive text		drive test	extended text
37	heard acai berry diet acai berry heard diet purchasing		heard acai berry diet acai berry fruit diet eat	heard acai berry diet acai fruit heard diet berry
67	continuing cooking winning streak awesome lemon fennel pot roast chicken chicken boring		continuing the winning streak awesome lemon fennel pot roast chicken chicken soup	continuing cooking winning streak is lemon fennel fried roast chicken chicken boring
42	red fishing knot book book fishing harry		red fish knot book book fishing harry	red fishing name book book fishing harry
89	wikileaks pushed uk sanction iranian bank cable view britain settin jpost		wikileaks pushed pro sanction iranian bank sa view britain settin jpost	wikileaks pushed uk sanction iranian bank for view britain from jpost
68	king speech wint twee screen actor guild award		king speech wint twee at actor guild award	king speech wint 2004 screen actor guild award
41	beck rating plummeted		beck demand plummeted	beck rating program
64	aaron rodgers helmet saved concussion bear green bay packer qb aaron rodgers believ		aaron rodgers helmet saved concussion a green bear packer qb aaron rodgers believ	aaron hodges helmet saved concussion bear green bay packer qb aaron rodgers →
84	don text drive		don text mark	don text and
56	aguilera repeat national anthem		aguilera repeat national champ	aguilera repeat national rhythm
75	facebook privacy setting user		facebook privacy accounts user	facebook privacy project user
79	watching superbowl darth vader commercial awesome love dude		watching superbowl darth lang is awesome love dude	watching superbowl of vader commercial awesome love women
57	ncis stupidest fucking television		ncis stupidest shows television	ncis fucking fucking television
77	international scholarship bangor university uk beasiswa scholarship		international scholarship bangor university in beasiswa na	international scholarship bangor university national beasiswa scholarship
42	fish eat complete fishing guide		fish eat and fishing guide	fish eat complete illustrated guide
77	live state massachusetts financial aid college		live state massachusetts need aid college	live on massachusetts financial aid college
59	bbc yemeni rally president thousand yemeni demonstrating capital sanaa calling president ali abdullah		bbc : rally president thousand yemeni demonstrating capital sanaa ir president im abdullah	bbc yemeni rally several thousand yemeni cities capital sanaa calling president ali abdullah
77	applying financial aid groundless myth		applying the aid groundless myth	our financial aid groundless myth
29	dutch government end official contact iran protest hanging dutch iranian woman al jazeera		dutch government end official at iran after hanging dutch iranian woman al jazeera	dutch government maintains official contact iran protest hanging dutch iranian woman voice jazeera
48	reporting arrest journalist cairo		reporting by journalist cairo	police arrest journalist cairo
80	rnc money ronald reagan birthday		rnc o ronald reagan birthday	no money ronald reagan birthday
82	charlottesville city school offering student vegetarian option lunch		charlottesville city school offering student meal option lunch	charlottesville international school offering student vegetarian option lunch
42	prettyman annual fish porn provider coming fly fishing film festival bring subject called		prettyman love fish porn - coming fly fishing film festival bring subject called	prettyman creek fish porn provider coming down fishing film festival bring subject called
48	three journalist tf detained cairo jan mubarak egypt egipto fb		three journalist tf detained by jan mubarak egypt egipto f	three journalist tf detained cairo jan 2016 as egipto fb
59	egypt ripple ally yemeni prez ali abdullah saleh power year won seek term		egypt ripple ally yemeni warns ali abdullah in power year won seek term	former ripple ally yemeni prez ali abdullah saleh power base won seek term
42	eastern sport outdoor harrisburg hunting fishing idea marcus schneck patrio		eastern sport outdoor harrisburg hunting fishing fish marcus da patrio	eastern range outdoor harrisburg hunting fishing idea marcus e patrio
44	don care starbucks trenta cup bigger stomach		don care starbucks trenta cup bigger ticket	don care for trenta cup bigger stomach
59	al jazeera report region yemen pres extend term protest call syria		al jazeera report - yemen pres extend term protest call expires	al jazeera report region yemen libya extend term protest base syria
59	revolt contagious anti government protest spread yemen tcot tlot jan sidibouzid		revolt contagious anti government protest spread yemen tcot tlot Feb 2012	revolt in anti government protest spread yemen ibrahim tlot jan sidibouzid
42	american fishing book guide value		american fishing book guide checklist	american fishing book historical value
68	king speech win big dgas award season tight race social network		king speech win top dgas award from tight race social network	king pro win big dgas award with tight race social network
79	vw black beetle commercial favorite super bowl ad night		vw black beetle commercial favorite super hot ad night	vw black beetle commercial favorite super bowl friday night
48	canadian journalist detained harassed foreign journalist targeted cairo		canadian journalist detained, foreign journalist targeted cairo	canadian journalist detained harassed foreign journalist in cairo
64	sidney crosby concussion raise safety debate hockey spark discussion		sidney crosby concussion raise safety debate with spark protests	sidney crosby concussion raise safety debate hockey age discussion
84	omg oprah plege wouldn text drive didn seriously lol xd bbl		omg oprah plege wouldn l drive didn lol lol xd bbl	omg oprah s wouldn text drive didn w lol xd bbl
59	wlcentral yemen day rage february egypt jan yemen feb		wlcentral yemen day 4 february 2018 jan yemen feb	wlcentral on the rage february egypt jan yemen feb
12	law suit taco bell beef filler find taco bell chihuahua		law suit pepper bell beef filler find taco bell beef	joe suit taco bell beef who find taco bell chihuahua
60	chipotle caught immigration crosshairs yahoo news knew genuine mexican working		chipotle caught immigration after yahoo news knew genuine restaurant working	chipotle caught immigration crosshairs yahoo news wrote another mexican working
53	love kardashian doll fave doll khloe gt		love ya doll fave gif khloe gt	love kardashian gold fave doll for gt
76	elizabeth olsen sundance film festival debut sister footstep theatrical		elizabeth olsen – film festival debut sister daughter theatrical	jason olsen sundance film festival debut sister one theatrical
68	screen actor guild award list winner sag king speech reign supreme edie falco		screen actor guild award list winner de king speech reign da edie falco	young actor guild award list winner sag king speech reign supreme edie gold
75	facebook finally offer http change setting		facebook finally offer http version setting	facebook finally offer http change version
42	competitive fishing tactic fly everyday fisherman thinking man		competitive fishing can fly everyday fisherman thinking man	competitive fishing tactic fly everyday fisherman old man
67	creamy recipe fettuccine alfredo chicken recipe		creamy recipe fettuccine carrot cake recipe	creamy recipe modern alfredo chicken recipe
42	ice fishing bro brohsdahl jason mitchell byron eckhardt special ice fishing schtick		ice fishing bro brohsdahl jason mitchell experiment experiments with ice fishing schtick	ice hockey stefan brohsdahl jason mitchell byron eckhardt special ice fishing schtick
42	flyfishing big earth publishing flyfishing barry reynolds bass walleye buy john		flyfishing big earth trout flyfishing barry reynolds the walleye buy john	english big earth publishing flyfishing john reynolds bass walleye buy john
38	interview venezuela sweetheart champion chavez venezuelan president hugo chavez speaks meeting		interview venezuela oil champion on venezuelan president hugo chavez speaks meeting	interview venezuela sweetheart of chavez venezuelan president hugo castro speaks meeting
13	court emanuel eligible chicago mayor ny time pa habit sur place assez longtemps		court emanuel eligible chicago mayor ny time pa habit en place en longtemps	court emanuel eligible chicago bulls ny mets pa habit sur place assez longtemps
30	jay carney white house press secretary richard adam guardian		jay carney white house press secretary richard a Smith	jay carney white as press secretary richard adam guardian
68	king speech top screen actor guild award winner mtv movie music		king speech top screen actor guild vice winner mtv movie awards	acceptance speech top television actor guild award winner mtv movie music
14	insurance news federal judge reject health reform law district court judge roger vinson agreed		insurance news federal judge reject health reform law district law chief roger vinson agreed	insurance news federal judge office health reform us district court judge roger vinson agreed
87	attorney general office identity theft prevention tip west virginia attorney general darrell mcgraw		attorney general office identity theft file tip west Alabama attorney general darrell mcgraw	attorney general office identity theft prevention secretary west virginia attorney general wayne mcgraw
12	duraflame log beef taco bell		duraflame log a taco bell	duraflame log lemon taco bell
79	superbowl volkswagen commercial force		superbowl as commercial force	superbowl volkswagen police force
79	hilarious super bowl commercial		hilarious super bowl jokes	1998 super bowl commercial
36	web daily stunning slow day launch daily ipad newspaper ipad		web daily stunning slow day launch daily live no ipad	launch daily stunning slow day launch daily ipad newspaper ipad
76	sundance familiar territory elizabeth bank omg		sundance familiar territory elizabeth Jones omg	sundance indian territory elizabeth bank omg
68	hellothere king speech win sag award king speech win best actor trophy sunday bythere		hellothere king talk win sag award king speech win best actor trophy awarded bythere	win king speech win sag award king speech win best director trophy sunday bythere
48	reporter attacked attack journalist send message		reporter attacked attack journalist through message	reporter attacked journalist journalist send message
79	case haven brilliant motorola xoom ad super bowl		case haven brilliant new xoom ad super bowl	case haven brilliant world xoom ad super bowl
84	justin bieber address danger texting driving extreme makeover music celebrity justin bieber		justin bud address danger texting driving extreme makeover music trend justin bieber	ted bieber address danger texting driving extreme makeover cooking celebrity justin bieber
40	fda approved injectable drug called makena reduce risk preterm delivery week		fda of injectable drug called possibly reduce risk preterm delivery week	fda develops injectable drug called on reduce risk preterm delivery week
59	yemeni president ruled decade ll seek extend term pas power son reuters		yemeni president insists decade ll seek extend but pas power son reuters	yemeni officials ruled decade ll seek extend term free power son reuters
42	brytec fly fishing box brytec fishing		brytec fly fishing box fish fishing	brytec fly fishing box bow fishing
42	aquarium fish basic plant container garden pl		aquarium fish basic feed container garden pl	aquarium fish basic plant botanical garden pl
64	school tackling cut teen concussion		school tackling triggers teen concussion	school tackling cut and concussion
84	dont text drive		dont text response	instant text drive
26	thousand jordan protest demand pm step day protest opposition supporter stre		thousand jordan protest demand pm step and protest opposition plan stre	thousand jordan protest demand pm ali day and opposition supporter stre
52	novak djokovic win australian open well deserved played amazing couldn help feel andy murray		novak dj win australian open well deserved played amazing to help him andy murray	novak djokovic win australian dream well deserved played amazing couldn help you andy murray
79	bad best commercial movie trailer random urge buy doritos bud light superbowl		bad best war movie trailer random urge buy doritos bud light superbowl	bad influence commercial movie theater random urge buy doritos bud light superbowl
87	type identity theft dark dragon grownup identity theft		type identity leak dark dragon grownup identity theft	type identity theft dark dragon style identity theft
42	guided fly fishing muskegon river trout		guided guide fishing muskegon river trout	guided fly fishing muskegon house trout
53	love khloe alexandra kardashian biggest fan kuwait will meet		love for alexandra kardashian biggest fan kuwait video meet	love khloe on kardashian biggest seller kuwait will meet
68	king speech rule obvious batch oscar bait ap		king speech rule obvious batch oscar or ap	king speech rule obvious channel oscar bait ap
85	recap steve job will good time apple		recap this job will good time apple	recap steve job will good john apple
68	gt annual academy award nomination announced man ve best picture noms		gt annual AP award nomination announced on ve best picture noms	gt annual academy award and announced man ve best picture 2013
72	today stock market dow jones industrial average dji nasdaq		today stock market day jones industrial average dji standard	today stock market dow jones industrial securities dji...
25	doctor giffords face rocky road recovery day week rep gabrielle giffords recovery		doctor giffords face rocky next 3 day week rep gabrielle giffords recovery	doctor giffords face rocky road recovery day for rep gabrielle giffords on
27	france fox piven defies death threat taunt anchorman glenn beck mental		france fox piven draws death threat at anchorman glenn beck mental	france fox piven a death threat taunt against glenn beck mental
59	reuters top news yemen president won extend term pas son		reuters top 2 yemen deputy won extend term pas son	reuters top 10 yemen president won extend term pas son
88	oscar nominated gasland director josh fox gas drilling barnett shale dallas observer blog		oscar gas gasland director josh fox gas drilling & shale dallas observer blog	oscar nominated gasland director josh fox pilot drilling oil shale dallas observer blog
56	full video super bowl national anthem singer christina aguilera fail imalive		full video super bowl super anthem singer christina j fail imalive	full video super bowl national anthem featuring christina aguilera fail chorus
31	political power social medium foreign affair		political power & medium foreign affair	political power control medium foreign affair
87	identity theft steal social security number theft		identity theft theft social security number theft	identity thieves steal social security number theft
42	complete book fly fishing		complete fishing fly fishing	complete book about fishing
77	college best financial aid arizona state university		college state financial aid arizona state university	college with financial aid arizona state university
26	spreading thousand protest jordan demand pm step aljazeera net		spreading thousand strong to demand pm step aljazeera net	spreading thousand innocent voices demand pm step aljazeera net
34	manchester austerity cut hit frontline service leisure centre library swimming pool public toile		manchester funding cut hit frontline service leisure centre library swimming pool public health	2013 austerity cut hit frontline service trafford centre library swimming pool public toile
31	thing social medium revolution		thing social medium Edit	thing or medium revolution
65	best buy launch electronics buy program ap		best buy launch electronics buy history ap	best buy launch money buy program ap
68	social network king speech aim oscar ap ap academy award voter poised set showd		social network algorithm shows aim oscar ap ap academy award voter poised set showd	cbs network king speech aim oscar ap ap academy award voter to set showd
59	ticker thousand yemeni call president quit		ticker thousand yemeni call they quit	ticker thousand we call president quit
52	australian open final novak djokovic andy murray live blog bleacher report contributor scott		australian open final novak djokovic andy co / blog bleacher report ben scott	australian open quarterfinals novak djokovic andy murray live blog bleacher report contributor daily
59	yemen republican guard dispatched roaming street sana reliable source		yemen republican guard dispatched to street sana political source	yemen republican guard dispatched roaming street sana reliable unit
78	cbc ticker southeast australia brace flood australia deadly flood crisis forced people		cbc ticker southeast australia Australia flood australia deadly drought crisis forced people	cbc ticker southeast australia brace flood australia deadly flood killing 3 people
40	fda approves pharma preterm birth drug embattled drugmaker pharmaceutical reported health reg		fda on pharma preterm birth drug embattled drugmaker pharmaceutical reported on reg	fda approves pharma preterm birth certificate embattled drugmaker pharmaceutical reported use reg
37	acai berry weight loss confusing helen arsenault january talk mogul op		acai berry weight loss confusing in arsenault january talk about op	acai berry weight and confusing helen arsenault real talk mogul op
42	update fly fishing tip beginner ultimate guide learn fly fish pro		update fly fishing tip beginner ultimate fish learn best fish pro	update fly and tip beginner ultimate guide online fly fish pro
24	ufo paranormal terrorist bombing moscow airport		ufo paranormal terrorist raiding moscow airport	ufo paranormal terrorist attack moscow airport
28	hawaii won release obama birth info		hawaii won release obama birth story	hawaii won release obama birth in
74	horse racing oc tavern bar state offer track horse betting		horse racing oc tavern cafe will offer track horse betting	horse racing oc parks in state offer track horse betting
44	starbucks size trente hold entire bottle wine enjoy		starbucks size cannot hold entire red wine enjoy	starbucks size trente hold entire bottle wine plus
67	super bowl recipe todd dirt dirt man shared recipe patch ve ta		super bowl recipe todd dirt dust man mustard recipe patch ve ta	super bowl recipe todd dirt dirt man shared the patch of ta
67	spicy food popular child quick thai style chicken soup will hit		spicy food popular child quick delivery style chicken curry will hit	spicy food popular including quick thai style chicken soup tea hit
53	crystal clear kim kardashian single fucking idiot		crystal fox is kardashian single fucking idiot	crystal clear kim kardashian single this idiot
50	drug rehab work charlie sheen reportedly receiving help clearest benefit pat		drug rehab work charlie sheen reportedly receiving help clearest benefit seen	and rehab work charlie sheen reportedly receiving help clearest benefit and
68	social network king speech aim oscar ap ap academy award voter poised set		social network king makes aim of ap ap academy award voter poised set	social network king speech aim oscar ap film academy award voter point set
37	real acai berry supplement deal rapid fast weight loss well ordered acai berry blast		real acai powder supplement deal rapid fast weight loss well balanced acai berry blast	the acai berry supplement deal rapid fast weight loss well ordered fresh berry blast
84	watching extreme makeover don text drive		watching extreme makeover don text chat	watching extreme comedy don text drive
17	gotta luv video jesse ventura strike lawsuit tsa		gotta luv video jesse ventura strike a tsa	gotta luv video action ventura strike lawsuit tsa
37	acai berry social bookmarking net acai berry latest weight loss buy acai berry best colon cleanse		acai berry social image net acai berry latest weight loss buy acai berry latest colon treatment	acai berry social bookmarking net acai berry latest weight finding site acai berry social colon cleanse
79	worst best super bowl commercial video		worst best super bowl 2016 video	winner best super bowl commercial video
70	st andrew st michael school hold second annual bullying awareness conference		st andrew de michael school hold second annual bullying victims conference	st andrew st michael school national second annual bullying trust conference
69	supreme court temporarily halt georgia execution		supreme court temporarily stalls georgia execution	supreme court to halt georgia execution
37	acai berry powder ehow acai berry powder acai berry extraordinarily		acai berry powder ehow acai berry powder acai weed soda	acai banana powder ehow acai berry powder the berry extraordinarily
67	chicken vegetable herb brown rice		chicken vegetable herb with rice	chicken vegetable herb water rice
2	egypt military secures famed antiquity museum		egypt military secures famed Holocaust museum	egypt military secures famed antiquity and
79	completely freaky sense sony xperia play commercial kind awesome creepy thumb superbowl		completely freaky sense sony xperia play commercial the awesome creepy god superbowl	completely makes sense sony xperia play commercial kind awesome designer thumb superbowl
79	love coke commercial dragon superbowl		love coke commercial on superbowl	love coke commercial called superbowl
2	al jazeera thousand egyptian youth form human shield protect egyptian museum museum egypt jan		al jazeera news egyptian youth on human shield protect egyptian museum museum egypt jan	al jazeera thousand egyptian youth form human shield and egyptian museum museum egypt 2007
49	tceltics davis leaf game sun sore hamstring boston celtic nbanewsfeed		tceltics maple leaf game sun sore hamstring boston celtic baseball	tceltics davis leaf game sun sore cup boston celtic trophy
59	street yemen day rage sanaa reuters yemeni		street yemen e 18 sanaa reuters yemeni	street yemen day rage sanaa ahmad yemeni
13	rahm emanuel ballot chicago alternet		rahm emanuel en chicago alternet	rahm house ballot chicago alternet
14	judge rule health care law foxnews		judge under health care law foxnews	judge rule health care television foxnews
42	fishing striped bass ll fight hard fish pull force lake norman st		fishing striped bass tuna fight hard fish pull force n norman st	fishing striped bass ll fight hard if pull off lake norman st
50	charlie rating soar big bonus short rehab		charlie rating soar big bonus towards rehab	charlie rating soar big and short rehab
77	cash college workshop tomorrow find location		cash college enrollment tomorrow find location	cash and workshop tomorrow find location
79	audi super bowl commercial online video audi		audi super bowl commercial online stream audi	audi super gt commercial online video audi
42	fishing report jan illinois winter steelhead fishing good driftboaters cop		fishing report jan illinois big break fishing good driftboaters cop	press report jan illinois winter steelhead fishing good week cop
42	patrick asks obama intervene fishing regulation dispute		patrick asks obama intervene fishing regulation order	patrick patrick obama intervene fishing regulation dispute
89	expert differ sanction debate		expert differ sanction by	and differ sanction debate
60	chipotle face ice inspection state reuters		chipotle salt ice inspection state reuters	chipotle island ice inspection state reuters
37	skinny burn fat		skinny belly fat	skinny fat fat
47	walmart embrace lady nutrition campaign		walmart embrace lady empowerment campaign	walmart embrace live nutrition campaign
42	fishing rapala original floater fishing lure original floating rapala fished fishingkahuna		fishing rapala original floater fishing lure original floating float fishing fishingkahuna	fishing tail original floater fishing montana original floating rapala fished fishingkahuna
79	super bowl prediction volkswagen commercial force beat audi goodnight commercial seo		super bowl prediction volkswagen commercial force beat by goodnight team seo	super draft prediction volkswagen commercial force beat audi car commercial seo
70	autism awareness month education key bully		autism awareness month education cyber bully	autism awareness and education key bully
2	rioter destroy mummy egyptian museum cairo filed art culture history learning afric		rioter destroy tools from museum cairo filed art culture history learning afric	rioter destroy mummy egyptian museum cairo public art culture history museums afric
32	bottega veneta rtw spring beautiful fashion art gt		bottega bags rtw spring beautiful fashion design gt	bottega veneta edition spring 2009 fashion art gt
42	mainenance fishing rod preserving rod read		mainenance fishing rod preserving rod conservation	mainenance fishing rod preserving rod product
37	lt gt acai berry lt gt weight loss side effect improvement		lt gt acai berry lt gt weight loss Levels of improvement	h gt acai berry lt gt weight loss butterfly effect improvement
39	blizzard break chicago snow record inch expected		blizzard break chicago Monday record inch expected	2 break chicago snow record inch expected
24	suicide bomber blamed moscow airport attack killed russian state tv report		suicide bomber at moscow airport attack killed russian state tv sources	suicide bomber blamed moscow airport authority or russian state tv report
84	save text save life don text driving text life imagine dream inspire		save battery save life don text driving text life simple dream inspire	for change save life don text driving text life imagine dream inspire
79	ford paid shit load commercial air time superbowl		ford fucking shit load commercial air time superbowl	ford paid one load commercial air time superbowl
72	smart money future mixed ahead data earnings market update stock future mi investing money		smart money future mixed ahead : earnings market guide stock future mi investing money	solid money future mixed ahead data earnings market update stock future mi million money
44	starbucks terrifying trenta cup hold entire bottle wine		starbucks terrifying trenta cup hold entire mixed drink	starbucks terrifying coffee cup hold entire bottle wine
66	msn today joanna yeates suspect court		msn today joanna yeates outside court	msn today joanna yeates suspect anonymous
13	illinois state appeal court declared rahm emanuel ineligible mayor chicago born kenya		illinois state appeal court declared a emanuel - mayor chicago born kenya	illinois state appeal had declared rahm emanuel of mayor chicago born kenya
37	exactly acai berry diet pill wrk yahoo answer acai berry diet pill		exactly acai berry diet pill wrk yahoo answer acai berry acid pack	exactly acai berry diet pill for yahoo baby acai berry diet pill
64	buck belief nba concussion protocol three year ago ucla luc richard mbah moute sust		buck belief nba concussion protocol three year s ucla luc rich mbah moute sust	buck belief nba concussion protocol three decades ago 2007 luc richard mbah moute sust
19	tip help reduce energy bill control electricity save money power bill		tip help reduce energy bill control your loss money power bill	tip help reduce budget cost control electricity save money power bill
25	breaking news fluid buildup rep giffords brain will delay start full fledged rehabilitation hou		breaking news fluid buildup rep giffords case will delay start to fledged rehabilitation hou	breaking news fluid buildup rep milk brain will delay to full fledged rehabilitation hou
42	toledo bend report chicken coop providing hot crappie action love bass fishing bu		toledo bend report chicken ducks providing summer crappie action love bass fishing bu	toledo bend has chicken coop providing hot crappie fishermen love bass fishing bu
35	rid bedbug		rid ==	rid ।
79	favorite superbowl motorola xoom tablet swipe apple tonight		favorite superbowl popular xoom tablet swipe for tonight	favorite superbowl motorola star tablet buy apple tonight
79	awesome bold superbowl commercial seriously going consider xoom tablet ipad		awesome bold superbowl commercial I going consider xoom x ipad	awesome bold superbowl commercial for going consider xoom world ipad
87	identity theft cost infographic		identity theft theft infographic	office theft cost infographic
42	tip fly fishing brook trout stream manual angler ten tip fly		tip fly fishing brook dam stream manual angler ten tip lure	tip trout fishing brook trout stream manual part ten tip fly
77	sixth annual avnet tech game offer scholarship networking opportunity winning student will		sixth annual avnet tech game includes scholarship networking that winning student will	sixth annual avnet tech game offer weekly networking opportunity winning finalists will
79	dorritos pepsi commercial tyrant superbowl commercial		dorritos California commercial chicken superbowl commercial	dorritos pepsi commercial tyrant beverage commercial
6	rite movie review fan movie deal battle good		rite movie review fan finds deal battle good	rite movie review fan movie deal made good
48	gang hunt journalist right worker egypt nytimes jatkhs		gang hunt fugitive aid worker egypt nytimes jatkhs	gang the journalist right now egypt nytimes jatkhs
53	kardashians episode good		kardashians episode 12	overall episode good
56	social medium blast christina aguilera national anthem super bowl flub day social medium		social video blast christina singing national anthem super bowl flub day social medium	social medium blast christina christmas national anthem super bowl flub day modern medium
67	sinfully spicy easy easy eat reshmi chicken kebab roll indianfood recipe indianfastfood		sinfully spicy easy yo eat reshmi chicken sausage roll watch recipe indianfastfood	sinfully spicy dish easy eat reshmi chicken kebab roll original recipe is
87	identity theft cost infographic online fraud crime rise mo		identity theft cost infographic Credit fraud crime rise mo	identity theft cost infographic online fraud crime complaint mo
79	commercial motorola xoom suck people apple tool sb superbowl		commercial motorola xoom two people apple tree sb superbowl	commercial and wireless suck people apple tool sb superbowl
9	white stripe breaking performance record winnipeg free press		white stripe break performance record winnipeg free press	white stripe breaking performance record 2012 free press
79	mercedes benz class coupe sl amg roadster revealed superbowl commercial tmr		mercedes benz class 2018 sl amg roadster revealed at commercial tmr	mercedes benz class coupe volkswagen amg roadster revealed superbowl a tmr
52	murray congratulation djokovic winning men australianopen championship nice work going bed		murray for djokovic classic men australianopen championship nice work going bed	murray congratulation all winning men australianopen 2 nice work going bed
68	portman firth speech win sag award los angeles jan upi star king speech ho		portman king speech win sag award los angeles jan de star king speech ho	portman firth winner win sag award los angeles jan upi bob king speech ho
59	police open fire yemen protester sanaa yemen ap witness police opened fire break		police open fire yemen protester sanaa yemen ap witness police opened at break	police open fire yemen protester sanaa yemen ap witness police set fire sw
42	variety freshwater aquarium fish		variety - aquarium fish	variety freshwater aquarium tourism
39	save poptarts tmr chicago foot snow hour forecaster		save poptarts tmr per foot prop hour forecaster	save poptarts and 100 foot snow hour forecaster
80	rnc best shot knocking debt time race leading pack		rnc best for knocking debt time race leading pack	rnc best shot knocking debt time the leading pack
42	pound test bass fishing rod yahoo answer		pound test bass fishing rod and answer	pound test bass fishing in yahoo answer
6	watched solid acting anthony hopkins sr beauty alice braga rite view		watched solid acting tom hopkins sr beauty alice n rite view	watched solid acting as hopkins sr beauty alice st rite view
37	acai berry weight loss diet plan healthy weight reduction number diet plan		acai berry weight loss diet type healthy weight 2 number diet plan	soft berry weight loss diet plan healthy weight in number diet plan
77	master phd scholarship university manitoba canada beasiswa scholarship		master phd scholarship university manitoba canada in 2016	master phd cornell university manitoba canada beasiswa scholarship
42	best worm bait fishing thom conroy helium		best worm bait fishing thom con helium	best in bait fishing thom conroy helium
37	acai berry work lose weight lose weight heard acai berry pe		acai berry work lose weight Make weight heard au berry pe	acai berry work around weight lose not heard acai berry pe
48	journalist targeted pro mubarak force egypt video		journalist charges pro mubarak over egypt video	journalist targeted pro life force egypt video
68	bbc news king speech lead oscar field		bbc news king speech lead in field	bbc news king speech lead on field
77	student juvenile arthritis apply college scholarship staff report arthritis foundation		student of arthritis apply college scholarship staff report arthritis foundation	student juvenile arthritis center college scholarship staff report arthritis foundation
57	love ncis arc outcome funeral		love life arc outcome funeral	love ncis arc and funeral
32	leon payn bottega veneta coming		leon payn me veneta coming	leon in bottega veneta coming
48	egypt protest gauntlet officer beating stick		egypt protest gauntlet officer wears stick	egypt war gauntlet officer beating stick
59	yemen president quit february updated		yemen president no february updated	yemen president quit february 13
24	suicide bomber kill moscow airport explosion ripped interna lukewilliamss		suicide bomber kill moscow airport people ripped me lukewilliamss	russian bomber kill moscow airport explosion ripped in lukewilliamss
44	starbucks trenta cup hold entire bottle wine random starbucks trenta college		starbucks college cup hold out bottle wine random starbucks trenta college	starbucks trenta cup an entire bottle wine random table trenta college
66	vincent tabak man accused jo yeates murder deeply saddened death telegraph		vincent tabak man sentenced mol yeates murder deeply saddened death telegraph	vincent a man accused jo yeates murder deeply saddened india telegraph
14	florida judge declares entire healthcare law void month half ago virginia judge key pr		florida judge declares entire healthcare law null 9 half ago virginia judge key pr	florida legislature declares entire healthcare law void month half october virginia judge key pr
79	motorola xoom super bowl commercial tip hat apple spot video		motorola xoom bowl bowl race tip hat apple spot video	car xoom super mini commercial tip hat apple spot video
42	fly fishing magazine guide		fly light magazine guide	fly home magazine guide
77	cost financial aid chicago school professional psychology		cost financial aid chicago school school psychology	cost financial management chicago school professional psychology
79	eminem brisk super bowl commercial		eminem brisk super hero commercial	eminem 2004 super bowl commercial
48	american journalist bloodied detained egyptian force dozen foreign journalist egypt attac		american journalist bloodied detained egyptian force dozen says journalist denies attac	israeli journalist from detained egyptian force dozen foreign journalist egypt attac
76	gallery celebrity sighting sundance film festival		gallery celebrity sighting at film festival	gallery celebrity sighting sundance films festival
77	whycollegenow present college scholarship fantastic post college scholar		whycollegenow present college scholarship fantastic community college options	whycollegenow present media scholarship website post college scholar
70	ll sporting mine will mac wednesday february anti bullying day		ll sporting mine will mac about february being bullying day	ll sporting arts will mac wednesday february anti bullying day
87	identity theft cost infographic long ago identity theft online		identity theft cost infographic long ago identity theft costs	identity theft cost infographic long ago internet theft online
67	favorite thing chicken breast		favorite baby chicken breast	favorite thing chicken a
41	glenn beck rating year ago fb		glenn stock rating year ago fb	glenn beck rating year ago ।
14	judge strike healthcare reform law		judge Obama healthcare reform law	judge supreme healthcare reform law
17	tsa body scanner spot bomb dong tsa		tsa police scanner spot bomb dong tsa	tsa body scanner spot bomb dong clock
49	boston celtic jermaine neal arthroscopic knee surgery recovery period week espn nba		boston celtic and neal arthroscopic shoulder surgery recovery 5 week espn nba	boston celtic james neal arthroscopic knee bypass recovery period week espn nba
84	video terror texting toronto gta news toronto sun		video terror texting toronto gta crash video sun	video terror texting video gta news toronto sun
37	weight loss diet plan living healthy acai berry adi news acai berry promote weight loss imp		weight loss diet tips Eat healthy acai berry adi news acai berry snacks weight loss imp	weight losses diet plan living easy acai berry adi news acai berry promote weight loss imp
42	fishing ski report detroit free press ice fishing continues heavy snow will travel		fishing ski lifts detroit free summer ice fishing continues heavy snow will travel	fishing ski report detroit sun press ice fishing continues but snow will travel
48	nut war medium continues al jazeera journalist arrested cairo camera equipment seized egypt jan aljazeera		nut News medium continues al jazeera journalist arrested cairo camera equipment seized 7 jan aljazeera	nut war medium continues al jazeera journalist of cairo camera equipment seized egypt by aljazeera
65	best buy future proof tech purchase buy program cost istockanalyst press release		best buy future proof tech so no program cost istockanalyst press release	program buy future proof limit purchase buy program cost istockanalyst press release
76	james franco platinum blonde hilarious jac		james as platinum blonde hilarious jac	james franco platinum blonde hilarious video
57	obsession gt ncis		obsession or ncis	obsession was ncis
48	egyptian military rounding journalist egypt pm issue apology star egypt live blog jan		egyptian court rounding journalist egypt journalists issue apology star egypt live blog jan	egyptian military rounding journalist egypt pm issue apology on egypt live blog youtube
68	full list nominee official oscar website		full list nominee official oscar nominee	full list nominee and oscar website
76	phife dawg atcq speaking sundance film festival video		phife v atcq e sundance film festival video	phife dawg atcq 2005 sundance film and video
42	caught lb pike flick fishing flickfishing		caught blue pike flick fishing flickfishing	caught chief pike flick fishing flickfishing
38	right group claim chavez judiciary foe		right of claim chavez judiciary foe	right group claim chavez judiciary commission
79	vote favorite superbowl commercial poll don love		vote twitter superbowl commercial poll don love	vote favorite superbowl commercial with don love
59	march yemen president day rage		march yemen president day 2009	march yemen president day 11
79	car commercial boring volkswagon enjoyed superbowl spot		car commercial boring volkswagon enjoyed superbowl days	car is boring volkswagon enjoyed superbowl of
55	option credit card debt consolidation loan		option Green card debt consolidation loan	option credit card debt consolidation closed
79	didn doritos commercial boring superbowl		didn doritos plus boring superbowl	didn doritos commercial and superbowl
61	pcworld android tablet smartphone boost samsung		pcworld android tablet smartphone boost found	pcworld 2010 tablet smartphone boost samsung
6	film rite based training real priest film faith catholic exorcist		film rite based training real life film faith taught exorcist	film rite based in real reality film faith catholic exorcist
17	consumerist tsa testing revealing full body scanner software		consumerist tsa testing revealing full body of software	consumerist tsa testing revealing full body for software
76	star head sundance		star head general	star head of
48	hillary clinton egypt state hillary clinton treatment journalist coveri		hillary clinton egypt state of clinton the journalist coveri	hillary clinton egypt hillary hillary clinton treatment journalist coveri
44	news day starbucks trenta cup hold entire bottle wine		news day starbucks trenta bottles hold entire bottle of	news day starbucks trenta cup hold 2 bottle wine
12	live tweet taco bell claim meat beef wasn typo		live tweet taco bell claim meat beef = typo	live with taco bell claim meat beef wasn ′
25	giffords condition upgraded good		giffords not upgraded good	operational condition upgraded good
31	social medium tool protest middle east police worst		social medium tool protest middle east police ambush	social medium tool protest middle east police members
79	pack vw superbowl darth vader commercial easily best well vw		pack vw w darth vader commercial easily picks well vw	pack vw the darth g commercial easily best well vw
65	best buy target launch buy electronics offer currently rachel blog travel industry news		best buy wine launch buy electronics offer currently rachel in travel industry news	best buy target launch buy electronics offer currently rachel blog buy industry online
79	motorward kia optimum epic ride super bowl commercial		motorward riders on epic ride super bowl commercial	motorward kia optimum epic ride banana bowl commercial
76	celebrity sighting sundance film festival		celebrity sighting Brooklyn film festival	celebrity sighting short film festival
59	protest erupt yemen		protest erupt there	protest erupt and
86	indian navy arrest pirate drama high sea major anti piracy operation		indian navy arrest pirate drama high sea for maritime piracy operation	sea cruise arrest pirate drama high sea major anti piracy operation
59	yemeni president ali abdullah saleh will seek extend presidency appoint son role current		yemeni president ali abdullah saleh ne seek extend presidency if son role current	yemeni president ali abdullah khan will seek extend presidency appoint son role if
67	pesto presto chicken pesto presto chicken feel good favorite cozy meal famil		pesto presto chicken pesto presto chicken feel good favorite food y famil	pesto style chicken curry presto chicken feel good favorite cozy meal famil
63	russia stuxnet caused chernobyl david brunnstrom reuters david brunnstrom reuters rus		russia stuxnet caused disruption david brunnstrom reuters david j reuters 22	andrew stuxnet caused chernobyl david brunnstrom reuters david cohen country rus
31	political power social medium foreign affair		political class social medium foreign affair	of power social medium foreign affair
29	iran executes iranian dutch woman		iran executes another dutch woman	iran executes iranian police woman
65	best buy launch electronics buy program timing shopping gadget socialmedia		best buy launch electronics buy program report shopping on socialmedia	electronics buy launch electronics buy program microsoft shopping gadget socialmedia
59	thousand protest yemen		thousand protest videos	thousand protest within
37	acai berry juice diet regime operate excess weight heading answer question soo		acai berry juice diet regime operate excess weight and answer question below	acai berry college diet program operate excess weight heading answer question soo
56	christina aguilera flubbed national anthem lost moment bw		christina aguilera flubbed primary election lost moment bw	christina aguilera flubbed national final lost moment tour
56	artsbeat christina aguilera flub national anthem nytimes share friend art classical musi		artsbeat and christ flub national anthem nytimes share of art classical musi	artsbeat christina aguilera flub national anthem night share friend in classical musi
68	king speech garnered oscar nomination assuring hollywood handful general public watched movie		king Khan garnered Trump nomination assuring hollywood handful general public watched movie	king speech garnered oscar nomination assuring hollywood and general public watched case
2	protest protect human history human wall protecting cairo museum egypt egypte egipto mubarak pls		protest protect human history a wall protecting cairo museum egypt and egipto mubarak Museum	protest building our history human wall protecting cairo museum egypt police egipto mubarak pls
57	love shirt store ncis		love shirt store Website	love tv store ncis
79	audi commercial best superbowl		audi commercial bird superbowl	audi commercial best seller
53	love reali kardashian saludos mexico		love ya kardashian saludos!	love reali kardashian wrote the
79	superbowl ad ehhhh doritos funny lame brandbowl		superbowl jokes ehhhh doritos funny lame crap	superbowl ad ehhhh... funny girl brandbowl
70	loved sense humor article help bully proofing child gt		loved sense humor filled with bully proofing child gt	loved sense humor article help bully proofing child people
67	mama favorite easy chicken pasta mother knew food knew hand		mama favorite easy chicken pasta I knew I knew hand	mama favorite easy chicken pasta mother is food knew hand
79	hit em kenny love audi commercial superbowl		hit em kenny love some commercial superbowl	hit em kenny in audi commercial superbowl
68	annual academy award nomination announced film		annual academy award presentation announced film	annual academy award winning announced film
52	djokovic longer slam wonder novak djokovic enjoyed crushing australian open final triumph andy murray		djokovic longer slam beat novak djokovic continues crushing australian open final rivals andy murray	djokovic longer slam wonder john djokovic enjoyed the australian open final triumph andy murray
12	beef beef law firm sue taco bell false advertising cattle		beef beef law firm says taco behind false advertising cattle	beef beef law firm sue lee bell false advertising partial
65	best buy launch electronics buy program timing shopping gadget		best buy launch electronics buy program timing shopping guide	best store launch electronics buy program timing shopping gadget
79	volkswagen star war commercial dominates super bowl twitter buzz		volkswagen hot dog commercial dominates super bowl twitter buzz	volkswagen star war commercial dominates super bowl twitter campaign
48	day bloody clash egypt foreign journalist arrested		day bloody clash egypt foreign journalist dies	day group clash egypt foreign journalist arrested
68	oscar race speed sag award news		oscar race speed sag preview news	oscar race received sag award news
14	federal judge rule health care law violates constitution nacsonline		federal official said health care law violates constitution nacsonline	federal executive rule health care law violates constitution belief
25	bbc news america giffords health good medic condition congresswoman gabrielle giffords		bbc news america giffords health condition medic condition congresswoman gabrielle dollar	bbc news america giffords health care medic radio congresswoman gabrielle giffords
56	aguilera repeat national anthem ap ap christina aguilera flubbed hawaii alohatone		aguilera repeat national anthem que ap christina aguilera para hawaii alohatone	aguilera repeat national round ap ap b aguilera flubbed hawaii alohatone
76	james franco sundance drag		james and sundance drag	2010 franco sundance drag
79	chrysler minute commercial worth penny		chrysler audio commercial worth penny	chrysler minute miles worth penny
67	bbc food recipe thai green chicken curry		bbc curry recipe thai green chicken curry	bbc food recipe thai cooking chicken curry
88	vote best documentary oscar poll express pls		vote best ad oscar poll express pls	vote best documentary website poll express pls
87	identity theft cost infographic		identity theft cost estimates	top theft cost infographic
13	rahm emanuel chicago ballot news		rahm emanuel / ballot news	john emanuel chicago ballot news
84	remember alex brown		remember how brown	with alex brown
2	keeping informed		keeping posted	you informed
79	thumb xoom super bowl commercial great dig earphone		thumb xoom super bowl a great wireless earphone	thumb radio super bowl commercial great dig earphone
37	burn pound today day check burn fat		burn pound today and check burn fat	burn pound today day will burn fat
48	attack journalist send message lt gt cnbc twitter lt gt		attack will delete message lt gt cnbc twitter lt gt	attack can send message lt gt from twitter lt gt
51	death rock roll sunday farmer market sunday farmer market crisis bu		death rock roll sunday farmer market noon farmer market n bu	death rock roll market general market sunday farmer market crisis bu
63	duck security expert warn stuxnet boomerang security		duck security officers warn stuxnet on security	duck security or warn stuxnet hack security
79	youtube video gm chevy super bowl commercial bumblebee		youtube user gm che super bowl commercial bumblebee	mac video gm chevy super bowl commercial bumblebee
76	sundance sexytime park city sundance		sundance sexytime park city sundance	sundance mckay park city sundance
47	lady press ahead fitness campaign fort jackson sc obama battling childh		lady press left to campaign fort jackson sc obama battling childh	lady press global fitness campaign fort jackson sc obama battling youtube
76	sundance interview demi moore airing tonight		sundance interview with moore airing tonight	sundance on demi moore airing tonight
37	buy acai berry weight loss product read buy acai berry weight loss product		buy acai berry weight loss product prescription buy acai berry weight loss supplement	buy acai berry weight loss product read or eat berry weight loss product
75	cnn tech hack facebook unlocks security facebook adding security feature afte		cnn tech hack facebook defends security after adding security feature afte	cnn tech hack facebook unlocks it by adding security feature afte
48	egypt journalist targeted hilton hotel cairo pro mubarak supporter led army rio		egypt journalist targeted hilton hotel cairo pro a supporter of army rio	egypt journalist targeted hilton hotel by pro mubarak supporter led team rio
26	thousand protest jordan demand pm step		thousand tom jordan demand pm step	thousand protest jordan demand triple step
64	sidney crosby concussion raise safety debate hockey spark discussion		sidney crosby concussion center safety debate hockey spark protests	sidney grey concussion raise safety debate hockey spark discussion
42	gear salmon fishing		gear salmon option	gear salmon lake
46	traffic depot update study city red light camera fewer fatal accident traffic camera		traffic depot update study of red light camera fewer fatal accident crash camera	traffic depot update study city police light camera signal fatal accident traffic camera
73	nyc feb entrepreneur fashion lover networkers join brightnight join		nyc feb 11 fashion lover networkers join brightnight community	nyc tech entrepreneur fashion lover networkers jessica brightnight join
6	movie review rite anthony hopkins rite photo warner bros left explore		movie reel rite anthony hopkins zombie photo warner bros left explore	movie review 2 anthony hopkins original photo warner bros left explore
49	espn nba celtic kendrick perkins knee surgery will season debut tuesday cavalier celtic		espn nba celtic kendrick Norton knee surgery will season miss – cavalier celtic	espn nba celtic kendrick perkins knee surgery early on debut tuesday cavalier celtic
44	seriously wonder american overweight starbucks trenta cup unhealthy detail		seriously wonder american overweight starbucks trenta coffee coffee detail	like making american overweight starbucks trenta cup unhealthy detail
38	venezuela chavez threatens seize bank efe president hugo chavez threatened expropriate venezuelan		venezuela chavez threatens death over efe president hugo he threatened expropriate venezuelan	venezuela chavez threatens foreign bank efe president hugo chavez threatened kill venezuelan
35	disease health risk bed bug bite		disease health risk bed snake bite	disease of risk bed bug bite
16	joe buck seat couldn accommodated super bowl		joe buck seat couldn accommodated super flex	joe buck seat one accommodated super bowl
28	hawaii offer obama birth document honolulu jan upi bid quiet birthers hawaiian legisl		hawaii offer obama birth center honolulu jan upi bid quiet birthers from police	new offer obama birth document honolulu jan upi bid on birthers hawaiian legisl
72	wall street set edge labour market data eyed gmt future dow jones		wall street yields down labour market data eyed gmt future dow jones	wall street set edge global market green eyed gmt future dow jones
6	movie review rite movie moviereviews		movie review rite of moviereviews	movie review rite cinema moviereviews
24	dead moscow airport explosion cnn		dead moscow airport explosion photo	dead moscow site explosion cnn
39	lake shore drive closed blizzard		lake shore drive into blizzard	lake shore site closed blizzard
78	tax proposed fund flood relief		tax proposed fund flood program	tax proposed fund flood for
84	follow johnny mac jeanne pledge text drive		follow johnny mac jeanne by text drive	follow johnny mac jeanne claire text drive
52	murray djokovic battle fill vacuum		murray djokovic battle fill tank	murray djokovic battle of vacuum
56	christina aguilera defends fumbling national anthem super bowl		christina Fowler defends fumbling win anthem super bowl	christina aguilera defends fumbling her title super bowl
60	ice scrutiny chipotle broadens		ice scrutiny increasingly broadens	ice scrutiny... broadens
76	anton yelchin choked felicity jones mtv sundance celebrity photo booth		anton yelchin choked felicity jones mtv sundance celebrity family slideshow	anton yelchin with felicity jones mtv sundance celebrity photo exhibit
3	robert kubica involved serious rallye accident		robert kubica involved serious rallye issues	robert race involved serious rallye accident
59	protest yemen		protest law	canada yemen
24	news uk foreign office urgently checking briton caught explosion rep		news uk foreign inspectors urgently checking briton caught on rep	news uk foreign office urgently warnings briton weapon explosion rep
76	makeshift portrait studio sundance		makeshift portrait i sundance	makeshift portrait and sundance
84	luster texting driving		luster with driving	luster co driving
53	kinda wished lived life kim kardashian		kinda wished lived be as kardashian	kinda wished it life kim kardashian
77	master scholarship international relation austria beasiswa scholarship		master scholarship international relation austria social scholarship	master in international relation austria beasiswa scholarship
77	time thinking financial aid join fafsa day sunday dean		time thinking and aid join fafsa at sunday dean	time thinking financial aid join fafsa day project ॥
6	rite review movie		rite this movie	rite review online
42	pm pm hosting baited sea fishing contest prize st		pm pm hosting open sea fishing contest prize st	pm pm hosting baited salmon fishing contest prize st
79	vw superbowl commercial imho winner sweet adorable		vw superbowl commercial contest winner sweet adorable	vw 2004 commercial excellence winner sweet adorable
37	healthy weight loss acai berry bamadems acai berry ambria dealcenter		healthy weight gained acai berry bamadems and berry ambria dealcenter	healthy mineral loss acai fruits bamadems acai berry ambria dealcenter
42	fly lt gt fishing lt gt film tour showing providing comfy winter escape		fly lt gt air lt gt camping tour showing providing comfy winter escape	fly lt gt fishing lt gt resort tour showing providing comfy winter beach
37	acai berry health benefit weight loss improvement		acai berry health benefit and loss improvement	acai berry health skills weight loss improvement
42	fishing delaware water gap national recreation area article delaware water gap national recreation		fishing delaware water gap national recreation area article federal water gap area recreation	fishing delaware water tunnel national recreation history article delaware water gap national recreation
76	sundance film festival bing style check scene sundance film festival bing		sundance film event bing style Movie scene sundance film festival bing	sundance film festival bing style rock scene sundance film festival 2013
79	status chevy cruze super bowl ad love superbowl commercial check imabzzagenr		status chevy cruze super hero ad google superbowl commercial check imabzzagenr	status chevy the super bowl and love superbowl commercial check imabzzagenr
37	acai berry weight loss diet plan healthy weight reduction number diet plan		acai berry diabetes management diet plan healthy weight reduction number diet plan	acai berry weight loss diet plan healthy bone reduction health diet plan
42	game fish seek ferret finding volunteer arizona game fish department offering rare opportuni		game fish hunter ferret finding volunteer arizona game fish department offering an opportuni	game fish seek ferret trap and arizona game fish department offering rare opportuni
76	mary kate ashley olsen younger sister hit sundance		mary kate ashley style / sister hit sundance	mary kate ashley olsen younger brother hit sundance
84	well cant drive thing will text drive		well cant and thing will text drive	well cant drive thing will i drive
37	weight loss diet plan acai berry antioxidant popular supplement include antioxidant rich acai berry		weight loss diet by acai berry antioxidant popular supplement dietary antioxidant rich acai berry	weight free diet plant acai berry antioxidant popular supplement include antioxidant plant acai berry
74	horse racing handicapping		horse & handicapping	horse racing minor
11	hey mid hudson public employee job security mclaughlin hope helped		hey mid hudson public employee job security and this helped	hey mid day public employee job security mclaughlin hope helped
86	somali pirate flown seoul somali men suspected hijacking south korean cargo ship arabian		somali pirate raids Two somali men suspected hijacking south korean cargo ship Aden	somali and flown seoul us men suspected hijacking south korean cargo ship arabian
75	facebook privacy setting user		facebook privacy setting down	facebook social setting user
14	reagan appointed judge obamacare pound sand patient protection affordable care		reagan appointed judge defends pound sand patient demanding affordable care	reagan appointed judge obamacare drug check patient protection affordable care
56	video christina aguilera sings national anthem loud super bowl xlv post sbnation		video christina aguilera first national hit loud super bowl xlv post sbnation	video christina aguilera on national anthem loud super bowl xlv 2013 sbnation
65	find best buy upgraded upgrade buy program		find best buy upgraded upgrade buy new	find best buy upgraded upgrade buy button
84	commit texting tweeting driving		commit texting impaired driving	commit texting tweeting that
29	iran iran hang iranian dutch woman drug smuggling iranelection		iran iran hang iranian dutch woman drug drug ring	iran iran west iranian dutch illegal drug smuggling iranelection
84	podominick texting drive died		podominick will drive died	podominick on drive died
61	iphone share smartphones phone asymco chart		iphone share smartphones phone use chart	iphone share play phone asymco chart
2	touching story protester protecting museum jan egypt		touching Egyptian protester protecting museum jan egypt	touching innocent protester protecting museum jan egypt
37	acai berry fact lose weight acai berry lose super online deal net lfittips		acai berry fact lose results acai berry lose super online & net lfittips	acai berry fact lose weight acai berry tv super online win net lfittips
12	taco bell beef taco meat filling		taco bell beef taco halves filling	taco bell beef taco meat...
75	facebook privacy setting user		facebook privacy data user	facebook alert setting user
70	calling participate calling week january		calling participate second week january	calling participate calling week from
84	watched extreme makeover tonight awesome apart		watched extreme makeover something awesome apart	watched our makeover tonight awesome apart
79	doritos commercial funniest		doritos | funniest	doritos commercial market
75	blog protect facebook account hacker fbs security feature		blog protect facebook account hacker with security feature	blog protect facebook account hacker fbs support feature
42	vancouver men busted illegal ice fishing three ice fishing prohibited barbed hook ba		vancouver men busted illegal ice fishing licence ice fishing prohibited use hook ba	vancouver men busted illegal ice bar three mile fishing prohibited barbed hook ba
84	smile katrina face extreme makeover aww seriously dont text drive		smile fake face extreme makeover aww seriously dont i drive	smile the face extreme makeover aww seriously dont lose drive
68	oscar nomination list king speech lead nomination		oscar nomination list king speech lead nomination	2017 nomination list king speech lead nomination
42	fishing southwest ohio realtime article copious system air force job health care medic		fishing southwest ohio realtime article weapons system air force job health official medic	the southwest ohio realtime article copious system air force job center care medic
42	calgary gal fish tank aquarium amp stand access price dropped		calgary gal fish tank aquarium amp amps alone price dropped	calgary gal fish tank aquarium can stand access price dropped
75	full http support facebook making site secure user fb		full http support facebook protected site secure user fb	main http support facebook making site secure user fb
79	check video chrysler eminem imported detroit super bowl commercial ad		check out chrysler eminem un detroit super bowl commercial ad	music video chrysler eminem imported detroit orange bowl commercial ad
14	vinson rule entire hcr law lack severability clause entire text		vinson rule says patent law lack severability clause entire text	vinson rule entire hcr that lack severability with entire text
13	illinois supreme court rahm chicago resident eligible mayor examiner illinois suprem illinois		illinois supreme court rahm chicago resident eligible for no illinois suprem illinois	illinois supreme court rahm a resident eligible mayor 2007 illinois suprem illinois
53	hey kris big fan watch kardashian lot love day		hey kris big fan boy kardashian b love day	hot kris big fan life kardashian lot love day
2	damaged artifact egyptian national museum cap al jazeera live stream egypt jan		damaged artifact egyptian national museum - al Qaeda live stream egypt jan	damaged artifact egyptian national museum cap al jazeera live stream from 2000
84	don text drive		don text -	fast text drive
53	lovee thee kardashians lt hehe seasonn nee episode righhht noww watch watch watch lt		lovee thee wit lt and de nee episode righhht noww watch watch watch lt	lovee thee a lt hehe seasonn nee episode righhht last watch watch watch watches
49	videotwitter net boston celtic kendrick perkins play cleveland cavalier kendrick perkins coming		videotwitter net boston fan king perkins play Boston cavalier kendrick perkins coming	canadiens play boston celtic kendrick perkins play cleveland cavalier kendrick perkins coming
37	acai berry detox scam acai berry detox scam rachel weight loss blog acai weight loss experien		acai berry detox fraud acai berry detox scam rachel weight lose blog acai weight loss blogging	acai red detox system acai berry juice scam rachel weight loss blog acai weight loss experien
42	fly fishing catch day magnificent fishing lodge		fly fishing catch day magnificent ski lodge	fly king catch day magnificent fishing lodge
22	keith olbermann join current tv report		keith olbermann The current tv report	keith olbermann join current contents report
42	planning fly fishing trip		planning another fishing trip	planning fly fishing and
42	fishing tackle summary		fishing season summary	best tackle summary
55	post debt consolidation debt consolidation		post debt consolidation Post consolidation	post merger consolidation debt consolidation
31	online american social networking twitter politics campaign		online american social networking twitter politics news	online american social networking journal politics campaign
86	somali pirate expand motherships extend range game changer navy		somali pirate builds motherships across range game changer navy	somali pirate expand attack extend combat game changer navy
56	aguilera repeat national anthem ap		aguilera repeat national history ap	aguilera repeat national anthem ॥
68	king speech lead oscar list film stuttering british monarch movie founder		king speech to oscar list film to british monarch movie founder	king speech lead oscar and film stuttering champion monarch movie founder
37	acai berry diet side effect lose weight fast acai berry diet side effe		acai raspberry diet side effect lose weight fast acai berry diet side reaction	acai leaf meal side effect lose weight fast acai berry diet side effe
42	poway hold youth fishing derby nathan scharn angler will chance test		poway for youth fishing derby nathan scharn angler take chance test	poway hold of fishing derby nathan scharn angler by chance test
79	best commercial superbowl doritos guy saved best haha		best commercial superbowl doritos guy saved in 50	best commercial superbowl doritos guy saved placed second
21	terrific abc news story role climate change play extreme winter weather		terrific breaking news story role biological change play extreme winter weather	terrific war news story role climate change on extreme winter weather
39	comed crew restoring power customer chicago		comed crew restoring their customer chicago	comed crew restoring power from chicago
60	chipotle ice problem investigation state news immigration		chipotle ice problem investigation - news immigration	ice ice problem investigation state news immigration
48	journalist van trouw mishandeld ro nieuws		journalist van Staten na ro nieuws	journalist johan hove mishandeld ro nieuws
67	orange glazed chicken wing recipe		orange tree chicken wing recipe	orange glazed chicken wing chicken
42	fishing piece pmd cycle top bottom fly assortment pale morning dun prolific hatche		fishing piece pmd cycle top bottom fly assortment pale white dun dun hatche	fishing piece pmd cycle top piece nest assortment pale morning dun prolific hatche
72	stock climb merger deal stock boost onslaught corporate merger market open monday		stock climb merger deal stock boost from corporate merger market outlook monday	stock drop merger takeover stock boost onslaught corporate merger market open monday
44	hahaha good news wino starbucks trenta hold bottle		hahaha good news wino this trenta water bottle	hahaha good egg wino starbucks trenta beer bottle
56	christina aguilera defends fumbling national anthem super bowl		christina aguilera defends from national cup super bowl	gloria aguilera for fumbling national anthem super bowl
52	don djokovic pleb tennis equivalent bum fucking murray moment australianopen		don djokovic pleb tennis in bum fucking murray © australianopen	don djokovic pleb tennis equivalent bum in murray moment that
29	iran hang iranian dutch woman drug smuggling tehran amsterdam reuters iranian dutch woman arrested		iran hang iranian dutch woman and trader tehran amsterdam reuters 20 dutch woman arrested	iran hang iranian dutch woman drug smuggling tehran amsterdam reuters iranian muslim woman visiting
56	poll christina aguilera botch national anthem super bowl singer repeat accidentally tarnishing othe		poll christina and botch national anthem pro bowl singer repeat accidentally tarnishing othe	poll christina aguilera botch school anthem super bowl singer repeat accidentally tarnishing ii
60	fast food caught immigration crosshairs		fast food caught immigration hold	raw food caught immigration crosshairs
12	yuck taco bell meat beef		yuck taco bell meat dishes	chocolate taco bell meat beef
14	avenue kill obamacare florida federal judge rule obamacare		avenue kill obamacare florida federal takeover creates obamacare	avenue kill obamacare law federal judge rule obamacare
42	crappie fishing hot percy priest wft newsanyone bass percy priest reall		crappie fishing hot percy priest wft newsanyone bass and tom reall	crappie fishing coach percy priest wft newsanyone bass percy michael reall
67	fabulous recipe mexican caldo pollo chicken soup jalepeno cheese cornbread		fabulous chicken mexican caldo pollo chicken soup jalepeno sausage cornbread	specific recipe mexican caldo pollo chicken soup jalepeno spicy cornbread
81	black swan artistically perfect portman acting brilliant plot shallow doesn affect overwhelming experience		black experience artistically perfect portman acting brilliant plot shallow doesn affect all experience	black swan act perfect portman acting brilliant acting shallow doesn affect overwhelming experience
69	justice extend protection workplace retaliation supreme court ruled employer sued		justice extend protection workplace retaliation rules court ruled employer sued	justice extend protection workplace retaliation supreme court ruled employer ।
69	supreme court rule man sue firm retaliation		supreme court sees man sue firm retaliation	supreme court rule man sue firm guy
65	best buy sell verizon iphone best buy announced wednesday will offer verizon iphone		best show sell verizon iphone best buy show wednesday will offer verizon iphone	best buy sell mobile iphone best buy announced wednesday will offer verizon calling
53	loved larry good pier thought kardashians bimbo type fun loving great kudos		loved her good pier thought kardashians bimbo type fun loving husband kudos	loved this good pier thought bad bimbo type fun loving great kudos
42	love fishing fly fishing reel hot seller ebay info		love fishing ant fishing reel hot seller ebay info	love fishing the fishing reel hot seller ebay info
67	check delicious chicken recipe		check your chicken recipe	check delicious chicken...
48	bloodied beaten bbc journalist camera report going hospital egypt democracynow		bloodied beaten bbc journalist writes report going aw egypt democracynow	well beaten bbc journalist egypt report going hospital egypt democracynow
42	wanting fish chesapeake checkout virginia beach fishing charter ad		wanting fish chesapeake checkout virginia lobster fishing charter package	boston fish chesapeake checkout virginia beach fishing charter ad
79	audi green car superbowl commercial top ten super bowl commercial time		audi green car joins commercial top ten in bowl commercial time	audi green track champion commercial top ten super bowl commercial time
70	recording artist michael marisa help bullying victim amazing song video		recording by michael marisa help bullying victim amazing song intro	recording artist kelly marisa a bullying victim amazing song video
59	street yemen day rage		street yemen day 2017	street yemen day international
37	weight loss diet plan acai juice equal nutritional claim acai		weight loss diet plan ju juice 2 nutritional claim acai	price loss diet plan acai juice benefits nutritional claim acai
68	mark kermode oscar tip mark kermode verdict year academy award nomination news		mark mark oscar tip mark kermode verdict year academy award nomination survey	mark kermode and tip mark kermode verdict 1976 academy award nomination news
84	tune abc check extreme makeover		tune abc an extreme makeover	tune in check extreme makeover
17	hee hee jesse ventura slam tsa lawsuit		hee hee jesse a slam tsa?	hee hee jesse ventura slam tsa ko
63	william gibson stuxnet panzergeist sez piece cyberpunk author william gibson share finding		william gibson stuxnet a sez piece cyberpunk - william gibson Random finding	william miller stuxnet panzergeist sez piece cyberpunk author william smith share finding
42	interesting fishing remains good rest week lt lt		interesting fishing remains good rest week lt day	interesting fishing remains at rest week lt lt
42	fish stock exploited thirty percent fish stock monitored fao depleted		fish stock exploited 0 percent fish stock the fao depleted	fish stock exploited thirty percent shrimp stock monitored fao 1
79	vote best superbowl commercial time awesome		vote best superbowl commercial time period	vote of superbowl commercial time awesome
79	kia epic ride commercial		kia epic smartphone commercial	kia tiger ride commercial
13	emanuel chicago ballot		emanuel Miranda ballot	→ chicago ballot
37	weight loss diet plan south american acai berry currently american lose		weight gain diet plan south Dakota acai berry currently american lose	weight loss ring plan south american acai berry currently could lose
59	yemen president ali abdallah saleh power year periodically announces won election		yemen president ali bin saleh power year periodically announces next election	deputy president ali abdallah saleh election year periodically announces won election
79	check darth vader superbowl ad hysterical vw academy commercial starring bill hater hadder		check darth vader superbowl commercial hysterical vw academy commercial crazy bill hater hadder	check darth vader superbowl ad hysterical fan academy commercial starring bill hater 1977
56	christina aguilera flub national anthem ap celebrity news		christina aguilera flub during anthem + celebrity news	christina hendricks flub national anthem national celebrity news
24	news search moscow blast briton uk foreign office urgently checking briton		news search moscow blast briton Is your office urgently checking briton	news network moscow blast briton french foreign office urgently checking briton
18	unemployment rate state glance ap ap unemployment rate rose state month fresh evi		unemployment rate state glance national ap growth rate rose state month fresh evi	unemployment rate state at ap ap unemployment rate rose state by fresh evi
79	superbowl commercial doritos pepsi stoked commercial sucked		superbowl commercial doritos and stoked I sucked	famous commercial doritos soda stoked commercial sucked
63	science fiction author futurist william gibson stuxnet		science fiction author futurist blogger david stuxnet	science fiction photo futurist william wright stuxnet
11	reuters tcot cuomo call york budget process sham		reuters tcot cuomo new york budget a sham	reuters tcot cuomo call york budget watch sham
56	twitter explodes christina aguilera mess national anthem super bowl twitter abuzz commen		twitter explodes christina tweets mess national television super bowl twitter abuzz commen	twitter explodes christina aguilera madonna national anthem super bowl twitter abuzz facebook
59	yemen president extend term egypt jordan tunisia		yemen president president in egypt jordan tunisia	yemen president extend term bahrain jordan tunisia
31	social medium growing role social medium		social medium social role social medium	social medium growing of social medium
35	bed bug problem bad bed bug summit washington		bed bug problem London bed bug summit washington	bed bug problem bad water bug summit washington
75	minute update setting facebook secure enabling http		minute / setting facebook secure enabling http	minute update setting time secure enabling http
79	cb super bowl commercial favorite		cb super free commercial favorite	cb super bowl winner favorite
32	alberta ferretti spring rtw		alberta ferretti del rtw	alberta ferretti is rtw
67	chicken chili pillsbury		chicken salt pillsbury	pepper chili pillsbury
12	omg love taco bell law firm sue taco bell claim beef label misleading		omg love pot bell law firm sue taco bell claim beef label mislead	omg sue taco bell law firm sue taco bell claim beef label defendant
52	congratulation novak djokovic winning australian open tennis final melbourne played fantastic game		congratulation novak from winning australian men tennis finals melbourne played fantastic game	1988 novak djokovic winning australian open tennis final melbourne tests fantastic game
35	bedbug case clinophobia fear going bed		bedbug case clinophobia fear your bed	bedbug case for fear going bed
56	christina aguilera fu nat anthem super bowl		christina aguilera at nat anthem super personal	laura aguilera fu nat anthem super bowl
53	kim kardashian fine piece bubble butted sweetness love stuck		kim kardashian fine f bubble butted sweetness love triangle	kim kardashian fine line bubble butted sweetness love hurts
62	state follow arizona lead push immigration bill power		state follow arizona lead push cannabis bill power	state follow a lead push immigration bill power
56	aguilera repeat national anthem ap ap christina aguilera flubbed belted		aguilera in national final ap ap christina aguilera flubbed belted	aguilera american national anthem ap ap christina aguilera flag belted
79	check video super bowl heineken commercial verry funny		check the giant bowl heineken commercial verry funny	check video super bowl ii commercial verry boy
75	facebook roll encryption wake ceo fan hacked security central facebook		facebook roll encryption wake ceo la social security central facebook	facebook roll encryption company ceo fan hacked security central facebook
44	definitely nuit blanche starbucks trenta cup hold entire bottle wine		definitely nuit blanche starbucks trenta and hold 12 bottle wine	definitely nuit blanche starbucks trenta may hold entire bottle...
39	chicago foot snow hour bout blizzard heading hater		chicago foot snow hour with blizzard heading northwest	chicago 3 snow hour bout blizzard heading hater
76	celebrity sighting sundance film festival		celebrity sighting sundance wine festival	celebrity sighting science film festival
79	issue super bowl commercial		issue - bowl commercial	issue super feature commercial
68	king speech rule producer guild award king speech claimed crown best film		king speech rule producer guild award big speech claimed crown best game	long speech rule writers guild award king speech claimed crown best film
79	volkswagen sneak peek cute superbowl commercial fav		volkswagen sneak peek cute superbowl convertible fav	volkswagen sneak peek and superbowl commercial fav
17	tsa scanner spot bomb dong tsa		tsa di spot bomb dong tsa	mobile scanner spot bomb dong tsa
77	pell grant set academic year		pell officially set academic year	pell year set academic year
67	chicken piccata dinner yum		chicken for dinner yum	chicken piccata jack yum
68	beverly hill calif ap british monarchy saga king speech lead academy award		beverly hill calif ap british monarchy makes king speech lead academy revolt	beverly hill calif the british monarchy saga king speech lead comedian award
85	tim cook step steve job apple san francisco chronicle		tim de step steve job on san francisco chronicle	tim cook step steve lewis apple san francisco chronicle
67	chicken cutlet caper sauce recipe simply recipe		chicken cutlet steak sauce recipe simply recipe	chicken cutlet caper sauce recipe new recipe
6	movie review rite horror thriller		movie short rite horror thriller	book review rite horror thriller
89	toughens sanction belarus join eu widening sanction belarus leader follow		toughens im EU join eu widening sanction belarus leader follow	toughens sanction belarus 2005 eu widening sanction belarus leader possible
42	fishing news freshest fishing content delivered directly browser matter web		fishing news freshest fishing content Your daily browser matter web	fishing news freshest fishing content delivered directly youtube or web
68	congrats firth portman bale leo sag award best picture highest award best ensemble king speech		congrats firth portman and leo sag award best picture highest award best king king speech	congrats on gareth bale leo sag award best picture highest award best ensemble king speech
76	james franco sundance drag		james franco sundance III	james franco sundance...
68	gbmiii ap king speech top film producer award los angeles ap king speech claimed		gbmiii ap king speech top film producer award & angeles ap tom speech claimed	gbmiii ap king speech top film producer award los 12 ap roth speech claimed
68	celebnews king speech tom hooper reign supreme director guild award celebritynews		celebnews king speech tom must reign supreme director guild / celebritynews	celebnews king speech tom cruise reign supreme director generals award celebritynews
62	immigration law enforced consistently		immigration law enforced nationwide	military law enforced consistently
56	poll christina aguilera botch national anthem super bowl		poll christina aguilera botch national championship super fast	poll christina aguilera botch battle anthem super chorus
70	ashley nj teen launch anti bullying program		ashley nj teen in anti bullying program	ashley nj teen launch anti piracy program
76	james franco sundance drag tmz		james franco sundance via tmz	james franco sundance movie tmz
59	yemen protest call president saleh		yemen protest call de saleh	presidential protest call president saleh
84	pledge text driving		pledge text message	no text driving
76	demi moore ashton kutcher sexy sundance showbiz spy		demi moore ashton kutcher sexy ka showbiz interview	demi moore ashton hunter a sundance showbiz spy
84	seriously guy dont text drive addicted texting phone cant driving		seriously i dont text drive his texting phone cant driving	dead guy dont text drive addicted texting phone sex driving
31	poll gop catch dems social medium younger internet user pew lik socialmedia		poll gop catch dems social news younger internet user l lik socialmedia	poll gop catch live social medium top internet user pew lik socialmedia
48	guardian journalist arrested beaten egypt		guardian journalist arrested beaten brutally	guardian journalist has beaten egypt
37	weight loss acai berry bitcomet blog acai berry diet acai diet acai bromelain weight loss acai pow		weight loss information berry bitcomet blog & berry diet acai food acai bromelain weight loss acai pow	weight loss acai berry bitcomet blog acai berry drinks acai diet acai bromelain ph decrease acai pow
77	asia pacific entrepreneur award golden key international honour society beasiswa scholarship		asia pacific entrepreneur recognition as key international honour society beasiswa scholarship	asia pacific entrepreneur award 2015 key international law society beasiswa scholarship
56	christina aguilera muffed lyric national anthem		christina christ in lyric national anthem	christina aguilera american lyric national anthem
87	identity theft social medium smith credit report refinance discovered		identity theft social network smith credit card refinance discovered	identity theft prompted medium smith to report refinance discovered
83	senate teabaggers desperate caucusing member teatards tea thursday		senate fires desperate caucusing member after tea thursday	senate teabaggers top caucusing member wednesday tea thursday
68	nominee announced annual academy award		nominee or annual academy award	2004 announced annual academy award
44	fit entire bottle wine starbucks trenta scary		fit entire bottle wine starbucks smells scary	fit entire white wine starbucks trenta scary
68	twelve oscar nod king speech approved don understand academy hate leonardo dicaprio		twelve oscar nod king speech we don understand academy hate leonardo lang	twelve oscar nomination king speech approved don juan academy hate leonardo dicaprio
67	creamy chicken mushroom pot pot pie topper abc news rachael ray share meal reheat		creamy chicken hot pot pie pie topper abc news rachael ray share meal reheat	creamy chicken mushroom pot pot pie with good news rachael ray share meal reheat
86	bullet rescuer hit captain arai mahomed somali pirate captured south		bullet rays hit captain arai mahomed by pirate captured south	bullet rescuer hit captain salem mahomed somali and captured south
18	unemployment rate drop metro area		unemployment rate drop metro Atlanta	unemployment rate drop within area
56	christina aguilera ruin national anthem super bowl xlv beyonce band escort nf		christina to ruin national anthem w bowl xlv beyonce band escort nf	jasmine aguilera ruin national anthem super bowl xlv beyonce band escort live
11	cuomo budget hit school toddler yonkers longer attend pre school syra		cuomo budget hit school toddler can longer attend pre n syra	cuomo budget hit school toddler of longer brooklyn pre school syra
5	oprah winfrey reveal family secret		oprah winfrey reveal Oprah secret	oprah to reveal family secret
37	essential weight loss diet pill guide best acai berry diet help promoting		essential weight loss diet beginners guide best acai berry might help promoting	essential weight loss diet pill guide for acai berry diet advice promoting
37	acai berry best healty fruit pinoy pen article acai create originates acai berry		acai berry from healty root pinoy pen article acai pear originates acai berry	acai berry best healty fruit pinoy pen article at create originates in berry
59	lat ten thousand turn rival rally yemen		lat ten thousand turn rival rally down	lat ten thousand turn around rally yemen
2	looter destroy mummy egyptian museum official jan egypt daddy		looter destroy mummy egyptian cult official jan egypt 2013	looter destroy young egyptian news official jan egypt daddy
49	ainge team month nba trade deadline celtic president basketball		ainge team month nba trade 2 celtic Celtics basketball	ainge team month for trade deadline celtic president basketball
24	explosion kill moscow airport explosion ripped international arrival hall moscow bu		explosion devastated moscow airport explosion ripped international arrival hall moscow consulate	explosion kill moscow airport explosion on international arrival hall nearby bu
68	big surprise colin firth natalie portman win sag award		big d colin firth natalie portman win sag win	big life david firth natalie portman win sag award
42	eu urged overhaul fishing policy		eu urged clear fishing policy	eu urged overhaul of policy
78	australia deadly flood crisis forced people flee home monday vast swath muddy water spr		australia deadly flood crisis forced migrants rushing home monday vast swath muddy water spr	further deadly flood crisis forced people flee home monday vast swath muddy street spr
79	motorola xoom super bowl commercial tip hat apple spot video		motorola kids super bowl commercial tip + apple spot video	motorola tv super bowl commercial astro hat apple spot video
37	acai berry medicine food acai berry benefit northcountry boypost ron duckett acai berry		acai berry medicine food awareness berry medicine community boypost ron duckett acai berry	acai berry for food acai berry benefit northcountry festival peter duckett acai berry
19	energy conservation tip south hill electric heating cooling		energy conservation tip to hill electric heating cooling	energy solar tip south hill electric heating cooling
12	hey hear taco bell sued beef filling beef told good enema		hey hear taco sellers sued beef because beef told good enema	hey hear taco bell on beef filling people told good enema
48	ahmed mansour prominent journalist beaten arrested egypt aljazeera jan		ahmed mansour prominent Sunni beaten arrested egypt 1 jan	ahmed mansour hussein journalist currently arrested egypt aljazeera jan
42	relevance fly fishing rod fly fishing outdoor activity fly fishing seriously exciting fan		relevance fly tying rod fly fishing outdoor activity drone fishing seriously exciting fan	relevance fly fishing rod line fishing outdoor activity fly fishing weekend exciting fan
48	update al jazeera english reporting egypt security police arrested al jazeera arabic bureau clief aj journalist cairo		update al jazeera english & egypt security police arrested al jazeera arabic bureau clief en 12 cairo	update al jazeera english reporting egypt security police arrested al ain arabic bureau of el journalist cairo
55	credit card debt relief program avoid bankruptcy settle debt day reliable		credit card debt cut program avoid to settle debt day reliable	credit card debt relief program avoid and settle debt account reliable
18	employment gaining speed jobless rate washington reuters employment shifted		employment gaining speed allowing rate washington reuters on shifted	in gaining speed jobless rate washington reuters employment shifted
68	haha funny news king speech top film producer award ap		haha funny news king loses top film industry award ap	haha funny news king speech top comedy festival award ap
79	motorola attack apple superbowl commercial motorola apple		motorola red apple A commercial motorola apple	motorola attack apple superbowl commercial motorola microwave
42	caption contest win ticket gear fly fishing film tour tim romano fly fishing film tour kick		caption contest / ticket gear fly fishing film tour attract romano fly fishing film tour kick	caption contest win ticket gear move fishing film tour marco romano fly fishing film tour kick
77	black men america scholarship deadline february female student apply		black men america 2017 deadline february female student scholarships	black men america scholarship deadline only female student apply
37	acai berry acai diet info acai berry detox product curious acai berry		acai berry acai diet info acai health detox product free acai berry	berry berry acai diet info acai berry detox product water acai berry
87	fact identity theft		fact identity authentication	fact of theft
37	leanspa acai berry diet fact fiction acai berry weight loss fad buyer		leanspa acai berry diet fact python acai berry weight loss research buyer	fact acai berry story fact fiction acai berry weight loss fad buyer
79	hilarious doritos commercial pitched superbowl		hilarious funny commercial pitched today	hilarious doritos commercial pitched ।
75	great tip protecting privacy facebook receive lot question		great tip protecting privacy facebook receive lot replies	great tip protecting privacy facebook receive free question
37	acai berry improve health lose weight acai acai berry fruit		acai berry improve health lose weight easy acai banana fruit	energy berry drink health lose weight acai acai berry fruit
42	trout biting tackle read urban phoenix az metro lake fishing trip local park		trout biting tackle read urban phoenix az si lake fishing trip n park	trout biting better read urban phoenix az metro lake fishing trip local guide
84	extreme makeover		extreme.	online makeover
67	recipe chicken cutlet		recipe for cutlet	recipe 7 cutlet
2	thousand egyptian form human chain egypt museum protect looting aljazeera		thousand women form human chain egypt museum and looting aljazeera	thousand egyptian form human trafficking egypt police protect looting aljazeera
42	angling free fishing access wft newsby cathy pelletier chronicle dunnville peopl		angling free fishing in wft member cathy pelletier chronicle dunnville peopl	angling free to access lake newsby cathy pelletier chronicle dunnville peopl
11	google news budget plan spread pain albany time union reutersbudget plan spread painalbany time unionmajor		google news budget plan spreading pain albany time union reutersbudget to spread painalbany times unionmajor	google news page plan peg pain albany time union calendar plan spread painalbany time unionmajor
79	dumb as skechers commercial wack as kimkardashian superbowl worst		dumb @ skechers, wack as kimkardashian superbowl worst	dumb at skechers commercial wack as old superbowl worst
48	fox news correspondent beaten hospitalized fleeing molotov cocktail egypt video treated spy military		fox news correspondent beaten hospitalized fleeing molotov cocktail egypt video saves spy safety	fox news correspondent beaten arm fleeing molotov cocktail egypt video tape spy military
26	thousand protest jordan reform cnn news		thousand protest jordan reform cnn 2018	sabah protest jordan reform cnn news
61	blackberry beating iphone smartphone battle		blackberry beating iphone smartphone hack	blackberry beating iphone smartphone 2012
79	ditto pepsi max commercial win lmao superbowl		ditto pepsi max women win Vegas superbowl	2008 la max commercial win lmao superbowl
50	exclusive charlie sheen doesn rehab charlie sheen refusing enter reh		exclusive charlie s doesn rehab tolerate sheen refusing enter reh	although charlie sheen doesn rehab charlie sheen refusing enter with
84	texting driving good idea		texting driving the idea	texting driving bad idea
77	mba scholarship nottingham university business school uk beasiswa scholarship		mba scholarship nottingham university business ty uk be scholarship	mba 2015 nottingham general business school uk beasiswa scholarship
14	dtn news judge strike part health care law federal judge ruled presiden		dtn news judge strike part health care law federal courts ruled Wednesday	court federal judge strike part health care law federal judge ruled presiden
56	super bowl xlv christina aguilera repeat national anthem espn		super bowl xlv christina and repeat national anthem video	super bowl xlv tina aguilera usa national anthem espn
37	acai berry effective weight loss health benefit article will explain aca		acai berry effective acid loss 5 benefit article will explain aca	acai berry effective health loss health related article will explain aca
83	news sen paul tea party hold power hill predicted tea party movement		news port paul tea farmers hold power hill predicted tea party movement	news sen paul stevens party hold heather hill predicted tea party movement
67	super bowl recipe buffalo chicken pizza		super bowl recipe buffalo chicken soup	super bowl recipe buffalo chicken ॥
48	breaking al jazeera journalist arrested cairo egypt crowd grows tahrir		breaking al jazeera journalist charged bc egypt crowd grows tahrir	palestinian al jazeera reuters arrested cairo egypt crowd grows tahrir
79	chevy run deep chevrolet commercial superbowl ad check imabuzzagent		chevy run deep chevrolet new cars ad check imabuzzagent	chevy suburban deep chevrolet commercial chevy ad check imabuzzagent
56	christina aguilera fluff national anthem		christina aguilera fluff new anthem	christina adams fluff national anthem
40	npr fda approves drug prevent preterm birth		npr fda approves drug prevent premature birth	ohio fda approves drug prevent preterm birth
79	andreawoo talked chrysler superbowl commercial		andreawoo talked chrysler superbowl tips	andreawoo talked on superbowl commercial
75	facebook instant personalization privacy setting sharing innermost secret		facebook instant messaging privacy setting sharing innermost secret	facebook instant messaging privacy setting sharing innermost secret
88	oscar nomination draw attention pa gas drilling gasland fracking		oscar might draw attention Arctic gas drilling gasland fracking	oscar nomination draw lots pa gas drilling gasland youtube
87	identity theft cost infographic online fraud crime rise mo		identity theft cost infographic net fraud crime rise mo	identity theft cost infographic online uk crime rise mo
14	federal judge florida strike obama health care plan south florida		federal judge lets strike obama elderly care plan south florida	federal judge florida and obama health care plan south florida
63	stuxnet concern iranian health ministry york time published report week describing stuxnet		stuxnet concern iranian health ministry Date time published This week describing stuxnet	stuxnet concern was health ministry york time published report week and stuxnet
76	eliza dushku drop sundance adorable ll admit thing eliza dushku		eliza dushku drop sundance adorable ll admit o eliza dushku	eliza dushku drop sundance u ll swing thing eliza dushku
12	blog post beefy		blog post »	huffington post beefy
79	volkswagen commercial force superbowl toocute		volkswagen commercial force transport toocute	volkswagen commercial force superbowl engine
76	lizzie olsen storm sundance film festival kevin dolak buzz worthy film premiering week		lizzie and storm sundance film info kevin dolak any worthy film premiering week	lizzie olsen storm sundance shorts festival kevin dolak buzz short film premiering week
84	exsteme makeover grabbing heart don text drive		exsteme makeover grabbing new don text drive	exsteme makeover grabbing the don text drive
68	king speech land nomination award season favorite social network trail true grit		king speech land nomination award season favorite social network giant bl grit	2015 speech land nomination award season award social network trail true grit
75	will facebook privacy seriously site import facebook profile permission cnn		will facebook privacy seriously site import a profile from cnn	will google privacy seriously site import facebook profile permission cnn
43	china praise hu trip fruitful yahoo news		china praise hu trip fruitful yahoo news	china praise hu trip fruitful yahoo auto
77	unique college scholarship student		unique college age student	outstanding college scholarship student
52	watch australian open men tennis final live online will history andy murray		watch australian junior men tennis final live online will history andy live	watch australian open men tennis final live online viewing history how murray
79	superbowl commercial kale fitblog		superbowl commercial kale salad	superbowl for kale fitblog
50	charlie sheen leaf hospital medical emergency		charlie sheen leaf hospital medical website	charlie sheen army hospital medical emergency
48	french journalist arrested cairo		french is arrested cairo	government journalist arrested cairo
56	super bowl xlv christina aguilera repeat national anthem		super bowl commentator christina aguilera during national anthem	super bowl xlv mark alexander repeat national anthem
48	journalist attacked detained egypt big hollywood		journalist attacked detained egypt big government	journalist attacked detained in big hollywood
14	obamacare struck stage set showdown federal judge monday struck		obamacare struck notice set as federal judge monday struck	obamacare trial stage set showdown federal judge monday struck
42	fishing rule federal panel table kevin wadlow annual harvest popular recreational fish		fishing rule Review panel rules kevin wadlow annual harvest popular recreational fish	fishing rule federal panel table kevin wadlow a harvest popular food fish
79	best super bowl commercial commercial super bowl cream advertisi		best super bowl commercial around super bowl cream advertisi	nfl super bowl commercial commercial super season cream advertisi
42	sedative free whale fishing		sedative free whale information	sedative in whale fishing
59	yemen protest february day rage video news egypt jan mubarak syria libya jordan ugc		yemen protest february day rage for news / jan mubarak al libya jordan ugc	yemen protest february day rage video news egypt jan 17 syria kazakhstan jordan ugc
48	list journalist threatened attacked detained reporting egypt		list journalist threatened attacked detained reporting comments	list names threatened attacked detained reporting egypt
48	egyptian army start rounding journalist jpost		egyptian army start killing journalist jpost	egyptian army start rounding into jpost
31	twitter facebook blocked egypt news jan politics sm jan		twitter facebook blocked egypt news jan 2013 sm jan	twitter facebook blocked her news jan politics sm jan
56	airhead christina aguilera screw national anthem super bowl xlv tcot tlot		airhead christina aguilera screw national pool super big xlv tcot tlot	airhead christina aguilera screw national tv super bowl xlv tcot international
62	missouri court rule immigrant adoption right terminated illegally missouri supreme court tuesday overtu		missouri court rule immigrant adoption process terminated illegally missouri supreme court tuesday 1	missouri court rule 15 adoption right of illegally missouri supreme court tuesday overtu
76	photo star sundance hollywood contingent set shop mid		photo star sundance and contingent set shop mid	photo star sundance hollywood contingent set off mid
12	taco bell sued selling fake meat damn wonder fake lmao eating taco bell month ago haha		taco bell sued selling fake meat damn wonder fake lmao eating taco bell month is today	taco bell sued selling fake meat the wonder fake lmao eating her bell months ago haha
13	jmg court rule rahm emanuel ineligible mayor chicago opponent white house		jmg court hears rahm emanuel ineligible mayor chicago owns white house	jmg court rule rahm sc ineligible mayor chicago democratic white house
77	toyota renews scholarship program donation american indian college fund denver jan prnewswi		toyota renews scholarship program through american indian nuclear fund denver jan 2018	ucla renews fulbright program donation american indian college fund denver jan prnewswi
59	cnn anti government protest yemen hundred anti government protester gathered news		cnn anti government protest yemen hundred for Israel protester gathered news	cnn anti government protest many hundred anti mass protester gathered news
67	quick avgolemono orzo chicken soup recipe		quick make orzo chicken soup noodles	quick avgolemono orzo chicken with recipe
79	favorite superbowl commercial vw		favorite TV commercial vw	favorite superbowl for vw
52	andy murray australian open final will face djokovic atptennis yeg		andy murray australian tennis final qualifiers face djokovic atptennis yeg	andy wimbledon australian open 6 will face djokovic atptennis yeg
68	academy award nominee		academy distinguished nominee	christopher award nominee
86	south korea target pirate incorporation anti piracy operation gulf aden op		south to target pirate incorporation anti piracy operation a aden op	northern korea target pirate incorporation anti piracy operation south aden op
68	social network king speech aim oscar		social network king speech aim line	social movements king speech aim oscar
37	swanson vitamin review weight review acai berry buy calorie control weight swanson vitam		swanson vitamin review supplement review acai berry buy calorie control weight lose vitam	swanson vitamin review weight review eat and buy calorie control weight swanson vitam
52	novak australian open champion		novak 2016 open champion	novak australian open and
49	sending prayer marquis daniel boston celtic pray going okxo		sending prayer marquis lang hello celtic pray going okxo	sending prayer marquis daniel boston celtic the reverend okxo
37	acai berry eating regimen review lose lb rapid zwak org info acai berry benefit yo		acai berry eating regimen quick lose lb rapid zwak org info wiki berry benefit 2	acai eat eating regimen review lose lb rapid cook org info acai berry benefit yo
42	crappie fishing wild fish recipe fishing tip minnesota fishing news wi		crappie fishing wild fish recipe fishing headlines daily fishing news wi	alaska fishing wild fish recipe fishing tip minnesota fishing boat wi
79	chevy volt commercial prolly best simple tell great story nicely brandbowl superbowl		chevy volt commercial prolly best simple tell great story nicely as superbowl	chevy chase winner prolly best simple tell great story nicely brandbowl superbowl
84	don text drive		don text )	don said drive
21	storm sign global warming mama believing		storm sign of warming mama believing	storm sign global warming mama lives
26	thousand protest jordan reform		thousand lake jordan reform	thousand protest jordan saying
48	amazing guardian journalist record audio arrest transport egypt police van jan		amazing guardian journalist record audio after transport egypt police | jan	2018 guardian journalist and audio arrest transport egypt police van jan
35	fed crack bedbug		fed crack cocaine	fed a bedbug
59	protest sanaa yemen feb		protest sanaa yemen 2009	protest sanaa 2 feb
4	nobel peace prize wikileaks		nobel peace prize award	nobel peace prizes wikileaks
64	mbah moute nba concussion protocol usa today share friend sport basketball nba		mbah moute of concussion protocol usa today share the sport basketball nba	mbah moute mat concussion protocol usa today share friend sport basketball health
42	popular fly fishing smallmouth bass auction		popular fly fisher smallmouth bass auction	popular fly are smallmouth bass auction
66	vincent tabak man accused jo yeates murder deeply saddened death		vincent tabak man accused jo forcing their deeply saddened death	vincent joseph man accused jo yeates murder deeply political death
78	queensland flood blog arrived brisbane january surprised green		queensland flood blog arrived brisbane 11 5 green	queensland winter blog arrived brisbane january surprised green
52	holy ball bloody omg novak djokovic australian open		holy ball bloody omg john djokovic SA open	holy ball bloody omg novak blew us open
40	fda ok viibryd treat depression fda approved drug called viibryd treat adult major depressiv		fda Chinese viibryd treat depression fda Generic drug called could treat adult major depressiv	fda named vii treat depression fda approved drug called viibryd treat adult major depressiv
79	watch chrysler superbowl commercial youtube ad blitz channel		watch chrysler superbowl commercial free Twitch blitz channel	watch chrysler superbowl youtube youtube ad blitz channel
70	parent student educator tip preventing bullying ten district school organized event		parent - educator tip to bullying ten district school organized event	parent student educator tip preventing bullying ten district organizations organized work
67	rp cooking update italian recipe food cooking recipe		rp cooking update italian recipe overview cooking recipe	pizza cooking update italian recipe food cooking recipe
64	national hockey league concussion rise sidney crosby marc ap sport staff associated pressp		national hockey league concussion rise sam crosby marc ap sport staff associated pressp	world hockey league concussion award sidney crosby marc ap sport staff associated pressp
77	announcement lyon township high school host free college financial planning seminar feb patch		announcement lyon township high school offers free college financial planning seminar feb 15	2017 lyon township technical school host free college financial planning seminar feb patch
78	southeast australia set week flood		southeast australia bye week flood	southeast australia 7 week flood
42	trout fishing tip learn wedding preparation trout fishing tip help catch bigger		trout tying tip learn wedding preparation trout tossing tip help catch bigger	fish fishing tip learn wedding preparation trout fishing tip help catch some
47	lady focus military family childhood nutrition overstatement chi		lady focus military tackles childhood nutrition overstatement chi	lady focus military force childhood nutrition overstatement chi
84	greg biffle justin bieber address danger texting driving extreme makeover mtv		greg biffle justin bieber address danger texting text extreme pleas mtv	greg lewis featuring bieber address danger texting driving extreme makeover mtv
55	debt settlement program ftc law debt settlement better article learn		debt forgiveness program ftc law debt settlement features article learn	debt settlement program case law bankruptcy settlement better article learn
56	haha christina aguilera spelled bad sing fucked national anthem super bowl lol		haha christina aguilera spelled bad sing fucked national anthem super rap team	haha christina aguilera look bad sing fucked national anthem super bowl iv
48	journalist egypt brutally silenced equipment confiscated freedom press		journalist egypt brutally silenced equipment confiscated freedom fighters	journalist egypt brutally silenced equipment confiscated freedom city
53	waiting kktn tonight love kardashians		waiting you tonight love o	waiting kktn tonight on kardashians
60	chipotle mexican grill received immigration custom enforcement notice inspection restaurant		chipotle steak grill with immigration custom enforcement notice inspection restaurant	international mexican grill received two custom enforcement notice inspection restaurant
13	minute court ruling allows rahm emanuel atlantic wire		minute court ruling over the emanuel atlantic wire	minute court ruling allows rahm an atlantic wire
17	latest news jesse ventura force tsa submission jennifer abel thing pr guardian usa		latest news jesse ventura force tsa submission jennifer we thing pr guardian usa	latest news jesse le force tsa submission jennifer abel vice pr guardian usa
68	list academy award nomination chicago sun time		list recipient award nomination chicago sun time	list academy award nomination chicago through time
45	justin bieber jon stewart body snatching victim video		justin bieber trial stewart body snatching victim Edit	justin hayward jon stewart body snatching victim video
56	christina aguilera flub national anthem singing er rampart watched gallant		christina aguilera | national anthem singing er ramp watched gallant	christina aguilera flub group anthem singing er u watched gallant
48	engel today egyptian unrest continues journalist targeted egypt jan		engel today egyptian unrest continues with targeted since jan	engel today 2017 unrest continues journalist targeted egypt jan
42	gear salmon fishing		gear salmon salmon	gear and fishing
37	lose weight world effective nutrition acai weight loss acai berry weight loss		lose weight lose body nutrition acai weight loss acai berry weight loss	lose weight world cup nutrition acai weight loss acai universal weight loss
68	natalie portman colin firth king speech winner sag melissa teo christian bale		natalie and colin pop king speech winner sag melissa teo christian bale	natalie portman colin firth acceptance speech winner sag khan teo christian bale
19	save energy cash quick easy tip article will help save ton money saving en		save less cash quick easy tip article will help save ton by saving en	save energy cash quick impact tip article may help save ton money saving en
40	bioportfolio news fda approves drug reduce preterm delivery risk pharmaceutical busi bioportfolio news		bioportfolio news fda approves drug reduce selective delivery by pharmaceutical manufacturers bioportfolio news	bioportfolio news fda approves drug reduce the high risk pharmaceutical busi bioportfolio facebook
21	climate change update bizarre weather destroyed crop legendary fund manager jeremy grantham weig		climate change update bizarre weather destroyed crop legendary crop manager jeremy grantham claims	climate change update bizarre harvest destroyed crop legendary fund manager william grantham weig
70	bully sense anxiety relaxation technique		bully sense / relaxation technique	bully sense of relaxation technique
65	alert best buy announces buy program electronics news alert		alert best buy Best buy program electronics news alert	alert best buy announces buy program electronics news database
31	thing social medium revolution activist twitter		thing social medium revolution activist internet	thing social medium revolution as twitter
68	king speech dominates oscar nomination		king speech dominates GOP nomination	winning speech dominates oscar nomination
68	full list oscar nominee		full list Presidential nominee	full list oscar lists
79	favorite superbowl commercial doritos snicker darth vader volkswagen commercial pretty funny		favorite dog commercial doritos snicker darth vader volkswagen commercial pretty please	favorite pbs commercial doritos snicker darth vader volkswagen commercial pretty things
75	changing facebook place privacy setting opportunity business location based mobile marketin		changing facebook place privacy management opportunity business location control mobile marketin	adopting facebook as privacy setting opportunity business location based mobile marketin
48	egyptian army start rounding journalist egyptian military rounded journalist thursday		egyptian government is rounding journalist egyptian military rounded journalist thursday	egyptian army official rounding journalist egyptian military rounded journalist thursday
11	cuomo expose dirty budget trick cut announced today		cuomo expose dirty budget trick cut announced in	cuomo expose dirty dancing trick cut announced today
81	black swan trippy natalie portman good performance		black swan sexy natalie portman good looking	miss swan trippy natalie portman good performance
56	watch christina agulilera botch national anthem super bowl michael mccarthy usa today heard		watch christina agulilera break national anthem hair bowl on mccarthy usa today heard	madonna christina agulilera botch national anthem super bowl michael mccarthy music today heard
77	cal grant financial aid application california student launched student maximize aid option app		cal grant financial aid application graduate student launched student maximize aid option app	cal tech financial aid the california student launched student maximize aid option app
54	future iran nuclear talk ahmadinejad afp afp iran president mahmoud ahmadinejad		future iran presidency talk ahmadinejad afp current iran president decree ahmadinejad	future iran nuclear talk ahmadinejad afp afp iran launched by ahmadinejad
68	oscar nomination box office help king speech soar tuesday dilemma box		oscar nomination box office help king speech soar tuesday central time	oscar nomination when you help king speech soar tuesday dilemma box
79	chrysler commercial eminem best bad car terrible superbowl		chrysler - eminem best bad car terrible bad	chrysler commercial eminem best country car at superbowl
42	carp secret homemade fish bait recipe catch bigger carp pole bending time tested fish bait		carp secret chicken copper bait recipe catch bigger carp pole bending time tested fish bait	carp rod homemade fish bait recipe catch bigger carp pole bending time tested carp bait
9	news video white stripe call quits read breakup rip bummer		news how white stripe call quits read – rip bummer	news video white stripe call to read breakup rip...
17	couldn place tsa unveils modest body scanner abc news		couldn of tsa unveils modest body scanner abc jail	couldn place tsa press modest city scanner abc news
59	today president alisaleh yemen vowed election support peaceful transition power feb		today president alisaleh yemen vowed to support peaceful transition power reforms	today iraqi alisaleh yemen vowed election of peaceful transition power feb
79	eminem super bowl commercial damn chrysler commercial imported detroit		eminem super bowl commercial damn bowl commercial la detroit	eminem orange bowl commercial damn chrysler commercial imported detroit
48	egypt turn internet long broadcast violence strongarms journalist leave		egypt turn orange after broadcast violence strongarms journalist leave	media turn internet long broadcast by strongarms journalist leave
22	olbermann land current grow york adage outspoken tv host keith olbermann fresh		olbermann land current grow york star future tv host keith olbermann fresh	olbermann land can grow york adage outspoken guest host keith olbermann fresh
37	acai berry scam free trial weight loss genius scam associated acai berry supposed		acai berry toll free the weight loss genius scam associated acai berry supposed	acai berry scam free trial weight loss genius fund associated new berry supposed
79	lmao check funny commercial doritos pepsi max		lmao check our commercial doritos 2 max	lmao check double commercial doritos kid max
87	identity theft cost infographic		identity raw cost infographic	identity information cost infographic
59	yemen day rage draw ten thousand		yemen day rage draw ten ire	yemen day rage number ten thousand
46	legal news study red light camera save life nwindiana		legal news babies red dot camera save life nwindiana	legal news study red light injunction save life action
68	king speech top directing prize		king wins top directing prize	commencement speech top directing prize
59	tunisia egypt yemen		tunisia egypt y	tunisia saudi yemen
11	recognizes reduced state spending key solving ny fiscal crisis		recognizes reduced NG spending while solving ny fiscal crisis	recognizes reduced state spending key solving reducing fiscal crisis
56	usa national anthem hard song sing		usa national anthem US song sing	usa football anthem hard song sing
79	chevy volt super bowl commercial discovery sb sbxlv		chevy volt super bowl diamond discovery sb v	chevy stadium solar bowl commercial discovery sb sbxlv
9	white stripe officially broke thought record devastated		white stripe officially broke their record devastated	white stripe officially broke thought record by
48	catalan tv team foreign journalist detained military police cairo		catalan police team and journalist detained military police cairo	catalan tv team foreign journalist algeria military police cairo
86	pirate battle free norwegian ship		pirate battle free norwegian citizens	pirate battle over norwegian ship
24	briton killed moscow blast uk foreign office report british citizen		briton killed moscow blast uk foreign soil - british citizen	briton killed under blast uk foreign office chief british citizen
27	glenn beck fran piven michael tomasky comment free americafirst		glenn beck fran and michael tomasky for free americafirst	chris beck mike piven michael tomasky comment free americafirst
75	facebook privacy setting user facebook privacy setting extremely detailed		facebook privacy setting user profiles privacy setting extremely detailed	facebook privacy setting user report privacy setting extremely detailed
42	discus fish aquarium		discus on aquarium	discus fish island
79	superbowl pepsi commercial best		superbowl pepsi commercial Edit	superbowl award commercial best
68	king speech lead oscar race nomination nominee annual academy award		king speech lead oscar race nomination nominee annual awards dinner	king family lead oscar race nomination nominee annual academy award
86	navy destroys pirate mother ship arrest pirate indian navy coast guard joint operatio		navy destroys pirate mother to arrest pirate indian navy coast guard an operatio	later destroys pirate mother ship as pirate indian navy coast guard joint operatio
16	latest dallas super bowl fiasco seat north texas rough week super bowl host		latest Texas super bowl fiasco seat north texas rough week super district host	2013 dallas super bowl fiasco 2017 north texas rough week super bowl host
50	charlie sheen abuse		charlie and abuse	charlie sheen...
88	industry boo oscar nod gasland		industry boo oscar nod gas	industry boo oscar and gasland
42	american fishing wire duo lock snap size lb sizescorrosion resistant black finish		american fishing wire duo lock snap 20 lb sizescorrosion resistant black plastic	block iron wire duo lock snap size lb sizescorrosion resistant black finish
64	footballer destroying kid brain game		footballer & kid brain game	footballer destroying kid brain that
48	journalist attacked detained egypt rtdna condemns assault		journalist activist detained egypt rtdna condemns claims	journalist attacked detained by rtdna condemns assault
62	florida immigration law focused employer hasn enforced politics ap miamiherald		florida immigration law focused employer law enforced politics • miamiherald	government immigration law focused employer hasn enforced politics speak miamiherald
59	president yemen ali abdullah saleh will seek extend presidential term pas power son jan yemen feb		president yemen ali Muhammad - will seek extend presidential term to power son jan yemen feb	president yemen ali brandt saleh will seek extend presidential term pas power son jan 16 feb
68	lfc king speech nominated oscar bad considering game		lfc king speech nominated oscar bad considering him	lfc king speech nominated oscar bad considering winner
60	ih industry news chipotle scrutiny ice		ih industry news chipotle crushed ice	ih industry news chipotle scrutiny press
84	justin bieber extreme makeover fan kid teen warning text drive inspired touched		justin bieber extreme makeover fan kid has warning text drive when touched	justin bieber extreme makeover fan kid teen warning text drive followed by
76	robert redford open anniversary sundance film festival protest planned		robert has open anniversary for film festival protest planned	robert redford open anniversary of film festival protest planned
14	judge entire hc law piper		judge entire at law piper	the entire hc law piper
42	saltwater fish tank harmful human help		saltwater fish tank gets human help	saltwater fish tank without human help
56	packer win super bowl christina aguilera national anthem wrong news sky xy		packer win super bowl christina aguilera national anthem wrong news Monday night	packer win super star christina aguilera national anthem wrong news for xy
59	pak thousand yemeni demand govt change thousand yemeni street capital sanaa inspir		pak thousand yemeni republican government change thousand yemeni street capital sanaa inspir	pak thousand population demand govt change thousand yemeni city capital sanaa inspir
75	facebook privacy setting nicholas jackson facebook privacy option		facebook allow setting nicholas jackson facebook deny option	facebook privacy setting john jackson facebook privacy option
84	don text drive example cell phone driving backseat		don text drive example cell phones driving backseat	don text drive example cell phone message backseat
52	novak djokovic champion australian open		novak djokovic champion australian boxing	novak djokovic champion china open
42	checkout fishing fishinggear deal save		checkout fishing fishinggear never save	checkout fishing new deal save
66	uk news neighbour remanded jo yeates murder		uk news neighbour remanded for yeates murder	uk news neighbour remanded jo yeates from
77	tracyjones college student file fafsa fafsa government eligibility		tracyjones college student challenges fafsa fafsa for eligibility	tracyjones college biography file fafsa fafsa government student
79	hahaha doritoes commercial best superbowl		hahaha @ commercial sport superbowl	hahaha... commercial breeding superbowl
66	neighbour remanded jo yeates murder		neighbour remanded jo to murder	she remanded jo yeates murder
53	watching keeping kardashins lol		watching keeping kardashins game	also keeping kardashins lol
79	hashtags tv ad superbowl audi launch commercial twitter hashtag		hashtags ip ad superbowl audi launch commercial twitter hashtag	hashtags tv advertising and audi launch commercial twitter hashtag
88	gas industry doesn gasland oscar nod figure fracking marcellus		gas industry doesn buy oscar nod in fracking marcellus	gas industry doesn gasland oscar nod figure company ।
13	illinois supreme court rahm emanuel ballot illinois supreme court issued ruling allowing rahm		illinois supreme court rahm emanuel ballot illinois supreme courts issued ruling Monday rahm	texas supreme court rahm 2016 ballot illinois supreme court issued ruling allowing rahm
84	dont text drive		dont anymore drive	dont text ty
42	eric sharp hot spot ice fishing eric sharp detroit free press eric sharp wisp smelt vi		eric sharp hot pepper ice collar eric sharp detroit free press eric sharp wisp de vi	eric sharp hot spot ice fishing eric carp detroit free press richard sharp wisp smelt vi
42	pensacola salt water fishing guide undoubtedly best tourist destination map unite		pensacola salt water hotel guide undoubtedly best tourist guide map unite	pensacola salt water fishing guide undoubtedly the tourist destination map one
52	australian open men final andy murray novak djokovic		australian open men championship – murray novak djokovic	german open men final andy murray novak djokovic
84	mann texting driving		mann texting her	mann texting to
29	dutch freeze contact iran hanging iranelection well late		dutch red contact iran hanging iranelection well below	dutch freeze contact iran to iranelection well late
40	viibryd approved treat depression adult psych central news		viibryd approved treat depression following lung central news	viibryd childhood aggressive depression adult psych central news
47	lady army health initiative model fitness nutrition mimi hall usa today time		lady family health initiative model fitness nutrition mimi hall from today time	lady army health initiative model rural nutrition mimi hall usa first time
79	pepsi max ad pepsi refresh message superbowl commercial		pepsi no ad pepsi refresh message superbowl email	pepsi marketing ad pepsi refresh message ad commercial
67	crispy chicken drumstick ranch dressing recipe		crispy chicken drumstick ranch dressing gravy	crispy butter drumstick ranch dressing recipe
12	don fda approved ingredient list taco bell beef		don fda approved ingredient list of bell beef	don liver approved ingredient list taco bell beef
53	joined totally loving khloe kardashian		joined totally loving khloe Kardashian	joined totally loving khloe...
68	carpetbagger will oscar friend nomination academy award will academy award oscar		carpetbagger will oscar friend nomination silver gold will academy award oscar	carpetbagger will his friend nomination academy award honorary academy award oscar
68	thefighter best ensemble film king speech will win best picture oscar		thefighter shows ensemble film king speech will for best picture oscar	thefighter best ensemble film free speech will win best female oscar
56	today talker aguilera botch star spangled banner clip survey colt		today talker aguilera por star en banner clip survey colt	today talker aguilera country star spangled banner harlem survey colt
50	whatproblem charlie sheen enter rehab cbs halt production hit series		whatproblem charlie sheen enter to cbs cable production hit series	whatproblem silent chaplin enter rehab cbs halt production hit series
48	list journalist attacked egypt		list aliens attacked egypt	list journalist attacked anonymous
68	hooper boost oscar chance dga win king speech tom hooper won director movie		hooper boost oscar chance dga for king speech & hooper won director movie	hooper best oscar chance dga win king speech tom hooper won greatest movie
79	commercial winning audi time luxury prison pepsi max dieting wife husband superbowl		commercial Of audi time luxury prison pepsi max dieting wife husband denied	commercial winning audi time capsule prison pepsi on dieting wife husband superbowl
68	king speech star santa barbara international film festival santa barbar artimpactnetpr		king speech star santa barbara movie film film santa barbar artimpactnetpr	king speech star santa barbara art film festival center barbar artimpactnetpr
79	kia optimum commercial dumbest		kia optimum commercial usage	kia optimum commercial name
56	christina aguilera fluff american national anthem super bowl xlv		christina aguilera won american national champions super bowl xlv	christina aguilera fluff american national anthem country pop xlv
56	christina aguilera forgets national anthem super bowl		christina aguilera forgets her anthem to bowl	christina aguilera forgets national anthem super...
84	day ago driving started text thought		day ago i started text thought	day ago i started text thought
25	gabrielle giffords good condition transfer rehab		gabrielle giffords recovering since transfer rehab	gabrielle giffords patient condition transfer rehab
42	best fishing spot lm clickrealstyle		best fishing spot lm o	best possible spot lm clickrealstyle
37	buy acai berry cicerone superiority lfittips		buy rose berry cicerone + lfittips	buy acai berry cicerone oil and
62	house kill arizona style immigration bill rep rick rand house pas ari		house kill legislation style immigration bill rep rick rand house pas law	house kill arizona style immigration bill of rick nelson house pas ari
46	read goldman sachs manipulated red light photo industry geico ticket higher insurance rate		read goldman sachs manipulated red light photo industry IDs ticket higher insurance claims	read goldman sachs manipulated corporate light photo industry geico supports higher insurance rate
56	twitter explodes christina aguilera mess national anthem super bowl		twitter explodes christina aguilera mess national anthem nothing special	brain explodes christina aguilera mess football anthem super bowl
59	newsshare yemen president won extend term pas son reuters		newsshare yemen president to extend salary pas son reuters	newsshare group president won extend term pas dar reuters
43	china half import tax consumer electronics president hu news china will halve		china half import tax consumer says president hu news china will report	china half price tax consumer electronics president hu news agency will halve
42	trout fishing duo slated lmfa longview news journal local event trou		trout fishing duo in lmfa longview news journal local time trou	trout dance duo slated lmfa longview news journal video event trou
67	rp cooking update chicken vegetable stir fry recipe readyseteat food recipe cook		rp cooking update chicken vegetable stir mixer make readyseteat food recipe cook	rp cooking update chicken vegetable stir serve menu readyseteat food recipe cook
84	sign pledge abc makeachange		sign pledge abc 100	sign pledge abc...
37	weight loss acai berry diet improvement acai berry diet individual large amount accept		weight management acai berry diet improvement and berry diet individual large amount accept	weight reduction acai berry diet improvement acai berry diet individual recommended amount accept
86	trial pirate suspected hijacking south korean freighter samho jewelry arabian sea		trial pirate filmed hijacking south korean restaurant samho jewelry arabian sea	trial pirate boat hijacking north korean freighter samho jewelry arabian sea
77	beth yarrow memorial award medical science university south wale australia beasi		beth yarrow memorial award by science university south inner australia beasi	beth yarrow memorial award medical science university south australia australia 2017
14	obama care		obama image	i care
48	journalist harassed attacked detained cairo nigh cnn ben wedema		journalist harassed attacked detained cairo da cnn su wedema	journalist harassed attacked detained cairo nigh on guy wedema
12	professor ken albala wrote op taco bell meat		professor john albala wrote with taco bell meat	professor ken albala wrote op taco bell by
59	anti government protest start yemen		anti government should start yemen	anti hindi protest start yemen
48	alarabiya crew attacked pro mubarak protester cairo egypt		alarabiya crew hunts pro mubarak protester from egypt	alarabiya also attacked pro mubarak protester within egypt
12	taco bell lawsuit claim chain beef meat		taco bell sellers claim chain beef meat	taco bell lawsuit by chain beef meat
68	oscar nominee		oscar nominee	oscar and
47	michelle obama atlanta move campaign		michelle obama clean move campaign	us obama atlanta move campaign
13	big news chicago rahm emanuel eligible chicago mayor court		big news john rahm emanuel eligible chicago mayor Bloomberg	big brother chicago rahm emanuel eligible chicago mayor court
56	topix super bowl football gree jpg christina aguilera flubbed belted		topix super star football gree jpg christina aguilera flubbed video	topix super bowl football games jpg christina lee flubbed belted
31	pew republican democrat social medium		pew republican propaganda social medium	pew republican house social medium
69	supreme court issue landmark decision constitution void		supreme court issue landmark decision rendering void	supreme judicial issue landmark decision constitution void
24	bomber kill russia biggest airport		bomber kill russia at airport	bomber kill russia siberian airport
37	acai berry weight loss diet plan healthy weight reduction		acai berry weight loss diet plan Your weight group	acai berry water loss diet plan healthy weight reduction
42	man tased mpd fight fishing tourney jan year cable wisconsin man		man tased mpd fight fishing tourney jan 2013 in wisconsin man	man tased man fight fishing tourney jan year cable man man
14	today jan judge declares obamacare total thought		today jan judge 19 obamacare total thought	today jan judge declares obamacare total ।
2	gamble care egyptian museum artifact freedom people egypt		gamble The egyptian museum to freedom people egypt	gamble care egyptian museum for freedom people egypt
77	assistance offered student aid form		assistance offered in aid form	assistance offered student aid project
79	super bowl commercial		super bowl at	super bowl champion
46	study red light camera save life		study red phone camera save life	study red light camera save program
67	perfect super bowl party food bbq chicken pouch post		perfect super bowl party # bbq x pouch post	and super bowl party food bbq chicken pouch post
79	fave st half commercial doritos grandpa superbowl		fave mil half commercial doritos s superbowl	fave bread half commercial doritos super superbowl
68	king speech boardwalk empire nab sag award king speech continued reign hbo prohibiti		king of boardwalk empire nab mega award king speech continued reign hbo prohibiti	king speech boardwalk outdoor nab tv award king speech continued reign hbo prohibiti
79	doritos super bowl commercial offensive video dorito		doritos fish bowl commercial – video dorito	doritos hollywood bowl commercial offensive video dorito
69	supreme court pass poultry case		supreme court pass through case	supreme court pass poultry ।
52	dreamed men ship game ausopen murray djokovic great showdown		dreamed about ship game ausopen murray djokovic great days	dreamed up ship game ausopen murray hill great showdown
79	best worst super bowl commercial		best worst candy bowl commercial	best worst super football commercial
84	remembering alex brown		remembering something brown	with alex brown
84	textin driving remember alex brown teamfresh		textin driving remember alex brown team	textin to remember alex brown teamfresh
59	ten thousand march yemen president ap news		ten thousand march v president ap news	ten of march yemen president ap news
52	djokovic british hope fading usual sorus murray		djokovic british hope the usual sorus response	djokovic s hope fading usual sorus murray
21	australian disaster linked global warming		australian studies linked global warming	australian media linked global warming
31	egyptian uprising play social medium site despite government internet restriction egypt		egyptian citizens play social medium flourish despite government internet restriction egypt	egyptian uprising play social medium site despite higher travel restriction egypt
53	kardashian love mami		kardashian - mami	sincerely love mami
47	lady obama call move fitness nutrition campaign national		lady obama call move fitness walking campaign national	lady obama call a fitness nutrition campaign national
13	illinois court emanuel stay chicago ballot chicago reuters white house chief st news		illinois court emanuel stay before ballot chicago reuters city house chief st news	illinois leader emanuel stay chicago ballot chicago office white house chief st news
42	fly fishing		fly fishing	crab fishing
62	stein report gt south dakota bill target illegal immigration		stein report gt o dakota should target illegal immigration	stein report gt south dakota report target illegal immigration
52	tennis star hoping third time lucky scottish tennis star andy murray set break duck grand		tennis star hoping third chance lucky scottish tennis star Michael murray set break duck grand	tennis star hoping second time lucky scottish tennis star colin murray set break duck grand
85	steve job health private matter joe wilcox betanewssadly reaffirm position stated du		steve job health private matter joe wilcox family cut position by du	steve job health subject matter john wilcox betanewssadly reaffirm position stated du
79	doritos commercial clear doritos work superbowl		doritos commercial clear d de superbowl	doritos commercial clear doritos include a
36	faster forward news corp launch tablet daily app ipad designed scratch dail		faster forward news corp launch tablet daily app ipad app in dail	view forward news corp launch tablet daily app ipad designed around dail
39	foxchicago blizzard trap driver lsd hour		foxchicago blizzard emergency driver lsd hour	foxchicago blizzard session driver lsd hour
9	white stripe broke feel inevitable duo remarried gonna work commonsense		white stripe broke feel inevitable if remarried gonna work out	white stripe broke feel good i remarried gonna work commonsense
59	thousand rally government yemen		thousand rally government officials	thousand rally government and
76	anton yelchin choked felicity jones mtv sundance celebrity photo booth		anton yelchin - john jones mtv sundance celebrity photo booth	anton smith choked felicity in mtv sundance celebrity photo booth
79	physically congratulate pepsi woman physically harmed making commercial brandbowl superbowl		physically charged pepsi woman that harmed making commercial brandbowl superbowl	physically congratulate pepsi woman physically harmed making face brandbowl website
84	justin influence text drive		justin influence text files	justin influence text ।
64	vital sign helmet guard aaron rodgers		vital sign helmet guard aaron 0	vital team helmet guard aaron rodgers
77	great info college financial aid time apply		great info college savings aid time apply	great neck college financial aid time apply
30	carney picked obama press secretary mike allen politico		carney picked ob press release mike allen politico	immediately picked over press secretary mike allen politico
13	npr news ill high court emanuel chicago mayor		npr news source fed court emanuel chicago mayor	il news ill high court emanuel chicago mayor
24	suicide bombing moscow airport kill		suicide bombing moscow to kill	2003 bombing moscow airport kill
42	kayak fishing extreme sport wavewalk fishing kayak angler kayak fishing extreme sport		kayak fishing extreme fish wavewalk fishing kayak angler kayak fishing summer sport	kayak fishing fast action wavewalk fishing kayak angler kayak fishing extreme sport
68	king speech lead oscar nomination nomination		king speech lead for nomination nomination	king speech lead oscar ceremony nomination
14	judge strike healthcare reform law unjust law unjust men gandhi		judge strike healthcare reform law unjust law unjust laws …	group strike healthcare reform and unjust law unjust men gandhi
36	extremely good analysis difficult will murdoch money daily blog		extremely good analysis difficult will you money daily blog	extremely good analysis difficult from murdoch money daily blog
28	birthers hawaii bill charge president obama birth record effort silence birthers		birthers hawaii bill charge president says on record effort silence birthers	birthers hawaii bill charge and obama for record effort silence birthers
79	doritos funnyass commercial superbowl pug ftw		doritos | commercial superbowl planes ftw	doritos or commercial superbowl pug magazine
79	budlight commercial superbowl fingerscrossed		budlight commercial superbowl lure	budlight commercial superbowl off
12	amazes taco bell lawsuit usda call beef taco percent beef meat realfood		amazes taco bell lawsuit plaintiffs call beef 4 percent beef meat realfood	amazes you bell lawsuit usda egg beef taco percent beef meat realfood
42	fishnewseu issf urge limit tuna fishing capacity international seafood sustainabili eu tweet daily		fishnewseu issf urge limit tuna trade capacity international au sustainabili eu tweet daily	viral huffington urge limit tuna fishing capacity international seafood sustainabili talk tweet daily
24	dead moscow airport explosion		dead moscow airport attack	1951 moscow airport explosion
56	defglam christina aguilera apologizes screwing national anthem		defglam christina aguilera speaks before national anthem	winner christina walsh apologizes screwing national anthem
14	breaking news federal court rule obamacare afternoon federal judge florida ruled		breaking news federal court rule obamacare in federal bankruptcy florida ruled	breaking news unanimous court rule obamacare afternoon federal appeal florida ruled
2	al jazeera protestors create human shield egyptian museum protect egypt egipto jan		al jazeera protestors create human shield egyptian museum for egypt and jan	al jazeera protestors against human shield egyptian museum protect culture egipto jan
52	long awaited era djokovic australianopen replay		long dog era djokovic 5 replay	long awaited footballer djokovic australianopen replay
40	fda approves drug reduce risk premature birth time		fda approves drug reduce risk missed birth time	fda approves drug reduce risk premature birth ।
6	watching rite therite		watching rite YouTube	chant rite therite
31	online american social networking twitter republican catch democrat social		online american social networking twitter republican internet democrat social	online american social networking twitter republican catch all social
34	guardian music birmingham city council cut bcmg reversed protest kicking fuss work		guardian music birmingham city council cut funding reversed protest kicking fuss out	guardian music sunday city commission cut bcmg reversed protest kicking fuss work
42	ice fishing iowa		ice fishing tips	bird fishing iowa
55	personal loan debt consolidation		personal loan pool consolidation	personal loan debt from
75	stealth mode making invisible facebook personal finance news yahoo fina		stealth mode making money facebook game finance news yahoo fina	money mode making money facebook personal finance news yahoo fina
37	acai berry weight loss diet plan healthy weight reduction		acai berry weight losing diet plan healthy weight Loss	acai berry weight loss action plan healthy weight reduction
79	kia optimum epic ride big game commercial		kia optimum epic ride big game party	kia optimum epic ride big game...
27	glenn beck france fox piven york time falsely depicts controversy tcot		glenn beck france fox piven A time warp depicts controversy tcot	glenn miller france fox new york time falsely depicts controversy tcot
56	post christina aguileras national anthem apology slammed taylor hick christina aguileras nation		post christina aguileras racist TV apology slammed taylor hick christina black nation	post christina a national anthem apology slammed taylor hick christina aguileras award
79	haha arod fed doritos commercial superbowl		haha arod harassed by commercial superbowl	you arod fed a commercial superbowl
76	kristin kreuk sundance stroll rachael leigh cook kristin kreuk rachael leigh cook greet crowd		kristin kreuk sundance stroll / sheep cook kristin kreuk r leigh cook greet crowd	kristin the sundance max rachael leigh cook kristin kreuk rachael leigh cook a crowd
76	sundance film festival celebrity sighting		sundance film festival Bigfoot sighting	sundance film festival bear sighting
31	journalist social medium report egyptian demonstration audioboo		journalist social medium practice case demonstration audioboo	journalist producer medium report egyptian demonstration audioboo
42	interested fly fishing guide prague		interested fly fishing guide website	interested expert fishing guide prague
79	homerun ohio chrysler superbowl commercial struck chord detroiters		homerun ohio wa superbowl - struck chord detroiters	homerun ohio cleveland international commercial struck chord detroiters
84	drive text include tweeting		drive text include "	drive text include tab
68	firth portman bale leo win screen actor prize ap king speech won best actor trophy sunday		firth portman bale leo win screen actor trophy fly king speech won stage actor trophy sunday	firth portman bale leo win screen actor prize sir james speech won best actor trophy sunday
75	facebook privacy setting user		facebook privacy setting nude	the privacy setting user
23	state union small business key winning future small business fu		state union small businesses key winning future small business fu	and union small business key winning future small business fu
42	family ice fishing clinic derby idaho fishing idaho		family ice fishing junior derby idaho fishing idaho	family business fishing clinic derby idaho fishing idaho
68	oscar nod best picture torn king speech inception		oscar nod best in torn king speech inception	official nod best picture torn king speech inception
70	charity slam asbo replacement plan tackle anti social behaviour will repla		charity slam council replacement plan tackle anti community behaviour will repla	charity slam asbo a plan through anti social behaviour will repla
24	dead moscow airport explosion explosion attributed russia investigative committee cnn		dead moscow airport explosion explosion attributed russia proper source cnn	dead moscow airport explosion explosion attributed russia investigative site cnn
42	catch catfish hand		catch in hand	catch with hand
72	stock market daily stock market analysis january nse asi retreat		stock market morning daily market analysis january nse asi retreat	stock market daily fiscal market analysis january nse press retreat
73	nyfall fashion week feb ny fashion week fall will feb		nyfall fashion this feb ny fashion this fall will feb	vogue international week feb ny fashion week fall will feb
48	pro mubarak rioter chase reporter cairo hotel beaten threatened beheading		pro mubarak rioter chase reporter in hotel beaten threatened robbery	pro mubarak gives chase reporter after hotel beaten threatened beheading
84	texan driver promise text drive lt		texan driver on text drive lt	texan driver promise text message lt
78	cost australia flooding enormous news atlanta nyc		cost australia making enormous news – nyc	cost australia flooding enormous news atlanta ।
79	budweiser spamming crappy commercial superbowl beer suck drink micros quit die		budweiser spamming crappy shit superbowl beer suck suck micros quit die	budweiser spamming crappy chick superbowl beer suck your micros quit die
89	belarus promise adequate response eu sanction belarus voiced readiness proportionate		belarus promise adequate response US says belarus voiced readiness proportionate	belarus promise adequate response eu sanction order belarus readiness proportionate
75	stealth mode making invisible facebook personal finance news yahoo fina		stealth mode privacy invisible facebook personal info news yahoo fina	stealth mode making money facebook personal finance online yahoo fina
48	risk taker mike cairo january afp egypt police arrest al jazeera english journalist channel		risk p mike d january afp egypt police station al jazeera english journalist channel	news taker on cairo january afp egypt police arrest al jazeera english journalist channel
76	moviefone intrview makingof interview sundance filed celebrity interview video sundance film fe		moviefone intrview makingof interview procedure filed celebrity interview video sundance filed fe	moviefone intrview makingof interview sundance post celebrity talk video sundance film fe
31	facebook twitter revolution mediapost searchblog overview internet blackout af		facebook twitter revolution on searchblog overview facebook blackout af	facebook first revolution mediapost searchblog overview website blackout af
17	jesse ventura wrestling star governor true american hero		jesse ventura wrestling Ohio governor true home hero	jesse ventura wrestling star governor true a hero
42	general fishing newscoarse fish today meeting ifi aci angling ireland		general had a fish today meeting ifi aci angling ireland	general fishing newscoarse fish today the ifi aci angling monthly
79	eminem eminem lipton commercial super bowl bsckids		eminem em lipton commercial super tv bsckids	2008 eminem lipton commercial super secret bsckids
13	blogfeed court don boot rahm will stay ballot ruling		blogfeed court don boot rahm will stay earlier ruling	this court don boot rahm will stay this ruling
39	chicago city sneer snow brought chicago reuters chicago city sn		chicago city sneer snow brought chicago neighborhoods fleeing city sn	chicago american sneer snow brought chicago reuters chicago city photo
5	oprah winfrey family secret prompt buzz timesherald		oprah winfrey revealing secret prompt via timesherald	oprah winfrey online secret website buzz timesherald
84	lt will text drive		lt will text ''	lt will can drive
79	youtube video bud light hack job superbowl commercial		youtube video The light hack job superbowl commercial	youtube video game light hack job superbowl commercial
42	patagonia fishing kayak beach hat size tag nr kayak wft newspatagonia fishing ka		patagonia fishing kayak / hat size tag > 10 wft newspatagonia fishing ka	patagonia fishing kayak beach hat or tag nr kayak wft fishing fishing beach
27	france fox piven defies death threat taunt anchorman glenn beck link lit		france fox piven defies shark threat taunt anchorman glenn beck link in	france fox piven defies death threat against anchorman glenn beck sports lit
18	obama economy priority generate job unemployment rate pe		obama ranking priority generate job unemployment rate pe	obama economy priority program job unemployment rate pe
87	protecting financial info identity theft mail		protecting financial & identity theft mail	protecting financial interest identity theft mail
65	maclife best buy selling verizon iphone starting february verizon customer pic		maclife makes buy selling verizon iphone starting february verizon – pic	maclife best 25 selling verizon iphone starting february 2013 customer pic
59	anti government rally hit yemen		anti government wars hit yemen	anti government rally north yemen
64	multiple concussion raise teen athlete health risk yahoo		multiple concussion raise the athlete health risk yahoo	multiple concussion raise an athlete health risk yahoo
68	colin firth natalie portman best actor actress thinking king speech social network		colin mc natalie portman best film actress thinking king speech social network	colin firth john portman best actor actress thinking king speech social impact
42	wisconsin fishing report posted		wisconsin fishing report boards	wisconsin news report posted
35	bed bug deadbedbugs help fact bed bug treatment		bed bug deadbedbugs help fact bed bugs treatment	my bug deadbedbugs no fact bed bug treatment
42	river monster breede saltwater fishing general fishing fish		river monster or saltwater fishing general fishing fish	river upper breede saltwater fishing general fishing fish
2	army protestors protect imperiled cairo museum		army must protect imperiled cairo museum	army police protect imperiled cairo museum
55	credit card debt bankruptcy alternative legally settle bad credit card debt great economic crisis		credit card debt bankruptcy created legally for bad credit card debt great economic crisis	credit bridge debt bankruptcy alternative legally abusive bad credit card debt great economic crisis
42	cook trout fresh water fish grilling fish heart healthy recipe cook trout		cook trout salt water fish grilling egg heart healthy recipe cook trout	cook trout fresh water fish fry fish heart warming recipe cook trout
59	protest start yemen despite concession president cnn		protest across yemen despite concession president cnn	protest start up despite concession president cnn
76	james franco wear blonde wig sundance		james franco with blonde wig sundance	james franco aka blonde wig sundance
56	aguilera repeat national anthem		aguilera repeat Brazilian anthem	aguilera repeat national...
66	avon somerset police charged vincent tabak murder jo yeates hope life ruined		avon somerset police charged in tabak murder jo yeates hope life together	avon somerset newspapers charged vincent tabak aka jo yeates hope life ruined
86	somali pirate face life sentence lee hyo sik somali pirate captured south korean special		somali pirate face life sentence lee hyo sik they were captured south korean city	kenya pirate face life sentence lee hyo sik somali pirate captured south asian special
37	acai berry cena austin meyer acai berry weight loss acai berry thin acai berry thin ra acai berry thin frum		acai berry cena austin meyer / berry fat loss acai berry obesity acai berry thin ra ac berry thin frum	acai berry cena austin meyer acai berry weight light acai berry thin acai berry thin ra ac berry thin bread
86	well korean navy rescue hijacked crew kill pirate		well korean navy hopes hijacked crew kill pirate	well developed navy rescue hijacked crew kill pirate
89	sanction dull tehran commercial image casual observer sanction irania		sanction in tehran commercial image casual to sanction irania	sanction dull tehran commercial for casual film sanction irania
30	jay carney voice relationship will develop jaycarney		jay carney voice studio to develop jaycarney	jay carney voice eleven will develop jaycarney
37	acai year weight loss diet plan acai berry purplish fruit harvested palm tree		acai year sugar loss diet plan acai berry purplish fruit harvested from tree	acai year weight by percentage plan acai berry purplish fruit harvested palm tree
79	doritos commercial dog best		doritos best dog best	doritos commercial competition best
68	king speech oscar nomination beverly hill calif british monarchy saga king speech		king speech oscar nomination beverly king calif british whisky saga king speech	king speech oscar nominee beverly hill calif british monarchy saga king usa
84	mama texting drive damn raining		mama texting drive is raining	mama texting off damn raining
48	network anchor leave egypta amid crackdown increased violence intimidation directed journalist		network soldiers leave egypta amid crackdown increased violence intimidation Ethiopian journalist	network anchor leave egypta amid this increased violence harshly directed journalist
24	deadly suicide bombing hit moscow airport people killed injured suicide bomb blast mo		deadly suicide attacks hit moscow 18 people killed injured suicide bomb blast mo	september suicide bombing hit moscow 47 people killed injured suicide bomb blast mo
59	yemeni president won seek term		yemeni military won seek term	while president won seek term
13	court rule rahm emanuel ineligible chicago mayoral race law il chicago rahm		court rule rahm v ineligible chicago mayoral solicitation law il chicago rahm	senate rule rahm emanuel ineligible chicago mayoral in law il chicago rahm
68	king speech honored santa barbara fest ap		king speech honored santa barbara p ap	king speech honored santa monica fest ap
69	supreme court fiancee complaining worker protected retaliation		supreme from fiancee complaining worker protected retaliation	supreme justice fiancee complaining worker protected retaliation
68	full sag award movie winner		full 2014 award movie winner	full sag the movie winner
31	poll gop catch dems social medium younger internet user pew		poll gop catch email social medium younger average user pew	poll given to dems social medium younger internet user pew
19	saving house heating cooling		saving solar heating cooling	saving power heating cooling
76	paul rudd jesse peretz bushy beard sundance comedy idiot brother paulrudd jesseperetz sundance		paul fools jesse peretz bushy dog sundance comedy idiot brother pal jesseperetz sundance	paul rudd jesse peretz beard beard sundance his idiot brother paulrudd jesseperetz sundance
38	hugochavez venezuelan commemorate democracy day january rebelleft		hugochavez venezuelan commemorate a day over rebelleft	hugochavez venezuelan democratic constitution day january rebelleft
37	weight loss diet plan living healthy acai berry		weight loss diet plan living active acai berry	weight loss diet plan living healthy healthy berry
48	yikes egyptian army start rounding journalist		yikes egyptian army start questioning journalist	yikes security army start rounding journalist
25	rep giffords fitness level bodes well recovery add diet loaded fruit		rep giffords fitness level is well to add diet loaded fruit	rep increased fitness level bodes well recovery add diet loaded ।
67	check delicious chicken recipe		check delicious sandwich recipe	check off chicken recipe
68	sag award winner list king speech fighter boardwalk empire rack trophy mawu		sag award and list king speech fighter of empire rack trophy mawu	sag award winner list keynote speech the boardwalk empire rack trophy mawu
40	aurobindo pharma receives usfda approval levofloxacin tablet news		aurobindo pharma receives federal approval over tablet news	aurobindo pharma approved usfda approval at tablet news
22	keith olbermann current tv hosting chief news officer		keith for former tv hosting chief news officer	keith olbermann current tv hosting segment news officer
84	sign pledge text drive		sign pledge or drive	sign that text drive
75	facebook privacy setting jour		facebook class setting jour	facebook privacy setting via
79	doritos wit homo commercial time wit dat la superbowl		doritos wit homo commercial time ta dat da superbowl	doritos with a commercial time wit dat la superbowl
56	christina aguilera screw national anthem		christina aguilera screw national coverage	christina lord screw national anthem
69	court third party sue retaliation case		court helping party sue retaliation case	court third party claim retaliation case
48	mte time cpj journalist targeted egypt		mte time cpj journalist e egypt	mte time cpj 9 targeted egypt
27	france fox piven defies death threat taunt anchorman glenn beck		france fox piven defies death to taunt anchorman glenn cooper	france fox piven defies death threat taunt anchorman doug fisher
68	king speech won top prize weekend hollywood actor director securing standing		king speech won top prize weekend global cinema director securing standing	king speech won top prize weekend television actor director director standing
88	gasland oscar nod draw industry ire gasland documentary detail environmental impact process called fra		gasland cleanup nod draw industry ire gasland documentary detail environmental impact process called transparency	gasland oscar nod draw industry ire gasland documentary detail environmental audit study called fra
18	unemployment rise state fall ap ap unemployment rate rose hawaii alohatone		unemployment rise state fall ap ap job index rose hawaii alohatone	unemployment rise state fall ap job unemployment rate rose hawaii decreased
42	southern oregon fly fishing club		southern oregon fly fly club	central oregon fly fishing club
55	lower credit card debt		lower credit utilization debt	lower credit company debt
56	christina aguilera screw national anthem super bowl xlv judge		christina aguilera screw national anthem v bowl king judge	christina scott screw party anthem super bowl xlv judge
6	watching rite		watching :	scottish rite
42	fishing warm weather fish cold front litening fish feed read fishingreports		fishing wild weather fish cold front litening fish feed read More	fishing winter weather fish cold fish litening fish feed read fishingreports
37	weight loss diet plan living healthy acai berry people sticking		weight loss diet by living at acai berry people sticking	weight loss diet healthy living for acai berry people sticking
68	firth portman bale leo win screen actor prize king speech won best actor trophy sunday col		firth portman bale leo win all actor prize emotional speech won best actor trophy 2017 col	firth and bale leo win top actor prize king speech won best actor trophy sunday col
37	weight loss diet plan living healthy acai berry adi news acai berry promote weight loss imp		weight loss PR plan living by acai strawberry adi news acai berry promote weight loss imp	weight loss diet plan living in acai berry adi news acai brands promote weight loss imp
17	tsa body scanner outline private part		tsa body portion outline private part	tsa body interior outline private part
44	starbucks trenta size hold entire bottle wine god bless america		starbucks trenta size or entire bottle for god bless america	starbucks full size hold for bottle wine god bless america
47	michelle obama coming atlanta bob keefe washington lady michelle obama planning travel		michelle obama coming atlanta bob keefe soon lady love obama planning travel	michelle obama coming forward bob keefe washington lady margaret obama planning travel
48	ki medium journalist egypt targeted beaten detained mubarak support		ki medium journalist egypt to in detained mubarak support	the medium journalist egypt forcibly beaten detained mubarak support
42	wind blowing east amazing fishing nearby island gonna plan trip catch barracuda		wind blowing east amazing fishing nearby is gonna fishing trip catch barracuda	wind blowing east amazing canyon nearby island gonna plan trip lake barracuda
85	appropriate apple shareholder demanding steve job succession plan macabre tone		appropriate Conservative shareholder demanding steve cider succession plan macabre tone	appropriate apple shareholder demanding steve job succession as macabre image
86	test case malaysia selva somali pirate captured international water malay		test case | selva somali pirate captured international court malay	test case malaysia new somali pirate society international water malay
57	ncis bomb love		ncis bomb 2016	the bomb love
43	hu jintao visit fails thaw chinese relation north korea		hu jintao visit fails thaw chinese relation improving again	hu jintao visit fails thaw chinese relation museum 。
52	novak won australian open champion gotta beat champion		novak won australian dance champion and beat champion	novak 1956 australian open champion gotta beat champion
62	avani news gop senator seek change born citizen usa today		avani news gop senator a change born for usa today	avani news gop senator seek change born abroad usa 2013
68	fantastic news gt king speech lead oscar field nomination		fantastic news in the speech lead oscar field nomination	fantastic news gt king speech 1959 oscar field nomination
79	poseidon kia commercial awesome superbowl		poseidon kia commercial flying superbowl	poseidon super commercial awesome superbowl
79	doritos commercial redemption superbowl		doritos commercial de superbowl	a commercial redemption superbowl
56	christina fail ulera ear bleed time hear sing fucking national anthem forshame		christina fail ulera It bleed time hear sing to national anthem forshame	never fail ulera ear bleed you hear sing fucking national anthem forshame
31	power social medium		power social structure	online social medium
31	poll gop catch dems social medium younger internet user pew social medium		poll gop catch dems net medium younger internet user pew social forum	poll gop catch dems social medium younger internet group pew social conservative
42	fishing find freshwater fishing lure cheap ebay buy		fishing find freshwater fishing lure cheap but buy	fishing lure freshwater fishing lure cheap ebay buy
68	king speech top directing prize		king speech top ring prize	king speech top directing awards
76	sundance time catch celebrity sighting glimpse going sundance festival		sundance time catch ghost sighting by going sundance festival	sundance time catch fire sighting glimpse going sundance festival
79	superbowl commercial winner vw vader xoom heard price bridgestone beaver		superbowl final winner vw vader xoom heard price for beaver	champion trophy winner vw vader xoom heard price bridgestone beaver
68	dtn hollywood king speech dominates oscar nomination feedburner share friend ente		dtn hollywood king Clinton dominates Democratic nomination feedburner share friend ente	dtn david king speech 3rd oscar nomination feedburner share friend ente
9	white stripe officially call quits		white stripe faction call quits	white stripe jackets call quits
12	geez hide taco bell beef		geez hide taco strip beef	geez hide taco style beef
56	christina aguilera fumble national anthem christina aguilera flubbed belted nat		christina aguilera fumble national anthem Mercedes aguilera flubbed wrong song	christina aguilera performed national anthem christina aguilera and belted nat
14	health care litigation insurance mandate		health requires litigation insurance mandate	health claims litigation insurance mandate
53	kardashian family		kardashian government	kardashian award
79	problem doritos commercial punchline start superbowl		problem el commercial para start superbowl	also plagued commercial punchline start superbowl
3	kubicas injury major setback renaults assault title year petrov reserve driver will struggle pt		kubicas after major setback renaults assault title year petrov ski driver will struggle pt	kubicas injury major setback renaults assault title year petrov army base will struggle pt
42	colorado river colorado fly fishing condition report kynd		colorado lake dry fly fishing condition report kynd	colorado river colorado channel fishing condition report kynd
79	doritos commercial super bowl banned sexy ban		doritos commercial super star banned sexy ban	doritos commercial super bowl banned sexy green
52	tennis murray set djokovic final andy murray battle reach australian open men single		tennis men set djokovic aside andy murray battle reach australian open men final	tennis le set djokovic 2015 andy murray battle reach australian open men single
75	changing facebook place privacy setting roll facebook place location glo		changing facebook place privacy setting roll off default location glo	changing facebook place privacy setting roll facebook place change by
55	offbeat idea eliminate credit card debt month offbeat idea eliminate credit card		offbeat idea eliminate credit card debt month one ad eliminate credit card	offbeat idea eliminate credit card debt month offbeat game save credit card
67	time superbowl start time start planning wing recipe great wing recipe		time superbowl start time start planning wing recipe Chicken wing stew	time superbowl start time start planning wing recipe and white recipe
79	greatest super bowl commercial bridgestone reply youtubeadblitz superbowl sb		greatest super bowl & bridgestone ever youtubeadblitz superbowl sb	greatest super 8 commercial bridgestone reply in superbowl sb
84	seth godin news texting working shouldn text driving talk cell phone argu		seth godin news texting working shouldn text making talk cell phone tips	seth godin news texting working shouldn i driving talk cell phone with
25	giffords condition upgraded good		giffords condition upgraded status	giffords condition upgraded ।
66	breaking news jo murder accused remanded		breaking cell jo murder accused remanded	breaking news jo murder accused causes
86	indian navy sink mother ship somali pirate arabian sea held fifteen pirate custody		indian navy sink mother ship somali pirate arabian governor holds fifteen pirate custody	indian navy sink mother ship hit pirate arabian sea held fifteen pirate dead
17	cnn jesse ventura slam tsa lawsuit count jesse ventura flier don junk touched		cnn jesse ventura slam tsa head count jesse ventura flier by junk touched	ring baby ventura slam tsa lawsuit count jesse ventura flier don junk touched
37	acai berry weight loss diet plan healthy weight reduction number diet plan		acai berry weight loss plan and healthy weight reduction number diet plan	acai berry weight reform diet plan healthy weight reduction program diet plan
59	anti government protest spilling yemen business		anti government protest spilling for business	new government protest spilling yemen business
84	watched extreme makeover edition awsome lt		watched extreme makeover edition awsome woman	an extreme makeover edition awsome lt
55	debt consolidation augment debt problem finance money		debt consolidation augment debt problem finance analysis	supply consolidation augment debt problem finance money
30	obama name press secretary		obama the press secretary	the name press secretary
84	don text drive remember alex brown		don text re remember alex brown	don text drive remember miss brown
15	amtrak senator ny nj rail tunnel plan york reuters amtrak announced plan monday		amtrak senator ny nj grand tunnel plan york reuters after announced plan monday	amtrak senator approved nj rail tunnel plan beijing reuters amtrak announced plan monday
44	vooov starbucks trenta cup hold entire bottle wine		vooov starbucks micro cup hold entire bottle of	vooov starbucks trenta cup another entire bottle as
59	worldchanging yemen president facing protest will seek extend term expires		worldchanging yemen president facing trial will seek before term expires	worldchanging yemen members facing protest will not extend term expires
74	laying horse betfair route		laying your betfair route	laying out betfair route
64	don agree hines ward nfl concussion hypocrisy		don agree hines ward nfl discuss hypocrisy	basketball earl hines ward nfl concussion hypocrisy
84	pledge text drive		pledge / drive	pledge text 2017
79	doritos super bowl commercial funny second going overboard		doritos super bowl commercial in second going overboard	doritos super bowl 10 funny second going overboard
65	best buy launch electronics buy program		best buy launch electronics sales program	best buy launch electronics buy website
75	watch video learn protect privacy identity personal safety facebook profile		watch video learn protect photographic identity personal safety facebook profile	watch video learn protect privacy identity personal safety facebook safety
42	interesting community fishing derby feature angler ice lt lt		interesting community fishing lakes feature free ice lt lt	interesting community fishing derby at angler ice lt lt
64	hosting live chat concussion cdcheadsup rehearsed emergency plan chat		hosting live concussion concussion cdcheadsup rehearsed weekly plan chat	hosting live nfl concussion cdcheadsup rehearsed case plan chat
50	dtn hollywood charlie sheen troubled timeline charlie sheen trouble pretty alw		dtn hollywood charlie stalk the timeline charlie sheen trouble pretty alw	dtn hollywood charlie sheen troubled blonde charlie sheen trouble pretty fingers
37	acai berry diet linda acai berry diet acai berry weightcrushers ambria dealcenter		acai berry diet linda peach jam diet acai nut weightcrushers ambria dealcenter	acai berry diet sweet acai cinnamon diet acai mint weightcrushers ambria dealcenter
14	judge rule health care law		judge rule elder care law	judge rule health use law
26	aljazeera thousand protest jordan		aljazeera thousand protest camp	many thousand protest jordan
59	thousand march yemen president middle east independent		thousand votes yemen president middle east independent	thousand son yemen president middle east independent
79	superbowl commercial top number gt force volkswagen		superbowl commercial e number gt de volkswagen	superbowl commercial top ford gt force volkswagen
68	bbc news king speech lead oscar field		bbc news king speech about oscar field	bbc news king speech with oscar field
68	thrilled colin firth won best actor sag award well king speech best ensemble woo hoo		thrilled colin firth won best film sag award john king speech best ensemble woo hoo	thrilled colin firth won best actor sag too well king speech best ensemble rang hoo
48	journalist attacked cairo journalist covering scene ground target		journalist attacked as journalist covering scene ground target	journalist attacked cairo journalist covering on ground target
37	random concept explicit acai berry weight full excitement		random concept explicit value berry weight full excitement	random repeated explicit acai berry weight full excitement
37	acai berry effective weight loss pill current health article tafdropdn blue acai berry effective		acai gold effective weight loss pill current health article tafdropdn pills raspberry berry effective	acai taste effective food loss pill current health article tafdropdn blue acai berry effective
48	egyptian army start rounding journalist		egyptian army start protesting journalist	egyptian army start rounding 1
40	fda approves premature birth drug philadelphia inquirer share friend top news health		fda approves premature birth two philadelphia inquirer share friend with news health	fda approved premature birth drug philadelphia inquirer old friend top news health
12	truth chalupa ain beef alabama law firm claim lawsuit taco bell false adv		truth chalupa ain beef trump law firm claim of taco bell false adv	truth chalupa ain for the law firm claim lawsuit taco bell false adv
59	domino working well yemen call emergency meeting ahead protest cnn		domino working off yemen call emergency meeting ahead — cnn	domino working with yemen call emergency meeting ahead protest cnn
19	best way save energy live energy efficient save mo		best light save energy live energy efficient save mo	best can save energy live energy efficient save mo
45	biebs switch body jon stewart		biebs my body jon stewart	biebs the body jon stewart
42	mastering big chill outdoors fishing news ice fishing kind		mastering big chill outdoors fishing news Bad fishing kind	winter big chill outdoors fishing news ice fishing kind
68	king speech lead oscar nomination fact wrong king speech impresse		king speech lead oscar nomination fact wrong king was leading	king and lead oscar nomination time wrong king speech impresse
79	pepsi promotes domestic violence crime superbowl ad		pepsi promotes domestic violence crime superbowl ad	pepsi promotes gun violence crime superbowl ad
24	suicide bomber kill russia biggest airport		suicide plot kill russia biggest airport	suicide bomber at russia biggest airport
79	loved ad chrysler eminem super bowl commercial imported detroit		loved ad chrysler eminem super model commercial imported format	loved ad chrysler and super bowl commercial imported detroit
42	treasure coast fishing report jan trout action good river angler sight cast		treasure coast fishing report jan trout action good river size No cast	treasure coast fishing report jan trout action pacific river angler best cast
52	djokovic thrash murray win australian open		djokovic thrash Haas during australian open	djokovic thrash murray win australian championships
23	job wrong place memo president dear president state union ad		job wrong place for president dear president state union ad	job wrong place memo 6 dear president state union ad
87	reminder beware identity theft harm credit tip protect identity		reminder beware identity theft harm credit tip protect self	customers beware identity theft harm credit tip protect identity
24	dozen killed moscow airport suicide bombing noticias		dozen killed as airport suicide bombing noticias	dozen killed moscow airport suicide suicide noticias
79	nice check video chrysler eminem super bowl commercial imported detroit		nice music video chrysler eminem super bowl commercial imported in	sky check video chrysler eminem super bowl commercial imported ford
79	link superbowl ad motorola xoom tablet parody apple ad release feb		link superbowl on motorola xoom tablet brand apple ad release feb	link superbowl ad motorola xoom ad 2014 apple ad release feb
67	supermarket diet easy recipe quick healthy meal good lose weight delicious easy coo		supermarket diet easy recipe quick healthy quick good lose weight delicious easy quick	supermarket diet easy recipe for healthy meal good lose weight eat easy coo
75	change security setting facebook protect account international business time		change account setting facebook protect account international business time	change security setting facebook user account international business time
59	blemish org ten thousand turn rival rally yemen los angeles time reuterstens thousand turn		blemish org ten con turn rival rally yemen los angeles sin reuterstens thousand turn	blemish org ten thousand run rival rally for los angeles time reuterstens thousand turn
50	television network cbs write episode half men include charlie sheen		television lineup cbs the episode half men include charlie sheen	television network writers write episode half men include charlie sheen
38	chavez mark year office venezuelan president hugo chavez mark year power promising news		chavez mark year office venezuelan revolution hugo chavez mark year - promising news	chavez mark year office venezuelan presidency hugo chavez mark year power on news
79	youtube video brisk eminem super bowl commercial		youtube video brisk the super bowl commercial	youtube video brisk eminem super bowl album
68	whitneyport king speech tom hooper reign supreme director guild award		whitneyport king speech tom to reign top director guild award	whitneyport king speech dave hooper reign supreme director athletic award
79	watch coca cola superbowl commercial youtube ad blitz channel		watch coca cola brand commercial youtube ad blitz below	watch coca cola blog youtube youtube ad blitz channel
42	simple tip holding white koi fish pond		simple tip holding white label fish pond	simple tip holding white koi fish wood
84	sign text drive		sign text delay	sign my drive
56	super bowl xlv christina aguilera repeat national anthem espn		super bowl xlv = aguilera repeat national championship espn	super bowls xlv christina aguilera repeat national anthem for
61	motorola post earnings android		motorola post earnings android	motorola post earnings center
11	governor cuomo budget proposal eliminates funding healthy family york		governor cuomo budget proposal eliminates two healthy family meals	governor cuomo who veto eliminates funding healthy family york
77	financial aid proper method financial aid education applying financial aid financial aid essay		financial aid proper method financial aid self applying financial advice financial aid essay	good aid proper method financial aid education applying money aid financial aid essay
68	king speech boardwalk empire score sag award big weekend king speech director		king speech box empire score sag award big as king speech director	king speech boardwalk hall score sag award big weekend king film director
57	watching blue blood cbs		watching fake blood cbs	watching blue net cbs
86	south korea negotiating delivery somali breaking news south korea negotiating delivery		south korea negotiating delivery somali nuclear news south korea negotiating contract	south korea negotiating delivery somali breaking news south sudan negotiations delivery
79	mercedes benz super bowl commercial		mercedes benz super bowl drive	mercedes benz super car commercial
30	ap source obama pick biden spokesman white house press secretary		ap source obama photo biden to white house press secretary	ap source obama joe biden spokesman white house press team
79	pepsi max people laughing commercial kind laugh american idol audition superbowl		pepsi max the laughing commercial actors laugh american idol audition superbowl	pepsi max teen laughing commercial kind 2 american idol audition superbowl
84	amazing gah sad cry eye text drive watching will		amazing but sad cry my text drive watching will	amazing gah sad eye eye text drive watching will
76	star head sundance		star head coach	star head in
86	malaysia hold somali pirate saving ship		malaysia hold somali war saving ship	malaysia hold somali pirate cargo ship
59	teepeecreek ten thousand march yemen president ap teepeecreek		teepeecreek 80 thousand na yemen president ap teepeecreek	teepeecreek sixteen thousand march yemen president ap ।
87	colorado nation scammed state denver coloradan receive scam invitation		colorado nation scammed state denver coloradan state presidential invitation	colorado nation saw the denver coloradan receive scam invitation
68	king speech true grit lead oscar nomination		king speech true grit lead oscar race	king speech true grit lead oscar gold
37	best weight loss pill acai berry advantage king bop loved appreciated solely lucky en		best weight loss pill acai berry advantage king bop diet appreciated 5 lucky en	best weight loss pill acai berry advantage king bop loved appreciated solely true...
42	sedative free whale fishing researcher tactic save endangered whale tangled		sedative free whale trial researcher tactic after endangered whale tangled	sedative free spirit fishing researcher tactic save our whale tangled
67	chicken taquitos recipe epicurious		chicken taquitos be epicurious	chicken taquitos recipe original
56	perez hilton christina aguilera mess lyric national anthem super bowl ooop hitechcj		perez hilton christina the mess at national amateur super bowl ooop hitechcj	perez hilton christina aguilera mess lyric national ballet super bowl 2 hitechcj
79	kia optimum epic ride super bowl commercial nfl fanhouse		kia optimum and ride super star commercial nfl fanhouse	action optimum epic ride super max commercial nfl fanhouse
34	spending cut toy library jeopardy		spending cut toy library hours	spending cut toy for jeopardy
56	christina aguilera mangle national anthem super bowl xlv superbowlxlv fb		christina - mangle national level super bowl xlv superbowlxlv fb	christina aguilera mangle national idol jingle bowl xlv superbowlxlv fb
53	kardashians suicide bomb fuck outta shit hate entire internet		kardashians suicide bomb fuck outta shit kill it internet	kardashians hate pact fuck outta shit hate entire internet
76	star head sundance		star head officer	star wars sundance
31	will egypt facebook powered revolution hard heel tunisian protest		will egypt facebook powered revolution to hit tunisian protest	will egypt facebook powered revolution hard heel tunisian hero
53	sunday episode kktny crazy		sunday episode # crazy	sunday nights kktny crazy
11	politics governor cuomo budget seek reverse sham york reuters york governor		politics fight over budget seek reverse sham york reuters york governor	politics tim cuomo budget seek veto sham york reuters york governor
68	el talent king speech cast honored santa barbara international film		el talent king to cast honored santa barbara on film	el talent king gold cast honored santa barbara international film
66	joanna yeates murder accused vincent tabak remanded custody vincent tabak man accused murdering		joanna yeates murder accused vincent tabak remanded custody vincent th man accused produced	joanna yeates murder accused vincent tabak remanded as vincent tabak man singh murdering
12	opinion taco bell suit expose ignorance meat shortly news taco bell lawsuit ou		opinion taco bell suit expose ignorance meat shortly no pepper bell lawsuit ou	opinion taco bell suit expose ignorance meat shortly before taco bells lawsuit ou
19	energy money office saving		energy saving office saving	energy money for saving
67	chicken brick mark bittman simple delicious recipe mark bittman ny time column		chicken brick mark bittman simple delicious recipe | a ny time column	the brick mark bittman simple delicious recipe mark bittman cooking time column
44	thought sbux couldn fantastic starbucks huge trenta cup hold entire bottle wine		thought sbux couldn make starbucks 2 trenta cup hold entire bottle wine	thought sbux see fantastic starbucks huge trenta and hold entire bottle wine
37	acacia berry diet acacia berry acai weight loss hcg diet plan happened account parti		acacia berry diet acacia berry acai gluten loss hcg diet gain happened no parti	acacia berry preparation acacia berry consumption weight loss hcg diet plan happened account parti
14	regular folk united responds ruling obamacare tcot mdreps hcr aacons bookerrising		regular folk united responds ruling obamacare tcot mdreps at aacons on	regular report united responds ruling obamacare only mdreps hcr aacons bookerrising
77	beaumont quartet scholarship beaumont high girl signed letter intent college		beaumont quartet scholarship beaumont high girl writes letter committing college	beaumont quartet scholarship beaumont high girl for letter intent college
67	perfect super bowl chili		perfect rice bowl chili	perfect super bowl before
64	aggressive tackling learn lasting damage concussion teen		aggressive tackling learn lasting influence concussion teen	aggressive tackling learn lasting damage concussion partial
88	gasland nominated academy award coga defends		gasland nominated to award coga defends	gasland nominated academy award coga...
81	black swan good movie melodramatic natalie portman phenominal shoe best actress		black swan good old melodramatic natalie portman phenominal shoe shoe actress	black swan good movie melodramatic natalie portman phenominal it best damn
69	supreme court nasa intrusive background check		supreme court over intrusive background check	supreme court nasa legislative background check
56	aguilera fluff super bowl anthem		aguilera fluff spaghetti bowl anthem	aguilera fluff super bowl team
68	mynews oscar nomination king speech real contender king speech brit mynews		mynews oscar nomination king speech pope contender king speech brit my	previous official nomination king speech real contender king speech brit mynews
31	mob democracy facebook twitter youtube revolution politics daily		mob democracy facebook twitter green revolution politics daily	mob democracy facebook twitter pop revolution politics daily
48	mt committee protect journalist rpts st journo die covering egypt jan		mt wil protect journalist rpts st journo die covering Jan jan	mt committee protect journalist rpts st journo die and mrs jan
70	child safety fredericksburg three key preventing bully encounter		child safety fredericksburg three years preventing injury encounter	child safety fredericksburg three signs preventing bully encounter
53	shoutout lmao kim kardashian real live slut		shoutout do kim kardashian real live now	shoutout feat kim kardashian real live latino
37	told thin ready burn fat		told thin - burn fat	told thin ready of fat
37	told trim fat ready check burn fat		told trim gets ready check burn fat	keep trim fat ready check burn fat
58	nominate shorty award food love food ve eating mcds year yea		nominate this award food love food food eating mcds year yea	nominate shorty award food love food fair day mcds year yea
9	white stripe breakup ain		white stripe breakup scene	black stripe breakup ain
42	mike iaconelli bass fishing ike hook big bass difficult situation video ratin		mike iaconelli bass reel ike hook big bass bait situation video ratin	mike iaconelli bass fishing ike hampton big fish difficult situation video ratin
42	cabo san lucas cabo san lucas fishing report january early don plan making dinner		cabo san lucas cabo john lucas incident report january early don plan making dinner	cabo san loco cabo san lucas fishing report january 2007 don plan making dinner
24	briton dead moscow blast british citizen people killed bomb attack moscow		briton dead moscow blast british citizen too killed bomb attack in	briton dead heat blast british citizen people bomb bomb attack moscow
70	standing bully employee leading example excellent article		standing bully employee leading by excellent article	active bully employee leading example excellent article
44	excess best omg starbucks huge trenta sized drink hold entire bottle wine		excess best omg starbucks to trenta sized drink that entire bottle wine	one best omg starbucks huge trenta sized drink hold entire orange wine
59	watching yemen		watching it	jordan yemen
13	court put emanuel chicago mayor race		court put emanuel City mayor race	court put out chicago mayor race
6	rite movie clip		rite movie trailer	2007 movie clip
28	copy obama birth certificate bill pass xmnr tcot gop		copy obama null certificate bill pass xmnr x gop	copy on birth certificate user pass xmnr tcot gop
44	american wine glass hairpin starbucks trenta cup hold entire bottle wine		american wine glass hairpin - trenta cup hold entire bottle gold	american wine glass hairpin starbucks open cup hold your bottle wine
75	facebook privacy setting user		facebook privacy setting examples	facebook privacy setting within
11	liberty group back cuomo budget suffolk county project fiscal reform chance tcot nygop		liberty turns back cuomo budget suffolk county project fiscal reserve chance tcot nygop	liberty to back cuomo budget suffolk county project fiscal reform campaign tcot nygop
11	state budget school risk toddler yonkers longer attend pre school		state budget school risk toddler yonkers not attend city school	state nursery school risk toddler yonkers 2 attend pre school
13	countdown rahmageddon		countdown 2	countdown music
21	global warming update bizarre weather destroyed crop whale		global warming update on weather destroyed crop whale	planet warming update bizarre weather destroyed crop whale
6	rite movie review horror movie claiming inspired true event including amityville horror		rite movie review Utah movie claiming strange true event including amityville horror	rite movie review horror film claiming inspired true event theater amityville horror
14	nytimes federal judge rule health law violates news breakingnews		nytimes federal judge rule health benefits legal news breakingnews	nytimes federal unanimous rule health law violates law breakingnews
87	colorado nation scammed state identity theft protection expert warn informatio		colorado nation scammed state identity gap protection rules warn informatio	big nation scammed state identity witness protection expert warn informatio
64	sideline test detect concussion minute foxnews		sideline test detect concussion minute earlier	sideline radio detect concussion minute foxnews
68	king speech win best film gong king speech win best film accolade producer guild ameri		king speech win best film award king speech win best film accolade producer guild poll	king speech win best film gong son speech win best film accolade arts guild ameri
76	kate bosworth happy sundance day		kate bosworth happy sundance :)	kate bosworth happy sundance love
8	donald rumsfeld reflects writing memoir rumsfeld began thinking book unknown		donald rumsfeld reflects writing autobiography he began thinking book unknown	donald rumsfeld reflects writing memoir to began thinking book times
67	chicken vegetable herb brown rice		chicken vegetable herb brown corn	the vegetable herb brown rice
67	special chicken stew recipe chicken recipe stew recipe jamie oliver recipe love oliver bright star		special recipe stew recipe filling recipe stew recipe jamie oliver recipe love oliver bright star	special chicken stew recipe chicken recipe stew recipe jamie oliver and gold oliver bright star
56	heard christina aguilera flubbed superbowl national anthem night		heard christina christ flubbed superbowl state anthem night	heard while aguilera flubbed superbowl national anthem...
79	superbowl audi commercial		superbowl music commercial	superbowl television commercial
42	hatteras jack fishing report rodanthe monday january nailed striper		hatteras federal fishing report rodanthe in january nailed striper	hatteras jack fishing report rodanthe monday was nailed up
55	credit card debt consolidation debt settlement option credit card debt consolidation debt sett		credit line debt consolidation debt settlement option credit collateral debt consolidation debt sett	credit card debt consolidation debt reconciliation option credit card debt savings debt sett
37	thin link burn fat		thin link burn 0	net link burn fat
79	volkswagen present best super bowl commercial going second version brill		volkswagen present best super bowl – going second for brill	volkswagen present best super compact commercial includes second version brill
13	great breaking rahm emanuel ballot supreme court rule		great breaking rahm emanuel ballot appeals court article	great breaking rahm emanuel ballot set court rule
24	hindu killed suicide bomber strike moscow airport		hindu killed suicide bomber strike Malaysian airport	hindu killed from bomber strike moscow airport
86	indian navy seizes pirate indian ocean mothership don care tnfisherman		indian navy seizes the indian ocean mothership don care tnfisherman	indian navy seizes greek deep ocean mothership don care tnfisherman
12	knew soy taco law firm sue taco bell claim beef label misleading		knew soy taco market firm and taco bell claim beef label misleading	knew soy taco law firm of taco bell american beef label misleading
11	gov andrew cuomo drop budget axe		gov and cuomo drop budget axe	gov andrew cuomo drop call axe
76	best photo day sundance swag edition eminem chuck dueces best pic		best photo day / swag edition eminem de dueces best pic	hot photo day sundance first edition eminem chuck dueces best pic
37	amazon acai berry weight loss expectation acai berry amazon named super fruit cl		amazon red berry weight loss expectation acai berry amazon named super free cl	amazon river berry weight loss expectation acai berry amazon named black fruit cl
17	post tsa unveils generic body scan usa today big si fascism tsa		post tsa unveils generic body scan usa big big show fascism tsa	post tsa unveils generic body scan usa today big boys fascism war
56	christina aguilera wrong lyric usa national anthem superbowl		christina aguilera qu lyric usa con anthem superbowl	christina aguilera wrong man usa world anthem superbowl
14	judge rule health law law mandatory insurance hcr ppaca aca		judge rule health care law mandatory insurance in ppaca aca	judge rule health law certificate mandatory insurance hcr ppaca decree
18	employment gaining speed jobless rate washington reuters employment shifted higher		employment gaining speed jobless rate in reuters employment sector higher	population gaining speed jobless rate washington average employment shifted higher
68	king speech boardwalk empire score sag award big weekend king spe		king and boardwalk empire queen sag award big weekend king spe	king quiz competition empire score sag award big weekend king spe
30	time journalist obama press secretary news		time journalist obama press time news	time journalist obama press secretary 2007
84	hey dont text drive sake ur life sake love yall		hey dont have drive sake ur life sake love sake	hey baby i drive sake ur life sake love yall
77	financial aid pry money cold stingy finger financial aid office appeal fafsa finan		financial aid pry money out stingy finger financial advice office appeal fafsa finan	financial issues pry money cold stingy finger financial aid criminal appeal fafsa finan
25	brain fluid buildup delay giffords rehab rep gabrielle giffords transferred houston brain		brain fluid buildup delay from rehab rep gabrielle giffords hospital houston brain	brain fluid buildup delay at rehab rep gabrielle cooper transferred houston brain
13	il supreme court imposed stay political execution rahm emanuel ballot		il execution body imposed stay political execution rahm emanuel ballot	il supreme court imposed arrest or execution rahm emanuel ballot
13	rahm stay chi mayoral ballot dbl standard city residency rule public worker nytimes		rahm da chi mayoral ballot dbl in city residency rule public worker nytimes	rahm stay chi chi ballot card standard city residency rule public worker nytimes
12	well lunch lawsuit taco bell claim meat mixture beef		well lunch lawsuit taco bell claim was mixture beef	well lunch lawsuit on bell claim meat mixture beef
46	red light camera save life budget star ledger editorial board star ledger file photored ligh		red light camera save government budget stars ledger editorial board star ledger file photored ligh	movie movie camera save life budget star ledger editorial board star ledger file photored ligh
67	recipe roast chicken warm lemon herb potato salad recipe day		recipe roast chicken warm lemon herb potato potatoes recipe notes	recipe roast chicken warm lemon pie potato salad recipe day
72	winning large stock market winning large stock market individual trading stock		winning large stock marketplace winning large stock market winning trading stock	winning large finance market winning diversified stock market individual trading stock
42	fishing exclusive popular sporting wft newssimple sharp sp		fishing a popular sporting products newssimple sharp sp	fishing exclusive for sporting wft newssimple sharp from
76	penn badgley snowboarding sundance penn badgley snowboard burton snowboard park city mountai		penn diagram snowboarding sundance pall badgley riding burton snowboard park city mountai	penn penn snowboarding sundance penn badgley snowboard burton island park city mountai
42	blog post tunkwa leighton lake ice fishing report		blog post 2009 leighton lake 2016 fishing report	blog post tunkwa falls lake ice fishing report
68	yesterday brilliant deserves oscar gold hooper top dga prize king speech abc		yesterday brilliant deserves oscar gold hooper top dga prize king of 2016	yesterday brilliant deserves oscar gold hooper top picture prize king of abc
5	breaking news oprah winfrey reveals secret sister filed oprah winfrey		breaking for oprah trump reveals secret sister filed oprah winfrey	breaking news oprah america reveals secret report filed oprah winfrey
67	twitter tweet perennial plant january bloomnflower recipe recipe		twitter tweet pumpkin plant january bloomnflower recipe below	orange tweet perennial sweet january bloomnflower recipe recipe
89	suu kyi party urge west maintain myanmar sanction reuters reuters party myanmar pro		suu ban party urge c maintain myanmar sanction reuters reuters party myanmar pro	suu kyi party urge west maintain myanmar sanction reuters reuters party south china
79	youtube video chevrolet camaro superbowl commercial al chevrolet hd		youtube 2007 chevrolet camaro superbowl commercial by chevrolet hd	youtube video chevrolet camaro commercials commercial from chevrolet hd
24	bbc news domodedovo airport blast rock moscow main airport breakingnews moscow		bbc news domodedovo helicopter blast rock moscow main street breakingnews moscow	bbc news domodedovo university blast rock moscow international airport breakingnews moscow
55	swift debt relief valuable tip debt consolidation consider		swift debt relief valuable tip debt consolidation exercise	swift strike relief valuable tip debt consolidation consider
79	watched pugattack hilarious superbowl commercial check vote attack		watched pugattack the superbowl cross check vote attack	watched pugattack take superbowl commercial check a attack
79	doritos son funny as superbowl commercial wack		doritos son funny los superbowl like wack	my son funny as superbowl commercial 2007
48	egypt crack foreign journalist guardian jan		egypt crack foreign ministry guardian jan	egypt crack foreign journalist jan jan
79	youtube mercedes benz super bowl commercial		youtube mercedes benz wine bowl commercial	youtube mercedes benz super bowl chorus
75	facebook privacy setting user		facebook privacy setting false	facebook privacy setting and
42	bigger boat albert pujols biggest fish catch cardinal chum reel		bigger boat albert pujols large fish catch cardinal the reel	bigger boat albert 2 biggest fish catch cardinal chum usa
44	starbucks trenta hold entire bottle wine		starbucks trenta hold entire shelf wine	starbucks trenta and entire bottle wine
42	interesting deep sea fishing knowing tide outdoors		interesting deep water fishing knowing tide outdoors	interesting the sea fishing knowing tide outdoors
59	yemen call emergency meeting ahead protest yemen president ali abdullah saleh called emergen		yemen call emergency meeting ahead protest yemen president donor abdullah has called emergen	yemen call emergency meeting ahead protest yemen president abbas abdullah later called emergen
37	acai berry product real wait loss brand question fezangee acai berry pro		acai plant product real wait loss brand question fezangee acai banana pro	real berry product real wait loss brand question fezangee acai berry goods
76	tmz sez james franco sundance drag filed james franco hitechcj		tmz sez a franco o drag filed james franco hitechcj	tmz sez jim franco sundance drag kings james franco hitechcj
31	obama campaign playbook promote agenda social medium		obama campaign and promote agenda social medium	obama campaign projects promote agenda social medium
79	best commercial hold closer tiny dancer budlight superbowl		best commercial hold closer tiny dancer budlight show	best commercial girl closer hot dancer budlight superbowl
77	john orr award university edinburgh uk beasiswa scholarship		john orr award university edinburgh poetry beasiswa scholarship	john orr award 2002 edinburgh uk beasiswa scholarship
53	ohhh kardashians will fav stupid		ohhh things will fav stupid	ohhh i will fav stupid
68	oscar king speech true grit lead nomination examiner		oscar king speech true grit Alabama nomination examiner	oscar king speech or grit lead nomination examiner
14	health care law obama administration vowing move full speed ahead implementa		health reform law obama lawmakers vowing move full speed ahead implementa	health care law obama pro vowing move 4 speed ahead implementa
87	protect laptop theft		protect identity theft	protect no theft
14	judge ruling health reform law radical judicial activism amok overturned medi		judge ruling health reform law radical judicial activism case - medi	judge ruling health reform by radical judicial activism amok overturned 2013
68	oscar nomination king speech earns nod true grit		oscar nomination king speech earns nod true endorsement	oscar nomination king speech hollywood nod true grit
79	happy friday volkswagen super bowl ad ur fav superbowl ad time		happy accident volkswagen super bowl ad r fav superbowl ad time	happy friday volkswagen super bowl 2008 ur fav superbowl game time
68	screen actor guild award nomination full list peer review academy award ch		screen actor guild award nomination full star peer review member award ch	leading actor guild award nomination full service peer review academy award ch
79	watch sony ericsson superbowl commercial youtube ad blitz channel		watch sony apple superbowl commercial youtube ad YouTube channel	watch sony ericsson superbowl movies youtube ad blitz pictures
65	catch best buy buyback extended cut full info		catch best buy buyback extended cut promo info	catch best buy short extended cut full info
68	king rsquo speech oscar nod daily beast		king for speech oscar nod daily beast	king george speech oscar nod daily beast
79	imported detroit best commercial superbowl chrysler		imported detroit best at superbowl season	imported detroit best american superbowl chrysler
77	crowley expands scholarship program nicaragua exemplary student awarded scholarship		crowley expands scholarship - nicaragua exemplary student awarded VC	crowley expands scholarship program nicaragua exemplary scholarship awarded scholarship
67	super bowl recipe gumbo fried chicken grilled salmon ciabatta patch top notch recipe		super skillet recipe gumbo fried chicken grilled shrimp ciabatta patch top notch recipe	super bowl recipe california fried chicken grilled with ciabatta patch top notch recipe
53	keeping wit kardashians mystery hollywood dead		keeping wit two mystery hollywood dead	keeping wit kardashians mystery show dead
13	reading court rahm emanuel eligible chicago mayor nytimes illinois supreme court		reading court rahm emanuel eligible chicago mayor before illinois constitutional court	reading court location is eligible chicago mayor nytimes illinois supreme court
24	explosion rock domodedovo moscow busiest airport injured		explosion of domodedovo moscow busiest airport security	a rock domodedovo moscow busiest airport injured
75	tech hack facebook unlocks security facebook adding security feature pair		tech hack facebook unlocks security facebook reveals security feature pair	browser hack facebook unlocks security security adding security feature pair
84	don text drive remember		don text drive by	don say drive remember
69	recognized supreme court harmful organic sector organic		recognized supreme court of organic sector organic	recognized district court harmful organic sector organic
42	tackle buy fishing fishing		tackle buy fishing bait	tackle handling fishing fishing
57	caught criminal mind finally work castle watch time watch ncis true love		caught a mind finally work castle watch time watch ncis true crime	caught criminal mind finally work the watch time out ncis true love
50	sky news charlie sheen enters rehab hospital well		sky news charlie sheen enters rehab hospital well	headline news charlie sheen enters rehab hospital well
42	fly fishing largemouth bass tip manual fly fishing largemouth bass tip lisa gove break st		fly fishing black bass tip manual fly fishing largemouth salt tip lisa gove break st	fly fishing largemouth bass tip manual fly fishing largemouth bass salmon lisa the break st
11	cuomo cut spending budget plan		cuomo cut office budget plan	cuomo national spending budget plan
47	lady army health initiative model fitness nutrition usa today		lady tells women initiative model fitness nutrition usa today	lady army health initiative model fitness nutrition society today
48	reporter egypt broad assault		reporter egypt police assault	2nd egypt broad assault
13	supreme court put rahm emanuel ballot		supreme court put rahm emanuel 2012	supreme court put rahm emanuel ।
64	multiple concussion raise teen athlete health risk medline		multiple concussion raise teen occupational health risk medline	multiple concussion raise of athlete health risk medline
85	apple disclose succession plan ceo steve job influential proxy advisory firm i report		apple disclose succession plan ceo seeks job at proxy advisory firm i report	apple disclose information plan ceo steve job influential proxy advisory team i report
13	countdown rahmageddon illinois supreme court voted unanimously rahm emanuel		countdown of illinois supreme court agrees unanimously rahm emanuel	countdown rahmageddon illinois constitutional court voted unanimously for emanuel
46	deadly red light camera return va		deadly red light camera video va	new red light camera return va
80	read open letter michael steele chairman republican national committee rnc tcot		read out letter michael steele chairman to national committee rnc tcot	presidential open letter michael davis chairman republican national committee rnc tcot
79	cutest superbowl commercial darth vader		cutest superbowl among darth vader	cutest superbowl commercial darth mac
44	wine problem solved starbucks trenta cup hold entire bottle wine		wine problem solved starbucks trenta cant hold entire bottle together	wine case solved starbucks trenta cup drank entire bottle wine
22	keith olbermann join current tv report		keith Jones join current tv report	keith olbermann join current tv 2015
42	st augustine travel guide florida fishing licence online travel florida usa tour tourism news vacation tip		st augustine travel guide florida import licence online travel florida usa tour tourism news about rentals	st augustine travel guide florida fishing network online travel florida usa tour tourism national vacation tip
86	somali pirate killed south korea rescue freighter crew south korean commando secure boat		somali pirate on southwest korea rescue freighter crew south korean commando secure boat	somali pirate killed south korea rescue freighter crew rescued india commando secure boat
52	open golf djokovic murray australian open title cbc		open golf djokovic murray australian open lie tour	open golf andy murray australian open title cbc
87	data privacy day roundup add ons tool tip protect online		data privacy day roundup add useful tool tip protect it	digital privacy day roundup add ons tool tip protect tool
64	usa hockey considering proposal increase safety		usa hockey considering significantly increase safety	ea hockey considering proposal increase safety
2	looter smashed egypt national museum damaged priceless artifact picture		looter stolen | national museum damaged priceless artifact picture	looter smashed up national museum one priceless artifact picture
37	acai berry chocolate tasting weight loss diet plan adi news scientifically prov		acai berry chocolate tasting weight limit diet - adi news scientifically prov	acai berry beer tasting weight loss diet plan adi news scientifically education
42	reel report bass bite best thing going absence fishing graphic today good		reel freshwater bass bite best thing not absence fishing graphic today good	weather report bass bite best things going absence fishing graphic today good
39	foot snow hour chicago latest blizzard warning don travel stay indoors chicago breaking news		foot snow hour chicago | blizzard warning don travel safe indoors chicago breaking news	foot snow on chicago latest blizzard warning don travel stay indoors chicago morning news
68	harry potter ftw complete list annual academy award nomination oscar		harry potter ftw complete list annual academy award release card	harry potter ftw complete list by academy test nomination oscar
42	steven wright year fishing salvador dali dotted caught fish		steven wright year fishing salvador net dotted on fish	steven wright year fishing boat dali dotted caught fish
79	motorola xoom superbowl ad reference		motorola xoom superbowl ad 2009	sony xoom superbowl ad reference
79	doritos creep best commercial superbowl		doritos as best commercial superbowl	doritos creep best beaten superbowl
30	meet jay carney guy white house press secretary		meet jay carney guy white house housing secretary	meet jay carney as white house press secretary
79	popular superbowl commercial superbowl view feb fb share tweet		popular superbowl commercial superbowl view this fb final tweet	popular superbowl commercial superbowl view website fb website tweet
62	georgia hb immigration reform bill creates staggering cost taxpayer tweak existing law		georgia hb immigration reform bill creates extra cost taxpayer violating existing law	2007 hb immigration reform bill creates staggering cost taxpayer tweak existing property
42	channel cat north american fly fishing forum dual purpose thread figure post		channel cat north american fly fishing forum web side thread figure post	channel at north american fly fishing forum dual purpose floating figure post
85	global cio apple face mounting pressure steve job succession plan		global cio growers face mounting pressure steve job succession trends	global cio apple face mounting crisis steve job succession crisis
42	catch fish banjo minnow		catch fish like minnow	banjo fish banjo minnow
6	chat director star rite anthony hopkins english grandfather		chat director star rite anthony hopkins english com	chat with star rite anthony hopkins english grandfather
11	spending budget gov cuomo unveils today will include substantial cut hundred		spending budget Il cuomo unveils today will include substantial cut to	spending budget policies cuomo unveils today can include substantial cut hundred
87	identity theft cost infographic		identity P cost infographic	identity product cost infographic
84	texting driving don mom		texting driving notes mom	texting with don mom
56	christina aguilera mess star spangled banner super bowl dumb bitch		christina aguilera mess star spangled bitch super cheap dumb bitch	christina aguilera mess star spangled banner hollywood bowl wild bitch
89	pressure grows myanmar sanction afp		pressure grows myanmar land afp	pressure eased myanmar sanction afp
79	watch bud light superbowl commercial youtube ad blitz channel		watch bud light superbowl commercial youtube ad Youtube channel	watch out light superbowl commercial on ad blitz channel
52	murray play final pressure		murray play final summary	murray lewis final pressure
37	acai berry juice drinking weight loss juice will help		acai berry juice drinking weight on medication will help	acai berry juice drinking weight loss efforts will help
84	nightt twitterlandd remember text wait shawty lt		nightt ah remember dat wait shawty lt	nightt twitterlandd by text by shawty lt
42	good fishing tip finding fish		good fishing tip finding you	good fishing tip finding ॥
72	stock climb merger deal stock boost onslaught corporate merger market open monday		stock climb before deal stock boost onslaught corporate merger records open monday	stock support merger deal stock boost onslaught the merger market open monday
48	guardian journalist arrested beaten alongside protester egypt secretly record ordeal		guardian journalist arrested walking alongside protester lets secretly record ordeal	guardian journalist arrested beaten up protester producer secretly record ordeal
2	cairo building adjacent egypt national museum priceless collection pheoronic art entirely fire		cairo building adjacent egypt field museum priceless collection pheoronic mansion entirely fire	cairo building remains its national museum priceless collection pheoronic art entirely fire
25	giffords surprising doctor hospital icu exercise wounded rep gabrielle giffords		giffords at doctor hospital icu exercise wounded protester gabrielle giffords	giffords surprising doctor who icu exercise section rep gabrielle giffords
84	bringing tear message heart don text drive		bringing your message heart don text drive	bringing tear message for don text drive
67	shredded bbq chicken slider creamy cole slaw recipe		shredded Buffalo chicken and creamy cole slaw recipe	shredded bbq chicken pasta with cole slaw recipe
67	ancho chicken tortilla soup ancho chicken tortilla soup feel good favorite cozy meal		ancho pork tortilla chips ancho chicken tortilla soup feel good favorite cozy meal	ancho mexican tortilla soup ancho chicken tortilla soup feel good favorite holiday meal
79	best super bowl commercial year bridgestone beaver		best super modified commercial year bridgestone beaver	best super bowl commercial year over beaver
45	justin bieber jon stewart exchange role mtv news quote day		justin bieber + stewart exchange role mtv original quote day	justin bieber jon stewart exchange between mtv news that day
11	read spending hvagents info		read @ hvagents info	read spending hvagents...
42	southwest fly fishing magazine		southwest fly fishing tournaments	southwest mountain fishing magazine
42	yell cast jr hartley ad digital era author search fly fishing book dj		yell cast jr hartley ad digital era fly search fly fishing book dj	in cast jr hartley ad digital author author search fly fishing book dj
59	news growing anti regime protest spread yemen		news growing anti regime demonstrations spread yemen	news growing anti regime protest spread in
11	gov cuomo budget propsal slash nyc york city facing billion hit result		gov cuomo de propsal slash nyc york bill facing billion hit result	rivers cuomo budget propsal slash nyc york city facing triple hit result
74	race santa anita friday horse betting money race santa anita park friday janu		race start anita friday horse betting money club santa anita park friday janu	race santa maria friday horse betting money race great anita park friday janu
77	academic merit scholarship melbourne institute business technology indonesia beasiswa		academic merit guide melbourne institute of technology indonesia beasiswa	academic merit scholarship jakarta institute business technology indonesia university
75	facebook privacy setting user		facebook preferences setting user	facebook password setting user
12	taco bell fight beef lawsuit taco bell launching advertising campaign today fight		taco bell fight beef lawsuit taco firm launching digital campaign today fight	taco bell fight beef lawsuit charlie bell launching advertising campaign today 2016
67	chicken rice melange recipe chicken recipe cooking		chicken rice melange recipe making recipe cooking	chicken rice melange cook chicken recipe cooking
76	mnh photo sundance film festival		mnh photo sundance film 2012	mnh photo magazine film festival
84	texting working shouldn text driving talk cell phone argue dog		texting guys shouldn text not talk cell phone argue dog	texting working with text driving talk on phone argue dog
42	bass pro shop rapala pro bass fishing rod peripheral rapala pro bass fishing rod peripheral list		bass pro shop rapala pro bass fishing rod peripheral rapala pro pole fishing rod peripheral fishing	bass guitar shop rapala pro bass fly rod peripheral rapala pro bass fishing rod peripheral list
42	wild sport fishing sailfish mutton grouper shark wild sport fishing		wild fly fishing sailfish mutton grouper shark fly sport fishing	wild ocean fishing wild mutton grouper shark wild sport fishing
59	yemen president ali abdullah saleh quit		yemen president ali Mohammad saleh quit	yemen chairman ali abdullah saleh quit
84	reading learn well knew dont text drive time donttextdrive		reading learn well knew no text drive see donttextdrive	reading learn well and dont text on time donttextdrive
33	wisconsin detector law family duplex		wisconsin detector new family duplex	wisconsin detector hill family duplex
79	waiting tasteless violent pepsi tribute ronald reagan commercial superbowl		waiting tasteless violent pepsi tribute written about commercial superbowl	waiting tasteless max pepsi tribute to reagan commercial superbowl
67	salty bacon creamy avocado succulent chicken classic delicious salad		salty bacon creamy avocado succulent chicken salad delicious pairing	fried bacon creamy avocado succulent bacon classic delicious salad
68	oscar nomination nolan snubbed king speech roll washington post		oscar nomination nolan snubbed king speech » Call post	columnist stuart nolan snubbed king speech roll washington post
68	imdb firth portman king speech triumph sag award		imdb firth portman king may triumph sag award	imdb andrew portman king george triumph sag award
42	news fishing derby today lake neshonoc west salem friend lake neshonoc ice day fishing der		news fishing guides lakes lake neshonoc west salem friend lake western ice day fishing der	winter fishing derby today lake neshonoc west salem friend beach neshonoc ice day fishing der
48	cpj egypt instigates medium blackout police target journalist		cpj egypt instigates national blackout police says journalist	cpj egypt 2005 medium blackout police news journalist
37	love finding stuff acai berry juice drinking weight loss lookin sally		love finding stuff around berry juice great weight loss lookin sally	love finding stuff acai of juice drinking at loss lookin sally
59	thousand yemeni call president quit thousand yemeni demonstrated capital thursday		thousand more call president quit as yemeni demonstrated capital thursday	thousand yemeni call for quit thousand others demonstrated capital thursday
37	acai berry supplement help weight loss bamadems reason acai ambria dealcenter		acai hormone supplement help weight the bamadems reason acai ambria dealcenter	acai berry supplement rehabilitation for loss bamadems reason acai ambria dealcenter
53	doesn kim kardashian		doesn k kardashian	starring kim kardashian
79	bud light good start superbowl		bud light horse start superbowl	only light good start superbowl
37	health acai berry effective colon cleanse ingredient acai berry rightly desc		health acai berry effective colon cleanse health acai can rightly desc	health acai berry used to cleanse ingredient acai berry rightly desc
62	michael johnston colorado legislator state tuition illegal immigrant proposed necn		michael r colorado legislator state of illegal immigrant proposed necn	michael johnston colorado legislator on tuition illegal immigrant proposed and
62	splc report examines motivation effect anti immigrant law local state level immigration		splc report examines negative effect anti immigrant from local state level immigration	splc membership examines motivation effect anti immigrant law local state against immigration
56	case missed christina aguilera butchered national anthem		case missed christina pie - national anthem	case missed christina and butchered national anthem
87	identity theft cost infographic online fraud crime rise mo		identity theft cost infographic online fraud crime rise high	identity capture cost infographic online fraud crime rise mo
85	potential replacement steve job tech idea steve job absent app		potential replacement - job tech website steve job absent app	potential replacement gary job tech idea steve job absent app
84	teen told wont text drive donor yeah sad reading photo caption choked		teen told wont keep drive donor yeah sad reading photo i choked	teen told girl to drive donor yeah sad reading photo caption choked
61	apple account percent smartphone market profit		apple 50 percent smartphone market profit	apple 13 percent smartphone market profit
19	energy conservation tip south hill electric heating cooling		energy conservation tip to hill electric heating cooling	energy conservation tip south hill electric heating ．
17	ventura strike lawsuit tsa iavian		ventura strike lawsuit e iavian	ventura strike action tsa iavian
6	bishop exorcist praise exorcism movie catholic culture washington postbishop exorcist praise exorci		bishop exorcist praise exorcism movie religious culture popular postbishop exorcist praise exorci	cite exorcist praise exorcism praise catholic culture washington postbishop praise praise exorci
84	going text driving		going out driving	going strong driving
53	kardashian love yu sooooo		kardashian love yu love	lost love yu sooooo
56	christina aguilera mess national anthem super bowl		christina et mess national anthem bowl bowl	dion aguilera mess national anthem super bowl
84	florida car accident attorney texting ban state road safer		florida car stickers attorney texting get state road safer	florida fire accident attorney texting ban state road safer
77	postdoctoral fellowship cancer duke university usa beasiswa scholarship		postdoctoral on cancer duke university usa beasiswa 4	postdoctoral fellowship cancer duke university dr beasiswa scholarship
42	fishing spot small fish soft bait		fishing spot rock fish soft bait	fishing spot fishing fish soft bait
68	king speech oscar nomination ridiculous state union isn till tonight		king speech oscar refused for state union isn till tonight	king speech oscar film ridiculous state union isn till tonight
79	ffing football watching commercial st half doritos bridgestone faves superbowl		ffing football watching a st half doritos bridgestone faves -	local football facilities commercial st half doritos bridgestone faves superbowl
11	cuomo budget reading quick takeaway doesn recommend closing		cuomo budget reading quick takeaway doesn at closing	cuomo budget reading... takeaway doesn recommend closing
52	djokovic win second set leading stage murray mum shell shocked		djokovic win second set on stage murray mum reportedly shocked	djokovic the second set leading from murray mum shell shocked
56	christina aguilera defends fumbling national anthem super bowl		christina aguilera defends fumbling national TV super performance	christina ryan defends fumbling national team super bowl
64	press release nocsae urge parent athlete fact concussion football		press photo Police urge parent athlete fact concussion football	press release nocsae urge parent in fact concussion records
38	venezuela chavez enemy golf		venezuela chavez y golf	ted chavez enemy golf
79	inproductive minute brilliant volkswagen commercial aired superbowl trekkie		inproductive minute of bird commercial aired superbowl trekkie	last minute on volkswagen commercial aired superbowl trekkie
79	volkswagen darth vader commercial good bet super bowl wager		volkswagen darth Bull commercial car bet super bowl wager	winners darth vader commercial immunity bet super bowl wager
79	commercial going sunday super bowl favorite word beetle superbowl		commercial week in super bowl favorite word beetle superbowl	now going on super bowl favorite word beetle superbowl
76	post celebrity news chelsea handler recount sundance weekend kendra wilkinson hugh hefner		post celebrity news chelsea handler recount sundance weekend w s hugh hefner	post celebrity news chelsea handler recount sundance weekend ellen wilkinson hugh morris
59	thousand rally government yemen breaking		thousand Georgian government yemen breaking	national rally government yemen breaking
48	abc news compiled list journalist threatened attacked detained egypt		abc news compiled list on threatened attacked detained egypt	abc investigation compiled list journalist threatened attacked detained egypt
77	winning scholarship college third edition in college scholarship auction ebay		winning scholarship of third edition in college book auction ebay	winning scholarship college scholarship edition winners college scholarship auction ebay
68	blog post oscar nomination nominee announced king speech nomination		blog post oscar nomination nominee announced hate speech nomination	blog post for nomination nominee announced king speech nomination
64	nytimessports oversight group vow pursue update football helmet standard		nytimessports oversight group vow pursue new football helmet laws	national oversight service vow pursue update football helmet standard
14	georgia official praise judge ruling health care law fight		georgia official praise judge overseeing health rights law fight	georgia official praise judge ruling health practices law fight
79	audi dream superbowl commercial		audi Bowl superbowl commercial	audi dream superbowl 1995
14	judge obama health overhaul ap		judge obama image overhaul ap	judge obama immigration overhaul ap
68	oscar nomination king speech well worth euro afternoon		oscar nomination king speech well worth euro dollar	oscar nomination king albert well worth euro afternoon
75	facebook adding full http support website secure user fb		facebook adding full http support website secure via fb	facebook no full http support website secure user fb
85	investor advisory firm call apple disclose ceo succession plan concern health apple chief		investor advisory firm call apple disclose ceo succession of concern health apple price	consumer advice firm call apple disclose ceo succession plan concern health apple chief
79	decide win hyper masculine super bowl audience doritos super bowl ad		decide the hyper masculine power bowl audience doritos super bowl ad	decide win is masculine super bowl and doritos super bowl ad
42	toyota texas bass classic continue support texas park wildlife department athens toyota texas		toyota texas bass classic continue support texas park wildlife department and toyota aquarium	heritage texas park classic continue support texas park wildlife department athens toyota texas
31	thing social medium revolution enticing idea		thing social coalition revolution enticing idea	thing social or revolution enticing idea
14	reason federal judge individual mandate health care overhaul declared void obamacare		reason federal judge individual mandate health care regulation declared void 7	ordered against judge individual mandate health care overhaul declared void obamacare
65	best buy buy program don upgrade major electronic equipment		best code buy program don upgrade major electronic equipment	best buy buy program don upgrade major electronic systems
79	justin bieber roseanne barr super bowl ad wacky bunch superbowl commercial		justin bieber roseanne barr super bowl super wacky bunch superb commercial	justin bieber roseanne barr super bowl ad wacky world television commercial
44	venti trenta starbuck ounce supersize offer crazy fb		venti trenta starbuck ounce Bars offer crazy treats	venti trenta starbuck ounce sweet offer crazy ！
42	annual ice fishing extravaganza draw hundred annual jig ice fishing extravaganza held wee		annual ice fish extravaganza One hundred annual jig ice fishing bash held wee	2009 ice fishing extravaganza draw hundred second jig ice fishing extravaganza held wee
67	learning recipe doesn cream potato soup cream chicken soup		learning recipe doesn cream potato soup cream chicken salad	but recipe doesn cream potato soup cream chicken soup
6	battle exorcism movie rite exorcism hmmm read find care weigh		battle post movie rite exorcism hmmm read / care weigh	battle time movie rite exorcism hmmm read no care weigh
12	hey surplus population lawsuit taco bell claim meat mixture beef		hey surplus population lawsuit taco manufacturers claim meat mixture beef	hey surplus bar lawsuit taco bell beef meat mixture beef
84	good app called auto text reply will auto text office car angel pledge don text drive		good fortune called auto text reply will auto text office car angel on don text drive	good app called auto text reply will must text office car driver pledge don text drive
44	starbucks cup hold entire bottle wine		starbucks cup and entire bottle wine	starbucks cup hold ya bottle wine
42	gallon fish tank rutherfordton gallon fish tank bought year didnt long month		gallon fish tanks rutherfordton gallon fish tank Next year didnt long month	gallon fish tank no canal fish tank bought year didnt long month
60	fast food caught immigration crosshairs los angeles dallas reuters chipotle mexican grill lot		fast food caught your crosshairs los angeles dallas reuters chipotle free food lot	some food caught immigration crosshairs port angeles dallas reuters chipotle mexican grill lot
79	favorite superbowl ad pepsi max		favorite songs ad pepsi max	and superbowl ad pepsi max
84	don text drive hey easily turn goodbye		don text drive hey easily turn it	don text drive i easily turn goodbye
75	facebook privacy setting user		facebook setting setting user	data privacy setting user
77	undergraduate scholarship university ontario institute technology uoit canada beasiswa		undergraduate scholarship university ontario engineering technology arts canada beasiswa	undergraduate scholarship to ontario institute technology uoit canada ambassador
70	hurriyet turkish center help workplace bullying victim return job market		hurriyet turkish center helps workplace bullying victim return on market	national turkish center help workplace bullying victim return labour market
56	christina aguilera messed national anthem super bowl xlv dep		christina aguilera messed national title super bowl by dep	christina aguilera portuguese national anthem super 8 xlv dep
42	proper fishing tackle catch fish dream		proper fishing line catch fish dream	proper fishing tackle in fish dream
43	summit obama praised china reducing tension korea china deal nk shelling		summit obama praised china reducing of korea china deal over shelling	summit obama praised china reducing tension by package deal nk shelling
87	identity theft cost infographic		identity with cost infographic	no theft cost infographic
79	audi luxury prison break super bowl commercial		audi luxury prison camp super bowl commercial	audi luxury fast break super bowl commercial
12	taco bell beef meat qualify taco filling yikes		taco bell beef meat qualify taco filling pieces	taco bell beef rye bread taco filling yikes
59	yemen pres salih will seek term step egypt pres mubarak		yemen under salih will seek 1 step egypt pres mubarak	yemen emir salih will seek term step egypt pres from
64	testing track student recovery sport concussion milford daily news		testing in student recovery sport concussion milford daily news	testing aids student recovery sport concussion milford daily news
48	journalist beaten threatened egypt		journalist previously threatened egypt	journalist beaten threatened a
11	assessing cuomo effort cut york medicaid budget		assessing cuomo effort cut york water use	assessing cuomo about cut york medicaid budget
84	texting driving pledge ive close wresting median interstate		texting driving pledge ive close our median road	texting driving route ive vehicle wresting median interstate
67	chicken parm classic comfort food katie lee share recipe add garlic bread good measure anyon		chicken taco classic comfort food french lee share recipe add garlic bread good workout anyon	chicken parm delicious comfort food katie lee share recipe add to bread good measure anyon
17	wonder young man pant tsa		wonder what man pant tsa	wonder eyed man pant tsa
78	scary cyclone yasi compare latest news queensland flood news au		scary cyclone Debbie compare latest news queensland Latest news au	scary weekend ratings compare latest news queensland flood news au
79	youtube chili pepsi max super bowl commercial pepsi max super bowl commercial jamaal al din nfl		youtube chili pepsi max super bowl commercial pepsi max the bowl commercial jamaal al din '	youtube chili pepsi cola super bowl commercial pepsi max super bowl commercial jamaal al din tv
41	glenn beck post biggest rating drop cable news january fb		glenn beck post approval rating to cable news january fb	glenn beck post biggest cash drop bbc news january fb
47	michelle obama coming atlanta lady discus childhood obesity atl		michelle obama coming atlanta lady heads childhood obesity group	michelle obama coming atlanta night discus childhood obesity atl
75	facebook privacy setting user		facebook privacy data user	object privacy setting user
56	celebrity butchering national anthem digg christina aguilera flawlessly sung national anthem		celebrity butchering trump anthem digg christina aguilera flawlessly sings national anthem	celebrity butchering national anthem digg maria aguilera flawlessly sung national ceremonial
14	judge toss health care reform law federal judge ruled president obama sweep cnn		judge toss health care reform ruling federal judge ruled president obama sweep Obamacare	judge toss health care administrative law federal judge review president obama sweep cnn
84	seth godin texting working shouldn text driving talk cell phone argue wit		seth use texting working shouldn text driving talk cell work argue wit	seth godin said working shouldn text driving our cell phone argue wit
53	fave kardashian phillyblack fuckin hate khloe kardashian		fave rapper phillyblack fuckin hate khloe bro	fave kardashian da fuckin dead khloe kardashian
37	food burn belly fat don		food burn belly fat function	food burn belly fat red
42	fish casting bubble bet find		fish to bubble bet find	a casting bubble bet find
79	guru guide super bowl commercial favorite watch		guru guide smart bowl commercial favorite watch	guru guide quiz bowl commercial favorite watch
76	james franco suzanne summer will nom tmrw		james dan suzanne summer will nom de	james franco suzanne summer will william pol
11	official ny cuomo proposing painful budget cut sdut		official Trump cuomo proposing sweeping budget cut sdut	official ny cuomo proposing painful treatment cut sdut
79	pug dorrito commercial best		pug dorrito are best	pug dorrito commercial...
32	trend spring		trend Map	trend engineering
69	decision amount dressing circuit		decision amount during circuit	decision amount main circuit
14	antonin scalia save individual mandate		antonin scalia : individual mandate	antonin scalia for individual mandate
79	worth daughter loved chrysler commercial watched time hulu save detroit		worth daughter loved chrysler commercial watched time flies in detroit	worth daughter loved television commercial good time hulu save detroit
75	facebook privacy breakthrough		facebook wiki breakthrough	facebook global breakthrough
14	health care law struck federal judge ruled president obama sweeping healt		health care law struck federal judge suggesting president made sweeping healt	health care law struck federal judge ruled against obama sweeping public
75	stealth mode making invisible facebook personal finance news yahoo fina		stealth alliance making invisible facebook personal in news yahoo fina	stealth mode making people facebook personal finance news yahoo pi
42	extreme fishing kayak fishing monster fish bluewater jon bluewaterjon bluewater jon schwartz		extreme fishing monster fishing monster fish bluewater jon bluewaterjon bluewater read more	spear fishing kayak fishing monster fish skating jon bluewaterjon bluewater jon schwartz
68	imdb road oscar academy award		imdb road oscar academy 1	imdb road rules academy award
42	choosing fly fishing gear requires patience start		choosing fly fishing gear requires your start	choosing fly fishing gear requires no start
68	king speech win producer guild award three year pga winner win acade		king speech win producer guild award three points pga ma win acade	king award win producer guild outstanding three year pga winner win acade
37	pure acai berry thorough article pure acai berry buy pure acai berry acai berry extracteveryone se		pure acai berry thorough pure pure acai berry § pure acai berry acai berry per se	the acai berry thorough article sample acai berry buy pure fruit berry acai berry extracteveryone se
31	republican nimble democrat social medium study find democrat obama cam tcot tlot		republican content democrat social medium main find democrat obama cam tcot tlot	republican versus democrat social medium study find democrat of cam tcot tlot
42	good info fishing team winner		good for fishing team winner	sports info fishing team winner
59	wonder will fill political vacuum tunesia egypt yemen tunesia egypt yemen		wonder will survive political vacuum tunesia Arabia yemen tunesia egypt yemen	wonder will fill political vacuum tunesia pakistan for tunesia egypt yemen
24	fatal blast reported moscow airport terminal russian authority monday reported fatal explosion domodedo		fatal blast reported moscow airport w russian authority monday reported accidental explosion domodedo	accidental blast reported moscow airport terminal russian authority monday reported fatal explosion report
68	king speech true grit lead oscar race king speech british drama stammering monarch		king speech true grit in oscar race king speech british drama over monarch	king speech true grit lead oscar race king speech british tv series monarch
74	horse racing factor bet reliable		horse under factor bet reliable	horse racing factor bet tv
42	fishing check special closeout item great fly fishing gear buy fishwest check		fishing guide on closeout item great fly fishing gear buy fishwest check	fishing check special closeout item great fly fish gear buy fishwest pro
77	lh ainsworth cancer scholarship university south wale australia beasiswa		lh ainsworth full scholarship university south wale a beasiswa	lh ainsworth victoria scholarship university south wale east beasiswa
84	watching extreme makeover edition story sad don text drive		watching extreme makeover love story sad don text drive	watching extreme makeover edition story sad don t drive
84	twitition dont text drive remember alex brown		twitition dont text drive us alex brown	twitition dont text drive from alex to
79	wait vw beetle great commercial superbowl commercial beetle bug		wait vw beetle great commercial superbowl commercial barn beetles	wait wait 10 great commercial superbowl commercial beetle bug
42	session mayo mark people myselfduration pm pmtide started angling fishing		session was six people myselfduration pm pmtide started angling fishing	session mayo mark people myselfduration with pmtide started angling [UNK]
42	pocketwatch posted ice fishing shack lake tomahawk		pocketwatch posted ice fishing lake lake tomahawk	pocketwatch posted ice fishing on lake tomahawk
14	federal judge florida rule obamacare		federal law florida rule obamacare	retired judge florida rule obamacare
37	acai berry weight loss diet plan cardiovascular health diet weight loss shedd		acai jo weight loss diet plan cardiovascular health cancer weight loss shedd	acai berry weight loss diet plan psychological health and weight loss shedd
79	pepsi putting mobile play super bowl advertising marketing branding mobile pepsi superbowl pr		pepsi ad mobile play super bowl advertising marketing branding mobile pepsi marketing pr	pepsi cola mobile play super bowl advertising marketing branding mobile pepsi superbowl brands
40	myl mylan awarded fda approval generic protonix delayed release tablet gerd		myl mylan awarded fda for generic protonix delayed release tablet 2019	myl lab awarded fda approval generic protonix delayed release tablet 2012
84	dont text drive worldwide		dont text article worldwide	dont text it worldwide
44	gross starbucks trenta cup hold entire bottle wine		gross starbucks display doesnt hold entire bottle wine	hot starbucks trenta cup hold entire bottle wine
89	toughens sanction belarus join eu widening sanction belarus leader		toughens from belarus join eu widening sanction belarus 1	toughens sanction belarus join eu 2016 sanction by leader
79	chevy cruze comm fb feed captain america hell carmax comm superbowl commercial		chevy cruze comm lamb feed captain america hell of comm superbowl commercial	james cruze stock fb feed captain america hell carmax comm superbowl commercial
67	seriousy gt super bowl food level recipe rock tequila spiked wing luv		seriousy gt super bowl macro level hot rock tequila spiked wing luv	seriousy gt super bowl e level hard rock tequila spiked wing luv
56	christina aguilera fumble national anthem lyric super bowl tonight super bowl xlv kickoff christina		christina t fumble national anthem lyric super bowl tonight super bowl xlv kickoff christina	christina aguilera fumble national dance lyric super bowl tonight super bowl xlv and christina
82	kamut international welcome improvement school nutrition bill		kamut international school improvement school nutrition bill	kamut international welcome improvement school nutrition school
42	fish recipe cleaning preparation fillet round fish		fish recipe cleaning shrimp fillet round fish	salad recipe cleaning preparation fillet round fish
79	favourite commercial superbowl volkswagen commercial force		favourite commercial relationship & commercial force	favourite commercial superbowl ideal commercial force
81	wowsa black swan movie intense stirring hope natalie portman win oscar role		wowsa black swan movie intense stirring hope after portman win oscar nomination	wowsa chief swan movie actress stirring hope natalie portman win oscar role
59	yemeni doubt president won step		yemeni doubt who won step	yemeni doubt president joe step
48	foreign secretary described intimidation harassment journalist unacceptable egypt		foreign secretary described intimidation toward journalist unacceptable egypt	foreign secretary described after harassment journalist unacceptable egypt
66	joanna yeates vincent tabak charged murder		joanna et vincent tabak charged murder	james yeates vincent tabak charged murder
87	identity theft cost infographic online fraud crime rise mo		identity theft cost infographic online fraud concerns rise mo	identity theft cost infographic online fraud crime crime mo
3	report italian polish medium claim robert kubica injured rally accident italy		report italian polish medium claim robert will quit rally accident italy	report italian polish police claim robert is injured rally accident italy
69	supreme court considers foia protects corporate personal privacy public record law		supreme court considers foia protects Chinese email privacy public record law	supreme court considers foia protection child personal privacy public record law
79	doritos didn superbowl commercial dead		doritos meat superbowl commercial dead	doritos didn superbowl commercial at
22	keith olbermann join current tv report keith olbermann controversial liberal pundit ho		keith u join current tv report keith olbermann controversial liberal blogger ho	richard olbermann join google tv report keith olbermann controversial liberal pundit ho
74	horse wagering legal sport lounge bet zieralski mike merrigan wife lisa oc tave		horse wagering for sport lounge j zieralski david merrigan wife lisa oc tave	fortune wagering legal sport lounge bet zieralski mike merrigan wife lisa katie sharp
77	strader organ scholarship competition college conservatory music university cincinnati usa university		strader piano piano competition college conservatory music university cincinnati usa university	strader organ scholarship university college conservatory music university cincinnati usa 2008
6	watched rite trailer therite		watched the trailer therite	watched to trailer therite
2	looter broke museum destroyed pharaonic mummy late friday nation top archaeologist reuters		looter on a destroyed pharaonic mummy late friday nation top archaeologist reuters	looter broke museum destroyed pharaonic archaeological award friday nation top archaeologist reuters
42	flambeau outdoors bazuka pro rod case florida fishing tip wfnewshinged door ea		flambeau plastic bazuka plastic rod case florida fishing sport wfnewshinged door ea	flambeau ball bazuka pro rod case florida fishing tip wfnewshinged outdoor ea
14	health care law struck		health parity law struck	health care law into
59	yemen protest february day rage lt lt lt video yemen protest jan ali abdullah saleh news		yemen protest february day 29 lt lt - video yemen protest jan 30 abdullah saleh news	yemen until february day rage lt lt lt video yemen protest jan ali abdullah saleh yemen
37	weight loss diet plan living healthy acai berry		weight loss diet # living healthy acai berry	weight loss a plan living healthy acai berry
25	giffords surprising doctor hospital icu		giffords private doctor hospital icu	no surprising doctor hospital icu
59	protester hit street yemen		protester on street yemen	protester on street yemen
68	sag award colin firth best actor natalie portman best actress honor		sag award colin firth best actor natalie lang best actress l	sag award colin firth best actor natalie ryan best technical honor
39	city regional service brace storm bracing approaching blizzard ldquo historic proportion rdquo city		city regional service brace storm bracing approaching blizzard hits historic core of city	city regional service brace storm bracing approaching a ldquo historic proportion is city
68	social network king speech aim oscar		social network value speech aim oscar	social network hello speech aim oscar
70	final post series bullying work place business handle bullying		final post School bullying work place business handle bullying	final post series bullying work place business lesson bullying
47	michelle obama coming atlanta		michelle obama - atlanta	michelle best coming atlanta
42	catchcatfish posted fishing video bait hook shad gofishn		catchcatfish posted image video bait hook shad tag	catchcatfish aquarium on video bait hook shad gofishn
81	outstanding performance female actress natalie portman black swan sagawards		outstanding performance female actress natalie john for swan sagawards	the performance female actress natalie portman and swan sagawards
84	gonna driving time will text drive		gonna driving time to text drive	gonna driving time will text me
56	christina aguilera bungle national anthem three thing singing nationa		christina aguilera / national anthem three thing singing voice	toyota aguilera bungle national anthem city thing singing nationa
56	christina aguilera botched national anthem superbowl notice		christina aguilera botched national chicken superbowl 2013	her aguilera botched national anthem and notice
6	rite midnite movie cheesefest video comic		rite midnite movie cheesefest video feature	another midnite movie cheesefest video comic
25	giffords condition upgraded good cnn		giffords looks upgraded good cnn	giffords condition upgraded good s
67	chicken dumpling		chicken seasoning	chicken on
69	supreme court refuse hear appeal anti gay		supreme court refuse hear appeal anti coup	supreme court refuse hear appeal anti...
44	starbucks trenta size hold entire bottle wine drink		starbucks enough size hold entire bottle wine bag	starbucks trenta usually hold entire bottle wine drink
1	shame info dissemination bbc confirms service cut		shame info dissemination website confirms service cut	shame info dissemination process confirms service cut
37	acai berry chocolate tasting weight loss diet plan demand acai berry eventually lead		acai berry chocolate and weight loss diet supplements demand acai berry eventually lead	acai berry chocolate tasting fat loss diet plan demand acai berry eventually some
56	christina aguilera botch national anthem super bowl washington post		christina aguilera botch bot anthem super bowl training post	christina a botch national anthem super bowl washington bridge
86	iranian oil tanker escape pirate attack		iranian oil fields escape pirate attack	iranian oil tanker escape iranian attack
13	rahm emanuel chicago mayor llinois supreme court ruling xmnr chicagomayor rahmemanuel		rahm emanuel chicago mayor praises supreme court ruling sparing chicagomayor mayor	rahm emanuel chicago mayor until supreme law ruling as chicagomayor rahmemanuel
68	dtn uk director guild screen actor guild award picture weekend blur		dtn uk director guild screen actor guild award & weekend show	dtn uk directors guild screen actor guild small picture weekend blur
66	vincent tabak charged murder joanna yeates		vincent tabak charged by joanna yeates	vincent tabak charged murder joanna title
42	fly fishing photo essay canada greatest freshwater adventure explore canada greatest fly fishing adventu		fly fishing photo gallery canada greatest freshwater spots explore canada greatest fly fishing adventu	national fishing photo essay canada greatest freshwater fish explore canada greatest fly fishing adventu
64	pa committee approves youth sport concussion bill harrisburg pa whtm state senate education committ		pa committee approves youth sport concussion bill harrisburg pa legislature i senate education committ	pa committee approves the sport concussion bill harrisburg pa whtm state senate full committ
79	teamfollowback super bowl commercial doritos don hurt dog dog		teamfollowback super bowl commercial / don hurt dog photos	teamfollowback super bowl commercial doritos don carlos dog...
56	dtn hollywood christina aguilera apologises national anthem flub feedburner share friend		dtn opera queen aguilera apologises national anthem flub by share friend	dtn hollywood christina hendricks apologises national anthem flub the share friend
14	obamacare ruling injunction bc entire law declared void tcot		obamacare ruling injunction bc entire reform is void tcot	case ruling injunction bc entire law declared void include
35	sage advice travel picking bedbug hitchhiker		sage advice travel to bedbug hitchhiker	sage advice travel picking bedbug in
76	sundance day strange celebrity encounter steve carell elijah wood full day sundanc		sundance day 5 celebrity encounter steve carell elijah wood the day sundanc	sundance day strange celebrity encounter steve crane elijah anderson full day sundanc
62	arizona immigration law blocked judge		arizona immigration law judge judge	italian immigration law blocked judge
37	acai berry weight loss confusing industry analyst acai berry directly re		acai berry weight loss supplements industry reports acai berry directly re	acai berry weight loss confusing industry of acai and directly re
12	checking eww eating lawsuit alleges taco bell beef thisis		checking eww eating lawsuit at taco bell was thisis	checking eww eating lawsuit alleges taco has purchased thisis
2	looter destroy mummy egyptian museum		looter destroy mummy egyptian monument	tomb destroy mummy egyptian museum
64	multiple concussion raise teen athlete health risk health news		multiple concussion raise teen athlete to risk health news	multiple concussion raise the athlete health risk health news
59	yemen join uprising trend protest start yemen despite concession president yemen jan		yemen join uprising for protest start today despite concession president yemen jan	yemen join uprising trend to start yemen on concession president yemen jan
68	king speech social network locked oscar battle rttnews academy award nomination		king speech social network locked oscar vet rttnews in award nomination	2004 speech social network locked to battle rttnews academy award nomination
17	disturbing jesse ewww		disturbing image ewww	disturbing her ewww
73	brightnight networking entrepreneur smallbiz owner top influencer nyc		brightnight networking the smallbiz owner top 30 nyc	brightnight networking as smallbiz owner of influencer nyc
76	booker tweet sundance film festival brings brick city park city		booker tweet sundance brick festival brings brick to park city	columbia university sundance film festival brings brick city park city
52	murray mania sweep uk good luck message flood andy murray scottish tennis star play		murray mania sweep uk bad luck message flood andy mur scottish tennis star photo	murray mania sweep uk good live message flood andy murray scottish north star play
53	hate kim kardashian snookie funny		hate kim kardashian comedy funny	hate with kardashian snookie and
79	missed chrysler riveting imported detroit superbowl ad eminem youtube		missed chrysler riveting imported detroit automotive ad via youtube	missed chrysler riveting its detroit commercial ad eminem youtube
79	angry bird commercial superbowl afk kill		angry bird of superbowl afk kill	rare bird commercial superbowl afk kill
76	photo blair underwood sundance film festival park city utah promoting film homework		photo blair underwood sundance film festival park city utah promoting marijuana companies	photo blair montgomery sundance film festival mexico city utah promoting film homework
25	top news giffords full round therapy houston reuters representative gabrielle gifford		top player giffords full round therapy houston reuters story gabrielle gifford	top of giffords full round therapy international reuters representative gabrielle gifford
48	thing rapidly degenerating egypt attack journalist cairo egypt		thing rapidly degenerating egypt attack Matthew cairo says	thing rapidly expands egypt attack in cairo egypt
40	pharma news fda clear pgxhealth depressive disorder drug viibryd		pharma news fda clear pgxhealth sex imbalance drug viibryd	pharma news fda clear cell depressive stress drug viibryd
68	oscar nominee best picture announced morning social network king speech		oscar 2 best picture announced morning social justice king speech	oscar nominee best picture star morning social network king speech
79	prudential whale chevy superbowl commercial		prudential whale chevy superbowl threat	prudential corporation chevy superbowl commercial
17	tsa test privacy enhancing software body scanner privacy		tsa internet privacy enhancing software body scanner privacy	tsa test privacy certification software body scanner privacy
14	judge rule obama health care law		judge rule federal health care law	judge rule obama health employment law
59	dtn singapore yemen president won stand term sanaa yemeni leader ali abdullah saleh facing		dtn singapore yemen president should stand term sanaa ali leader ali abdullah to facing	dtn singapore yemen in won stand term sanaa division leader ali abdullah saleh facing
42	fishing tackle field stream store hook poking tip barb wine		fishing point field stream store hunting poking tip barb wine	fishing tackle field stream store hook poking tobacco fruit wine
48	reporter including cnn cooper beaten egypt manila bulletin newspaper online		reporter including cnn cooper beaten egypt manila over newspaper article	media including cnn cooper beaten egypt manila bulletin newspaper online
76	bryan safi brett erlich sundance bryan safi brett erlich braved cold swiped swag		bryan safi r erlich sundance bryan genius brett erlich braved cold wet swag	bryan safi brett erlich sundance bryan smith brett erlich braved cold for swag
42	mainenance fishing rod preserving rod read		mainenance on rod preserving rod read	for fishing rod preserving rod read
60	fast food caught immigration crosshairs los angeles dallas reuters chipotle mexican grill lot going		fast food from immigration crosshairs tim angeles dallas great chipotle mexican grill lot going	fast food caught immigration crosshairs los vegas times reuters chipotle mexican grill lot going
79	chrysler super bowl commercial brilliant case haven		chrysler super bowl — brilliant case haven	chrysler super bowl award brilliant case haven
37	acai berry nutrient power weight loss diet plan acai berry popularity expanded rain		acai berry nutrient power weight maintenance diet plan acai berry f expanded rain	acai berry nutrient poor weight loss diet plan acai diet popularity expanded rain
69	fox news		fox 13	fox programming
25	doctor giffords face rocky road recovery normalcy cnn erwwpr		doctor giffords face rocky Obama recovery normalcy cnn 2013	doctor giffords et rocky road world normalcy cnn erwwpr
18	jobless rise state worker laid labor department unemployment rate rose		jobless rise Nationwide worker laid for department unemployment rate rose	jobless rise state worker taxes down department unemployment rate rose
56	gossip christina fumble lyric national anthem fail christina agu		gossip christina ang lyric national charity fail christina agu	gossip christina fumble lyric fail anthem fail christina agu
68	king speech lead academy award nomination including best picture full list nominee		king speech lead to wide nomination including best picture full list nominee	king speech lead actor honors nomination including best picture full list nominee
44	case needed reason love trenta cup hold entire bottle wine		case needed more love trenta cup hold entire bottle lol	case needed reason love trenta with hold entire bottle as
78	australia brace flood		australia brace 2016	australia brace 2012
79	super cute adzone volkswagen force superbowl ad vader kid think control car		super cute adzone volkswagen force superbowl ad vader kid think control box	super cute adzone volkswagen force superbowl ad zone kid aircraft control car
64	usa today sport buck forward belief nba concussion protocol		usa today sport buck forward belief nba in protocol	usa today sport buck buck belief nba concussion protocol
37	best lose weight acai berry weight loss diet plan healthy weight reduction		best lose weight acai berry weight loss fitness plan healthy weight plan	best lose an acai session weight loss diet plan healthy weight reduction
84	worst person tonight stop will longer text drive		worst person tonight stop no longer text drive	worst person tonight stop no longer text drive
67	diablo chicken chili recipe		diablo chicken chili cake	diablo valley chili recipe
24	abc breaking terrorist attack moscow airport leaf dead		abc breaking dog attack moscow airport leaf dead	airport breaking terrorist attack moscow airport leaf dead
68	king speech win major guild award discus sag award win		king speech used at guild award discus sag award win	king speech win major guild award discus champion award and
53	love kardashians		love him	love on
31	sm socialmedia revolution social medium uprising epoch time tyranny social medium		sm social revolution social space uprising epoch time tyranny social medium	sm tv new social medium uprising epoch time tyranny social medium
42	fishing lure bait rig crankbait crankbaits floating lure diving lip bill		fishing lure bait or crankbait crankbaits floating lure diving fish bill	fishing hook bait rig crankbait crankbaits floating lure diving lip seine
22	keith olbermann join current tv report keith olbermann controversial liberal pundit ho		keith olbermann original reality tv report keith olbermann controversial liberal pundit ho	david olbermann join current tv report keith was controversial liberal pundit ho
63	duck security expert warn stuxnet boomerang security		duck security expert warn in weapons security	duck security not warn stuxnet deep security
75	facebook privacy setting user		facebook privacy setting required	facebook message setting user
79	sneak peak superbowl ad lover super bowl ad watch big game		sneak peak superbowl event lover favorite bowl ad watch big game	sneak peak superbowl ad lover super bowl winner watch your game
48	foreign policy day hunting journalist ashraf khalil		foreign policy day hunting of ashraf khalil	foreign correspondent day hunting journalist ashraf khalil
68	blog post academy award odds king speech lead oscar nomination oscar		blog google Oscars award odds king speech lead oscar nomination oscar	canada post academy nominees odds king speech lead oscar nomination oscar
79	great advertising vw passat darth vader commercial		great question vw passat darth tv commercial	great advertising vw passat van vader animation
40	fda approves rituxan maintenance follicular lymphoma chemo		fda approves low maintenance follicular depression chemo	2017 approves rituxan maintenance follicular area chemo
86	indian navy capture pirate lakshwadeep island indian navy captured		indian navy capture pirate lakshwadeep Modi indian ship captured	portuguese soldiers capture pirate lakshwadeep island indian navy captured
42	apalachicola florida fishing report		apalachicola florida farm report	apalachicola florida fishing site
37	weight loss diet plan acai berry antioxidant popular supplement include antioxidant rich acai berry		weight lost diet plan ace berry antioxidant popular supplement include antioxidant rich acai berry	to loss by plan acai berry antioxidant popular ingredients include antioxidant rich acai berry
79	watching superbowl check chrysler commercial omg		watching screen check chrysler commercial omg	watching superbowl radio chrysler commercial omg
24	suicide bombing moscow airport moscow suicide bomber killed people russia busiest airpo		suicide bombing air crash moscow suicide bomber killed people russia busiest airpo	terrorist bombing moscow airport moscow suicide bomber killed people russia busiest schedule
6	watching rite therite		watching rite videos	watching over therite
14	fla judge strike obama health care overhaul federal judge declared obama administration health		fla judge strike obama health care plan federal courts declared obama administration health	fla airport strike obama health care overhaul federal judge service obama administration health
42	celebrity gossip start fly fishing		celebrity gossip by fly fishing	celebrity after start fly fishing
59	dueling protest yemen unfold peacefully thousand pro antigovernment demonstrator held peaceful		dueling protest yemen unfold peacefully after pro antigovernment demonstrator held captive	dueling protest yemen unfold forty thousand pro antigovernment demonstrator while peaceful
15	topstories amtrak senator ny nj rail tunnel plan reuters share friend top news		topstories amtrak senator talks talks rail tunnel plan reuters share friend top news	topstories amtrak senator ny state rail tunnel plan map share friend top news
37	weight loss diet plan acai juice equal nutritional claim acai		weight loss diet makes acai juice equal nutritional claim false	nutritional loss diet plan acai juice equal weight claim acai
79	superbowl kia optimum epic ride big game commercial bimarketing blog comunidade market		superbowl kia ki epic ride big game commercial bimarketing in comunidade market	superbowl kia optimum of ride big wheel commercial bimarketing blog comunidade market
52	andy murray loses australian open final tennis ausopen		andy murray loses australian championship to tennis ausopen	andy murray loses australian open final 4 ausopen
40	fda approves drug treat depression		fda approves drug against depression	state approves drug treat depression
37	acai berry weight loss confusing		acai berry weight level confusing	acai berry weight loss ।
17	tsa test privacy enhancement naked scanner transportation security administration remake		tsa test privacy enhancement with scanner with security administration remake	tsa test privacy enhancement naked scanner medical information administration remake
79	volkswagen super bowl commercial force		volkswagen super bowl de force	volkswagen super bowl west force
67	totally making delicious meal tonight		totally making this meal tonight	totally making delicious progress tonight
79	commercial liking superbowl pepsi		commercial classic superbowl pepsi	commercial liking with pepsi
59	obama minute citizen rally president resign egypt		obama demand citizen rally president resign egypt	obama minute citizen rally president resign as
86	navy hunt pirate ship		navy hunt down ship	navy hunt troop ship
79	best commercial superbowl imported detroit chrysler spot		best commercial superbowl s detroit chrysler imports	best national superbowl imported detroit chrysler spot
39	pm latest chicago free blizzard update flight cancelled storm		pm latest - free blizzard update with cancelled storm	2017 latest chicago free blizzard update flight cancelled storm
42	annual trout fishing derby set mckinney park department will host annual trout fishing derby		annual bass fishing showcase set mckinney park department will host annual trout fishing derby	annual duck fishing derby set mckinney park department will host annual fly fishing derby
24	guardian uk domodedovo airport hit deadly bombing		guardian attacks domodedovo airport in deadly bombing	guardian uk domodedovo airport hit in bombing
42	top spinning reel inshore salwater fishing		top spinning reel inshore salwater tank	top spinning reel inshore salwater open
12	taco bell class action lawyer beef battle kfc serf mutant hybrid beast chicken eyeroll		taco bell class action team fights battle kfc serf mutant hybrid beast chicken eyeroll	taco bell class action lawyer the battle cry serf mutant hybrid beast chicken eyeroll
12	taco bell sued calling mixture lt beef seasoned beef sound saved lot cow		taco lovers sued calling mixture lt beef seasoned beef sound good lot cow	taco brains sued calling mixture lt beef seasoned meat sound saved lot cow
12	percentage rat derived taco bell meat filling meat oat evidently		percentage rat derived taco bell meat filling / oat content	percentage rat derived in bell meat from meat oat evidently
61	android tablet smartphone boost samsung samsung electronics reported fresh time sale high		android tablet smartphone device samsung samsung electronics reported limited time sale high	android tablet smartphone boost while samsung electronics reported fresh time be high
42	greatest walleye fishing trip canada		greatest walleye hunt trip canada	greatest walleye fishing trip [UNK]
79	cutest vader volkswagen star war commercial air super bowl		cutest mini volkswagen star war commercial in super bowl	cutest vader volkswagen beetle magic commercial air super bowl
42	big sport fishing lite android bjd production blog wft newsbig sport fishing		big sport fishing require android bjd production blog wft giant sport fishing	big sport sports lite android post production blog wft newsbig sport fishing
76	chelsea handler cozy andre balazs sundance		chelsea handler cozy andre the sund	chelsea is cozy andre balazs sundance
29	dutch break iran link hanging iranelection saudiarabia tunis jan		dutch break iran u hanging o saudiarabia tunis jan	dutch break main link hanging iranelection saudiarabia 1 jan
67	chicken cavatelli soup		chicken & soup	chicken cavatelli...
76	james franco best actor nom mobbed sundance film festival		james franco gay actor nom mobbed sundance book festival	dennis franco best actor nom mobbed sundance film 2005
11	news cuomo find secret budget flaw albany		news cuomo find secret chemical flaw albany	news cuomo wants secret budget flaw albany
75	facebook privacy setting user		facebook privacy setting policy	mobile privacy setting user
42	minnesota walleye ice fishing good morning walleye fishing north eastern minnesota fishing		minnesota sea ice fishing good morning walleye fishing north eastern minnesota waters	little walleye ice fishing good shape walleye fishing north eastern minnesota fishing
16	super bowl xlv madness cowboy stadium injury flight delay striking cabby examiner		super bowl xlv madness cowboy stadium injury flight - striking deputy examiner	super bowl xlv madness cowboy stadium injury flight was striking cabby green
6	photo movie trailer rite trailer video hulu watch stream		photo movie trailer rite trailer video title watch stream	photo movie trailer rite one video hulu watch stream
68	king speech odds oscar glory guardian		king speech odds of glory guardian	king speech odds oscar results guardian
14	article darkpolitricks federal judge rule health care law darkpolitricks		article should federal judge rule health care discrimination darkpolitricks	article xvi federal judge rule health employment law darkpolitricks
42	check week water fishing forecast		check week water fishing stats	check week water level forecast
42	fish umbra fishhotel aquarium umbra fishhotel award winning modern finned friend mo		fish umbra fishhotel aquarium umbra fishhotel cat winning modern a friend mo	2008 umbra fishhotel bronze umbra fishhotel award winning modern finned friend mo
52	game set match novak djokovic grand slam defend		game 6 match novak - grand slam defend	game 4 match novak djokovic grand slam defend
75	facebook instant personalization endangers online privacy consider disabling		facebook app personalization endangers online privacy consider disabling	facebook instant messages endangers online privacy through disabling
76	cent sundance work progess		cent sundance for progess	the sundance work progess
68	king sspeech finally win best picture award pga overtake socialnetwork oscar		king u mo win best picture award pga overtake socialnetwork oscar	if sspeech could win best picture award pga overtake socialnetwork oscar
67	chicken wing momofuku octo vinaigrette		chicken wing – octo 1	chinese wing momofuku octo chicken
14	goodness thinking judge rule health care law		goodness thinking judge tests health care law	goodness thinking judge from health care law
84	shouldn texted driving snowy foo		shouldn texted come snowy foo	shouldn texted you snowy foo
79	superbowl budweiser product placement favorite commercial		superbowl budweiser product My favorite commercial	superbowl budweiser product awards favorite commercial
42	reading girl guide hunting fishing		reading & guide hunting fishing	reading girl hunters hunting fishing
42	fishin break fishing fish		fishin break fishing video	fishin break fishing ।
11	headline crain cuomo call albany budget process sham series called permanent douglascastle		headline on cuomo call special budget process sham series called permanent douglascastle	headline crain cuomo call albany budget process sham series called the time
53	keeping kardashians family love		keeping holy family love	go kardashians family love
79	diddy star superbowl ad mercedes diddy featured superbowl ad mercedes		diddy star superbowl ad david diddy dog superbowl ad mercedes	diddy in superbowl ad from diddy featured superbowl ad mercedes
53	going watch keeping kardashians love		going home keeping kardashians love	no watch keeping kardashians love
27	glenn beck france fox piven york time falsely depicts controversy tcot hhrs teaparty		glenn beck to fox New york time falsely depicts controversy and hhrs teaparty	glenn beck france fox piven the time falsely reports controversy tcot hhrs teaparty
12	vegetarian lawsuit taco bell claiming beef hold actual beef		vegetarian lawsuit taco bell claiming error using actual beef	vegetarian lawsuit taco bell claiming beef but actual beef
12	lawsuit veracity taco bell meat discourage enjoying colon cancer		lawsuit veracity claims bell meat discourage enjoying having cancer	lawsuit when taco bell meat discourage enjoying colon science
84	don dangerous drink drive text drive		don dangerous drink drive text messenger	don dangerous drink drive text online
42	post pet care aquarium fish care basic thing beginner review complete guide tropical aquar		post pet care aquarium fish guide basic thing beginner review complete in tropical aquar	post pet review aquarium fish care basic thing beginner review and guide tropical aquar
31	haiti tragedy cement role social medium powerful social tool		haiti n cement role social medium powerful social tool	haiti helps cement role social medium powerful social tool
76	celebrity sighting sundance film festival		celebrity sighting the film festival	celebrity profile sundance film festival
11	ny gov cuomo slash fund school medicaid		ny gov tax slash fund school medicaid	ny gov cuomo slash fund state medicaid
72	market today today stock market dow jones industrial average dji nasdaq info		market today today commodity futures dow jones industrial average dji nasdaq info	market today global index market dow jones industrial average dji nasdaq info
76	sundance zooey deschanel rocking miniskirt blazer degree weather		sundance zooey deschanel rocking miniskirt blazer sans jacket	sundance zooey hot rocking miniskirt blazer degree...
42	spinner fishing trout proven system tackle technique strategy catching trout learn		spinner fishing trout catch system effective technique strategy catching trout learn	spinner fishing trout proven competitive tackle technique strategy best trout learn
44	starbucks trenta cup hold entire bottle wine ounce room spare		starbucks trenta cup or entire bottle wine ounce room temperature	starbucks trenta does hold entire bottle wine at room spare
77	find college scholarship money scholarship institute		find the scholarship money scholarship institute	find college with money scholarship institute
79	happy friday volkswagen super bowl ad ur fav superbowl ad time		happy friday the super cars ad ur fav superbowl ad time	happy friday weekend super bowl ad ur fav series ad time
42	news photo gallery fly fishing marlboro		news photo gallery fly at marlboro	news photo gallery live fishing marlboro
54	citing option iran reject uranium deal diplomat nytimes		citing that iran reject no deal diplomat nytimes	citing option iran reject peace deal diplomat nytimes
76	mario lopez rick foxx dr jackson avery grey sundance		mario lopez rick foxx j jackson tom grey sundance	mario lopez sonny foxx dr jackson avery grey sundance
38	golf venezuelan president hugo chavez enemy golf venezuelan president hugo chavez		golf venezuelan man hugo chavez enemy golf venezuelan leader hugo chavez	golf venezuelan president hugo montenegro enemy from venezuelan president hugo chavez
14	reaction fla judge ruling health reform law strong florida judge ruling pa health reform		reaction fla judge ruling health state law strong florida judge ruling discriminatory health reform	reaction fla judge ruling health reform law advisory commission judge ruling pa health reform
77	time start applying college scholarship literally thousand scholarship		time start applying college scholarship literally EVERY scholarship	time start applying zero scholarship literally thousand scholarship
79	ad watch blogging commercial nyt		ad hoc blogging commercial nyt	ad watch blogging commercial on
77	college funding financing help free scholarship money technorati tag college funding college		college funding end of free scholarship money technorati tag college funding college	college funding scholarships help free scholarship money pay tag college funding college
40	fda approves drug prevent premature birth yahoo share friend health smoking sto		fda develops drug prevent premature birth yahoo share friend health smoking device	fda approves breast prevent premature birth yahoo share health health smoking sto
43	cnn al wrap hu visit cnn jaime florcruz served time magazine long time bureau		cnn al wrap hu visit cnn jaime me served time magazine by labor bureau	cnn al wrap hu visit de jaime florcruz served time magazine long time bureau
9	news white stripe broke today		news white and broke today	news at stripe broke today
68	boardwalk empire king speech top sag award		boardwalk empire king speech top 8 award	won empire king speech top sag award
25	doctor giffords recovery sprint day week rep gabrielle giffords recovery fro		doctor giffords recovery free 7 week rep gabrielle giffords recovery fro	marc giffords recovery sprint that week rep gabrielle giffords recovery fro
48	reporter attacked attack journalist send message		reporter attacked to journalist send message	reporter attacked by journalist send message
39	timesxemail chicago warned brace blizzard barrelling chicago emergency official offe		timesxemail chicago warned by blizzard barrelling chicago emergency call offe	team chicago warned brace blizzard barrelling chicago emergency calls offe
42	fishing north coast weather steelhead caught		fishing north coast weather steelhead crab	fishing north coast weather steelhead usa
42	fishing live bait		fishing up bait	fishing live school
1	bbc service cut outlined staff		bbc to cut outlined staff	bbc service cut many staff
52	murray miss open title		murray miss open ground	murray heat open title
2	egypt army secures museum pharaonic treasure report cairo reuters army unit secured egyptian mu		egypt army secures museum pharaonic treasure of cairo reuters army base secured in mu	egypt army secures museum pharaonic military report cairo reuters army unit secured egyptian museums
42	florida sportsman fishing boating saltwater fly fishing stalking red kayak		florida sportsman camping and saltwater fly fishing stalking red kayak	florida sportsman fishing includes saltwater fly net stalking red kayak
2	thousand egyptian youth protecting cairo museum sabotage jan egypt mubarak		thousand egyptian youth to cultural museum sabotage jan egypt mubarak	thousand voices youth film cairo museum sabotage jan egypt mubarak
56	aguilera repeat national anthem supposed sing er rampart		aguilera repeat ti anthem ti sing er rampart	aguilera repeat national anthem second sing national rampart
56	knew national anthem messed lol sang christina aguilera sang		knew our anthem messed lol sang christina david sang	knew national tv messed lol sang christina r sang
64	news pa lawmaker concussion response standard student athlete		news pa lawmaker para response standard student athlete	news pa lawmaker concussion national standard student athlete
75	facebook privacy setting user		facebook privacy setting data	facebook privacy contact user
13	post chicago rahm emanuel ballot		post chicago rahm emanuel ballot	post chicago rahm emanuel hill
55	help consolidation consumer debt ehow		help controlling consumer debt ehow	help consolidation consumer debt to
50	hollywood charlie sheen men team help biggest star		hollywood charlie sheen men finally help child star	host charlie sheen men team help biggest star
79	thi doritos superbowl commerical hot mess		thi doritos superbowl commerical marketing takes	thi doritos que commerical love mess
48	security news medium fire egypt		security news international fire egypt	tv news medium fire egypt
44	bigger beverage bigger american gottlieb memorial hospital loyola university health system		bigger beverage bigger picture gottlieb university hospital loyola university health system	bigger beverage bigger american gottlieb memorial foundation loyola university baltimore system
12	cost cent expecting tacobell defends beef secret recipe		cost chef expecting tacobell defends beef secret recipe	cost cent attends and defends beef secret recipe
75	facebook bug allows personal data access phishing repaired washington feb facebook security		facebook bug allows personal data access from repaired washington via facebook security	facebook bug allows personal data link phishing repaired washington feb 2004 security
42	youghal bridge fished ther time year small cod angling fishing		youghal then fished off time year small cod angling fishing	in bridge fished same time year small cod angling fishing
26	thousand protest jordan middle east al jazeera english		thousand protest jordan middle road au jazeera english	thousand protest jordan and east al jazeera english
79	volkswagen star war themed commercial superbowl		volkswagen star sport themed commercial superbowl	volkswagen beetle war themed commercial superbowl
44	guy starbuck cup size trenta hold entire bottle wine		guy ounce cup wine trenta hold entire bottle wine	guy starbuck cup size trenta is some bottle wine
67	easy weight loss recipe healthy recipe learn transform favorite food weight		easy arch loss recipe and recipe learn transform favorite food weight	easy for loss recipe eat recipe learn transform favorite food weight
9	rip white stripe		rip white stripe	rip white in
56	ifwt video christina aguilera mess national anthem superbowl		ifwt para christina aguilera mess national anthem video	ifwt chorus christina green mess national anthem superbowl
67	east chicken fettuccine recipe chicken recipe cooking		east chicken fettuccine recipe easy recipe cooking	east chicken fettuccine world chicken recipe cooking
29	bbc news iran hang iranian dutch woman sahra bahrami iranelections freeiran		bbc news iran hang ir dutch sa sahra bahrami iranelections |	bbc news iran hang around blind woman sahra bahrami iranelections freeiran
17	ventura strike lawsuit tsa truth contagious governor jesse ventura ste		ventura strike de tsa truth contagious governor va ventura ste	ventura strike lawsuit litigation truth seeking governor jesse ventura ste
13	rahm emanuel stay ballot chicago mayoral election filed news politics president obama ra		rahm emanuel stay from chicago mayoral candidacy filed news politics president obama ra	rahm emanuel stay ballot chicago mayoral election filed news politics against obama 2011
62	report immigration law enforced consistently ap		report immigration law enforced under ap	report total law enforced consistently ap
12	taco bell taco meat filling beef fb		taco chicken taco meat filling beef fb	taco bell taco meat filling line fb
59	indy yemen president saleh step yemen president told parliament will seek term		indy yemen president saleh step yemen PM told parliament must seek term	indy toronto president saleh step yemen president told parliament will suspend term
14	durbin chair hearing healthcare law hill healthwatch tcot obamacare		durbin McCain hearing the law hill healthwatch tcot obamacare	commission chair hearing court law hill healthwatch tcot obamacare
62	lawmaker question practicality ky immigration bill		lawmaker question practicality ky immigration documents	in question practicality ky immigration bill
68	oscar nomination king speech rule nod		oscar nomination king speech gets nod	oscar stuart king speech rule nod
17	tsa testing advanced imaging technology software select airport		tsa testing advanced imaging technology of select airport	tsa testing advanced testing technology software select airport
64	school tackling cut teen concussion bull ring drill football		school tackling cut teen concussion following ring drill football	school tackling cheerleading teen concussion bull ring drill football
50	charlie sheen leaf hospital medical emergency		charlie sheen leaf sudden medical emergency	charlie maple leaf hospital medical emergency
29	dtn iran iran executes iranian dutch woman detained poll unrest report iranian dutch woman detaine		dtn iran army executes 10 dutch woman after poll unrest report iranian dutch woman detaine	dtn iran iran executes iranian dutch woman detained poll unrest report iranian netherlands woman arrested
67	shredded chicken hope guide shredded chicken helpful al		shredded vegetables hope guide shredded chicken helpful al	shredded chicken hope guide and chicken helpful al
37	weight loss diet plan living healthy acai berry		weight loss diet plan living healthy acai supplements	weight guide diet plan living healthy acai berry
79	superbowl force volkswagen commercial stellar mrx		superbowl force volkswagen commercial stellar performance	task force volkswagen commercial stellar mrx
79	lt vote budlight commercial thumb superbowl		lt vote budlight commercial friendly superbowl	lt sport budlight commercial thumb superbowl
48	wash post tweet cairo bureau chief photographer reportedly arrested egypt		wash post tweet cairo bureau chief responsible for arrested egypt	cairo post tweet cairo bureau chief abu reportedly arrested egypt
56	christina aguilera mangle star spangled banner super bowl abc news sb		christina and mangle star spangled banner super bowl abc news video	christina aguilera mangle award michael banner super bowl abc news sb
18	dean baker problem structrual unemployment incompetent manager		dean baker problem with unemployment incompetent manager	dean miller problem structrual unemployment assistant manager
79	stella artois superbowl commercial youtube ad blitz channel		stella artois – commercial youtube ad blitz 2017	stella artois superbowl commercial youtube ad selection youtube
47	healthy skepticism wal mart healthy push michelle obama partnered wal mart		healthy with wal mart healthy push diets obama partnered wal mart	healthy skepticism wal mart the push michelle obama partnered health mart
79	crash super bowl doritos pepsi max pepsico plan user generated commercial		crash super bowl doritos pepsi max pepsico end user app commercial	crash super bowl doritos pepsi max christmas plan user generated tv
25	news update giffords condition upgraded good doctor rep gabrielle giffords upgraded condition		news bill giffords condition upgraded at doctor rep gabrielle giffords upgraded condition	news update normal condition upgraded state doctor rep gabrielle giffords upgraded condition
64	sideline test accurately detects athlete concussion minute		sideline test accurately calculates athlete concussion minute	sideline test accurately detects patient concussion minute
7	australia greatest olympian ian thorpe expected reportedly comeback international swim		australia greatest olympian ian Manuel expected reportedly comeback 1 swim	australia greatest olympian ian thorpe won reportedly comeback international swim
13	news alert ruling restores emanuel ballot breaking news alertthe york timestue january		news alert ruling - AZ ballot breaking news alertthe york timestue january	news alert alert restores emanuel ballot breaking announcement alertthe york timestue january
56	christina aguilera destroys national anthem superbowl		christina abuse destroys national park superbowl	christina aguilera destroys national prix superbowl
69	supreme court stay okla water fight		supreme court stay okla forfeiture fight	supreme court stay okla water usa
67	recipe super bowl slider super bowl party food big comfy flavor ease day		recipe super bowl popcorn super bowl party cookies big comfy flavor ease day	classic super bowl slider super bowl party food the comfy flavor ease day
52	yeahboy nadal australianopen djokovic murray		yeahboy nadal australianopen 1 2018	yeahboy tv australianopen djokovic murray
81	black swan drama purest form portman doesn win academy corrupt aronofsky created masterpiece blackswan		black swan – purest golden portman won win academy corrupt aronofsky created masterpiece blackswan	black swan drama purest form contestant doesn win academy corrupt artist created masterpiece blackswan
81	spellbound black swan night budget gross growing natalie amazing hope sweep nomination		spellbound black comedy night budget gross growing like amazing hope sweep nomination	spellbound lost swan night budget gross growing natalie amazing hope bafta nomination
42	hearing heated sea bass fishing usual fishing year black sea bass specie june		hearing heated lake bass fishing usual fishing rate black sea bass specie june	hearing heated for bass fishing usual all year black sea bass specie june
67	winter coleslaw chicken salad sandwich kitchen season ross dobson wo		winter coleslaw chicken salad sandwich kitchen pic | dobson wo	winter coleslaw chicken joint sandwich kitchen baker ross dobson wo
42	eye rise fishing field stream		eye rise against field stream	eye swamp fishing field stream
14	well surprise good thing healthcare law declared		well … good thing healthcare law declared	well surprise good thing healthcare consultant declared
79	best superbowl commercial good game night good ad top superbow		best superbowl commercial good game night good stuff top ad	best superbowl day good game night amazing ad top superbow
3	star kubica involved serious crash yahoo eurosport		star kubica hint at crash yahoo eurosport	star kubica involved serious crash in eurosport
67	article updated chicken stroganoff recipe		article updated for stroganoff recipe	article updated chicken recipe recipe
25	giffords speaking valve breathing tube		giffords speaking valve breathing machine	giffords spring valve breathing tube
14	republic argued florida ruling monday judge roger vinson florida		republic argued florida ruling monday judge roger denies response	she argued florida ruling monday judge roger vinson florida
50	charlie sheen rehabs filed charlie sheen nurse		charlie san criminal filed charlie sheen nurse	charlie sheen also filed charlie sheen nurse
79	doritos commercial guy lick cheese guy finger favorite superbowl commercial		doritos commercial He loves cheese guy finger favorite superbowl commercial	doritos commercial guy goes cheese guy peoples favorite superbowl commercial
42	discus fish secret review discus fish secret		discus fish insider review discus fish secret	discus fish secret review inside fish secret
87	identity theft cost infographic online fraud crime rise mo		identity theft crime infographic online fraud crime rise mo	identity theft cost crime online fraud crime rise mo
75	facebook profile harvested setting dating site facebook user unwitting		facebook profile harvested setting dating site facebook via unwitting	twitter profile harvested setting up site facebook user unwitting
9	white stripe officially call quits		white stripe officially call in	new stripe officially call quits
79	youtube present shawn moore soul reaching spreading love peace faith hope		youtube present shawn moore soul on spreading love peace love hope	youtube present shawn moore soul reaching out love peace to hope
68	oscar nomination academy award nominee watch		oscar nomination academy racing nominee watch	oscar nomination academy awards nominee watch
79	superbowl pepsi commercial angry girlfriend pretty funny		superbowl pepsi commercial and girlfriend pretty funny	tv pepsi commercial angry girlfriend pretty funny
85	potential replacement steve job electronics worked ibm year including senior role		potential replacement steve job electronics last ibm year including old role	potential replacement steve job electronics worked ibm group i senior role
56	christina aguilera flub star spangled banner lyric super bowl sport		christina dancers flub star spangled banner as super bowl sport	christina aguilera from christmas spangled banner lyric super bowl sport
14	federal judge rule health care reform law		federal judge rule Obama care reform law	california judge rule health care reform law
67	healthy recipe dinner sue healthy lifestyle		healthy recipe dinner sue healthy menu	healthy recipe i sue healthy lifestyle
79	check video bridgestone unexpected obstacle super bowl xlii commercial		check video bridgestone unexpected success with bowl xlii commercial	check video bridgestone unexpected obstacle school breakout xlii commercial
79	top three super bowl commercial		top three super hero commercial	top three pro bowl commercial
70	invite read cap blog connection join dialogue bullying		invite read cap blog connection for dialogue bullying	then read cap blog connection join dialogue bullying
56	feel super bowl national anthem fail christina aguilera lion den university		feel super bowl national anthem protester christina aguilera lion in university	feel out bowl national anthem fail christina academy lion den university
76	james franco sundance drag		james l sundance drag	james cole sundance drag
65	best buy future proof tech purchase buy program cost complete range con		best buy any business tech purchase buy program cost complete range con	best buy future proof tech purchase service program cost complete range use
80	rnc chair political vip super bowl republican national committee chairman reince priebus posted		rnc chair political vip super bowl – national committee chairman k priebus posted	rnc chair political vip super bowl republican national commission members reince priebus posted
18	folk scrambling job don exist find structural unemployment		folk scrambling job don exist find structural alternatives	now scrambling job don exist find structural unemployment
2	artifact stolen egyptian museum cairo sad		artifact stolen for museum cairo sad	artifact stolen egyptian museum novi sad
42	thought dolphin caught pearl hogy rigged oz jig head fish		thought dolphin caught with hogy rigged oz glass head fish	gold dolphin caught pearl hogy rigged oz swimming head fish
79	superbowl commercial going bud light doritos pepsi		superbowl party going bud light doritos pizza	superbowl commercial company bud light doritos a
37	acai berry chocolate tasting weight loss diet plan demand acai berry eventually lead		acai berry chocolate free weight loss treatment plan demand acai berry eventually lead	candy berry best tasting weight loss diet plan demand acai berry eventually lead
42	fishing hunting pike year sam biever rice lake caught inch northern pike fis		fishing bait pike year sam biever rice lake caught inch northern c fis	fishing hunting pike year sam biever rice lake caught inch top pike ।
67	orange chicken twist chinese delicious		orange chicken twist chinese cuisine	banana chicken twist chinese delicious
56	watch christina aguilera screw national anthem super bowl		watch christina aguilera screw the anthem super trailer	watch christina aguilera sings national anthem super bowl
68	king speech top film producer award azcentral		king speech top music producer award azcentral	keynote speech top film producer award azcentral
56	christina aguilera national anthem super bowl flub happen york daily news fox		christina aguilera national anthem super bowl might happen york new news fox	christina aguilera national anthem super bowl will happen ny daily news fox
75	facebook great personal careful reveal online privacy security		facebook great personal careful reveal about privacy security	facebook profile personal careful reveal online privacy security
12	black commented chasindatpaper blog post eww eating lawsuit alleges taco bell beef		black commented chasindatpaper / post eww eating lawsuit alleges taco bell beef	black v chasindatpaper blog post that 2009 lawsuit alleges taco bell beef
76	check interviewing danny glover houseofswagg sundance thedreamisreal		check in danny glover houseofswagg sundance 2013	check interviewing danny glover houseofswagg do ॥
76	james franco wig sundance jared blogging inside decked bing bar		james franco wig with jared blogging inside of bing bar	james franco in sundance film blogging inside decked bing bar
69	supreme court doubtful personal privacy false person		supreme court doubtful personal privacy false allegations	supreme court doubtful personal property false person
68	king speech notch top director award bbc news		king speech notch top director award Latest news	king speech notch top director award daily news
37	losing weight best acai berry benefit report elmerfizz people reduce fat		losing weight seems acai from benefit report elmerfizz people reduce fat	losing stock the acai berry benefit report elmerfizz people reduce fat
42	hooked ice fishing small sled fishing gear pulling contained fish targeting		hooked ice fishing small sled fishing rope pulling contained free targeting	hooked ice fishing small commercial fishing gear can contained fish targeting
68	geegood post king speech rule oscar nomination ap		geegood in king speech rule oscar nomination period	geegood post king speech 2017 oscar nomination ap
25	houston transfer help giffords husband kelly cope		houston fans help giffords husband sons cope	houston transfer help giffords husband ben cope
67	parmesan chicken broccoli pasta cocktail mom recipe husband love		parmesan chicken broccoli cheese cocktail mom recipe to love	the chicken broccoli pasta cocktail baking recipe husband love
77	college scholarship white picket college tag college financial aid college scholarship money college sch		college scholarship white college college tag college financial aid college scholarship free college sch	college scholarship white picket society tag college financial aid college scholarship lincoln college sch
35	lighter note today wrapped second national bed bug summit cue bad joke conference hotel		lighter note today wrapped second national infectious bug summit cue bad blood conference hotel	lighter note today wrapped second national bed party emergency cue bad joke conference hotel
37	maqui berry newest effective losing weight		maqui berry newest to losing weight	bud berry newest effective losing weight
14	judge strike healthcare reform law		judge passing healthcare reform law	judge practice healthcare reform law
42	caught lb yellowfin tuna flick fishing flickfishing		caught lb yellowfin tuna flick from catch	450 lb yellowfin tuna flick fishing flickfishing
67	moroccan roasted chicken orange juice recipe recipe moroccan roasted chicken orange		moroccan roasted chicken orange juice recipe and moroccan roasted pork orange	moroccan roasted chicken orange juice variations recipe moroccan roasted chicken salad
42	ice fishing trip frozen connecticut river vic attardo outdoors current strong flow		ice fishing trip frozen connecticut resident vic attardo with current strong flow	or fishing trip frozen connecticut river or attardo outdoors current strong flow
24	terrorist attack view exclusive footage today bombing moscow airport dozen dead tcot ocra		terrorist attack view exclusive reports today via moscow airport dozen dead tcot ocra	terrorist attack during exclusive footage today bombing moscow airport dozen at tcot ocra
25	rep giffords set rehab houston yahoo share friend health smoking story		rep giffords set as houston yahoo share celebrity health smoking story	rep giffords atlanta fire houston yahoo share friend health smoking story
54	iran year nuclear weapon iranelection		iran year 7 weapon iranelection	iran year nuclear weapon peace
32	bottega veneta launch fragrance		bottega veneta launch app	liga veneta launch fragrance
37	acai berry weight loss diet plan healthy weight reduction number diet plan advertised sugge		acai berry weight loss diet plan healthy food Lose number diet plan advertised sugge	acai berry teeth loss diet plan healthy weight reduction number diet plan advertised online
11	update lt gov seek support cuomo budget		update lt gov dont support cuomo budget	update lt gov seek support from budget
84	life waste text life shouldn text drive		life mean text life shouldn text drive	life waste... life shouldn text drive
27	glenn beck virulent attack cuny prof fox piven inciting threat aaup irresponsible rhetoric		glenn in virulent attack cuny prof fox piven inciting threat aaup aggressive rhetoric	glenn beck with alien cuny prof murphy piven inciting threat aaup irresponsible rhetoric
79	watch audi superbowl commercial youtube ad blitz channel		watch audi superbowl commercial youtube YouTube blitz channel	watch audi superbowl commercial youtube ad blog channel
65	quora will best buy electronics buy consumer answer		quora will best buy electronics buy consumer staples	quora will best like electronics buy consumer answer
42	redfishing great cape fear backwater warmer day light wind		redfishing myths cape fear backwater warmer day light winter	redfishing great cape fear backwater less than light wind
52	tomorrow australian open tennis final men andy murray navok djojovic ganna win murray fan murray		tomorrow australian open tennis final men v murray navok djojovic ganna his big fan murray	tomorrow australian open tennis final men andy murray marin djojovic ganna win murray fan xiao
79	doritos best superbowl commercial lmao		doritos best of commercial lmao	doritos 1995 superbowl award lmao
11	cuomo budget hit school toddler yonkers longer attend pre school srq		cuomo may hit school toddler yonkers longer attend pre school day	cuomo budget hit party toddler yonkers longer school pre school srq
11	cuomo call york budget process quot sham quot		cuomo call york budget real quot sham quot	now call york into process quot sham quot
79	kia commercial advertising superbowl commercial snake consuming		kia commercial advertising superbowl and snake consuming	kia commercial advertising and commercial snake consuming
72	stock future higher investor refocus economy york reuters stock		stock future higher ahead refocus economy which reuters stock	stock valuation higher investor refocus current york reuters stock
79	eminem helped plug commercial yesterday superbowl second superbowlxlv		eminem helped plug commercial yesterday in second superbowlxlv	eminem music plug commercial applications superbowl second superbowlxlv
68	oscar anounced morning		oscar 2008 morning	oscar green morning
67	ayam goring fried chicken rinse chicken inside cold running water pat dry paper tow		ayam goring fried chicken rinse chicken rinse cold running water pat down paper tow	ayam goring fried chicken rinse chicken inside cold running water cold dry shirt tow
60	fast food caught immigration crosshairs		fast food caught immigration eye	tainted food caught immigration crosshairs
59	correcting link yemen latest arab state join unrest activist demonstrating		correcting link yemen latest Iraqi state join Shia activist demonstrating	correcting link using latest gulf state join unrest activist demonstrating
42	going fishing today friend hatteras hope find catch fishing cabo slow		going fishing today friend of hope find catch off cabo slow	maybe fishing maybe friend hatteras hope find catch fishing cabo slow
79	superbowl commercial elantra psychedelic groupon wrong cocacola cool elantra win		superbowl commercial for psychedelic groupon by cocacola cool elantra win	superbowl commercial mr psychedelic best wrong cocacola cool elantra win
16	super bust woe endless texas host super bowl week texas super		super bust woe i texas no super bowl week texas super	go bust woe endless wonder host super bowl week texas super
74	saturday horse racing betting advice		saturday night racing betting advice	uk horse racing betting advice
31	republican gain democrat social medium		republican media democrat social medium	republican democratic democrat social medium
75	hack facebook unlocks security facebook adding security feature pair		hack facebook unlocks security facebook adding security feature pair	hack facebook unlocks security facebook uses security feature pair
42	fly fishing program host replaces columbia country wft newsbob asbury producer		fly satellite island host replaces columbia country wft newsbob asbury producer	fly by program host replaces columbia country wft w asbury producer
79	imported detroit excellent car commercial paying attention eminen damn superbowl commercial		imported detroit excellent car commercial paying you eminen damn Cadillac commercial	new detroit excellent car commercial paying attention eminen damn superbowl ．
67	menu tonight chicken curry recipe		menu tonight chicken curry wings	perhaps tonight chicken curry recipe
42	watch shearon harris lake jun top water bass fishing		watch shearon harris lake jun top red bass kill	watch from harris lake jun top water bass fishing
59	yemen president facing protest will seek extend term expires		yemen president facing protest could seek extend term expires	yemen citizens to protest will seek extend term expires
[truncated: 473 more rows]
