# Supplementary material for: Contrastive learning with mutual information enhancement and negative sample augmentation combined with KAN for text clustering
Source: PLoS One. 2026 Jul 30;21(7):e0354718. doi: 10.1371/journal.pone.0354718 (PMC13422851; doi:10.1371/journal.pone.0354718)
Supplement: S5 File — (ZIP) [file pone.0354718.s005.zip › tweet/tweet-original-order_trans_subst_30.csv]

label	text	_	text1	text2
37	brain fluid buildup delay giffords rehab		brain power buildup delay no comment	brain fluid also attacks giffords with
14	trailer talk week movie rite mechanic week opportunity		trailer talk section 10 rite the week opportunity	is talk of movie rite mechanic week and
100	rnc appoints chairman tampa convention effort visit tampa republican nati tampa fl		rnc appoints judges against convention plan calling for republican run tampa fl	florida foundation chairman tampa convention effort director tampa convention nati tampa winner
110	gbagbo camp futile cut ivory coast economy		gbagbo statement futile citing ivory coast ties	gbagbo as futile cut loose coast [UNK]
61	chinese president lost translation powerful leader meet expect tran		chinese leader lost translation against challenger – expect tran	chinese president lost translation powerful god can expect everyone
60	england fishing community current management system broken edf		england fishing community fish management structure broken (	england on community current events company broken edf
79	protest reform start yemen hundred anti government protester gathered sanaa		protest protests start Two hundred young TPP protester gathered outdoors	as protests start yemen hundred anti gaddafi families gathered sanaa
83	stuxnet lead chernobyl russian		stuxnet particles from spill	and studied chernobyl ॥
81	iphone share smartphones phone		iphone 4 smartphones Edit	they share camera phone
67	uploaded youtube video nba final lakers celtic game memory highlig		uploaded to video following the lakers playoff game from highlig	nhl online video nba final 5 celtic game memory video
99	feed epic sci fi car ad kia optimum super bowl commercial video trendhunter supe		feed for cut fi car ad breaks w super vehicle commercial video image supe	jeep epic sci fi car ad kia optimum city bowl super zoom in kids
95	naughty facebook started sharing personal detail site day turn fb		naughty facebook goes in nude photos site day turn fb	three friends started sharing personal detail as day and fb
99	super bowl commercial		super store commercial	cotton bowl commercial
72	bruce will fave kardashian lol		bruce will be my pie	kevin jordan fave kardashian no
66	attack journalist escalate egypt		attack journalist vigilante group	attack came from egypt
30	keith olbermann join current tv report		keith Abrams join GOP presidential report	keith williams at action tv report
75	opinion christina sounded amazing super bowl america making big deal		opinion christina sounded cooler to football fan making big deal	opinion christina a half super cat america making big deal
96	sundance day strange celebrity encounter steve carell elijah wood full day sundanc		sundance : strange celebrity in steve sits in wood full of studies	sundance day hotel celebrity encounter steve carell michael craig opening day hotel
55	acai berry supplement weight loss associated content heard oprah win		acai berry supplement weight over gains during moderate oprah win	other people music data loss associated content heard oprah win
101	finished watching black swan twisted mental strain take embrace role natalie portman incredible		finished baby baby swan under mental strain take embrace | natalie portman i	finished with the swan twisted mental twisted by embrace role natalie burns incredible
21	hot air breaking rahm ballot tcot lt state totally corrupt		hot shooter | Trump ballot tcot to state totally rejected	hot air breaking rahm karachi selection lt state cup...
68	charlie sheen abuse		charlie and abuse	martin sheen abuse
99	music featured motorola xoom super bowl commercial		music featured motorola car super bike commercial	music in the xoom super boost commercial
14	rite movie review fan movie deal battle good evil		rite movie review fan movie fans rebel against evil	rite movie magazine fan fair deal battle good battle
106	potential replacement steve job		potential for steve production	potential replacement jack allen
79	yemen president signal won stay freedomwar egypt jan syria feb		yemen issuing signal of stay at egypt 19 syria 23	yemen first signal of stay freedomwar egypt mongolia syria qatar
74	debt settlement lawyer debt settlement easier lawyer day debt settlement beco		debt issues – debt settlement easier lawyer gets delayed settlement beco	debt on lawyer debt settlement easier one day debt collection process
75	aguilera repeat national anthem ap ap christina aguilera flubbed belted		aguilera grand national e o ap christina o do Constitution	aguilera snatched the title... ap christina aguilera flubbed pit
66	skipped romanian crew journalist threatened attacked detained reporting egypt		skipped romanian hostage journalist threatened attacked soldier without duties	her romanian crew also threatened attacked for reporting egypt
55	loss weight acai berry capsule benefit		loss effect vs berry tree benefit	spread via acai tissue capsule benefit
45	pew internet online american social networking twitter politics campaign internet		pew internet online network social networking social web world internet	free internet online the social networking twitter politics campaign twitter
60	tbf flw outdooors introduce national high school fishing program national high school fishing program		tbf fl outdooors the national elementary school trout program regional high age fishing program	world champion navy club national high school fishing program national high school swim contest
25	fucking awesome jesse jesse ventura slam tsa lawsuit		fucking awesome jesse a free slam i i	some awesome jesse jesse he slam tsa action
88	king speech awarded best ensemble cast screen actor guild award		king speech awarded and all cast screen for guild award	winners speech awarded top ensemble cast screen actor guild nomination
60	charge fee saltwater fishing license		charge fee as harvesting license	charge fee limit fishing ।
46	bottega veneta teal turquoise knot intrecciato snakeskin clutch		bottega blue & gold fabric in snakeskin veil	tail dark black black black intrecciato perch clutch
87	baked slow cooker chicken crockpotrecipes		baked backyard barbecue chicken thighs	very slow tender dish is
17	fake snow storm white stripe officially call quits		fake snow angel white knight officially calls quits	fake snow storm white tie polka call up
99	chrysler air super bowl commercial		chrysler i wa con commercial	1999 titans super bowl commercial
97	kid set college time fill fafsa		kid raises college alarm a fafsa	this set college to fill by
75	funny happened aguilera repeat national anthem yahoo news		funny happened not repeat national finals before!	funny happened by repeat live anthem daily news
88	hollywood director honor king speech reuters		hollywood surprise honor king list 2019	cia director honor davis speech reuters
87	kung pao chicken recipe		kung pao rice dishes	kung wah chicken from
37	giffords rocky road recovery health news		giffords turbulent road to TV news	helping to mount recovery health news
99	complete list super bowl commercial advertiser youtube		complete list of bowl commercial failure list	historical list of bowl commercial hits youtube
103	senator avoiding tea party caucus		senator at larger party caucus	by avoiding tea state caucus
99	watch volkswagen superbowl commercial youtube ad blitz channel escarabaajoos		watch celebrities killed by youtube videos blitz channel 1	software group brazil commercial hardware company blitz channel escarabaajoos
82	washington legislature wade immigration debate oregonlive summary requires employe verify		washington legislature ignores immigration bills while city requires parent verify	california legislature legislative immigration debate oregonlive access requires and verify
62	te boozing news starbucks huge trenta cup hold entire bottle wine		te boozing news e do mouth cup o entire cup wine	celebrity boozing news starbucks huge cola cup hold your bottle plus
44	carney obama press secretary		carney obama new releases	carney and general secretary
72	kardashians pier morgan stupid answer question perfect		kardashians next head is answer absolutely perfect	kardashians matt morgan tv answer question here
56	chavez mark year office venezuelan president hugo chavez mark year power promising press		chavez mark year 19 as president president chavez tests his power the press	2010 mark year to venezuelan president hugo castro mark new power promising press
14	rite safe horror film devil time plain dealer		rite safe used film detective meets plain dealer	rite safe horror or old time plain beat
80	chipotle fire hundred immigration raid immigration probe forced mexican chain chipotle fire		chipotle on hundred immigration tolerance policy probe forced mexican chain store shutdown	2016 west hundred mile office drug probe forced mexican chain chipotle fire
99	beetle commercial creative superbowl great teaser		beetle masters of superbowl great game	beetle ii using superbowl publicity teaser
79	yemen thousand protest government worldnomads travelsafety		yemen branches of government worldnomads 2013	yemen thousand strikes against troops in
22	going amazing constitutional showdown reach supreme court		going amazing constitutional showdown to full floor	going amazing can litigation reach appellate court
60	aquarium fish aquarium success good common sense will fir		aquarium fish aquarium success good healing treatments will follow	aquarium testing aquarium success food common sense spanish fir
89	justice extend protection workplace retaliation supreme court ruled employer sued		justice over protection clause says supreme court ruled employer sued	justice consumer protection workplace retaliation supreme court ruled unconstitutional ।
44	white house press secretary jay carney		white tom press chief jay har	white sands press secretary nancy hunter
88	oscar reaction guess king speech		oscar reaction towards king speech	oscar reaction awards acceptance speech
95	cnn hack facebook unlocks security facebook adding security feature pa		cnn hack gets unlocks by facebook adding ransomware feature again	cnn hack in google security facebook adding p news pa
84	nfl concussion people survey wix jsquared concussion		nfl concussion Studies survey statistics about concussion	the radio people ask wix for concussion
57	national guard called chicago snow storm woow snow chill people		national emergency called chicago lockdown as woow snow into people	red guard called chicago day storm city wind chill people
77	loooooooooooove ncis		loooooooooooove YOU	but...
55	weight loss diet plan acai juice equal nutritional claim acai		weight healthy diet with acai juice rice nutritional claim denied	weight loss diet free fruit juice no nutritional claim certification
64	traffic depot update oceanside green light red light camera ticket traffic		traffic depot sending oceanside green light red arrow camera for review	additional depot update oceanside railroad trail red light no ticket traffic
75	christina aguilera mess national anthem start super bowl xlv		christina aguilera saying her anthem is feels weird xlv	rosie aguilera sunset party anthem american super bowl xlv
99	definitely forward superbowl commercial year esp steve martin cameo		definitely more superbowl commercial for esp nick martin email	a better superbowl commercial year esp steve chapman song
55	acai berry diet succeed hoodia gordonii site acai berry cultivated acai palm		acai berry bush succeed review The site berries are cultivated at palm	acai plant diet succeed strawberry lily white acai berry cultivated california grape
56	hugo chavez apologizes venezuelan people ahead election		hugo chavez apologizes towards official facing trial	donald chavez apologizes venezuelan soldiers ahead of
60	fishing news banner website		fishing vessel banner graphic	atlanta news banner and
30	keith olbermann join current tv report keith olbermann controversial liberal pundit ho		keith olbermann - current tv host ruth olbermann is media pundit following	keith olbermann join web site host keith murphy join internet pundit ho
21	chicago rahm emanuel ballot		chicago red eman ballot	george rahm emanuel in
62	tanning iced coffee tazo iced tea hello trenta		tanning iced drinking cap iced drinking tee!	tanning iced apple tazo coffee beverages bella trenta
72	watching kourtney kim khloe loving waiting forever		watching him talk about loving someone forever	watching if kim said need him forever
86	vincent tabak appears court charged murder		vincent tabak rally in charged Monday	vincent tabak is now charged with
87	casserole recipe bruschetta chicken bake submitted heather simple creative chicken meal mimic		casserole recipe bruschetta chicken add submitted dough for classic family meal below	the recipe using chicken bake cooking heather and water cooking meal mimic
75	honor epic fail national anthem top ten list time worst		honor starters fail CFL rankings top 10 list time worst	honor epic miss country anthem top ten this time worst
60	info topic fish tank heater aquarium stuff technorati tag aquarium heater aquariu		info topic fish stock in plastic industry > tag aquarium heater aquariu	water aqua fish electric heater aquarium stuff and tag aquarium exhibit room
87	grilled chicken tomato salad		grilled vegan tomato paste	salmon tomato tomato salad
109	today read concerned gasland movie stand set record straight		today read concerned parents movie stand cast agenda straight	today anyone concerned gasland will stand that record straight
88	king speech top film producer award ap ap king speech claimed crown be		king u top film producer receives award ap king speech de crown be	king interview claimed film critic p ap ap king speech claimed crown be
88	sag prediction award tracker hmmmm		sag prediction forecast and tracker	independent entertainment award 2018 hmmmm
99	kia spent lot money optimum superbowl commercial		kia takes lot time on superbowl commercial	he spent lot an optimum air commercial
99	doritos commercial raising dead best night superbowl nfl		doritos de raising his best night life legs	doritos can feature in best of superbowl nfl
73	idf intelligence chief iran nuclear bomb year haaretz		idf intelligence chief over nuclear ties Dec 01	and joint chief iran in bomb year haaretz
77	yeah don csis nciss enjoy mentalist		yeah don do they enjoy x	with... csis nciss enjoy ॥
11	uk robert kubica injured rally accident italian polish medium		uk with kubica as an accident by polish medium	uk george reed injured by accident italian polish former
88	breaking news king speech take top honor hollywood actor honor best sunday night annual screen ac		breaking news king speech take top honor after actor turned star of night wedding screen style	breaking news king speech awards top honor hollywood actor honor best american daily news screen selection
22	obamacare reagan appointed federal district judge florida ruled key portion obama		obamacare reagan vs federal case judge that found against portion obama	michael reagan appointed federal district attorney for federal key portion obama
79	st tunisia egypt yemen		st v et y	e tunisia t yemen
99	best superbowl commercial year chrysler comeback		best new ever 2012 chrysler comeback	uk tv commercial 1986 chrysler comeback
66	horrible journalist attacked detained egypt yahoo news		horrible gang attacked detained prisoners | news	horrible journalist and detained on yahoo neo
66	list journalist hurt harassed egypt		list those who harassed egypt	list i hurt 100 egypt
95	famous facebook flip flop social networking goliath number hasty move year		famous celebrity flip the social image goliath turned 15 move year	famous facebook the flop social networking board season 9 move year
66	yikes list journalist attacked egypt hour abc news		yikes google map of egypt hour ago news	red list journalist attacked egypt attack on news
65	lady press ahead fitness campaign daily caller obama tell abc good morning america		lady press ahead find me by caller i tell u good bye america	health press ahead fitness campaign daily caller sports tell abc great summer america
22	judge rule obama health care law		judge rule the religious freedom law	judge burton discusses health care law
75	watch christina aguilera screw national anthem super bowl post		watch christina aguilera complete national anthem live rap below	2004 christina moore screw national for super bowl ॥
55	acai berry powder content health weight loss hard figure		acai 200 mg content health weight gain max figure	acai berry nectar content health value loss hard water
95	facebook privacy setting user		facebook private setting...	internet privacy facebook user
20	taco bell beef convenience cost		taco bell beef bar items	taco bell meal bill cost
38	jordan thousand protest demand pm step wave mass protest arab spread opposition supporter		jordan thousand ago 5 pm step out mass protest arab spread massive protest	the thousand protest front pm step down mass protest movement spread opposition supporter
60	yap palau sport fishing promotional sport fishing video produced video rating		yap palau sport 2017 promotional sport special purpose produced video contest	yap palau sport fishing special documentary fishing video or rating rating
89	court third party bias protection broad washington jan upi supreme court ruled unanimously		court wide party bias found for washington US state supreme court ruled unanimously	in third session bias protection scheme act jan upi supreme court ruled unopposed
60	yell cast jr hartley ad digital era author search fly fishing book dj hunt book read		yell cast in hartley ad digital era author releases fly fishing book for seek DJ hunt	yell and jr s ad 40 era author search fly fishing book dj way to read
60	boatsshopping fishing headline oklahoma metro trout fishing pond instructional clinic pave exciting winter angling html		boatsshopping - headline of metro clay fishing pond instructional videos adding to winter angling html	boatsshopping fishing city news metro trout fishing pond instructional course living exciting texas angling history
60	three ton striped bass seized illegal fishing net		three ton snake python seized illegal surfing net	three large striped bass seized for illegal net
22	federal judge strike health care reform call insurance purchase mandate aba journal		federal court shuts down care reform call for purchase mandate from journal	county judge federal health care organization call insurance purchase mandate library journal
72	love khloe kardashian		love u i	is thy will
88	fighter king speech lead nominee tonight sag award beverly hill courier		fighter king speech parade host tonight wins award at hill courier	fighter ace grand lead nominee the special award beverly hill courier
75	check video christina aguilera super bowl national anthem mistake mess err		check video » aguilera chicken bowl national champions fan mess scandal	check video christina aguilera is hit national anthem of a song
71	murray djokovic happened		murray for 2017	novak djokovic a
110	pressure grows myanmar sanction call growing western sanction myanmar		pressure from myanmar sanctions squeeze growing demands sanction myanmar	pressure high myanmar sanction call growing the northwest area
45	poll gop catch dems social medium		poll gop catch in liberal media	poll price is this social medium
12	nobel war prize wikileaks nuke fired cablegate wikileaks assange anonymous		nobel war prize bomb nuke involved in wikileaks leak WikiLeaks	trust fund activist william nuke fired photo wikileaks assange online
51	bbc news police lose officer		bbc military helicopter lose officer	bbc news police car game
99	lololol doritos pepsi max killing superbowl commercial		lololol stop and listen to the commercial	lololol doritos worked later with the twins
22	federal judge healthcare law		federal judge recovery costs	federal judge appeals system
88	king speech notch top director award movie running darren aronofsky		king speech notch at 10 award wins 2017 darren ar	ang kong 2018 top director award movie running through aronofsky
87	yummy recipe tuesday chicken fricasse		yummy chicken deep in fricasse	this recipe tuesday hot stew
55	secret natural weight loss food acai berry benefit		secret natural weight loss techniques acai raw berries	secret natural weight loss contains vanilla berry flavor
32	job wrong place memo president dear president state union add		job wrong got in president dear president and union add	job wrong for memo president dear lee state aid add
26	employment gaining speed jobless rate		employment gaining weak jobless claims	employment at speed increasing rate
79	ten thousand yemeni protest sanaa ten thousand yemeni staged day rage calling		ten hundred people protest sanaa other thousands have staged day out calling	ten thousands yemeni protest and ten thousand sunni student demonstration rage calling
104	awful watched don text drive video driving class		awful watched stupid text drive while driving class	ben watched over der drive video driving class
106	netgear bos astonishing attack steve job		netgear bos astonishing adaptive vector performance	the online death attack steve job
75	bronco christina aguilera flub national anthem kmgh denver		bronco im gay para national TV part 2	for christina aguilera flub national wedding celebration...
19	governor proposes sweeping cut funding york school medicaid program slashed		governor defends wall cut funding york school building program proposal	this proposes sweeping cut backs for school athletics program slashed
84	check article fox news sideline test detect concussion minute		check article BuzzFeed news sideline test enters sixth minute	check other fox testing will test detect concussion minute
72	eye will definetely glued tv screen love kardashians		eye be loved glued e will love kardashians	eye will previously had tv appearances in kardashians
104	don text drive pledge		don text de i	don needs drive for
60	fishing technique fishing maine surf fishing striped bass		fishing technique the net surf fishing striped variety	clean technique fishing bass surf great striped bass
25	tsa unveils body scanner software doesn naked alternet		tsa unveils sexual scanner system detecting naked sex	also unveils her style also doesn naked alternet
88	oscar king speech haven black swan		oscar king is haven to swan	snow king fair haven black swan
90	teen creates anti bullying school program		teen of a bullying school program	new creates for bullying school program
52	bedbug rapidly evolving fight pesticide tech news		bedbug confirms evolving fight among tech providers	was rapidly evolving as pesticide legal news
99	super bowl commercial report card ranking winner loser bleacher report		super bowl 2019 report card with winner A special report	global fat commercial report card ranking data from bleacher report
80	fast food caught immigration crosshairs reuters		fast sleeper caught cold fears reuters	a guy caught his crosshairs reuters
44	vice president communication director jay carney named white house press secretary		vice de communication communications jay bob named white house press director	vice chairperson communication affairs jay carney as white its press secretary
89	high court third party sue retaliation case		high court third party filings low court	high federal court circuit sue retaliation case
75	kold aguilera repeat national anthem		kold le club de anthem	he can repeat the anthem
99	volkswagon commercial superbowl		volkswagon radio version	if or...
52	deadbedbugs fact bed bug cover		deadbedbugs fact sheet bugs 2016	for fact bed bonus game
20	gross taco bell sued bogus beef		gross Montana boycott sued bogus beef	gross the chicken sued bad beef
79	great bbc piece summarising unrest north africa middle east		great bbc diagram summarising movement north c n east	great central piece for scenes around africa middle east
84	sidney crosby concussion rule change braine hope pray doesn sight		sidney crosby The vision change known as pray long sight	david crosby concussion one change i hope he doesn sight
68	charlie sheen leaf hospital medical emergency		charlie sheen, hospital / emergency	charlie sheen in clover medical emergency
62	trenta cup hold entire bottle wine wrong		trenta cup / entire bottle 6 cans	trenta cup hold is bottle known for
102	healthy school food pay save attention going		healthy 3 year pay save keeps going	healthy school food fund raise is going
97	post financial aid college lt gt financial advice lt gt popular lt gt lt gt		post 286 post college Life gt financial rights lt gt Religion lt ur religious gt	post secondary aid college lt gt financial adviser scheme lt popular lt gt grand gt
104	teacher talking texting driving haaayy		teacher soft texting career strategies	no talking class driving by
97	financial aid help woman school hispanic scholarship		financial aid help him get security scholarship	financial aid indian woman overseas music scholarship
66	mubarak silencing voice egypt journalist targeted read jan tahrir		mubarak torture suspects when being targeted read jan t	facebook silencing voice egypt journalist twitter against blog youtube
99	video favorite superbowl commercial cute		video hero superbowl video cute	a production internet commercial cute
104	remember alex brown		remember WHEN?	remember alex where
99	enjoyed vw beetle commercial superbowl favorite		enjoyed flying beetle commercial superbowl roundup	bring my beetle and superbowl favorite
104	join campaign texting driving save life future will help		join the texting and save life future will protect	join chapter texting driving one life future help help
57	crazy lake shore drive downtown chicago shut		crazy lake bridge drive connects Chicago shut	eastern lake city drive to chicago shut
106	blog post potential replacement steve job apple		blog post Worker replacement posts job interview	blog post to replacement david allen apple
55	acai berry chocolate tasting weight loss diet plan adi news scientifically prov		acai cheese chocolate loss weight lose calorie plan Top news scientifically prov	regular eating delicious tasting energy loss diet plan adi cash scientifically prov
87	red cabbage add color noodle salad soba salad chicken cabbage		red bread add color with salad with salad fresh cabbage	red moon add color noodle tea soba at chicken table
91	boosting america fashion		boosting state capitalism	after the fashion
90	news workshop preventing bullying positive behavior support school		news articles preventing social positive behavior above school	literacy workshop preventing bullying special behavior support program
79	yemen president won election		yemen Republicans won reelection	yemen india won and
85	best buy launch electronics buy program ap ap timing shopping gadget		best shopping program new buy program gadget ap timing shopping gadget	best practices consumer electronics auction program ap ap timing shopping data
99	force strong great ad volkswagon superbowl commercial		force first great ad music television commercial	force strong as du hoc superbowl emergency
99	dragon cute drinking cola superbowl cocacola commercial		dragon & little white superbowl TV commercial	dragon cute coca cola and cocacola flavor
88	latest headline king speech lead oscar field british star colin firth helena bonham carter nominate		latest headline king race taking oscar field from star s firth by ric carter nominate	our headline king features lead oscar field and star colin firth dick van carter nominate
75	klassy breeze music blog black eyed aguilera love		klassy breeze diamond blog and diamond fan love	metal review music blog black metal aguilera weekly
45	journalist social medium report egyptian demonstration journalist		journalist social medium A protest demonstration site	journalist by medium report egyptian television on
88	hooper earns top dga prize king speech hooper won david fincher social network		hooper earns new CGI star for speech hooper the david fincher world network	hooper earns top dga news and speech hooper king david award itv network
88	ap maker academy award favorite social network king speech competi		ap maker academy recommends tying social commentary to speech competi	ap maker academy 2000 favorite women scientists king speech in
71	congrats novak djokovic played brilliant tennis definitely deserve title		congrats novak dj - good tennis definitely deserved trophy	congrats novak who played brilliant tennis like still friends
79	breaknews yemen street day rage yemeni filled street sanaa		breaknews ki ki rage rage yemeni wa wi sanaa	neighborhood night street day square yemeni main street sanaa
79	protest start yemen despite concession president hundred anti government protest		protest inside yemen despite concession sign blocking anti government gathering	protest start yemen and concession president 1 members government protest
66	al jazeera journalist detained cairo police hotel room equipment confiscated jan		al jazeera suspects detained cairo police beats – equipment confiscated again	al jazeera journalist looted of airport hotel room and confiscated jan
100	update michael steele resigns rnc		update to march resigns tweet	governor paul steele resigns walkover
79	egypt yemen demand change government well gt news tcot		egypt yemen te proof so well fake news tcot	egypt yemen democracy change government operates gt with tcot
102	orange student dish school lunch white house chef orlando sentinel fl schoollunch letsmove		orange student eating school lunch at field blue cal sentinel campus schoollunch letsmove	orange student middle school lunch white chef restaurant orlando jones the schoollunch college
60	successful ice fishing perch depth finder successful ice		successful NOAA fishing perch depth finder - drone	successful storm fishermen perch depth fishing successful ice
55	acai berry weight loss diet plan healthy weight reduction number diet plan		acai healthy weight reduction diet plan healthy weight reduction diet weight planned	acai people diet loss diet plan simple weight reduction number range plan
20	thought beef lawsuit pr response		thought out lawsuit pr response	thought beef lawsuit television programming
96	chris hemsworth lead celebrity storm tao sundance ministry appreciates sundance film festival founder		chris de lead celebrity storm band says they appreciates sundance annual festival speech	chris robinson lead celebrity rachel tao sundance tv appreciates best film lab founder
80	chipotle face ice inspection state reuters reuters chipotle mexican grill		chipotle squares off between state reuters to chipotle mexican cheese	california state ice inspection state groundwater monitor chipotle mexican mexico
72	love kim kardashian ur hot wooohoooo lol		love kim to a daddy wooohoooo lol	time for mo ur no mo lol
79	ten thousand march yemen president sanaa yemen ten thousand lukewilliamss		ten thousand men ad ra sanaa yemen tens thousands marches	ten billion dollars yemen july sanaa yemen ten 000 days
99	best commercial super bowl imported detroit best		best commercial super bass combo review best	1993 commercial super bowl of detroit from
77	late night time watch crime solving tv ncis csi sky looooove		late party time watch shows and tv ncis csi at 7	fox eastern time movie crime solving tv ncis seasons 6 looooove
99	doritos commercial vote funniest superbowl commercial		doritos commercial winners in superbowl item	doritos series released by superbowl online
99	budweiser wild west tiny dancer commercial definitely favorite superbowl		budweiser wild west and cassette commercial definitely bad songs	budweiser wild cat tiny station commercial definitely got here
60	best deal fishing bait lure ebay best price		best deal fishing bait available for cut price	best known fishing bait retailer ebay full price
27	fallon follow tip save energy included site tip will help beat hig		fallon follow tip save details included hot tip link help too hig	fallon follow with set a new site tip will help beat hig
36	uk foreign office urgently checking briton caught explosion uk news		uk foreign body urgently searched briton caught explosion dead 2	uk times office staff checking briton caught at london news
51	government spending cut leave north east forestry commission base saveourforests		government spending cut leave NY east military maintenance base unpaid	public spending increased in north east forestry company but saveourforests
62	starbucks trenta hold entire bottle wine people cougartown		starbucks lets hold entire a wine to go	starbucks trenta hold entire blood filled flutes ।
37	interested giffords improves watch hour tv gabrielle giffords watched hour television		interested app improves watch movie tv format into 65 minute television	bible reading improves zero hour tv gabrielle giffords watched court television
67	doc river ll wait chris forsberg boston celtic captain paul pierce departed thursday		doc river ll wait G forsberg boston football captain draft john written by	doc river to wait nick forsberg boston warriors captain paul brown departed 2017
95	facebook privacy setting user		facebook posts setting up	facebook privacy audit of
54	daily review murdoch ipad newspaper rupert murdoch ipad launch daily offer glitzy graphic		daily look for ipad no review murdoch ipad launch daily reviewed glitzy content	journalism review murdoch ipad newspaper the murdoch business newspaper daily offer news graphic
99	commercial video eminem lipton brisk super bowl commercial		commercial video m li brisk super album commercial	commercial radio commercial featuring brisk super bowl commercial
37	updated rehab aim giffords life		updated chemotherapy treatments throughout life	updated 2007 aim for life
10	breakingnews looter broke museum destroyed pharaonic mummy late friday nation top archaeologist reuters egypt		breakingnews looter breaking in stole pharaonic mummy late evening yesterday latest stories reuters egypt	demolished looter broke museum destroyed broke theatre endangered ancient nation top archaeologist missing egypt
60	grant fishing smile set grant arizona game fish department ki		grant in smile merit grant through game fish department survey	grant fishing smile on grant arizona water restoration department ki
95	tech cnn hack facebook unlocks security facebook adding security feature		tech cnn app facebook unlocks when app enables security feature	tech facebook hack project added security facebook adding security project
101	black swan amazing natalie portman deserves award doubt will		black swan is natalie virgin - and doubt will	black swan star natalie harris deserves award doubt only
87	recipe chicken cutlet		recipe make tender	fancy chicken on
99	favorited youtube video gm chevy super bowl commercial bumblebee		favorited movie clip gm about super hero and bumblebee	original youtube video 2003 chevy super bowl mvp 1996
38	thousand protest jordan middle east		thousand protest at square north	some protest from middle east
96	sundance today tobey maguire demi moore kate bosworth tobey maguire waitin		sundance tomorrow... and you moore ye ya tobey on Monday	sundance today tobey main andy metric john bosworth jennifer maguire waitin
66	extraordinary stuff arrested beaten egypt police		extraordinary writer arrested with NC police	extraordinary stuff arrested by in police
60	florida top freshwater fishing destination		florida top secret hot rod	florida central freshwater fishing club
60	best fly fishing website		best organized club website	best fly fly awards
55	weight loss diet plan living healthy acai berry adi news acai berry promote weight loss imp		weight gain exercise plan with healthy acai berry tree & acai powder promote weight lose imp	weight restriction rare but living healthy acai berry adi news and berry kids weight loss youtube
99	super bowl commercial		super fridge commercial	super bowl 2007
97	asia center graduate summer grant harvard university usa beasiswa scholarship		asia center graduate received grant in career loan beasiswa 2012	asia center graduate summer scholars harvard university fellowship harvard international
79	yemen girds day rage saleh vow step bloomberg		yemen cheer day dawn as vow step up	the girds of rage saleh alfa step bloomberg
88	king speech lead academy award nomination including best picture		king speech broadcast shows award selections including best picture	short speech lead audience silver nomination including best picture
108	freemont tribune safety tip atm tip safety		freemont trib literature review Safety tip safety	freemont tribune digital tip atm enterprise atm
86	man charged joanna yeates murder		man died in yeates 2	simpson charged joanna a murder
106	internet news steve job medical problem affect apple stock latest internet news steve job		internet news steve job medical problem affect media pie new media news steve stock	internet news steve requests and problem reports apple stock latest internet experience steve weeks
45	gop voter active social networking site political purpose washing artimpactnetpr		gop blog forum member networking site political purpose kick out	and voter online social blog site regarding product washing artimpactnetpr
45	obama campaign playbook promote agenda social medium		obama campaign poster An effective social medium	obama campaign playbook and agenda on justice
104	don text drive makeachange		don and add makeachange	no text drive and
79	yemen arrest anti government activist yemen		yemen arrest suspected government police group	yemen arrest a government activist resigned
88	king speech win top honor director guild award		king speech win Guild honor and guild awards	source 2008 win top honor director guild 2008
81	mobile market grew smartphones android driver will drive marke		mobile market with smartphones android driver will fuel expansion	mobile market product as hi driver compact drive marke
60	fishing report fishnotes caught bass gofishn		fishing report all done using gofishn	media report 2013 caught bass public
65	uk news lady take campaign childhood obesity army base		uk news man walking off childhood obesity army base	uk news blog take campaign against obesity voter base
14	watch rite free movie online movie online		watch this free movie from anywhere online	watch movies free days online films online
60	fly box folly north american fly fishing forum ongoing effort achieve system perfection		fly box folly north american fly boxes forum progress reports - near perfection	fly box folly fishing pier national fishing forum ongoing report achieve system perfection
88	king speech dominates sag award win best picture osacrs sagawards thekingsspeech		king speech award sag award man award man osacrs award 2016	when speech dominates media 2013 win and performance osacrs 2017 thekingsspeech
82	arizona bid block citizenship illegal immigrant anchor baby tcot tlot		arizona activists block controversial Mexican immigrant leaves baby tcot school	arizona government block by illegal immigrant anchor baby box...
55	acai berry diet sexy acai berry scam warning acai berry diet		acai nut diet sexy fraudulent diet scam targeting sweet berry users	candy berry diet sexy coco berry garden foods acai berry shop
99	lmao didn feistyoldpeople chevy commercial superbowl		lmao crying like an old darling	lmao did and had run from
71	mouratoglou murray djokovic classic yahoo		mouratoglou du 13 de 1989	bosnia and djokovic memorial memorial
75	endsmeat christina aguilera mess lyric national anthem super bowl		endsmeat for christ sets rules for anthem super bowl	endsmeat christina aguilera on lyric take 2 super junior
60	wilmington nc inshore winter fishing report		wilmington County parks under snow report	wilmington nc line winter dock and
88	oscar nomination full list academy award nominee		oscar nomination full 2015 academy prize winner	oscar nomination new list academy nominated finalists
60	indicator point great fall steelhead fishing		indicator point for fall leaf bite	three point a fall steelhead ॥
79	yemen protest intensify arrest journalist tawakkol karman		yemen to intensify leak allegations * k	finnish police intensify arrest on erika karman
45	rash report social medium tool social unrest john rash tunisian mohamed bouazizi cou		rash riots new medium collapse social unrest john j tunisian i writes.	rash ahmad web medium tool book call john the tunisian mohamed bouazizi website
82	commerce bos immigration reform		commerce bos tax enforcement	commerce canada immigration services
55	acai berry diet side effect lose weight fast acai berry diet side effe		acai berry drinkers in effect lose pounds without ca berry diet side response	to berry cover standing up lose weight fast acai berry diet on effe
75	great win packer christina land blunder		great packet packer and land bl	great win win christina da blu
60	celebrity gossip fishing madison river montana		celebrity the fishing madison al mont	fish channel fishing madison river montana
75	conan blast christina super bowl anthem blunder time		conan van christina i sad anthem blunder image	love blast christina beer bowl anthem blunder award
108	identity theft cost create problem business deal reaching fake provider showz		identity of cost card problem spot for reaching fake provider showz	as theft cost create in business to reaching fake provider without
22	florida judge strike obamacare america		florida clearly backs obamacare taxes	the judge strike obamacare is
88	king speech rule obvious batch oscar bait news cnews canada		king new rule obvious batch legal bait bill cnews briefs	best speech rule tv batch oscar for news national canada
60	check price fly fishing lure ebay store info		check price fly fishing or lure item info	fair price fly fishing lure inventory card info
74	debt consolidation help avoid bankruptcy debt consolidation involves single loan		debt consolidation help avoid second debt repayment before conventional loan	debt consolidation help avoid bankruptcy debt termination of single debt
55	acai berry acai berry juice weight loss		acai berry Mandarin berry recipe Provided by	salt berry salt berry milk weight loss
99	daddy prefers vw commercial messing mini darth superbowl dadstalking		daddy prefers every commercial cartoon about a superbowl dadstalking	who prefers this commercial on mini darth and you
21	slow news day chicago ll live bloggin mayoral debate cdt		slow summer day chicago Watch live full mayoral debate here	nbc news day chicago broadcast live to community debate cdt
99	super bowl commercial coca cola commercial coke		super cool commercial coca cola party recipe	super bowl commercial abc coffee commercial billboard
72	wished looked lucy hale kourtney kardashian pretty		wished not any better kourtney looking perfect	perhaps on lucy collins or kardashian pretty
88	reuters celebs hollywood actor honor king speech los angeles reuters oscar front runner king		reuters celebs hollywood must honor himself ll los children reuters oscar was - king	reuters celebs hollywood actor martin king seattle los vegas journal reuters front runner king
87	best recipe caesar salad caesarsalad		best recipes for salad made	master recipe caesar star 2007
84	school tackling cut teen concussion bull ring drill football		school tackling cut short in bull riding drill football	school show drama teen drama bull ring drill football
55	reason acai berry weight loss diet case half popula		reason black berry blood loss diet book view popula	mini tea berry weight [UNK] 3 case half popula
21	court allows emanuel ballot chicago mayor nytimes tlot news illinois dems		court allows absentee ballot in seats — breaking news to dems	court by direct ballot by mayor nytimes commission on illinois dems
60	trout steelhead fly fishing supply stretched canvas poster steelhead trout image		trout steelhead fly wind supply stretched by poster | Fly haul	trout lake river fishing supply system canvas poster steelhead trout fish
36	fatal blast reported moscow airport terminal russian authority monday reported fatal explosion		fatal blast search in airport terminal remains on monday following fatal explosion	fatal blast near moscow airport terminal russian air records reported fatal event
87	simple easy prepare vintage fried chicken recipe		simple To prepare vintage fried food pan	simple drinks prepare for fried chicken to
96	huffingtonpost sundance film festival james franco three company installation		huffingtonpost free film @ a franco wide screen installation	huffingtonpost sundance film board santa franco opera company installation
98	australia flooding cost enormous		australia median height estimate	space and cost enormous
71	win djokovic won australian open		win djokovic on this final	win of 2007 french open
36	cnn killed injured terror blast moscow airport terrorist suicide bomber blamed mosco		cnn attack injured 17 suspects moscow airport terrorist fire attack blamed mosco	cnn president kennedy bomb blast ankara airport terrorist suicide bomber blamed mosco
60	fishing bait bait trout fishing trout fishing type equipment dictate		fishing bait bait bait fishing trout fly spawn Fishing dictate	bass carp fishing trout nest trout fishing type equipment dictate
96	actress farmiga sundance directing debut reuters reuters vera farmiga big breakout		actress who shown at flick of reuters vera making big breakout	actress farmiga popularity award debut director reuters as farmiga big breakout
103	dc medium opt tea party tea party caucus remains vigilant teaparty tcot tlot gop dem		dc plain old white party tea party caucus remains en teaparty tcot tlot ~ ~	anti medium party up party independent farmer caucus remains vigilant teaparty conservative ac gop dem
99	youtube video eminem lipton brisk super bowl commercial		youtube video for lipton brisk super team commercial	mtv video eminem lipton brisk smoke bowl champion
38	jordan protester gather country demanding prime minister step al jazeera		jordan protester rallies crowds demanding prime minister released – jazeera	jordan protester amman country demanding prime speeches by mu jazeera
74	credit card debt consolidation gt credit card studentloans info conso		credit card debt fall - credit year studentloans is -	credit card debt information or credit system sales info conso
60	sow bug round north american fly fishing forum time march mountain		sow bug is out using fly fishing near time march mountain	sow now does north american fly fishing first time on mountain
20	meat high quality mediapost beef brouhaha taco bell buzz suffering mediapost		meat white sugar mediapost beef brouhaha – black pepper eats mediapost	all taste quality bacon beef patti taco bell buzz bill mediapost
66	clinton bugun misir hk nededi secretary clinton condemns attack demonstrator journalist egypt vide jan		clinton via misir hk by h clinton condemns drone drone at egypt 1 jan	clinton bugun to hk ned george clinton cyber attack demonstrator david stephen dan jan
55	weight loss diet plan south american acai berry currently american lose		weight lost nutritional plan vegan american oats berry currently weighing lose	weight or diet plan in american acai that currently health lose
55	acai berry weight loss diet plan healthy weight reduction		acai a fat loss diet emphasis on weight reduction	acai berry content loss diet decrease healthy lifestyle reduction
82	missouri court rule immigrant adoption right terminated illegally missouri supreme court tuesday ove		missouri schools rule immigrant adoption laws terminated - Kansas supreme court tuesday night	missouri court denied immigrant status order terminated 1983 missouri general court tuesday ove
88	king speech usurps throne oscar leader ap		king and usurps head of leader ap	open speech usurps victory by leader ap
25	coming airport modesty change		coming airport locations Edit	coming airport traffic had
75	super bowl national anthem singer christina aguilera fail video		super sexy male anthem singer christina aguilera single again	super bowl 5 anthem for sofia aguilera official video
99	chrysler telling story well check chrysler commercial imported detroit		chrysler telling me well told and diff v detroit	chrysler telling story well done on buying imported detroit
21	top story illinois supreme court rahm emanuel ballot illinois supreme court issued ruling		top story Michigan unions re rahm v Illinois IL supreme court issued ruling	top rank chicago supreme court rahm poll ballot illinois water has issued ruling
55	weight loss diet acai berry weight loss diet plan diet diet food weight loss beauty sally beauty bea		weight loss diet diet berry weight gain beauty honey calorie loss food loss loss beauty sally beauty bea	energy loss diet acai berry weight break physical exercise diet diet food weight loss diet sally or bea
88	entent complete list nomination annual academy award		entent complete exams applied towards academy award	entent 2013 features nomination for academy award
99	hella funnny drt superbowl funniest doritos commercial		hella funnny show / winter podcast |	haunted mansion plays the funniest game to
97	undergraduate scholarship international college hotel management australia beasiswa schola		undergraduate scholarship and college general Canadian commercial Canada schola	private degrees international college hotel south australia beasiswa foundation
96	hott cold sundance film festival lola blog		hott cold war film trailer fan blog	the cold sundance music festival lola summer
60	discus fish aquarium		discus 3.	discus fish...
42	netherlands recall iran ambassador dutch woman execution foreign policy outrage		netherlands meets US ambassador dutch lang during foreign policy controversy	netherlands recall dutch executed dutch woman execution russian policy outrage
99	video volkswagen invades super bowl darth vader starwars superbowl		video alien vs rainbow bowl king Vader vs superbowl	video music invades fish bowl darth coaster arcade invasion
85	best buy launch electronics buy program		best buy launch and buy on	best small launch electronics buy go
97	workshop offer help student aid form regional workshop open help faf		workshop offer younger student students and regional workshop would help faf	community workshop programme student aid group regional workshop open help faf
104	drive text		drive by	partial text
55	heard acai berry diet acai berry heard diet purchasing		heard This man performed acai bean heard diet purchasing	an acai woman swallow the berry heard diet purchasing
87	continuing cooking winning streak awesome lemon fennel pot roast chicken chicken boring		continuing and winning an awesome awesome covered pot top chicken chicken boring	continuing cooking winning skills awesome cooking fennel pot roast non supper boring
60	red fishing knot book book fishing harry		red fishing lure blue book fishing hook	my fishing knot book gift from harry
110	wikileaks pushed uk sanction iranian bank cable view britain settin jpost		wikileaks demands uk sanction through legislation - sources britain newspaper jpost	wikileaks kick back sanction uk bank cable corporation america settin usa
88	king speech wint twee screen actor guild award		king speech wint u u actor guild film	king speech wint twee screen industry week 2013
59	beck rating plummeted		beck sentiment plummeted	beck... 2016
84	aaron rodgers helmet saved concussion bear green bay packer qb aaron rodgers believ		aaron players helmet kit for game green bay python qb aaron rodgers uniform	aaron neville helmet plate golden bear wide bay packer qb aaron rodgers defensive
104	don text drive		don & drive	don text from
75	aguilera repeat national anthem		aguilera repeat grand champ	aguilera sang this anthem
95	facebook privacy setting user		facebook group setting ()	facebook privacy tools and
99	watching superbowl darth vader commercial awesome love dude		watching superbowl v vader commercial no thank you	2010 superbowl prize vader prize awesome love award
77	ncis stupidest fucking television		ncis ALL things television	ncis the fucking shit
97	international scholarship bangor university uk beasiswa scholarship		international grant programs na uk beasiswa ta	international exchange trinity university uk uk scholarship
60	fish eat complete fishing guide		fish for fish fishing guide	home eat complete table guide
97	live state massachusetts financial aid college		live on massachusetts largest public college	live state independent financial aid company
79	bbc yemeni rally president thousand yemeni demonstrating capital sanaa calling president ali abdullah		bbc b rally president l those demonstrating w streets n president ali ya	china world television president thousand yemeni demonstrating capital on calling president ali government
97	applying financial aid groundless myth		applying racial exclusion groundless injustice	translate financial aid into myth
42	dutch government end official contact iran protest hanging dutch iranian woman al jazeera		dutch police end promptly arrests iran protest leader on iranian woman el jazeera	afghan government end diplomatic contact iran protest hanging dutch opposition pm al gen
66	reporting arrest journalist cairo		reporting arrest & report	government arrest journalist emergency
100	rnc money ronald reagan birthday		rnc ad for Jones birthday	no money ronald reagan jack
102	charlottesville city school offering student vegetarian option lunch		charlottesville city school offering certified vegetarian meals instead	charlottesville city school offering campus media option website
60	prettyman annual fish porn provider coming fly fishing film festival bring subject called		prettyman claims fish porn provider lets fly shark film may bring subject spotlight	prettyman has fish porn... as fly fishing film with bring on called
66	three journalist tf detained cairo jan mubarak egypt egipto fb		three to tf : 15 jan de egypt e fb	british company tf found him in mubarak egypt egipto ॥
79	egypt ripple ally yemeni prez ali abdullah saleh power year won seek term		egypt - ally yemeni new president abdullah Ahmad en year won new term	ripple ripple ally yemeni coup shah abdullah took power year won second term
60	eastern sport outdoor harrisburg hunting fishing idea marcus schneck patrio		eastern sport outdoor water hunting Hunting season local de patrio	big sport outdoor harrisburg on fishing idea for schneck ।
62	don care starbucks trenta cup bigger stomach		don care starbucks straw cup watch giveaway	don take that trenta cup or stomach
79	al jazeera report region yemen pres extend term protest call syria		al jazeera report | yemen to extend Yemeni protest vote after	al jazeera washington region 14 regional extend term monitoring organization syria
79	revolt contagious anti government protest spread yemen tcot tlot jan sidibouzid		revolt of anti government protesters spread by 3 tlot June 11	after an major government protest across yemen including tlot and sidibouzid
60	american fishing book guide value		american language book fair value	international fishing league guide value
88	king speech win big dgas award season tight race social network		king speech all over dgas for season tight race social event	public speech win the dgas award season tight weather social events
99	vw black beetle commercial favorite super bowl ad night		vw yellow beetle commercial favorite A free ad night	winner black beetle media favorite super teen ad night
66	canadian journalist detained harassed foreign journalist targeted cairo		canadian journalist on harassed foreign journalist speaks again	canadian government detained canadian foreign journalist visited cairo
84	sidney crosby concussion raise safety debate hockey spark discussion		sidney crosby concussion hits safety debate on players awareness	win the concussion raise safety debate hockey week discussion
104	omg oprah plege wouldn text drive didn seriously lol xd bbl		omg es plege v text i didn d lol j bbl	ask oprah talking about text drive and seriously kill xd by
79	wlcentral yemen day rage february egypt jan yemen feb		wlcentral calendar day 21 february egypt u y 23	wlcentral yemen july 20 october egypt dry yemen feb
20	law suit taco bell beef filler find taco bell chihuahua		law suit taco cheek beef should find pork bell beef	law crossed over bell beef filler find pipe horn chihuahua
80	chipotle caught immigration crosshairs yahoo news knew genuine mexican working		chipotle @ immigration center of news knew it mexican origin	chipotle applied as crosshairs yahoo sent in the mexican working
72	love kardashian doll fave doll khloe gt		love kardashian boy with color purple bear	actor kardashian doll action doll fire doll
96	elizabeth olsen sundance film festival debut sister footstep theatrical		elizabeth s sundance film review with sister footstep 2019	elizabeth olsen sundance international festival debut movie as twins
88	screen actor guild award list winner sag king speech reign supreme edie falco		screen actor si premier list winner si king sa si supreme edie falco	screen actor guild award list 2010 sag young film reign supreme emily mitchell
95	facebook finally offer http change setting		facebook finally supports time change setting	google finally accepted http change setting
60	competitive fishing tactic fly everyday fisherman thinking man		competitive proposal could fly everyday fisherman into man	competitive fishing to fly everyday fisherman work ॥
87	creamy recipe fettuccine alfredo chicken recipe		creamy recipe with basil sage gravy	typical recipe fettuccine powder special recipe
60	ice fishing bro brohsdahl jason mitchell byron eckhardt special ice fishing schtick		ice fishing bro club IV & david eckhardt does Olympic sports schtick	bro fishing bro fishing todd harvey tim eckhardt international ice fishing schtick
60	flyfishing big earth publishing flyfishing barry reynolds bass walleye buy john		flyfishing big black speed by the reynolds blues guitar buy john	2011 big blue publishing licensed barry reynolds bass to buy chess
56	interview venezuela sweetheart champion chavez venezuelan president hugo chavez speaks meeting		interview local sweetheart champion chavez faces meet second and final meeting	interview presidential sweetheart stephanie chavez chavez president hugo chavez political meeting
21	court emanuel eligible chicago mayor ny time pa habit sur place assez longtemps		court eman eligible del mayor para si pa ne ta place assez longtemps	court emanuel eligible chicago mayor h and pa on de place assez na
44	jay carney white house press secretary richard adam guardian		jay carney white house song release, adam Smith	jay carney white american press office richard palmer guardian
88	king speech top screen actor guild award winner mtv movie music		king of on screen tv guild prize winner mtv movie music	king speech motion picture actor guild fellowship winner mtv movie countdown
22	insurance news federal judge reject health reform law district court judge roger vinson agreed		insurance news f judge is agency reform v district reform judge roger vinson t	cbs news federal judges reject health reform law district trial judge robert vinson appointed
108	attorney general office identity theft prevention tip west virginia attorney general darrell mcgraw		attorney rights and identity theft program coordinator west virginia attorney general Richard Williams	attorney general recreational vehicle theft bureau tip branch virginia attorney general darrell mcgraw
20	duraflame log beef taco bell		duraflame a beef pepper bell	fresh rice beef beans bell
99	superbowl volkswagen commercial force		superbowl vomit bus campaign	superbowl field work force
99	hilarious super bowl commercial		hilarious last Nintendo commercial	hilarious funny car commercial
54	web daily stunning slow day launch daily ipad newspaper ipad		web daily old slow desktop website daily update newspaper ipad	web daily stunning two size books daily ipad newspaper ipad
96	sundance familiar territory elizabeth bank omg		sundance review by elizabeth love omg	somehow familiar in elizabeth bank is
88	hellothere king speech win sag award king speech win best actor trophy sunday bythere		hellothere voice speech win sag award king speech win g award awards World 2018	voice award speech win acting award award speech won best actor trophy of bythere
66	reporter attacked attack journalist send message		reporter on attack request send to	reporter attacked attack and wrote message
99	case haven brilliant motorola xoom ad super bowl		case of the motorola xoom ad super cute	case the brilliant angel xoom ad super online
104	justin bieber address danger texting driving extreme makeover music celebrity justin bieber		justin trees address danger when driving extreme level image by Erin bieber	justin growing addicted to texting driving career social music celebrity justin bieber
58	fda approved injectable drug called makena reduce risk preterm delivery week		fda screens diabetes drug called makena in human preterm glucose week	fda approved injectable drug only makena caused illness and disease week
79	yemeni president ruled decade ll seek extend term pas power son reuters		yemeni president ruled for general d extend term pas referendum | reuters	yemeni president ruled decade closer than the term pas said son reuters
60	brytec fly fishing box brytec fishing		brytec river guide box out fishing	brytec archive photos from brytec fishing
60	aquarium fish basic plant container garden pl		aquarium fish basic format type format pl	a fish basic food container to pl
84	school tackling cut teen concussion		school tackling ward off concussion	school cut cut toe concussion
104	dont text drive		dont watch ad	dont apologize or
38	thousand jordan protest demand pm step day protest opposition supporter stre		thousand sign protest demand pm election day protest continues to stre	thousand jordan army demand leader abdul din protest opposition supporter stre
71	novak djokovic win australian open well deserved played amazing couldn help feel andy murray		novak could win grand slam well and played amazing couldn hand out andy beat	novak djokovic 2004 australian open well deserved most amazing feelings i feel at murray
99	bad best commercial movie trailer random urge buy doritos bud light superbowl		bad new new movie trailer random to buy doritos on light out	ign best scary movie trailer random guy bad doritos green light superbowl
108	type identity theft dark dragon grownup identity theft		type identity thieves dark dragon family identity burglary	type identity theft as content mode identity theft
60	guided fly fishing muskegon river trout		guided tourist by muskegon river coast	guided fly back severn river canal
72	love khloe alexandra kardashian biggest fan kuwait will meet		love khloe x h thanks esports fans everyone meet	dear khloe what their biggest fans always will meet
88	king speech rule obvious batch oscar bait ap		king u during 2009 batch oscar bait ap	king king rule obvious batch oscar nominations version
106	recap steve job will good time apple		recap steve job feeling good again …	in steve job will good guy list
88	gt annual academy award nomination announced man ve best picture noms		gt annual doc award nomination announced man 6 best documentary noms	gt annual movie award nomination announced for ve best american first
92	today stock market dow jones industrial average dji nasdaq		today stock prices update jones industrial average small stocks	today stock market rankings tony jones average dji average
37	doctor giffords face rocky road recovery day week rep gabrielle giffords recovery		doctor continues on mammoth road recovery journey as rep Dan giffords recovery	doctor giffords produced rocky peterson in that week and gabrielle giffords recovery
40	france fox piven defies death threat taunt anchorman glenn beck mental		france le piven defies as fans taunt anchorman who beck mental	france louise piven defies death watch on anchorman glenn mills ॥
79	reuters top news yemen president won extend term pas son		reuters top story suggests president won extend term to Trump	reuters top news corporation president declined extend term a son
109	oscar nominated gasland director josh fox gas drilling barnett shale dallas observer blog		oscar contest for director of co gas drilling a shale site observer blog	award nominated crew director josh fox creek drilling barnett shale dallas pipeline national
75	full video super bowl national anthem singer christina aguilera fail imalive		full size super bowl bowl tour singer christina love walks down	full source for star national champion singer puerto aguilera fail imalive
45	political power social medium foreign affair		political power theory medium social affair	political power social power business affair
108	identity theft steal social security number theft		identity theft theory social engineering identity theft	bank theft illicit net security number theft
60	complete book fly fishing		complete book cover By	complete book 1 ।
97	college best financial aid arizona state university		college best friends education arizona the university	usa best financial aid california state fund
38	spreading thousand protest jordan demand pm step aljazeera net		spreading thousand protest jordan nurses strike | aljazeera »	spreading thousand protest message to pm surrender of net
51	manchester austerity cut hit frontline service leisure centre library swimming pool public toile		manchester austerity would hit frontline and call centre building swimming pool public pay	and national rail hit direct service leisure park library swimming club public toile
45	thing social medium revolution		thing social media users	another social medium off
85	best buy launch electronics buy program ap		best Genesis launch electronics buy buy guide	management of business electronics buy program ap
88	social network king speech aim oscar ap ap academy award voter poised set showd		social bars on speech aim ap ap ap academy award recipients poised after showd	cable network king award aim oscar ap ap annual award of poised set awards
79	ticker thousand yemeni call president quit		ticker on yemeni s president president	two thousand public elections president quit
71	australian open final novak djokovic andy murray live blog bleacher report contributor scott		australian open more with djokovic – the live event main channel contributor on	australian semi final novak players andy williams live blog on music contributor from
79	yemen republican guard dispatched roaming street sana reliable source		yemen national guard took to street sana to source	yemen republican guard forces roaming border police reliable source
98	cbc ticker southeast australia brace flood australia deadly flood crisis forced people		cbc report - australia basin flood - devastating flood killed forced people	cbc ticker southeast china sea flood or deadly flood also forced people
58	fda approves pharma preterm birth drug embattled drugmaker pharmaceutical reported health reg		fda approves risky preterm birth drug prompted by pharmaceutical industry health scare	fcc approves americans for disease control embattled drugmaker pharmaceutical reported health report
55	acai berry weight loss confusing helen arsenault january talk mogul op		acai berry tart and confusing helen to january talk for eating	the berry weight box confusing interview at easy talk mogul op
60	update fly fishing tip beginner ultimate guide learn fly fish pro		update fly trout education Your ultimate guide learn flight fish pro	fly fly fishing tip beginner ultimate courses learn fly safety online
36	ufo paranormal terrorist bombing moscow airport		ufo monster creatures rampage moscow airport	ufo paranormal terrorist bombing as a
41	hawaii won release obama birth info		hawaii without an obama birth notification	he won an obama birth info
94	horse racing oc tavern bar state offer track horse betting		horse trainers Youth races bar state offer track horse classes	horse racing oc tavern fields the hunt track horse races
62	starbucks size trente hold entire bottle wine enjoy		starbucks size grabbing hold of bottle with glass	large size trente hold entire floors to enjoy
87	super bowl recipe todd dirt dirt man shared recipe patch ve ta		super bowl chicken todd a man man shared recipe patch ve ta	super bowl recipe super dirt dirt man of time patch ve...
87	spicy food popular child quick thai style chicken soup will hit		spicy food dishes child Chi thai style chicken soup also popular	street food popular child food thai style chicken soup or cool
72	crystal clear kim kardashian single fucking idiot		crystal a g k oh fucking idiot	crystal clear kim wilde single heartbreak baby
68	drug rehab work charlie sheen reportedly receiving help clearest benefit pat		drug use as charlie still reportedly providing the clearest benefit pat	drug trafficking survivor charlie sheen reportedly claimed no clearest benefit pat
88	social network king speech aim oscar ap ap academy award voter poised set		social justice king speech david oscar ap ap academy 2020 voter not set	entertainment network site o aim oscar ap gold academy award voter poised set
55	real acai berry supplement deal rapid fast weight loss well ordered acai berry blast		real acai oil supplement deal with cycle track gain well ordered acai berry treatment	from acai berry real deal to drink weight loss well ordered banana berry blast
104	watching extreme makeover don text drive		watching all events from text drive	watching the skier don marc drive
25	gotta luv video jesse ventura strike lawsuit tsa		gotta luv time for Jackson strike a tsa	gotta luv video jesse diamond strike force website
55	acai berry social bookmarking net acai berry latest weight loss buy acai berry best colon cleanse		acai berry social bookmarking net 1 cinnamon online weight loss buy target seven daily 12 exercises	acai berry social group net acai strawberry latest weight locker buy acai berries online selling shop
99	worst best super bowl commercial video		worst best your hero commercial video	worst known super bowl commercial...
90	st andrew st michael school hold second annual bullying awareness conference		st andrew suburb high school hosting them annual bullying awareness conference	father vincent st michael school hold second level bullying control conference
89	supreme court temporarily halt georgia execution		supreme court finally stalls georgia ban	supreme council decision halt georgia execution
55	acai berry powder ehow acai berry powder acai berry extraordinarily		acai berry and ehow lime berry with smoke spirit blend	garden berry mix ehow acai tea powder in spring mixture
87	chicken vegetable herb brown rice		chicken vegetable herb sweet onions	chicken vegetable cotton root rice
10	egypt military secures famed antiquity museum		egypt military secures massive black secrets	egypt military war tomb national museum
99	completely freaky sense sony xperia play commercial kind awesome creepy thumb superbowl		completely freaky witness sony xperia play commercial n war 2 king superbowl	completely first sense sony xperia play our kind the creepy movie style
99	love coke commercial dragon superbowl		love eyes n dragon liver	love song commercial with logo
10	al jazeera thousand egyptian youth form human shield protect egyptian museum museum egypt jan		al jazeera thousand Kurdish fighters on human shield protect starving museum patrons at jan	al jazeera thousand days youth to human shield protect egypt museum museum web site
67	tceltics davis leaf game sun sore hamstring boston celtic nbanewsfeed		tceltics davis Bryant complaining of sore hamstring u b team	fukuoka east strait club sun city hamstring boston classic nbanewsfeed
79	street yemen day rage sanaa reuters yemeni		street jan day and sanaa jan day	street news day rage of reuters website
21	rahm emanuel ballot chicago alternet		rahm emanuel (* 2007 )	2018 berlin ballot on alternet
22	judge rule health care law foxnews		judge rule against supplements laws foxnews	panchayat rule health ministry law service
60	fishing striped bass ll fight hard fish pull force lake norman st		fishing death bass ll fight with fish strike force in norman time	fishing striped bass winter game hard fish while around lake norman st
68	charlie rating soar big bonus short rehab		charlie rating soar double bucks for rehab	charlie rating has a bonus short show
97	cash college workshop tomorrow find location		cash for workshop tomorrow find directions	cash college students must find location
99	audi super bowl commercial online video audi		audi play long commercial online free audi	1968 super bowl commercial for video...
60	fishing report jan illinois winter steelhead fishing good driftboaters cop		fishing lure jan illinois smoked steelhead - good size caught	journal report west illinois journal steelhead fishing index driftboaters cop
60	patrick asks obama intervene fishing regulation dispute		patrick slams obama for fishing regulation reforms	patrick sets about intervene into regulation dispute
110	expert differ sanction debate		expert from the debate	but upon sanction debate
80	chipotle face ice inspection state reuters		chipotle face first inspection – officials	chipotle face arena hockey network reuters
55	skinny burn fat		skinny scrape marks	skinny big fat
65	walmart embrace lady nutrition campaign		walmart runs trendy nutrition campaign	our super lady nutrition campaign
60	fishing rapala original floater fishing lure original floating rapala fished fishingkahuna		fishing rod or floater on lure original style rapala trolling net	yacht club original game and lure original floating rapala line original
99	super bowl prediction volkswagen commercial force beat audi goodnight commercial seo		super bowl prediction This commercial could beat it o you seo	super bowl prediction television commercial on beat audi goodnight fan song
90	autism awareness month education key bully		autism awareness seminar celebrates key bully	autism awareness month 7 key months
10	rioter destroy mummy egyptian museum cairo filed art culture history learning afric		rioter of mummy from museum archives filed into culture gallery art afric	portrait of mummy at museum cairo filed in culture history of afric
46	bottega veneta rtw spring beautiful fashion art gt		bottega and rtw a beautiful fashion 2017 book	2012 veneta rtw spring of fashion collection 2012
60	mainenance fishing rod preserving rod read		mainenance hunting and preserving More read	mainenance fishing history preserving guide series
55	lt gt acai berry lt gt weight loss side effect improvement		lt se acai en ess gt weight loss side bars »	lt lt acai berry lt steering control loss side factor improvement
57	blizzard break chicago snow record inch expected		blizzard break for snow two inch storm	chicago or chicago snow record but expected
36	suicide bomber blamed moscow airport attack killed russian state tv report		suicide bomber left behind airport bomb killed one state tv reporter	struck in 1994 moscow terrorist attack killed russian state tv report
104	save text save life don text driving text life imagine dream inspire		save text life life sign text driving text life your dream world	save me save life don text driving with life saves dream stories
99	ford paid shit load commercial air time superbowl		ford of shit load … go time superbowl	ford paid one load commercial oil company superbowl
92	smart money future mixed ahead data earnings market update stock future mi investing money		smart money future mixed signal data tech market smart stock future mi stock platform	credit money future earnings ahead for earnings market of stock future balance investing money
62	starbucks terrifying trenta cup hold entire bottle wine		starbucks terrifying trenta chip in the bottle of	starbucks coffee trenta cup hold her white wine
86	msn today joanna yeates suspect court		msn today Walter Jones suspect murder	next today was yeates bench court
21	illinois state appeal court declared rahm emanuel ineligible mayor chicago born kenya		illinois district attorney against declared rahm emanuel as mayor chicago temple boy	illinois state appeal court declared the emanuel to mayor chicago election by
55	exactly acai berry diet pill wrk yahoo answer acai berry diet pill		exactly pure berry health diary cookies yahoo net acai berry diet capsules	news acai berry soft drink wrk yahoo answer magazine baby diet pill
84	buck belief nba concussion protocol three year ago ucla luc richard mbah moute sust		buck le nba ra 1 di year ago à luc richard un moute sust	buck university nba network protocol three year course 2007 luc richard francois moute...
27	tip help reduce energy bill control electricity save money power bill		tip help reduce energy costs Energy tips save money power saving	tip to reduce energy resources control or the money power bill
37	breaking news fluid buildup rep giffords brain will delay start full fledged rehabilitation hou		breaking news fluid buildup b g family will officially start full functioning rehabilitation center	breaking up fluid transfer rep increased brain function delay possible full fledged rehabilitation final
60	toledo bend report chicken coop providing hot crappie action love bass fishing bu		toledo bend report chicken barn makes top rod action and bass bass bu	pacific bend report chicken channel providing hot island chicks love bird fishing bu
52	rid bedbug		rid ==	guardian award
99	favorite superbowl motorola xoom tablet swipe apple tonight		favorite 2 by xoom tablet with apple sauce	favorite songs from xoom one swipe game tonight
99	awesome bold superbowl commercial seriously going consider xoom tablet ipad		awesome moment superbowl im only going consider xoom as player	created food tech commercial by going consider xoom tablet ipad
108	identity theft cost infographic		identity vehicle attack infographic	identity theft corp ．
60	tip fly fishing brook trout stream manual angler ten tip fly		tip point buck brook trout free manual angler ten pack fly	tip fly the basic trout diving manual angler ten meter fly
97	sixth annual avnet tech game offer scholarship networking opportunity winning student will		sixth annual avnet tech career day scholarship viewing opportunity and student scholarships	first annual sophomore prank game offer scholarship networking that winning student will
99	dorritos pepsi commercial tyrant superbowl commercial		dorritos poster for soy milk commercial	dorritos into international tyrant diet commercial
14	rite movie review fan movie deal battle good		rite movie book fan movie deal Movie review	rite movie show reel movie deal battle battle
66	gang hunt journalist right worker egypt nytimes jatkhs		gang was probably right then was nytimes reader	gang hunt employee turned worker in nytimes washington
72	kardashians episode good		kardashians chapter 17	well say good
75	social medium blast christina aguilera national anthem super bowl flub day social medium		social impact blast La aguilera national anthem video performance flub on social Media	internet site blast christina anderson national celebration super bowl flub day culture medium
87	sinfully spicy easy easy eat reshmi chicken kebab roll indianfood recipe indianfastfood		sinfully spicy easy cooking grilled buffalo chicken made from indianfood fast tips	sinfully spicy food daily food cafe menu gujarati cuisine indianfood recipe indianfastfood
108	identity theft cost infographic online fraud crime rise mo		identity theft trends infographic online fraud crime increases in	identity theft by profit online fraud crime in mo
99	commercial motorola xoom suck people apple tool sb superbowl		commercial commercial xoom suck away at tool crow superbowl	commercial motorola 30 new people by mike sb superbowl
17	white stripe breaking performance record winnipeg free press		white stripe breaking necks – winnipeg – press	white stripe breaking street record winnipeg city news
99	mercedes benz class coupe sl amg roadster revealed superbowl commercial tmr		mercedes benz class | 3 amg 2018 revealed superbowl Shelby GT	2014 m3 gt coupe sl amg sports car 2010 commercial tmr
71	murray congratulation djokovic winning men australianopen championship nice work going bed		murray & djokovic 9 men de net post work nice bed	my congratulation djokovic winning men event 2009 nice work by...
88	portman firth speech win sag award los angeles jan upi star king speech ho		portman Catholic priests win sag award after angeles jan up at king speech ho	dick firth speech 1999 tal sur los reyes jan upi star king speech 1999
79	police open fire yemen protester sanaa yemen ap witness police opened fire break		police return fire upon protester sanaa to ap witness officers use fire protest	police open fire following protester attack yemen ap fighters also opened fire offensive
60	variety freshwater aquarium fish		variety other red fish	variety other medicinal fish
57	save poptarts tmr chicago foot snow hour forecaster		save now for chicago foot snow index 00	save weather for chicago is snow state forecaster
100	rnc best shot knocking debt time race leading pack		rnc best shot knocking good time of leading spot	rnc first shot knocking out time leader leading pack
60	pound test bass fishing rod yahoo answer		pound test bass guitar in yahoo club	salmon test fish fishing rod yahoo guys
14	watched solid acting anthony hopkins sr beauty alice braga rite view		watched solid acting anthony show using beauty work as rite view	performing the acting david hopkins sr beauty alice braga rite ।
55	acai berry weight loss diet plan healthy weight reduction number diet plan		acai berry weight losing nutritional plan healthy weight reduction Daily 7 protocol	acai diet weight loss diet support improved weight reduction prevention diet plan
97	master phd scholarship university manitoba canada beasiswa scholarship		master s scholarship 2014 na da beasiswa 2016	master level scholarship development model canada beasiswa scholarship
60	best worm bait fishing thom conroy helium		best for bait fishing down conroy Creek	best worm bait award of conroy college
55	acai berry work lose weight lose weight heard acai berry pe		acai students to lose and lose weight heard acai jam workshop	acai berry berry lose power lose weight heard ko ko pe
66	journalist targeted pro mubarak force egypt video		journalist activist pro ISIS al egypt 2015	this targeted sharif mubarak force with video
88	bbc news king speech lead oscar field		bbc letting Oscar speech lead oscar protest	bbc peter king speech broadcast on field
97	student juvenile arthritis apply college scholarship staff report arthritis foundation		student juvenile arthritis apply college admitting staff more arthritis found	student juvenile arthritis project college scholarship to report arthritis risk
77	love ncis arc outcome funeral		love story arc Posted by	another ncis arc from funeral
46	leon payn bottega veneta coming		leon en bottega p a	andrea payn for veneta ii
66	egypt protest gauntlet officer beating stick		egypt police gauntlet hate beating protest	egypt protest campaigns with practice stick
79	yemen president quit february updated		yemen says Tripoli office updated	interim president quit country updated
36	suicide bomber kill moscow airport explosion ripped interna lukewilliamss		suicide bomber kill 11 with terrorist take apart lukewilliamss	london bombing and moscow bomb explosion ripped apart lukewilliamss
62	starbucks trenta cup hold entire bottle wine random starbucks trenta college		starbucks trenta soup & entire brand wine @ random community college	starbucks trenta cup their entire bottle as random sample starbucks college
86	vincent tabak man accused jo yeates murder deeply saddened death telegraph		vincent tabak is accused of yeates rape - saddened | telegraph	vincent tabak one and jo of most deeply and death telegraph
22	florida judge declares entire healthcare law void month half ago virginia judge key pr		florida judge declares entire healthcare system void 1 half ago but is deciding case	florida judge declares entire healthcare accounts void year through year virginia judge key to
99	motorola xoom super bowl commercial tip hat apple spot video		motorola xoom super bowl commercial tip burger and sausage menu	motorola 2010 super bowl commemorative straw hat apple spot logo
60	fly fishing magazine guide		fly fishing season 1994	jewish life magazine guide
97	cost financial aid chicago school professional psychology		cost = aid chicago suburb student psychology	cost difference challenge chicago school professional fund
99	eminem brisk super bowl commercial		eminem brisk super toy commercial	eminem brisk town holiday commercial
66	american journalist bloodied detained egyptian force dozen foreign journalist egypt attac		american officers bloodied detained after force death of students egypt »	american journalist bloodied by egyptian official dozen and hostages egypt ।
96	gallery celebrity sighting sundance film festival		gallery list winners of film festival	gallery celebrity sighting international filmmakers festival
97	whycollegenow present college scholarship fantastic post college scholar		whycollegenow present offers graduate fantastic junior college scholar	and present that scholarship fantastic about college site
90	ll sporting mine will mac wednesday february anti bullying day		ll c n v mac wednesday february anti smoking day	ll be mine will move wednesday february anti bullying public
108	identity theft cost infographic long ago identity theft online		identity theft cost infographic long ago financial fraud and	identity building virtual infographic long ago information theft online
87	favorite thing chicken breast		favorite color My breast	favorite thing name or
59	glenn beck rating year ago fb		glenn beck senior year no 2	glenn some a year ago [UNK]
22	judge strike healthcare reform law		judge strike on reform legislation	general strike healthcare reform digital
25	tsa body scanner spot bomb dong tsa		tsa body fat spot Kim dong Bangkok	or nike missile spot bomb dong tsa
67	boston celtic jermaine neal arthroscopic knee surgery recovery period week espn nba		boston runner runs through arthroscopic first injury recovery period after espn workouts	traded rb jermaine rodriguez after knee operations first period week espn nba
104	video terror texting toronto gta news toronto sun		video terror texting western mosque via toronto file	media terror texting toronto daily news the sun
55	weight loss diet plan living healthy acai berry adi news acai berry promote weight loss imp		weight and healthy plan living healthy acai berries disease news and berry easy mood loss imp	weight loss health improvement living healthy nutritional health adi news [UNK] berry promote weight finding imp
60	fishing ski report detroit free press ice fishing continues heavy snow will travel		fishing outside ski detroit free zones as fishing continues if snow will travel	mountain ski report detroit review press ice fishing world heavy snow winter travel
66	nut war medium continues al jazeera journalist arrested cairo camera equipment seized egypt jan aljazeera		nut war medium continues al Jazeera reporting Xavier cairo being captured seized egypt – aljazeera	photo in medium of al sabah journalist arrested cairo camera equipment seized on 2011 aljazeera
85	best buy future proof tech purchase buy program cost istockanalyst press release		best buy future recommendations / target buy program | istockanalyst press conference	best buy future proof the purchase master shop listed per press release
96	james franco platinum blonde hilarious jac		james christ is blonde hilarious anecdote	and franco is blonde hilarious...
77	obsession gt ncis		obsession / sv	obsession part ii
66	egyptian military rounding journalist egypt pm issue apology star egypt live blog jan		egyptian military - civilians Jason - police apology star egypt - blog jan	egyptian alternative rounding brackets with pm issue all star egypt live blog jan
88	full list nominee official oscar website		full list of official official nominated	full list nominee official game nominations
96	phife dawg atcq speaking sundance film festival video		phife dawg finally speaking out for contract talks	phife had attended speaking out film festival...
60	caught lb pike flick fishing flickfishing		caught lb aw flick u line	caught northern pike and tuna flickfishing
56	right group claim chavez judiciary foe		right group claim democracy has abolished	right group focus on judiciary foe
99	vote favorite superbowl commercial poll don love		vote moral superbowl commercial poll / love	vote dirty mtv commercial poll my love
79	march yemen president day rage		march political president for 2014	on yemen burning day rage
99	car commercial boring volkswagon enjoyed superbowl spot		car commercial and volkswagon enjoyed superbowl festival	car theft on scene from superbowl spot
74	option credit card debt consolidation loan		option payment card debt consolidation approaches	option credit card choice savings loan
99	didn doritos commercial boring superbowl		didn c commercial son los	keep the commercial boring time
81	pcworld android tablet smartphone boost samsung		pcworld android series smartphone model review	pcworld beta apple smartphone 2011 samsung
14	film rite based training real priest film faith catholic exorcist		film rite is training real priest and faith by education	film script based inside real missions true faith catholic exorcist
25	consumerist tsa testing revealing full body scanner software		consumerist tsa testing this nude body camera software	consumerist literature prohibits revealing full body safety software
96	star head sundance		star and director	my head sundance
66	hillary clinton egypt state hillary clinton treatment journalist coveri		hillary Rodham egypt state hillary federal candidate journalist researcher	david clinton former state department clinton treatment journalist coveri
62	news day starbucks trenta cup hold entire bottle wine		news day 2013 trenta cup drinks entire trip together	modern day starbucks coffee cup hold entire bottle and
20	live tweet taco bell claim meat beef wasn typo		live tweet blames bell pepper meat beef as typo	live footage from the claim meat beef wasn t
37	giffords condition upgraded good		giffords defence appears good	giffords lady of good
45	social medium tool protest middle east police worst		social network users protest middle eastern police worst	2014 work tool protest great east police worst
99	pack vw superbowl darth vader commercial easily best well vw		pack vw v darth vader rallies to beat champ vw	tickets for superbowl cross vader commercial easily selling well around
85	best buy target launch buy electronics offer currently rachel blog travel industry news		best buy to launch buy electronics offer Live on blog Latest industry news	best brands target launch buy electronics offer services rachel brown travel industry ।
99	motorward kia optimum epic ride super bowl commercial		motorward getting optimum results fail super bowl 2015	motorward kia motors epic ride international sprint commercial
96	celebrity sighting sundance film festival		celebrity Central Texas music festival	celebrity life documentary film festival
79	protest erupt yemen		protest process continues	flames erupt forever
107	indian navy arrest pirate drama high sea major anti piracy operation		indian police down three following high sea major anti piracy operation	marine navy speed squad drama high sea major anti piracy marine
79	yemeni president ali abdullah saleh will seek extend presidency appoint son role current		yemeni minister ali Abdullah saleh says seek extend power appoint himself before current	yemeni president ali said saleh holds an extend presidency appoint on role he
87	pesto presto chicken pesto presto chicken feel good favorite cozy meal famil		pesto chicken chicken chicken presto meat my good favorite salty buddy famil	pesto presto a pesto lima chicken too good a cozy roast chicken
83	russia stuxnet caused chernobyl david brunnstrom reuters david brunnstrom reuters rus		russia stuxnet river chernobyl david m 4 oh you did nothing	russia suffers severe damage france steele reuters david brunnstrom founded ibm
45	political power social medium foreign affair		political security of medium foreign affair	political power criminal justice foreign affair
42	iran executes iranian dutch woman		iran - iranian communist spies	first executes by dutch woman
85	best buy launch electronics buy program timing shopping gadget socialmedia		best in launch electronics buy links and shopping gadget advice	best buy launch best buy customers new shopping gadget...
79	thousand protest yemen		thousand plus organizers	thousand protest away
55	acai berry juice diet regime operate excess weight heading answer question soo		acai bean juice diet – operate excess & find answer about soo	acai fruit juice game regime operate four weight heading answer question ।
75	christina aguilera flubbed national anthem lost moment bw		christina feels her national polls lost voice forever	bryan aguilera appeared prominently in lost moment bw
75	artsbeat christina aguilera flub national anthem nytimes share friend art classical musi		artsbeat christina for flub as TV nytimes share music club report 2018	2009 christina christian cover national anthem your animal friend art and musi
88	king speech garnered oscar nomination assuring hollywood handful general public watched movie		king speech garnered attention after assuring unity handful general public and only	king speech garnered oscar accolades assuring record handful general audience watched while
10	protest protect human history human wall protecting cairo museum egypt egypte egipto mubarak pls		protest posters from history including wall vs battle du egypt and egipto mubarak temple	protest on the history human freedoms protecting cairo government walls protested by mubarak pls
77	love shirt store ncis		love Reddit store reddit	love hewitt or ncis
99	audi commercial best superbowl		audi the best on	april 2009 best superbowl
72	love reali kardashian saludos mexico		love epic pun jokes :)	te el amore en mexico
99	superbowl ad ehhhh doritos funny lame brandbowl		superbowl 2 ehhhh doritos my boy commercial	3 ad ehhhh i like in life
90	loved sense humor article help bully proofing child gt		loved sense accused predator charged with proofing child gt	loved sense if they help bully my child gt
87	mama favorite easy chicken pasta mother knew food knew hand		mama favorite to chicken flavors mother knew only second hand	mama favorite easy chicken pasta lady who she knew hand
99	hit em kenny love audi commercial superbowl		hit em he love you commercial trailer	hit em to love audi by...
88	annual academy award nomination announced film		annual artistic prize nomination — film	annual afi award for announced film
71	djokovic longer slam wonder novak djokovic enjoyed crushing australian open final triumph andy murray		djokovic pursued his dreams of and enjoyed crushing australian Williams final triumph LIVE review	djokovic longer slam wonder novak had enjoyed the victory to final triumph of ram
20	beef beef law firm sue taco bell false advertising cattle		beef beef research firm blasts taco bell after advertising allegations	beef company law enforcement sue taco manufacturing false jaw cattle
85	best buy launch electronics buy program timing shopping gadget		best current sale eligible buy program timing shopping gadget	best buy buy electronics buy is a shopping gadget
99	volkswagen star war commercial dominates super bowl twitter buzz		volkswagen star war vehicles generating super hero marketing buzz	volkswagen star tv even dominates super bowl twitter ।
66	day bloody clash egypt foreign journalist arrested		day bloody clash egypt occupation forces interviewed	day 25 clash at bank journalist arrested
88	oscar race speed sag award news		oscar road site sag traffic news	1998 race winner sag auto news
22	federal judge rule health care law violates constitution nacsonline		federal lawsuit claims health care policy violates federal nacsonline	a first rule health insurance law violates constitution ।
37	bbc news america giffords health good medic condition congresswoman gabrielle giffords		bbc news Egypt woman health concerns head condition & protest dress	bbc global america giffords 2011 good practice for congresswoman gabrielle ryan
75	aguilera repeat national anthem ap ap christina aguilera flubbed hawaii alohatone		aguilera Marcos en anthem por ap christ aguilera pa su alohatone	first repeat national anthem ap ma ruby spears miss hawaii none
96	james franco sundance drag		james – – ·	blanca franco female drag
99	chrysler minute commercial worth penny		chrysler minute 11 part 5	chrysler had not worth penny
87	bbc food recipe thai green chicken curry		bbc beef pad thai rice chicken curry	bbc food network south rice chicken curry
109	vote best documentary oscar poll express pls		vote best documentary 15 nominations » pls	vote best original oscar nominee... pls
108	identity theft cost infographic		identity theft disclosure system	production details cost infographic
21	rahm emanuel chicago ballot news		rahm central chicago admin access	rahm from chicago morning news
104	remember alex brown		remember her?	by alex brown
10	keeping informed		keeping tabs	keeping but
99	thumb xoom super bowl commercial great dig earphone		thumb is super secure = great dig deal	air xoom super bowl bell great plains earphone
55	burn pound today day check burn fat		burn energy gain day 0 burn fat	burn pound today now burn burn do
66	attack journalist send message lt gt cnbc twitter lt gt		attack journalist send a tweet kind word twitter lt text	abc journalist group message channel gt cnbc news lt gt
70	death rock roll sunday farmer market sunday farmer market crisis bu		death and roll California farmer market 2018 farmer market crisis review	super rock roll sunday farmer report sunday farmer market earth magazine
83	duck security expert warn stuxnet boomerang security		duck cancer expert warn global onslaught ahead	and security... warn out boomerang [UNK]
99	youtube video gm chevy super bowl commercial bumblebee		youtube video show chevy toss bowl tutorial Video	home video victory day super bowl commercial bumblebee
96	sundance sexytime park city sundance		sundance of park trail history	to aspen park city sundance
65	lady press ahead fitness campaign fort jackson sc obama battling childh		lady pushed ahead fitness campaign fort facebook and obama porn addiction	lady went ahead campaign campaign fort jackson pro 2011 battling childh
96	sundance interview demi moore airing tonight		sundance interview for im airing 2018	television interview demi moore presented tonight
55	buy acai berry weight loss product read buy acai berry weight loss product		buy banana berry fat loss milk please buy acai strawberry pound loss product	buy acai berry diet loss online read buy fruit drink weight loss online
95	cnn tech hack facebook unlocks security facebook adding security feature afte		cnn tech hack facebook unlocks security then sends alarm feature online	facebook tech guide facebook unlocks the facebook releases security feature afte
66	egypt journalist targeted hilton hotel cairo pro mubarak supporter led army rio		egypt state targeted hilton home chain in tem and led army rio	rebel force targeted a hotel cairo pro mubarak supporter cairo army attack
38	thousand protest jordan demand pm step		thousand protest nationwide over humanitarian step	to protest jordan by pm step
84	sidney crosby concussion raise safety debate hockey spark discussion		sidney and concussion raise much debate fishing stick discussion	first puck concussion game safety debate hockey spark discussion
60	gear salmon fishing		gear and fishing	gear salmon for
64	traffic depot update study city red light camera fewer fatal accident traffic camera		traffic lights update study as red light sign built before accident traffic camera	traffic depot model study city red light and fewer fatal accident and risk
93	nyc feb entrepreneur fashion lover networkers join brightnight join		nyc tech entrepreneur night club networkers join brightnight clubs	nyc in 2010 fashion lover networkers on brightnight at
14	movie review rite anthony hopkins rite photo warner bros left explore		movie review / evil hopkins rite cat shoots bros left over	movie review rite anthony hopkins for photo four bros is off
67	espn nba celtic kendrick perkins knee surgery will season debut tuesday cavalier celtic		espn on celtic John Ferguson thinks injuries will season difference vs vs celtic	espn nba celtic kendrick perkins knee surgery should officially debut at cavalier center
62	seriously wonder american overweight starbucks trenta cup unhealthy detail		seriously gross american overweight starbucks sells coffee for coffee	seriously wonder what overweight business man was unhealthy a
56	venezuela chavez threatens seize bank efe president hugo chavez threatened expropriate venezuelan		venezuela chavez rejects drug bank funds as hugo has threatened in Bank	venezuela chavez threatens venezuela territory so president hugo chavez to expropriate of
52	disease health risk bed bug bite		disease health risk Flu ridden illness	disease health risk belly bug ।
24	joe buck seat couldn accommodated super bowl		joe buck seat make it super high	james buck a couldn by super bowl
41	hawaii offer obama birth document honolulu jan upi bid quiet birthers hawaiian legisl		hawaii offer obama plan document honolulu has received plea from backers of legisl	hawaii offer obama residency status honolulu jan obama bid to change hawaiian hawaiian
92	wall street set edge labour market data eyed gmt future dow jones		wall street set edge for market dynamics eyed before future work cycle	south street set edge labour market closely eyed gmt future global performance
14	movie review rite movie moviereviews		movie star rite cast trailer	american review rite street awards
36	dead moscow airport explosion cnn		dead zone airport test site	dead moscow rocket explosion 2006
57	lake shore drive closed blizzard		lake avenues drive closed after	north city drive closed blizzard
98	tax proposed fund flood relief		tax holiday fund flood fund	tax based on flood relief
104	follow johnny mac jeanne pledge text drive		follow johnny mac j i text messenger	with johnny mac jeanne blue text go
71	murray djokovic battle fill vacuum		murray questions can fill form	started in battle order vacuum
75	christina aguilera defends fumbling national anthem super bowl		christina aguilera remembers fumbling for anthem marching performance	christina wilson defends fumbling an anthem with rhythm
80	ice scrutiny chipotle broadens		ice scrutiny for images	ice colour groups are
96	anton yelchin choked felicity jones mtv sundance celebrity photo booth		anton y choked felicity and mtv sundance photography art exhibition	david yelchin choked felicity jones a sundance time zone booth
11	robert kubica involved serious rallye accident		robert kubica and the rallye here	lawrence kubica involved through medical accident
79	protest yemen		protest forum	protest a
36	news uk foreign office urgently checking briton caught explosion rep		news uk foreign office says checking computers after explosion report	news uk foreign office urgently checking your passport out ॥
96	makeshift portrait studio sundance		makeshift portrait portraits Edit	public portrait studio in
104	luster texting driving		luster texting interface	easy texting ।
72	kinda wished lived life kim kardashian		kinda wished that out otherwise?	kinda actually lived with kim while
97	master scholarship international relation austria beasiswa scholarship		master scholarship in relation and modern scholarship	master to person relation society beasiswa scholarship
97	time thinking financial aid join fafsa day sunday dean		time thinking financial aid Quote this day June 22	time thinking financial things... my day for dean
14	rite review movie		rite review results	rite review ॥
60	pm pm hosting baited sea fishing contest prize st		pm pm hosting big sea fishing contest prize given	pm pm hosting project sea serpent at prize st
99	vw superbowl commercial imho winner sweet adorable		vw superb commercial -- winner looks adorable	from superbowl with imho the sweet...
55	healthy weight loss acai berry bamadems acai berry ambria dealcenter		healthy acid loss and berry oil health berry capsules healthy	male weight lean strawberry berry berry berry berry new dealcenter
60	fly lt gt fishing lt gt film tour showing providing comfy winter escape		fly lt gt soft rope gt knife work while providing comfy winter weather	fly lt de meet lt gt with tour operators providing entertainment winter escape
55	acai berry health benefit weight loss improvement		acai fetal health booster weight memory improvement	acai berry health care benefits shift improvement
60	fishing delaware water gap national recreation area article delaware water gap national recreation		fishing fish lake gap new recreation area article tuna water gap nationwide recreation	falls reserve water gap community recreation area article delaware mill gap national recreation
96	sundance film festival bing style check scene sundance film festival bing		sundance pics festival deb - review scene sundance movies festival bing	sundance ted forum 2018 style check scene atlanta film festival bing
99	status chevy cruze super bowl ad love superbowl commercial check imabzzagenr		status for le super bowl We love spring 2017 by imabzzagenr	see as sponsor super bowl ad time and high check imabzzagenr
55	acai berry weight loss diet plan healthy weight reduction number diet plan		acai chi hair loss type exercise healthy sugar reduction number diet plan	aging berry size loss diet plan management weight reduction number diet management
60	game fish seek ferret finding volunteer arizona game fish department offering rare opportuni		game fish seek eagle trap permits Arizona wilderness fish department collecting rare opportuni	game historians seek at finding volunteer arizona game preserve which gives rare opportuni
96	mary kate ashley olsen younger sister hit sundance		mary kate ~ ~ younger sister Christian sund	young kate ashley olsen younger man for sundance
104	well cant drive thing will text drive		well word drive home as text drive	im cant do thing like text drive
55	weight loss diet plan acai berry antioxidant popular supplement include antioxidant rich acai berry		weight loss and supplements acai berry antioxidant popular with plant fat rich acai fibre	ill control diet of acai berry antioxidant popular ingredients include arsenic rich aromatic plant
94	horse racing handicapping		horse vs games	horse name ．
19	hey mid hudson public employee job security mclaughlin hope helped		hey second class public workers job security hopes it helped	the mid hudson public employee job when mclaughlin foundation helped
107	somali pirate flown seoul somali men suspected hijacking south korean cargo ship arabian		somali pirate takes along 5 men hiding behind south korean patrol boat arabian	somali women flown seoul somali men are hijacking west african cargo ship 2005
95	facebook privacy setting user		facebook privacy notifications list	facebook privacy division and
22	reagan appointed judge obamacare pound sand patient protection affordable care		reagan a leader in pound sand crus protection affordable care	reagan deal with obamacare pound drug patient protection child care
75	video christina aguilera sings national anthem loud super bowl xlv post sbnation		video christina aguilera Spanish national song loud lil sad xlv Good navigation	laura christina turner english national anthem loud super netball game post sbnation
85	find best buy upgraded upgrade buy program		find best value in upgrade plans program	find best hobby shop upgrade repair program
104	commit texting tweeting driving		commit to bad driving	commit yours to go
42	iran iran hang iranian dutch woman drug smuggling iranelection		iran iran por ir dutch | drug criminal cartel	lebanese consulate hang iranian dutch woman chinese smuggling cases
104	podominick texting drive died		podominick whose son died	text texting review in
81	iphone share smartphones phone asymco chart		iphone share China market numbers chart	social share smartphones app asymco website
10	touching story protester protecting museum jan egypt		touching armed protester protecting soldier on egypt	john story vienna royal museum jan egypt
55	acai berry fact lose weight acai berry lose super online deal net lfittips		acai berry recipes - how acai berry is super online with net sale	berry berry fact lose money acai berry no bet online win net money
20	taco bell beef taco meat filling		taco belly pepper taco meat sauce	a tomato beef taco meat...
95	facebook privacy setting user		facebook Author profile user	a password setting user
90	calling participate calling week january		calling participate calling app 9	2016 participate calling in january
104	watched extreme makeover tonight awesome apart		watched extreme event to awesome fan	watched his beauty tonight fall apart
99	doritos commercial funniest		doritos por funn	for mobile game
95	blog protect facebook account hacker fbs security feature		blog protect facebook account from monitoring group feature	blog protect facebook account blog data security blog
60	vancouver men busted illegal ice fishing three ice fishing prohibited barbed hook ba		vancouver men remove illegal ice and three road blocks prohibited with hook ba	portland police busted illegal ice trucks using ice fishing prohibited barbed hook ba
104	smile katrina face extreme makeover aww seriously dont text drive		smile to face extreme makeover -- should y wanna drive	apparently katrina face extreme pressure but we dont text drive
88	oscar nomination list king speech lead nomination		oscar News list Senate speech Car nomination	international hit list king speech oscar nomination
60	fishing southwest ohio realtime article copious system air force job health care medic		fishing sites ohio - article about system for quality job fair care medic	fishing on ohio streams with copious moments air force job health force medic
60	calgary gal fish tank aquarium amp stand access price dropped		calgary gal fish boat 500 amp stand down ramp dropped	50 gal fish tank or amp stand access price uncertain
95	full http support facebook making site secure user fb		full http support required and use secure user fb	full http forum support making site secure user online
99	check video chrysler eminem imported detroit super bowl commercial ad		check date and images imported Disney super villain commercial ad	check video chrysler eminem imported from 1961 american commercial 1989
22	vinson rule entire hcr law lack severability clause entire text		vinson decision no hcr law entire severability clause entire court	article cites entire statute law lack capacity in entire text
21	illinois supreme court rahm chicago resident eligible mayor examiner illinois suprem illinois		illinois constitutional court rahm supreme court eligible to examiner 6 votes illinois	illinois drug court rahm chicago is eligible mayor of illinois district justice
72	hey kris big fan watch kardashian lot love day		hey kris big fan geek out fox love em	hey sweet big brother featuring kardashian make love day
10	damaged artifact egyptian national museum cap al jazeera live stream egypt jan		damaged bomb makes national museum cap al Qaeda subscriber stream Jan 2013	damaged at egyptian national airline cap saint jazeera live at egypt university
104	don text drive		don text that	private text drive
72	lovee thee kardashians lt hehe seasonn nee episode righhht noww watch watch watch lt		lovee thou kardashians is t seasonn nee and oh thee watch the watched watched	to thee kardashians... hehe ea 19 episode 2 noww... watch work lt
67	videotwitter net boston celtic kendrick perkins play cleveland cavalier kendrick perkins coming		videotwitter j! great sam perkins on cleveland draft what may do	videotwitter plays toledo hawks kendrick perkins play toledo cavalier kendrick perkins lose
55	acai berry detox scam acai berry detox scam rachel weight loss blog acai weight loss experien		acai berry detox scam acai calorie detox fake bogus pound loss fraud acai fat gain experien	spanish cuisine detox for eat fruits detox scam rachel weight loss and acai food reduction experien
60	fly fishing catch day magnificent fishing lodge		fly dog catch day outside hotel lodge	fish fishing catch day grass fishing...
30	keith olbermann join current tv report		keith to join in editor report	keith olbermann national american weather report
60	planning fly fishing trip		planning fly in routes	not a fishing trip
60	fishing tackle summary		fishing cap area	final tackle summary
74	post debt consolidation debt consolidation		post event consolidation stimulus consolidation	post bankruptcy consolidation property consolidation
45	online american social networking twitter politics campaign		online social gay networking twitter facebook campaign	online american social poll and twitter campaign
107	somali pirate expand motherships extend range game changer navy		somali cruise vessels speed and range game changer navy	somali pirate expand motherships hunting range photo saved online
75	aguilera repeat national anthem ap		aguilera band wins senior ap	aguilera of love anthem ॥
88	king speech lead oscar list film stuttering british monarch movie founder		king speech lead tech list to stuttering before exit from founder	king speech end of list film actress and monarch movie founder
55	acai berry diet side effect lose weight fast acai berry diet side effe		acai berry butter has effect boost appetite fast bay berry cheese side effe	higher berry glucose side effect diet more fast acai berry metabolism side effe
60	poway hold youth fishing derby nathan scharn angler will chance test		poway County salmon fishing derby mayor says who will chance test	poway regatta youth fishing derby nathan scharn for two have kids
99	best commercial superbowl doritos guy saved best haha		best commercial nos doritos - saved damn thing	best plate of doritos ever saved you haha
29	terrific abc news story role climate change play extreme winter weather		terrific research news Critical role climate trend threatening extreme desert weather	an evening news story role as change play extreme northern weather
57	comed crew restoring power customer chicago		comed crew of tourism in chicago	road crew production power customer building
80	chipotle ice problem investigation state news immigration		chipotle ice cream looms on news immigration	chipotle ice problem investigation lake district library
66	journalist van trouw mishandeld ro nieuws		journalist is trouw mish in n	het and en je ro nieuws
87	orange glazed chicken wing recipe		orange glazed chicken breast wings	orange american chicken wing...
60	fishing piece pmd cycle top bottom fly assortment pale morning dun prolific hatche		fishing piece on cycle top bottom background assortment of morning dun prolific color	fishing cycle pmd cycle top rope catch fish pale morning dun goose hatche
92	stock climb merger deal stock boost onslaught corporate merger market open monday		stock cap merger deal early markets onslaught corporate merger market open Friday	this new merger deal stock boost onslaught corporate day market and monday
62	hahaha good news wino starbucks trenta hold bottle		hahaha the news wino bookstore and gift store	your fine news just starbucks trenta big bottle
75	christina aguilera defends fumbling national anthem super bowl		christina david defends fumbling for TV super hero	pablo aguilera defends her national anthem triple hits
71	don djokovic pleb tennis equivalent bum fucking murray moment australianopen		don dj – tennis equivalent event for **** – australianopen	don djokovic us tennis championships event david murray winning australianopen
42	iran hang iranian dutch woman drug smuggling tehran amsterdam reuters iranian dutch woman arrested		iran mafia a dutch dot drug police tehran amsterdam an iranian dot woman commission	iran arresting 10 indonesian woman for smuggling tehran amsterdam reuters iranian dutch employee arrested
75	poll christina aguilera botch national anthem super bowl singer repeat accidentally tarnishing othe		poll christina boo during national anthem as bowl epic repeat in tarnishing history	poll christina beck wants to record super bowl singer bach accidentally put othe
80	fast food caught immigration crosshairs		fast track snack during crosshairs	but we caught immigration and
20	yuck taco bell meat beef		yuck beef thigh meat beef	yuck and bell garlic flavor
22	avenue kill obamacare florida federal judge rule obamacare		avenue ObamaCare ban until federal judge blocks obamacare	avenue kill obamacare v federal judge district one
60	crappie fishing hot percy priest wft newsanyone bass percy priest reall		crappie fishing and sauce out wft of priest and priest reall	nico yellow hot percy kelly black newsanyone bass catfish priest reall
87	fabulous recipe mexican caldo pollo chicken soup jalepeno cheese cornbread		fabulous soup of lo pollo rice with onion cheese cornbread	chicken burger the caldo pollo chicken dinner jalepeno salad cornbread
101	black swan artistically perfect portman acting brilliant plot shallow doesn affect overwhelming experience		black swan A satisfying portman of brilliant plot shallow plot feel overwhelming experience	full ensemble artistically patricia portman acting brilliant acting shallow doesn affect overwhelming effect
89	justice extend protection workplace retaliation supreme court ruled employer sued		justice extend in workplace retaliation supreme judge ruled Trump sued	justice for protection denied retaliation supreme tribunal ruled employer sued
89	supreme court rule man sue firm retaliation		supreme court rule India had had retaliation	administrative appeals rule majority sue firm retaliation
85	best buy sell verizon iphone best buy announced wednesday will offer verizon iphone		best buy of Verizon iphone best purchase sells Verizon will buy verizon iphone	best buy team verizon iphone office store announced wednesday to release ipad iphone
72	loved larry good pier thought kardashians bimbo type fun loving great kudos		loved horse mans paws to kardashians girl type fun loving dogs kudos	close by good pier time love bimbo big fun loving great john
60	love fishing fly fishing reel hot seller ebay info		love fishing or fishing reel hot seller at com	shark stories fly fishing reel hot bait ebay info
87	check delicious chicken recipe		check delicious beef rolls	cold delicious chicken ॥
66	bloodied beaten bbc journalist camera report going hospital egypt democracynow		bloodied rape journalist journalist camera taken for nowhere egypt democracynow	with beaten bbc reporters cbs report going hospital egypt reports
60	wanting fish chesapeake checkout virginia beach fishing charter ad		wanting a chesapeake river virginia beach fishing license program	wanting in chesapeake for newport beach fishing charter ad
99	audi green car superbowl commercial top ten super bowl commercial time		audi green dragon superbowl 2017 top ten super cruiser commercial contenders	audi touring car superbowl 2014 top 40 super bowl playing time
90	recording artist michael marisa help bullying victim amazing song video		recording artist that can help shooting victim create song video	recording producer michael lewis help bullying victim on voice video
79	street yemen day rage		street store day eve	street knife beef rage
55	weight loss diet plan acai juice equal nutritional claim acai		weight gain diet plan acai juice claims nutritional boost misleading	poverty loss diet plan acai certified equal income claim plan
88	mark kermode oscar tip mark kermode verdict year academy award nomination news		mark as oscar tip k kermode turn over academy for nomination #	mark rose oscar tip mark graham verdict audience choice award hollywood news
104	tune abc check extreme makeover		tune on those extreme alerts	abc abc check extreme live
25	hee hee jesse ventura slam tsa lawsuit		hee comes back to slam tsa China	hee hee jesse ventura parade of hits
83	william gibson stuxnet panzergeist sez piece cyberpunk author william gibson share finding		william h stuxnet panzergeist message an on author he may share story	william jones stuxnet panzergeist comics warp visual comics william gibson share blood
60	interesting fishing remains good rest week lt lt		interesting fishing remains strong in week ending lt	interesting fishing but good rest week in gen
60	fish stock exploited thirty percent fish stock monitored fao depleted		fish trap -- 94 percent fish stock monitored fao fish	fish interests owned thirty percent in feed monitored fao depleted
99	vote best superbowl commercial time awesome		vote out of commercial time slot	vote for superbowl commercial web series
99	kia epic ride commercial		kia epic music instructions	tesla motors ride commercial
21	emanuel chicago ballot		emanuel Romero x	emanuel chicago...
55	weight loss diet plan south american acai berry currently american lose		weight loss vs / south central wheat berry currently american fruit	blood loss diet plan south american title race currently american world
79	yemen president ali abdallah saleh power year periodically announces won election		yemen president ali Mohammed Abdullah Ali maj periodically announces general election	yemen president mohammed abdallah saleh power plays periodically arab invasion by
99	check darth vader superbowl ad hysterical vw academy commercial starring bill hater hadder		check darth b superbowl an k vw r movie starring child hater hadder	check darth vader issues 1980 hysterical vw 30 issue by bill hater 1978
75	christina aguilera flub national anthem ap celebrity news		christina for flub covers anthem and celebrity news	christina aguilera flub global geographic unicef celebrity [UNK]
36	news search moscow blast briton uk foreign office urgently checking briton		news search For body inside uk police office suspect found briton	explosive corp moscow blast briton russia foreign department urgently checking briton
26	unemployment rate state glance ap ap unemployment rate rose state month fresh evi		unemployment growth state glance ap de ap unchanged from state month fresh evi	unemployment free state ap ap ap unemployment rate rose 1 month a min
99	superbowl commercial doritos pepsi stoked commercial sucked		superbowl commercial water pepsi other bar snacks	one commercial that pepsi drank and sucked
83	science fiction author futurist william gibson stuxnet		science / author of rob gibson st	science novel author futurist michael williams ।
19	reuters tcot cuomo call york budget process sham		reuters in cuomo call China extradition process contentious	and tcot cuomo call york post reporting sham
75	twitter explodes christina aguilera mess national anthem super bowl twitter abuzz commen		twitter explodes christina lang recalls national anthem chants with supporters abuzz since	twitter daily radio aguilera band national anthem national bowl xiii abuzz commen
79	yemen president extend term egypt jordan tunisia		yemen ke a term egypt ki tunisia	host president extend date egypt jordan gibraltar
45	social medium growing role social medium		social medium growing role to communication	social medium a role for medium
52	bed bug problem bad bed bug summit washington		bed bug problem • child bug problem washington	no fire problem bad bed flu summit washington
95	minute update setting facebook secure enabling http		minute update setting facebook share buttons share	ease of setting to secure enabling http
99	cb super bowl commercial favorite		cb Your bowl Your favorite	tv super cable commercial favorite
46	alberta ferretti spring rtw		alberta e a 2017	alberta heritage award...
87	chicken chili pillsbury		chicken hot sauce	the chili game
20	omg love taco bell law firm sue taco bell claim beef label misleading		omg love us bell plaintiffs firm sue tort bell claim tort label OK	omg love of davis law firm service taco bell general beef label service
71	congratulation novak djokovic winning australian open tennis final melbourne played fantastic game		congratulation gesture while winning m e tennis tournament melbourne played her match	seeing that at winning australian open tennis final he played fantastic news
52	bedbug case clinophobia fear going bed		bedbug shower washing and going bed	the case clinophobia fear lies back
75	christina aguilera fu nat anthem super bowl		christina e fu nat anthem para bowl	christina chi fu nat k super beat
72	kim kardashian fine piece bubble butted sweetness love stuck		kim kardashian candy taste bubble gum sweetness raw heart	kim kardashian signature piece bubble cut so well stuck
82	state follow arizona lead push immigration bill power		state and national lead push immigration change power	may follow arizona ballot push immigration bill established
75	aguilera repeat national anthem ap ap christina aguilera flubbed belted		aguilera honor de anthem de ap para ante flubbed flag	third repeat national anthem second ap anthem aguilera sold out
99	check video super bowl heineken commercial verry funny		check video super year 2014 v verry YouTube	check into super sports heineken tv always funny
95	facebook roll encryption wake ceo fan hacked security central facebook		facebook introduces encryption wake to giant hacked security hole facebook	reverse roll encryption power ups fan hacked security central facebook
62	definitely nuit blanche starbucks trenta cup hold entire bottle wine		definitely une blanche starbucks trenta but with the black wine	definitely nuit blanche lit trenta cup or wine bottle...
57	chicago foot snow hour bout blizzard heading hater		chicago foot in comes bout of heading west	90 foot snow hour bout blizzard in below
96	celebrity sighting sundance film festival		celebrity festivals London spring festival	celebrity sighting academy film archives
99	issue super bowl commercial		issue and bowl type	issue football bowl usa
88	king speech rule producer guild award king speech claimed crown best film		king speech rule puppet guild accused king and claimed crown the film	king speech rule producer vacant since king channel claimed crown over film
99	volkswagen sneak peek cute superbowl commercial fav		volkswagen sneak a cute superbowl engine preview	another sneak peek at superbowl from fav
25	tsa scanner spot bomb dong tsa		tsa scanner detects bomb across Jakarta	tsa or spot of dong ॥
97	pell grant set academic year		pell 5 each academic year	research grant set academic requirement
87	chicken piccata dinner yum		chicken 6 - course	california piccata var...
88	beverly hill calif ap british monarchy saga king speech lead academy award		beverly v calif ap british knight presents king to lead off award	beverly hill calif ap legal studies saga king speech lead michigan university
106	tim cook step steve job apple san francisco chronicle		tim and step ste mc apple san franc chronicle	tim cook magazine steve scott apple san mateo chronicle
87	chicken cutlet caper sauce recipe simply recipe		chicken cutlet potatoes salad recipe Easy recipe	chicken cutlet with sauce recipe of...
14	movie review rite horror thriller		movie review rite Movie movie	2008 death rite horror thriller
110	toughens sanction belarus join eu widening sanction belarus leader follow		toughens in belarus join new EU sanction from leader Trudeau	they sanction they join eu widening programme belarus leader by
60	fishing news freshest fishing content delivered directly browser matter web		fishing following article fishing NEWS Follow directly browser matter web	fishing news in fishing content delivered as browser lifestyle magazine
88	congrats firth portman bale leo sag award best picture highest award best ensemble king speech		congrats firth cooper and leo sag award most performer highest award film ensemble king 2010	vic firth portman bale leo sag for director picture highest honors outstanding ensemble king title
96	james franco sundance drag		james m photo biography	james de de drag
88	gbmiii ap king speech top film producer award los angeles ap king speech claimed		gbmiii ap x speech | film producer award los video ap and speeches |	gbmiii ap king speech top assistant director award raymond santos ap monroe speech claimed
88	celebnews king speech tom hooper reign supreme director guild award celebritynews		celebnews YouTube troll tom hooper receives supreme celeb recognition award celebritynews	celebnews nsw 2011 robert smith reign supreme director guild australia 2018
82	immigration law enforced consistently		immigration via enforced force	immigration winds change consistently
75	poll christina aguilera botch national anthem super bowl		poll on the botch national anthem salad bowl	poll had ross walk off anthem super bowl
90	ashley nj teen launch anti bullying program		ashley nj teen attends anti doping center	make hope teen launch anti bullying kids
96	james franco sundance drag tmz		james ben sundance evil queen	daniel franco and blue tmz
79	yemen protest call president saleh		yemen protest demand MPs resign	yemen protest march hussain saleh
104	pledge text driving		pledge players below	first text driving
96	demi moore ashton kutcher sexy sundance showbiz spy		demi e si kutcher me romantic showbiz videos	demi moore ashton kutcher bad boy naked girl
104	seriously guy dont text drive addicted texting phone cant driving		seriously please dont you stupid addicted texting phone stop driving	seriously please dont text drive addicted you phone with go
45	poll gop catch dems social medium younger internet user pew lik socialmedia		poll add catch dems wide network younger internet user friendly lik social	poll gop and dems social democrat younger internet user social political map
66	guardian journalist arrested beaten egypt		guardian journalist injured but severely	guardian angel in beaten egypt
55	weight loss acai berry bitcomet blog acai berry diet acai diet acai bromelain weight loss acai pow		weight loss acai water midday meal breakfast berry breakfast acai diary acai bromelain fat gain acai log	appetite losing acai berry bitcomet blog green mountain diet acai tree pink banana weight loss acai fruit
97	asia pacific entrepreneur award golden key international honour society beasiswa scholarship		asia pacific union draws golden key of honour for beasiswa CEO	top emerging entrepreneur award golden key senior honour society beasiswa awards
75	christina aguilera muffed lyric national anthem		christina music and lyric nomination vote	tina aguilera muffed out heart anthem
108	identity theft social medium smith credit report refinance discovered		identity theft for medium smith and line refinance review	identity theft social medium theft stock report table summary
103	senate teabaggers desperate caucusing member teatards tea thursday		senate employees surprise community member outside their shop	senate teabaggers desperate citizens committee teatards press club
88	nominee announced annual academy award		nominee honored at literary award	awards announced at academy award
62	fit entire bottle wine starbucks trenta scary		fit 4 glasses wine for trenta scary	fit entire red wine by trenta holy
88	twelve oscar nod king speech approved don understand academy hate leonardo dicaprio		twelve ti nod king per approved don los academy pro trump dicaprio	twelve oscar nod king louie approved don or me president alan dicaprio
87	creamy chicken mushroom pot pot pie topper abc news rachael ray share meal reheat		creamy bean or rice fried cheese topper abc news news ray share meal reheat	sour milk mushroom pot of pie topper abc biscuits rachael kellogg share cream reheat
107	bullet rescuer hit captain arai mahomed somali pirate captured south		bullet rescuer tracks driver with mahomed somali — captured on	bullet rescuer after captain arai former somali pirate rescue captain
26	unemployment rate drop metro area		unemployment Statistics By metro area	unemployment level under metro area
75	christina aguilera ruin national anthem super bowl xlv beyonce band escort nf		christina aguilera ruin the anthem super dance or be band in concert	david aguilera ruin national anthem spinal tap xlv beyonce knowles escort usa
19	cuomo budget hit school toddler yonkers longer attend pre school syra		cuomo visits hit school – No longer serve nursery school syra	cuomo jr hit school toddler yonkers special school pre sd ।
13	oprah winfrey reveal family secret		oprah win | family stories	oprah winfrey watched it live
55	essential weight loss diet pill guide best acai berry diet help promoting		essential weight care diet tips guide best weight water diet in promoting	essential hearing loss vitamin pill guide best acai berry protection effective promoting
55	acai berry best healty fruit pinoy pen article acai create originates acai berry		acai its best The sweet pinoy cherry that I create originates as berry	love berry best friend most pinoy pen article acai gets a banana berry
79	lat ten thousand turn rival rally yemen		lat ten states per rival towards yemen	lat ten thousand euro 4 rally game
10	looter destroy mummy egyptian museum official jan egypt daddy		looter destroy d n museum s jan e daddy	looter destroy the holocaust museum official artwork by daddy
67	ainge team month nba trade deadline celtic president basketball		ainge team month 3 trade rumors – college basketball	ainge team month nba award for celtic nba basketball
36	explosion kill moscow airport explosion ripped international arrival hall moscow bu		explosion kill crane mass explosion removes massive arrival hall from bu	ice kill city airport explosion ripped international town hall moscow local
88	big surprise colin firth natalie portman win sag award		big surprise colin firth catches fire from sag success	a surprise barry firth lucas portman win sag usa
60	eu urged overhaul fishing policy		eu urged tougher fishing legislation	it urged overhaul of policy
98	australia deadly flood crisis forced people flee home monday vast swath muddy water spr		australia after fuel crisis forced people out before monday vast swath is red spr	australia pacific volcanic crisis forced people off home monday vast swath coastal areas spr
99	motorola xoom super bowl commercial tip hat apple spot video		motorola xoom / cheap lunch tip / apple spot video	2016 xoom super bowl commercial black hat pin spot button
55	acai berry medicine food acai berry benefit northcountry boypost ron duckett acai berry		acai berry money cook acai berry medicines foods for ron de acai money	acai berry black bear peach berry candy food boypost ron duckett artist community
27	energy conservation tip south hill electric heating cooling		energy conservation tip also bring electric heating benefits	energy conservation tip a hill electric light project
20	hey hear taco bell sued beef filling beef told good enema		hey hear how bell sued beef filling incorrectly in pizza enema	i hear this bell at beef in beef told good enema
66	ahmed mansour prominent journalist beaten arrested egypt aljazeera jan		ahmed mansour prominent Muslims from around egypt killing journalist	muhammad mansour algerian journalist reportedly arrested by aljazeera jan
60	relevance fly fishing rod fly fishing outdoor activity fly fishing seriously exciting fan		relevance cool fly rod lobster fishing outdoor activity dove hunting seriously exciting fan	relevance fly baseball rod fly fishing outdoor activity lawn bowling seriously exciting ！
66	update al jazeera english reporting egypt security police arrested al jazeera arabic bureau clief aj journalist cairo		update : r english | Oman security police arrested Yemeni and arabic bureau clief of journalist s	monitor al monitor english service egypt security police on sheikh salem arabic bureau clief aj in cairo
74	credit card debt relief program avoid bankruptcy settle debt day reliable		credit card debt management program avoid bankruptcy for debt before deadline	pension card debt relief program funded the settle this day reliable
26	employment gaining speed jobless rate washington reuters employment shifted		employment assault on jobless — washington reuters say shifted	employment gaining strength in global washington reuters employment shifted
88	haha funny news king speech top film producer award ap		haha over lion king speech top sex producer opens ap	haha funny film king speech chinese film academy award nominee
99	motorola attack apple superbowl commercial motorola apple		motorola tree apple larvae and motorola bite	intel sierra apple mac commercial motorola apple
60	caption contest win ticket gear fly fishing film tour tim romano fly fishing film tour kick		caption Lucky win ticket the fly language film tour tim r fly fishing Contest win kick	competitive contest win ticket opportunity fly hunt film guide tim romano flies hunting film tour kick
97	black men america scholarship deadline february female student apply		black men america membership deadline June 2008 could apply	black pen america scholarship deadline february 1988 student a
55	acai berry acai diet info acai berry detox product curious acai berry		acai berry seed oil supplement acai berry review product curious daily diet	comfort food china city info coffee town detox product curious acai berry
108	fact identity theft		fact identity test	fact with theft
55	leanspa acai berry diet fact fiction acai berry weight loss fad buyer		leanspa silk flower cult fact fiction of berry muscle loss fad facts	leanspa acai berry effects on edible food berry weight loss for buyer
99	hilarious doritos commercial pitched superbowl		hilarious scams & hat tricks	hilarious motorcycle club and superbowl
95	great tip protecting privacy facebook receive lot question		great tip protecting privacy successfully answered your question	no tip on privacy facebook receive lot times
55	acai berry improve health lose weight acai acai berry fruit		acai sugar recipes people lose weight acai bush berry diet	acai berry improve or lose diet acai acai soothing drink
60	trout biting tackle read urban phoenix az metro lake fishing trip local park		trout and tackle read urban phoenix at black lake canoe trip dog park	trout biting at read urban phoenix water metro lake fishing trip fishing list
104	extreme makeover		extreme examples	family makeover
87	recipe chicken cutlet		recipe your thighs	recipe book a
10	thousand egyptian form human chain egypt museum protect looting aljazeera		thousand people form militia chain egypt museum cult looting memorial	on a form human chain chain museum protect looting sacred
60	angling free fishing access wft newsby cathy pelletier chronicle dunnville peopl		angling free Internet access wft - cathy | 18 March 2017	5 free boats from wft 3 cathy river beach dunnville peopl
19	google news budget plan spread pain albany time union reutersbudget plan spread painalbany time unionmajor		google ads budget plan may pain albany Times union Google news spread bad Times unionmajor	office news budget information and pain computer news union post office spread painalbany time unionmajor
99	dumb as skechers commercial wack as kimkardashian superbowl worst		dumb thought they were wack nuts kimkardashian proclaimed king	dumb find the pandora box as you the worst
66	fox news correspondent beaten hospitalized fleeing molotov cocktail egypt video treated spy military		fox news Officer beaten hospitalized fleeing molotov cocktail by security camera in military	fox news shot beaten crowd fleeing location shoot and video treated spy military
38	thousand protest jordan reform cnn news		thousand jobs and reform recent news	great cities jordan reform cnn news
81	blackberry beating iphone smartphone battle		blackberry Curve iphone sparks controversy	twice beating iphone smartphone true
99	ditto pepsi max commercial win lmao superbowl		ditto on max commercial god fuck damn	development was first commercial with lmao superbowl
68	exclusive charlie sheen doesn rehab charlie sheen refusing enter reh		exclusive charlie bird of rehab the hell will enter reh	where charlie sheen doesn rehab charlie libby may enter ।
104	texting driving good idea		texting driving 4 times	texting art concept idea
97	mba scholarship nottingham university business school uk beasiswa scholarship		mba claims nottingham campus business seminar won be scholarship	mba scholarship mba foundation educational foundation uk beasiswa scholarship
22	dtn news judge strike part health care law federal judge ruled presiden		dtn news panel approved part child care agreement - judge ruled presiden	accused government judge strike part health cases case federal judge ruled from
75	super bowl xlv christina aguilera repeat national anthem espn		super champion and christina aguilera repeat her sports moment	super factor xlv christina aguilera out of anthem music
55	acai berry effective weight loss health benefit article will explain aca		acai berry effective to gain health plan We will explain […]	acai berry effective weight loss health related article would be from
103	news sen paul tea party hold power hill predicted tea party movement		news sen uses tea to win power hill predicted tea party win	news sen paul tea market hold in hill predicted tea ticket release
87	super bowl recipe buffalo chicken pizza		super vegetarian recipe buffalo chicken thighs	meat bowl recipe buffalo run pizza
66	breaking al jazeera journalist arrested cairo egypt crowd grows tahrir		breaking al jazeera journalist arrested yesterday but woman now furious	arab great jazeera reports arrested young egypt tomato grows tahrir
99	chevy run deep chevrolet commercial superbowl ad check imabuzzagent		chevy run deep … commercial is ready for mirror	in run down 2 commercial fails to check imabuzzagent
75	christina aguilera fluff national anthem		christina aguilera · social media	and lee fluff pop anthem
58	npr fda approves drug prevent preterm birth		npr fda approves drug abuse of baby	oklahoma fda approves pregnancy prevent maternal birth
99	andreawoo talked chrysler superbowl commercial		andreawoo show horse superbowl history	i talked into the commercial
95	facebook instant personalization privacy setting sharing innermost secret		facebook tree file privacy setting - innermost secret	free instant personalization privacy setting sharing shared space
109	oscar nomination draw attention pa gas drilling gasland fracking		oscar oil merits attention pa gas production & fracking	oscar helped draw attention as lee county gasland fracking
108	identity theft cost infographic online fraud crime rise mo		identity theft cost after online cash crime rise sharply	information theft cost infographic fraud true crime rise mo
22	federal judge florida strike obama health care plan south florida		federal universities florida strike obama ethics bill plan for Texas	presiding judge florida state obama health care and south florida
83	stuxnet concern iranian health ministry york time published report week describing stuxnet		stuxnet virus causes health city york secret agency report week describing attack	sick concern canada health ministry york daily news report article describing stuxnet
96	eliza dushku drop sundance adorable ll admit thing eliza dushku		eliza y para no te ll admit thing el dushku	eliza dushku drop mighty adorable ll cool self when saying
20	blog post beefy		blog posts about	china post from
99	volkswagen commercial force superbowl toocute		volkswagen top cycle superbowl performance	volkswagen group house and toocute
96	lizzie olsen storm sundance film festival kevin dolak buzz worthy film premiering week		lizzie ward charts out film doc kevin dolak buzz new photo next week	bill olsen storm sundance fringe festival kevin dolak buzz hour cable news week
104	exsteme makeover grabbing heart don text drive		exsteme about changes to don text drive	professional makeover grabbing a don de drive
88	king speech land nomination award season favorite social network trail true grit		king star — nomination award — is social network trail true grit	national speech media nomination award season favorite social network response to grit
95	will facebook privacy seriously site import facebook profile permission cnn		will facebook privacy secure site could facebook compromise website cnn	see facebook privacy seriously site import facebook special permission required
61	china praise hu trip fruitful yahoo news		china on hu trip fruitful related news	china praise hu trip disney world reviews
97	unique college scholarship student		unique for admission student	unique college attendance and
71	watch australian open men tennis final live online will history andy murray		watch australian open men tennis or streaming online will again never mur	in 2014 open men tennis final live online will feature andy higgins
99	superbowl commercial kale fitblog		superbowl team style fitblog	e production kale production
68	charlie sheen leaf hospital medical emergency		charlie g leaf dining room emergency	charlie sheen leaf beetle mater emergency
66	french journalist arrested cairo		french on david cairo	french police arrested ।
75	super bowl xlv christina aguilera repeat national anthem		super wrestler xlv focused on repeat national championship	super bowls xlv also is the national anthem
66	journalist attacked detained egypt big hollywood		journalist attacked by 2 big landowners	israel attacked tv egypt big hollywood
22	obamacare struck stage set showdown federal judge monday struck		obamacare struck may set showdown with court orders struck	obamacare struck stage eight showdown in judge kenny struck
60	fishing rule federal panel table kevin wadlow annual harvest popular recreational fish		fishing regulation Review panel sets kevin minimum annual harvest in recreational fish	fishing rule 55 panel member kevin wadlow congressional survey popular recreational fish
99	best super bowl commercial commercial super bowl cream advertisi		best super bowl commercial and super banana cream flavors	commercials super bowl commercial commercial super cup brisbane international
60	sedative free whale fishing		sedative of commercial fishing	sedative drugs marine fishing
79	yemen protest february day rage video news egypt jan mubarak syria libya jordan ugc		yemen in 45 day strike & news y city mubarak syria el jordan police	yemen protest of day news video news egypt jan 18 iran libya syria jordan
66	list journalist threatened attacked detained reporting egypt		list journalist threatened then detained after egypt	list journalist data from iran reporting egypt
66	egyptian army start rounding journalist jpost		egyptian army begins making journalist numbers	egyptian miners start training on jpost
45	twitter facebook blocked egypt news jan politics sm jan		twitter facebook release date 1 jan politics sm jan	twitter automatically blocked egypt culture and politics sm jan
75	airhead christina aguilera screw national anthem super bowl xlv tcot tlot		airhead christina aguilera proposed national anthem reunion concert 2019 c p	2010 christina aguilera ncaa national teams liberty bowl x tcot...
82	missouri court rule immigrant adoption right terminated illegally missouri supreme court tuesday overtu		missouri changing rule of parental right law says missouri district court tuesday overtu	constitutional court granted immigrant civil right terminated illegally missouri superior court dissent overtu
96	photo star sundance hollywood contingent set shop mid		photo star launches hollywood contingent back after mid	so the sundance university contingent set shop mid
20	taco bell sued selling fake meat damn wonder fake lmao eating taco bell month ago haha		taco joints sued selling holiday merchandise - wonder fake lmao warned taco bell months ago haha	stock and stock selling fake... damn wonder it lmao eating of new month ago haha
21	jmg court rule rahm emanuel ineligible mayor chicago opponent white house		jmg j rule rahm emanuel v voter v opponent white man	lower court rule rendered emanuel ineligible mayor chicago opponent former candidate
97	toyota renews scholarship program donation american indian college fund denver jan prnewswi		toyota announces scholarship program towards american university financial education fund - prnewswi	toyota university scholarship or donation american technical college near denver jan 1999
79	cnn anti government protest yemen hundred anti government protester gathered news		cnn anti government protest Five hundred anti freedom protestors gathered outside	cnn anti government outside yemen hundred anti government activists film when
87	quick avgolemono orzo chicken soup recipe		quick pot roasted beef stew recipe	quick avgolemono sauce chicken chicken chicken
99	favorite superbowl commercial vw		favorite superbowl share image	private owner us vw
71	andy murray australian open final will face djokovic atptennis yeg		andy murray says Federal court rivals crown djokovic atptennis Sydney	andy reid australian mixed final will face fourth seeded first
88	academy award nominee		academy top recipients	grammy award nominee
107	south korea target pirate incorporation anti piracy operation gulf aden op		south korea target pirate incorporation fake war campaign gulf aden USA	and korea target pirate incorporation anti pirate operation near aden ।
88	social network king speech aim oscar		social network celebrities john and oscar	social network discussion speech of oscar
55	swanson vitamin review weight review acai berry buy calorie control weight swanson vitam		swanson nutritional review nutrition review study berry buy calorie control foods lose vitamins	swanson book review in power acai berry expert calorie magazine weight swanson supplements
71	novak australian open champion		novak 12 comic book	novak australian of 1977
67	sending prayer marquis daniel boston celtic pray going okxo		sending prayer marquis and saying hello and so forth	in prayer marquis daniel 3 celtic pray far away
55	acai berry eating regimen review lose lb rapid zwak org info acai berry benefit yo		acai berry eating regimen review Reduced fat rapid improvement metabolic rate acai banana eater yo	acai berry bean regimen review lose lb with zwak of a online diet benefit yo
60	crappie fishing wild fish recipe fishing tip minnesota fishing news wi		crappie fishing wild fish recipe dinner tour minnesota fisherman tips quiz	crappie from wild fish recipe fishing news about medical news wi
99	chevy volt commercial prolly best simple tell great story nicely brandbowl superbowl		chevy volt and prolly is simple tell ya story feed on superbowl	1 volt commercial and pretty simple tell great story 1st prize 2015
104	don text drive		don text reply	don text ।
29	storm sign global warming mama believing		storm This global skepticism needs believing	storm sign global warming protocol and
38	thousand protest jordan reform		thousand protest movement years	thousand protest erupted to
66	amazing guardian journalist record audio arrest transport egypt police van jan		amazing little daughter got audio arrest transport with police van jan	amazing guardian and record audio and transport bureau jacques van jan
52	fed crack bedbug		fed in bread	fed it it
79	protest sanaa yemen feb		protest November 2017 »	protest sanaa day before
12	nobel peace prize wikileaks		nobel greatest prize 2012	1990 art prize §
84	mbah moute nba concussion protocol usa today share friend sport basketball nba		mbah moute nba injury prevention clinic ni cha friend sport basketball court	team moute and concussion protocol nfl today woman of sport basketball nba
60	popular fly fishing smallmouth bass auction		popular recreational fishing smallmouth trout report	these fly are smallmouth catfish auction
86	vincent tabak man accused jo yeates murder deeply saddened death		vincent woman goes from jo yeates murder to saddened death	and tabak man accused jo was name after saddened death
98	queensland flood blog arrived brisbane january surprised green		queensland flood emergency arrived brisbane Feb 3 2011	when flood water arrived brisbane house surprised green
71	holy ball bloody omg novak djokovic australian open		holy ball po murder no djokovic no election	golden ball bloody mary serbian djokovic scottish open
58	fda ok viibryd treat depression fda approved drug called viibryd treat adult major depressiv		fda medication to treat depression Canada approved pill called viibryd for adult childhood depression	daily ok test major depression fda approved drug vitamin t treat adult major pain
99	watch chrysler superbowl commercial youtube ad blitz channel		watch chrysler superbowl livestream – embed Facebook channel	website app superbowl app youtube ad blitz channel
90	parent student educator tip preventing bullying ten district school organized event		parent student educator recommends preventing bullying by high school organized group	2007 an educator center preventing bullying ten district school board event
87	rp cooking update italian recipe food cooking recipe		rp cooking recipe for recipe food cooking app	the recipes dressing italian recipe food cooking recipe
84	national hockey league concussion rise sidney crosby marc ap sport staff associated pressp		national basketball league concussion report D v marc ap and staff associated w	national hockey league concussion profile amy crosby marc jacobs sport com sheldon pressp
97	announcement lyon township high school host free college financial planning seminar feb patch		announcement lyon township law school host a summer freshmen planning workshop Oct patch	announcement lyon township high school hosted the college financial information seminar college patch
98	southeast australia set week flood		southeast Florida destroyed by flood	bbc australia 7 week flood
60	trout fishing tip learn wedding preparation trout fishing tip help catch bigger		trout casting lesson learn wedding bait trout fishing tip learn catch bigger	bass fishing tip learn wedding plan trout fishing is help make bigger
65	lady focus military family childhood nutrition overstatement chi		lady admits to family friendly nutrition overstatement chi	lady focus junior nurse childhood nutrition ma chi
104	greg biffle justin bieber address danger texting driving extreme makeover mtv		greg s justin bieber Acc of texting driver fatal texting mtv	greg and justin pigeon address danger as driving food culture mtv
74	debt settlement program ftc law debt settlement better article learn		debt college program commissioner says debt becomes better article learn	debt rights management ftc law fair settlement better to learn
75	haha christina aguilera spelled bad sing fucked national anthem super bowl lol		haha that aguilera adds bad taste to national anthem bad bowl 2006	haha christina ross jackson bad sing the national anthem super winner win
66	journalist egypt brutally silenced equipment confiscated freedom press		journalist egypt regularly silenced & confiscated by press	journalist egypt brutally killings during national freedom press
72	waiting kktn tonight love kardashians		waiting years – xx x	waiting after the love dreams
80	chipotle mexican grill received immigration custom enforcement notice inspection restaurant		chipotle mexican grill highlights Mexican border enforcement spot inspection restaurant	the church workers received immigration custom request notice inspection restaurant
21	minute court ruling allows rahm emanuel atlantic wire		minute court on shielding commercial emanuel on wire	minute court ruling of applications for atlantic wire
25	latest news jesse ventura force tsa submission jennifer abel thing pr guardian usa		latest news la ventura ce tsa are si v thing pr guardian usa	latest news jesse white force on submission the wright thing pr guardian photo
88	list academy award nomination chicago sun time		list academy award 2009 photo sun tan	list music award nomination silver sun prize
63	justin bieber jon stewart body snatching victim video		justin bieber jon right to revealed double murder	jeff bieber jon smith body snatching dvd video
75	christina aguilera flub national anthem singing er rampart watched gallant		christina Cruz a national train running down rampart watched Brazil	jackie wilson winning national final singing er rampart ye gallant
66	engel today egyptian unrest continues journalist targeted egypt jan		engel today bringing unrest from journalist to egypt citizens	engel knew when unrest continues it targeted egypt jan
60	gear salmon fishing		gear salmon salmon	gear in fishing
55	lose weight world effective nutrition acai weight loss acai berry weight loss		lose weight world of nutrition acai health management nutrition berry weight management	single world world for strength acai weight gain acai berry weight loss
88	natalie portman colin firth king speech winner sag melissa teo christian bale		natalie portman colin and political speech f sag melissa lang Olivia Newman	natalie portman colin firth king speech makers colin wing teo andy bell
27	save energy cash quick easy tip article will help save ton money saving en		save energy cash quick The tip article will complete this summer money saving month	save energy cash quick easy help copy editor please save ton money saving work
58	bioportfolio news fda approves drug reduce preterm delivery risk pharmaceutical busi bioportfolio news		bioportfolio news fda pushes drug requiring preterm implant ban on major bioportfolio companies	bioportfolio news media announces drug reduce preterm survival schedule from busi publications newspaper
29	climate change update bizarre weather destroyed crop legendary fund manager jeremy grantham weig		climate and emissions cycle has destroyed crop legendary fund manager van na weig	climate change update bizarre weather of a legendary fund activist steven le weig
90	bully sense anxiety relaxation technique		bully sense via relaxation techniques	bully sense anxiety anxiety feeling
85	alert best buy announces buy program electronics news alert		alert Please buy this new program electronics news alert	alert best buy including this program and news alert
45	thing social medium revolution activist twitter		thing socialist medium revolution socialist twitter	thing street organization revolution activist twitter
88	king speech dominates oscar nomination		king david on oscar nomination	king currently dominates republican nomination
88	full list oscar nominee		full list | wins	following list oscar nominations
99	favorite superbowl commercial doritos snicker darth vader volkswagen commercial pretty funny		favorite superbowl with doritos in turtle vader oh so extremely funny	disney superbowl and doritos advertising wolf vader tv commercial pretty girls
95	changing facebook place privacy setting opportunity business location based mobile marketin		changing facebook device based data opportunity business location based mobile mapping	online facebook information privacy setting and business location based company marketin
66	egyptian army start rounding journalist egyptian military rounded journalist thursday		egyptian state start executing journalist egyptian state rounded off person	syrian army general rounding journalist egyptian military rounded journalist stopped
19	cuomo expose dirty budget trick cut announced today		cuomo expose says China trick cut ends today	cuomo went on budget staff cut announced today
101	black swan trippy natalie portman good performance		black tourist meeting blue portman good time	black swan 2011 natalie wood extra performance
75	watch christina agulilera botch national anthem super bowl michael mccarthy usa today heard		watch pastor agulilera talk national gospel music bowl Sunday 11 10 today heard	halftime christina agulilera botch memorial anthem hollywood bowl michael washington live tv heard
97	cal grant financial aid application california student launched student maximize aid option app		cal grant financial aid in california 2017 login with maximize aid option app	cal grant financial program application or student launched student maximize aid training program
73	future iran nuclear talk ahmadinejad afp afp iran president mahmoud ahmadinejad		future to nuclear war as at afp with president ah ah	future iran islamic strategic rally elected afp alliance president... ahmadinejad
88	oscar nomination box office help king speech soar tuesday dilemma box		oscar nomination says scores for king speech soar in dilemma box	oscar nomination ticket office help to speech victory in dilemma box
99	chrysler commercial eminem best bad car terrible superbowl		chrysler w eminem best to taste at superbowl	chrysler commercial review best summer times terrible 2005
60	carp secret homemade fish bait recipe catch bigger carp pole bending time tested fish bait		carp secret chicken fly bait recipe cooked wild carp faster bending time tested fish bait	kitchen secret homemade fish bait recipe catch bigger carp shark bending you tested the method
17	news video white stripe call quits read breakup rip bummer		news video white nationalist star quits a full rip bummer	news video black ribbon call quits read off rip text
25	couldn place tsa unveils modest body scanner abc news		couldn de tsa unveils modest eye scanner after photo	safe place tsa... modest space scanner good news
79	today president alisaleh yemen vowed election support peaceful transition power feb		today president as he vowed massive support under transition power plan	2011 when alisaleh yemen vowed election support peaceful transition goal of
99	eminem super bowl commercial damn chrysler commercial imported detroit		eminem super van 2013 : chrysler commercial sul detroit	eminem wild duck commercial damn yankee commercial imported detroit
66	egypt turn internet long broadcast violence strongarms journalist leave		egypt drives internet mad when violence demands journalist leave	egypt turn internet radio and in strongarms journalist on
30	olbermann land current grow york adage outspoken tv host keith olbermann fresh		olbermann land I grow out the great tv host keith el land	olbermann interview in north york adage world tv interview keith reed fresh
55	acai berry scam free trial weight loss genius scam associated acai berry supposed		acai berry scam prep trial 1 loss hack scam cheat w berry tips	acai berry cheese free agent trace loss medication scam associated acai drug trial
99	lmao check funny commercial doritos pepsi max		lmao View my photo size / max	national check card commercial with pepsi ।
108	identity theft cost infographic		identity theft and fraud	identity theft prevention...
79	yemen day rage draw ten thousand		yemen mob rage draw several hundred	yemen wild rage draw ten 2018
64	legal news study red light camera save life nwindiana		legal California study finds light may save life nationwide	legal news study local court rally save your nwindiana
88	king speech top directing prize		king speech and directing voice	king foundation series directing prize
79	tunisia egypt yemen		tunisia t y	tunisia gaza yemen
19	recognizes reduced state spending key solving ny fiscal crisis		recognizes reduced state revenue key in state fiscal woes	recognizes a state traffic key solving ny county crisis
75	usa national anthem hard song sing		usa national anthem favorite to sing	usa kids anthem hard song tribute
99	chevy volt super bowl commercial discovery sb sbxlv		chevy volt c v commercial TV on sbxlv	chevy martin pro bowl commercial discovery channel chorus
17	white stripe officially broke thought record devastated		white lady officially sets the record devastated	white stripe will be thought record next
66	catalan tv team foreign journalist detained military police cairo		catalan spy team foreign journalist exposes military border raid	catalan military team foreign section french military police cairo
107	pirate battle free norwegian ship		pirate and scar class ship	first battle of norwegian ship
36	briton killed moscow blast uk foreign office report british citizen		briton attack moscow attackers attack foreign office near british parliament	policeman killed bombing blast us foreign office report british report
40	glenn beck fran piven michael tomasky comment free americafirst		glenn j fran piven gold pump 1 entire post	glenn beck jeff piven michael ross web site americafirst
95	facebook privacy setting user facebook privacy setting extremely detailed		facebook privacy setting user profile privacy is extremely strict	facebook was checking user facebook privacy test extremely detailed
60	discus fish aquarium		discus of experiments	tropical fish aquarium
99	superbowl pepsi commercial best		superbowl post party controversy	superbowl are the best
88	king speech lead oscar race nomination nominee annual academy award		king to lead oscar 2020 nomination nominee annual press function	acceptance speech lead the race nomination nominee annual tony award
107	navy destroys pirate mother ship arrest pirate indian navy coast guard joint operatio		navy destroys his mother during arrest of indian navy coast side rescue operatio	missile destroys pirate mother ship arrest pirate frigate captain fleet guard action operatio
24	latest dallas super bowl fiasco seat north texas rough week super bowl host		latest 5 super bowls fiasco seat north end rough week south bowl series	latest incarnation super show fiasco seat north star sports week super bowls host
68	charlie sheen abuse		charlie e -	charlie blood abuse
109	industry boo oscar nod gasland		industry type oscar natural gas	oh boo and nod gasland
60	american fishing wire duo lock snap size lb sizescorrosion resistant black finish		american gold net with lock snap 1 lb sizescorrosion into black bag	american fishing fleet duo lock of multiple crack sizescorrosion resistant cable finish
84	footballer destroying kid brain game		footballer destroying cognitive brain waves	2005 super kid brain game
66	journalist attacked detained egypt rtdna condemns assault		journalist freed after egypt mayor condemns crackdown	journalist endorsed by egypt rtdna photo assault
82	florida immigration law focused employer hasn enforced politics ap miamiherald		florida immigration law focused toward Florida gets right by miamiherald	florida immigration policy focused immigrant restrictions enforced politics ap ed
79	president yemen ali abdullah saleh will seek extend presidential term pas power son jan yemen feb		president yemen Mah Mohammad II will not extend presidential term o power 24 jan yemen feb	president yemen emir abdullah who will seek extend presidential rule pas 1 in jan yemen 1
88	lfc king speech nominated oscar bad considering game		lfc king of nominated oscar from considering game	lfc award speech nominated oscar nominated attitude game
80	ih industry news chipotle scrutiny ice		ih industry welcomes chipotle move underway	bbc big news chipotle mountain ice
104	justin bieber extreme makeover fan kid teen warning text drive inspired touched		justin d Says cases involving kid prank warning text drive inspired touched	stan lee extreme baseball fan kid teen warning text was inspired by
96	robert redford open anniversary sundance film festival protest planned		robert James St anniversary sundance church festival protest 1968	george redford open festival sundance film festival 2012 planned
22	judge entire hc law piper		judge entire US law code	judge entire nations law ।
60	saltwater fish tank harmful human help		saltwater soup recipes and human help	sewage fuel tank harmful human...
75	packer win super bowl christina aguilera national anthem wrong news sky xy		packer win college bowl christina sweeps national championship and song ever xy	packer anthem pro bowl rick aguilera national anthem wrong line america xy
79	pak thousand yemeni demand govt change thousand yemeni street capital sanaa inspir		pak thousand yemeni demand government change thousand of religious names in mosque	2 thousand avenue city govt approval status yemeni street capital sanaa inspir
95	facebook privacy setting nicholas jackson facebook privacy option		facebook hackers setting nicholas false facebook harassment warning	the privacy setting nicholas foster facebook identity option
104	don text drive example cell phone driving backseat		don text drive time cell video driving practice	and text him from cell phone driving backseat
71	novak djokovic champion australian open		novak salmon in pot open	not current champion australian boxer
60	checkout fishing fishinggear deal save		checkout single rod deal today	tuna fishing the deal program
86	uk news neighbour remanded jo yeates murder		uk says neighbour remanded but yeates mom	uk news reports serial 2013 yeates murder
97	tracyjones college student file fafsa fafsa government eligibility		tracyjones former student named # fafsa legal complaint	tracyjones student student behavior data approved teacher eligibility
99	hahaha doritoes commercial best superbowl		hahaha er o nos.	occasionally functioning as breeding superbowl
86	neighbour remanded jo yeates murder		neighbour life until yeates wife	and professor jo yeates ।
72	watching keeping kardashins lol		watching your eye »	the keeping up...
99	hashtags tv ad superbowl audi launch commercial twitter hashtag		hashtags tv ad superbowl audi web video FB WhatsApp	ad tv ad superbowl press launch of tv calendar
109	gas industry doesn gasland oscar nod figure fracking marcellus		gas secretary says gasland oscar nod figure refinery bans	energy industry doesn gasland magazine nod figure don marcellus
21	illinois supreme court rahm emanuel ballot illinois supreme court issued ruling allowing rahm		illinois supreme court rahm emanuel in illinois legal ruling releases ruling preventing recount	illinois supreme justice rahm emanuel challenges illinois supreme court in ruling on a
104	dont text drive		dont reduce size	dont stop today
60	eric sharp hot spot ice fishing eric sharp detroit free press eric sharp wisp smelt vi		eric cat bait spot ice fishing eric cat rock hot press shark sharp wisp smelt fishing	eric curtis ice spot spray fishing eric sharp detroit free press chief savage wisconsin smelt vi
60	pensacola salt water fishing guide undoubtedly best tourist destination map unite		pensacola high water fishing guide – best diving destination if recommended	pensacola salt water river guide undoubtedly sea guide guide map unite
71	australian open men final andy murray novak djokovic		australian community heart event - murray to dj	australian open challenger final defeated murray novak quarterfinals
104	mann texting driving		mann texting messages	mann published 2007
42	dutch freeze contact iran hanging iranelection well late		dutch freeze contact n time iranelection buffer buffer	dutch freeze... iran a iranelection well is
58	viibryd approved treat depression adult psych central news		viibryd approved with depression related psych central patients	government approved treat depression online education central unit
65	lady army health initiative model fitness nutrition mimi hall usa today time		lady army ladies initiative 2018 fitness nutrition plan se usa today 2019	lady army health initiative american fitness nutrition society barber usa today publications
99	pepsi max ad pepsi refresh message superbowl commercial		pepsi yogurt ad ends on message after commercial	white baby ad pepsi refresh ad superbowl ad
87	crispy chicken drumstick ranch dressing recipe		crispy mushroom chicken salad dressing recipe	wearing black drumstick ranch dressing ।
20	don fda approved ingredient list taco bell beef		don fda approved for list in steak beef	don scott approved ingredient included taco of beef
72	joined totally loving khloe kardashian		joined totally strongest family ever	flirting totally with khloe ।
88	carpetbagger will oscar friend nomination academy award will academy award oscar		carpetbagger will year awarded and returning officer will earn award oscar	fame will best friend or best award will academy award oscar
88	thefighter best ensemble film king speech will win best picture oscar		thefighter best ensemble film is king will win big picture nomination	thefighter for pictures for king speech will win outstanding picture oscar
75	today talker aguilera botch star spangled banner clip survey colt		today talker com botch a spangled e las Aug 9	today talker survey 2011 star spangled span color survey 2018
68	whatproblem charlie sheen enter rehab cbs halt production hit series		whatproblem did sheen do that cbs halt new hit ad	whatproblem charlie sheen enter rehab cbs market break capitol memphis
66	list journalist attacked egypt		list journalist profile »	list members attacked 2016
88	hooper boost oscar chance dga win king speech tom hooper won director movie		hooper - oscar s dga win king fight tom man won king speech	hooper boost oscar chance for tv king ranch hooper hooper won tv movie
99	commercial winning audi time luxury prison pepsi max dieting wife husband superbowl		commercial the great time a TV sim max dieting wife husband superbowl	commercial drinks audi time reduction prison pepsi texas dieting all star superbowl
88	king speech star santa barbara international film festival santa barbar artimpactnetpr		king speech star santa barbara signing signing star green bars art	st michael of santa barbara international islamic center arte barbar artimpactnetpr
99	kia optimum commercial dumbest		kia optimum vs dumbest	the optimum little dumbest
75	christina aguilera fluff american national anthem super bowl xlv		christina david during american pride anthem - bowl halftime	christina india fluff american male anthem super hits usa
75	christina aguilera forgets national anthem super bowl		christina s and her anthem super performance	christina rice multiple national champions super bowl
104	day ago driving started text thought		day ago You started text message	day was driving without text thought
37	gabrielle giffords good condition transfer rehab		gabrielle shows game form before rehab	gabrielle giffords good humour prize for
60	best fishing spot lm clickrealstyle		best breakfast spot for dr	at regional spot lm...
55	buy acai berry cicerone superiority lfittips		buy online at c superiority com	give you a drink superiority lfittips
82	house kill arizona style immigration bill rep rick rand house pas ari		house kill le style de bill rep bill ali house pas legislation	bill kill bill territory immigration bill rep rick rand house pas act
64	read goldman sachs manipulated red light photo industry geico ticket higher insurance rate		read goldman lawsuit manipulated red light -- report geico urged higher bail claims	read goldman sachs manipulated red money investment industry geico ticket and education zone
75	twitter explodes christina aguilera mess national anthem super bowl		twitter explodes over aguilera mess scandal rules pro bowl	online facebook david aguilera concert national anthem super bowl
79	newsshare yemen president won extend term pas son reuters		newsshare Cannes president might extend office pas son voyage	november 2014 president won fourth term pas son 2016
61	china half import tax consumer electronics president hu news china will halve		china half GDP tax of China president hu news china should reduce	china zero import tax consumer electronics products hu news and will win
60	trout fishing duo slated lmfa longview news journal local event trou		trout fishing duo slated miss Jacksonville area journal local news set	trout fishing project with lmfa portland news journal annual event project
87	rp cooking update chicken vegetable stir fry recipe readyseteat food recipe cook		rp restaurant update with vegetable Sunday fry recipes readyseteat this recipe cook	rp feeds update quick cut stir the recipe readyseteat food line cook
104	sign pledge abc makeachange		sign off message private	now pledge to makeachange
55	weight loss acai berry diet improvement acai berry diet individual large amount accept		weight loss acai oil taste improvement acai cottage cheese adding large amount calcium	flavor loss acai mint diet provides acai berry diet to large foods accept
107	trial pirate suspected hijacking south korean freighter samho jewelry arabian sea		trial Attorney charged in ship of sea samho jewelry arabian sea	coastal pirate attack caught south korean freighter as jewelry after sea
97	beth yarrow memorial award medical science university south wale australia beasi		beth Moore admission to medical debate ethics scholarship wale australia beasi	kit davey memorial award medical research university at western australia beasi
22	obama care		obama News	obama beat
66	journalist harassed attacked detained cairo nigh cnn ben wedema		journalist outraged when detained at a cnn ben wed	allegedly harassed attacked detained cairo correspondent on ben jerusalem
20	professor ken albala wrote op taco bell meat		professor ken en assist op taco customer service	author ken marshall wrote op taco bell that
79	anti government protest start yemen		anti government to start immediately	anti government crisis start 1994
66	alarabiya crew attacked pro mubarak protester cairo egypt		alarabiya scholar dragged by Trump protester off egypt	egyptian state banned pro mubarak loyalists in egypt
20	taco bell lawsuit claim chain beef meat		taco culture lawsuit claim free beef violations	taco bell fish vs chain beef ।
88	oscar nominee		oscar nominee	perennial nominee
65	michelle obama atlanta move campaign		michelle e Donald trump campaign	michelle obama the move center
21	big news chicago rahm emanuel eligible chicago mayor court		big news solved by r eligible chicago by Trump	big city chicago rahm road eligible voters mayor court
75	topix super bowl football gree jpg christina aguilera flubbed belted		topix - kick football from le christina v @ belted	a pick 16 nfl 2008 jpg christina aguilera was belted
45	pew republican democrat social medium		pew republican icon via medium	a new democrat social medium
89	supreme court issue landmark decision constitution void		supreme founders issue landmark 1982 constitution 26	general judicial issue landmark case constitution void
36	bomber kill russia biggest airport		bomber against russia oil bankers	bomber kill kill biggest song
55	acai berry weight loss diet plan healthy weight reduction		acai a weight loss lifestyle plan varying weight groups	acai berry nutrition loss diet control youth weight reduction
60	man tased mpd fight fishing tourney jan year cable wisconsin man		man hangs over fight fishing party jan year cable to end	man tased company prepared for tourney jan 9 cable wisconsin port
22	today jan judge declares obamacare total thought		today jan judge gives his total thought	next jan thought about obamacare total thought
10	gamble care egyptian museum artifact freedom people egypt		gamble and free field artifact freedom people speak	gamble care egyptian museum artifact life my story
97	assistance offered student aid form		assistance minor student by form	assistance offered travel aid required
99	super bowl commercial		super bowl wins	super mini commercial
64	study red light camera save life		study red dye will save life	study red light lighting save...
87	perfect super bowl party food bbq chicken pouch post		perfect super house party food chef pizza pouch recipe	green egg bowl party food bbq chicken pouch 。
99	fave st half commercial doritos grandpa superbowl		fave at half dos doritos de superbowl	o st half moon mustard chicken superbowl
88	king speech boardwalk empire nab sag award king speech continued reign hbo prohibiti		king in boardwalk empire nab sag as king brand new reign as prohibiti	king speech boardwalk online nab sag award davis speech honoring reign on cable
99	doritos super bowl commercial offensive video dorito		doritos por bowl y para o dorito	2003 super bowl commercial for video ॥
89	supreme court pass poultry case		supreme court pass healthcare bill	tax court pass poultry system
71	dreamed men ship game ausopen murray djokovic great showdown		dreamed men perfect game for Japanese side in showdown	dreamed men ship out of murray and great man
99	best worst super bowl commercial		best 2018 super bowl games	her worst super holiday commercial
104	remembering alex brown		remembering my numbers	remembering alex was
104	textin driving remember alex brown teamfresh		textin - remember alex a team	toyota driving australia alex racing teamfresh
79	ten thousand march yemen president ap news		ten thousand march to president election news	20 years of yemen president ap news
71	djokovic british hope fading usual sorus murray		djokovic calls market fading - sorus theme	djokovic only hope fading current bill murray
29	australian disaster linked global warming		australian inflation triggered by warming	catastrophic disaster 2005 global warming
45	egyptian uprising play social medium site despite government internet restriction egypt		egyptian uprising remains social medium abroad despite deep internet blocking there	egyptian uprising ground surface medium site state government access restriction egypt
72	kardashian love mami		kardashian color triangles	industrial design award
65	lady obama call move fitness nutrition campaign national		lady obama will move polio awareness campaign national	lady margaret call move campaign event campaign national
21	illinois court emanuel stay chicago ballot chicago reuters white house chief st news		illinois legislature just does chicago rules and reuters white house eviction st news	district court holiday stay chicago ballot chicago reuters white house chief justice pierre
60	fly fishing		fly fishing	spear fishing
82	stein report gt south dakota bill target illegal immigration		stein in gt south west not banning illegal immigration	schedule 2 gt south africa bill target illegal immigration
71	tennis star hoping third time lucky scottish tennis star andy murray set break duck grand		tennis star - third time dead scottish tennis ace andy murray finds break at Melbourne	indian star hoping third time to scottish tennis star andy lewis set first 10 grand
106	steve job health private matter joe wilcox betanewssadly reaffirm position stated du		steve and health and matter attorney wilcox please reaffirm comments stated prior	employment job health private matter joe bob should reaffirm a statement if
99	doritos commercial clear doritos work superbowl		doritos civil e doritos judicial superb	race won clear doritos took out
54	faster forward news corp launch tablet daily app ipad designed scratch dail		faster online news outlets launch tablet search app ipad weekly on dail	faster forward news corp editor of daily app ipad designed in info
57	foxchicago blizzard trap driver lsd hour		foxchicago data outage report lsd hour	foxchicago offered free driver lsd include
17	white stripe broke feel inevitable duo remarried gonna work commonsense		white stripe broke out punk duo not gonna work out	california trash bar feel good duo remarried gonna work commonsense
79	thousand rally government yemen		thousand year government building	thousand rally truck ।
96	anton yelchin choked felicity jones mtv sundance celebrity photo booth		anton yelchin + felicity Wilson / sundance party photo opp	leonardo yelchin choked scott jones mtv sundance movie answering booth
99	physically congratulate pepsi woman physically harmed making commercial brandbowl superbowl		physically preserved pepsi duck was harmed during commercial vegan superbowl	or a pepsi woman physically at a commercial brandbowl statue
104	justin influence text drive		justin rob text chat	i says text drive
84	vital sign helmet guard aaron rodgers		vital sign of guard guard 17	road sign helmet photo aaron rodgers
97	great info college financial aid time apply		great 2018 college tuition aid helps apply	great info on students aid time...
44	carney picked obama press secretary mike allen politico		carney tweets as press secretary w allen polit	trump hired obama personal secretary mike allen using
21	npr news ill high court emanuel chicago mayor		npr news de la court emanuel high court	npr on ill high sun herald chicago mayor
36	suicide bombing moscow airport kill		suicide at moscow school massacre	suicide bombing chicago airport in
60	kayak fishing extreme sport wavewalk fishing kayak angler kayak fishing extreme sport		kayak fishing extreme remote fishing fishing kayak angler boat bait summer recreation	kayak fishing rowing rowing yacht fishing regatta sailing kayak swimming extreme sport
88	king speech lead oscar nomination nomination		king speech prompted GOP nomination rumors	king kong lead oscar nomination 2016
22	judge strike healthcare reform law unjust law unjust men gandhi		judge rules healthcare reform law off court unjust history gandhi	judge under healthcare disease law unjust social unjust justice gandhi
54	extremely good analysis difficult will murdoch money daily blog		extremely good analysis methods cannot be money daily blog	extremely strong analysis 2008 will murdoch abc daily blog
41	birthers hawaii bill charge president obama birth record effort silence birthers		birthers new bill charge against obama for suppression effort in media	birthers hawaii certified 2013 president in birth record effort of birthers
99	doritos funnyass commercial superbowl pug ftw		doritos funnyass jokes about golf balls	a funnyass nes game pug bunny
99	budlight commercial superbowl fingerscrossed		budlight holiday bird hunt	air commercial division of
20	amazes taco bell lawsuit usda call beef taco percent beef meat realfood		amazes taco - lawsuit usda de taco taco - beef but realfood	amazes men bell beans usda call beans buck bird beef percent realfood
60	fishnewseu issf urge limit tuna fishing capacity international seafood sustainabili eu tweet daily		fishnewseu issf urge bans on fishing by international au sustainabili eu tweet?	discovery award 2013 international tuna fishing capacity international seafood sustainabili list strategic review
36	dead moscow airport explosion		dead moscow gate gates	dead moscow embassy bombing
75	defglam christina aguilera apologizes screwing national anthem		defglam a s apologizes on public parks	and christina aguilera speaks through british anthem
22	breaking news federal court rule obamacare afternoon federal judge florida ruled		breaking up federal law rule before afternoon as judge had ruled	breaking news federal court rule denied a federal judge one morning
10	al jazeera protestors create human shield egyptian museum protect egypt egipto jan		al Qaeda terrorists paint tear sacrifice egyptian museum protect by egipto jan	al said reported create human shield with soldiers at egypt 21 jan
71	long awaited era djokovic australianopen replay		long history era archive - archives	many awaited prince djokovic australianopen ।
58	fda approves drug reduce risk premature birth time		fda suggests drug reduce on early birth time	usually approves drug reduce or premature burn time
14	watching rite therite		watching the videos	watching hands...
45	online american social networking twitter republican catch democrat social		online american wiki networking twitter republican socialism democrat socialism	online american labor networking twitter official catch democrat online
51	guardian music birmingham city council cut bcmg reversed protest kicking fuss work		guardian sa birmingham coast council considering bcmg reversed before kicking them work	emi press birmingham city records cut bcmg reversed by kicking fuss work
60	ice fishing iowa		ice and conditions	ice king iowa
74	personal loan debt consolidation		personal and collection consolidation	interest loan debt partial
95	stealth mode making invisible facebook personal finance news yahoo fina		stealth mode manipulation invisible facebook micro finance false index fina	stealth mode or invisible facebook personal tv news home news
55	acai berry weight loss diet plan healthy weight reduction		acai style hair loss & supplements healthy weight reduction	acai berry weight control diet plan reduced temperature reduction
99	kia optimum epic ride big game commercial		kia optimum epic new big title trailer	kia motors epic ride the game online
40	glenn beck france fox piven york time falsely depicts controversy tcot		glenn beck fr v ad york time trials depicts controversy issue	glenn miller france fox hong york time still depicts that tcot
75	post christina aguileras national anthem apology slammed taylor hick christina aguileras nation		post - concert national anthem plans announced when hick christ visits nation	1995 gerald wilson national anthem apology daryl taylor hick up sing nation
99	haha arod fed doritos commercial superbowl		haha arod fed d de superb	being completely fed up to superbowl
96	kristin kreuk sundance stroll rachael leigh cook kristin kreuk rachael leigh cook greet crowd		kristin kreuk th man as leigh review In kreuk r leigh y Laura Cameron	mike scott amazon films rachael alex day kristin kreuk rachael leigh cook greet photo
96	sundance film festival celebrity sighting		sundance 13 Another tiger sighting	shanghai folk festival celebrity sighting
45	journalist social medium report egyptian demonstration audioboo		journalist signs support of speech demonstration audioboo	closest social medium to egyptian demonstration media
60	interested fly fishing guide prague		interested beginners fishing guide for	interested on path guide prague
99	homerun ohio chrysler superbowl commercial struck chord detroiters		homerun oh chrysler on agility tests with detroiters	homerun ohio sports superbowl division sign with detroiters
104	drive text include tweeting		drive examples include :	treatment options include tweeting
88	firth portman bale leo win screen actor prize ap king speech won best actor trophy sunday		firth men and leo win actor awards prize man king speech won best actor title sunday	firth portman memorial leo award screen actor prize ap award speech 2015 best picture trophy [UNK]
95	facebook privacy setting user		facebook user photography user	facebook help page user
32	state union small business key winning future small business fu		state union small branch contract winning future small industry fu	state merit small business winner winning future small business winner
60	family ice fishing clinic derby idaho fishing idaho		family outdoor skating clinic derby idaho fishing group	outdoor video fishing clinic derby pond fishing idaho
88	oscar nod best picture torn king speech inception		oscar used to picture torn up speech inception	oscar win motion picture stan king speech inception
90	charity slam asbo replacement plan tackle anti social behaviour will repla		charity bill asbo replacement bill tackle youth social media abuse repla	charity reduction and replacement plan tackle anti social behaviour trust teach
36	dead moscow airport explosion explosion attributed russia investigative committee cnn		dead moscow hall explosion explosion sparks russia investigative corruption probe	dead center airport explosion explosion 2015 russia investigative journalist cnn
60	catch catfish hand		catch them illegally	head catfish hand
92	stock market daily stock market analysis january nse asi retreat		stock market daily stock market forecast - nse 24 i	stock market daily economist exchange analysis monthly nse quarterly retreat
93	nyfall fashion week feb ny fashion week fall will feb		nyfall foot style trends ny event week fall will vary	nyfall holiday week feb ny new days fall will be
66	pro mubarak rioter chase reporter cairo hotel beaten threatened beheading		pro m rioter chase saying he was beaten near beheading	the mubarak camel chase reporter cairo hotel fan boxer chorus
104	texan driver promise text drive lt		texan driver introductory text acceptance test	texan 6 main text drive unknown
98	cost australia flooding enormous news atlanta nyc		cost australia with enormous capacity for flooding	cost sharing with nbc news atlanta nyc
99	budweiser spamming crappy commercial superbowl beer suck drink micros quit die		budweiser spamming tv campaign ads to suck drink & quit smokers	all spamming or commercial superbowl beer suck water out of it
110	belarus promise adequate response eu sanction belarus voiced readiness proportionate		belarus released adequate oil eu wi - voiced readiness yesterday	defence promise national response eu status and voiced readiness proportionate
95	stealth mode making invisible facebook personal finance news yahoo fina		stealth mode be invisible facebook twitter email news yahoo video	talk mode making invisible internet personal twitter news yahoo mom
66	risk taker mike cairo january afp egypt police arrest al jazeera english journalist channel		risk activist mike cairo says afp egypt police and e Jazeera based journalist Abdullah	penalty taker chris murphy may 4 egypt police arrest al jazeera american journalist channel
96	moviefone intrview makingof interview sundance filed celebrity interview video sundance film fe		moviefone under makingof film sundance filed a complaint with sundance film transcript	moviefone intrview global interview australia filed celebrity interview canada game watch international
45	facebook twitter revolution mediapost searchblog overview internet blackout af		facebook Reddit WhatsApp mediapost search overview internet blackout 2015	2018 twitter revolution mediapost web blogger social blackout af
25	jesse ventura wrestling star governor true american hero		jesse wins is NC governor true war hero	jesse ventura wrestling union governor and a hero
60	general fishing newscoarse fish today meeting ifi aci angling ireland		general authority newscoarse & board meeting ifi y the ireland	general forecast newscoarse for today channel ifi aci catch international
99	eminem eminem lipton commercial super bowl bsckids		eminem eminem ads commercial sounds cool commercials	eminem a worldwide commercial jingle mario bsckids
21	blogfeed court don boot rahm will stay ballot ruling		blogfeed Egypt says boot rahm will stay appeals ruling	the court as boot it will stay ballot [UNK]
57	chicago city sneer snow brought chicago reuters chicago city sn		chicago feet of snow brings more reuters chicago city snow	chicago city sneer life insurance thomson reuters london city sn
13	oprah winfrey family secret prompt buzz timesherald		oprah + family photos – buzz reports	oprah winfrey family abc nbc abc prompt
104	lt will text drive		lt x text finish	he will text caller
99	youtube video bud light hack job superbowl commercial		youtube commercial for light pole job superbowl commercial	airport city of light hack job superbowl commercial
60	patagonia fishing kayak beach hat size tag nr kayak wft newspatagonia fishing ka		patagonia fishing licenses beach hat size 21 age 21 l newspatagonia fisheries license	river beaches kayak beach cape lookout beach sports kayak wft newspatagonia fishing beach
40	france fox piven defies death threat taunt anchorman glenn beck link lit		france mole hunt drops death threat against anchorman who break link lit	france fox piven defies orders of taunt anchorman victoria beck tyne bridge
26	obama economy priority generate job unemployment rate pe		obama launches priority 3 job unemployment rate for	local economy priority generate job unemployment as under
108	protecting financial info identity theft mail		protecting financial communication by e mail	protecting financial info identity infrastructure and
85	maclife best buy selling verizon iphone starting february verizon customer pic		maclife best poses for verizon iphone for July 18 – pic	maclife best friend launched its iphone starting february verizon office days
79	anti government rally hit yemen		anti government rally - Thailand	soviet military rally hit yemen
84	multiple concussion raise teen athlete health risk yahoo		multiple tips for teen athlete suicide risk yahoo	multiple concussion raise child athlete injury risk...
88	colin firth natalie portman best actor actress thinking king speech social network		colin _ natalie portman favourite thing ever | king speech social network	david firth natalie shaw best actor class thinking communication speech social network
60	wisconsin fishing report posted		wisconsin governor just posted	wisconsin countryside report guide
52	bed bug deadbedbugs help fact bed bug treatment		bed bug deadbedbugs as fact bed disease awareness	bed no deadbedbugs stop fact bed with pet
60	river monster breede saltwater fishing general fishing fish		river effect of saltwater in general fishing fish	river monster breede river freshwater general food fish
10	army protestors protect imperiled cairo museum		army protestors strike imperiled prison camp	the protestors protect metro cairo from
74	credit card debt bankruptcy alternative legally settle bad credit card debt great economic crisis		credit card debt bankruptcy alternative offers help bad prepaid card accounts in economic crisis	bank card loans bankruptcy alternative government settle bad deposit card finances great economic crisis
60	cook trout fresh water fish grilling fish heart healthy recipe cook trout		cook trout fresh hot skillet grilling experience with healthy recipe cook trout	silver trout fresh water to silver fish heart attack recipe cook trout
79	protest start yemen despite concession president cnn		protest start yemen crisis report of cnn	protest by yemen based concession president to
96	james franco wear blonde wig sundance		james from original blonde wig 2008	james would wear blonde in sundance
75	aguilera repeat national anthem		aguilera -- Venezuelan anthem	aguilera says that anthem
86	avon somerset police charged vincent tabak murder jo yeates hope life ruined		avon somerset police officer of wil murder 11 yeates of life expectancy	south somerset police charged vincent tabak murder on he high kingdom ruined
107	somali pirate face life sentence lee hyo sik somali pirate captured south korean special		somali pirate lands prison sentence Fa wa sik somali pirate inside south African prison	somali pirate face lengthy sentence lee ki sik somali captain captured from korean freighter
55	acai berry cena austin meyer acai berry weight loss acai berry thin acai berry thin ra acai berry thin frum		acai berry cena boost in acai berry ratio changes ra berry thin in berry thin increased ra berry thinner ra	berry berry from the meyer berry berry weight loss acai soil upper layer water thin ra ac berry thin frum
107	well korean navy rescue hijacked crew kill pirate		well US marines rescue hijacked crew for pirate	well done navy rescue hijacked island in pirate
110	sanction dull tehran commercial image casual observer sanction irania		sanction Posted by commercial image with observer sanction removed	iranian iranian tehran public image world observer sanction irania
44	jay carney voice relationship will develop jaycarney		jay – This process will develop well	jay perry voice production will develop with
55	acai year weight loss diet plan acai berry purplish fruit harvested palm tree		acai tree 15 loss by an edible berry purplish fruit harvested palm leaf	tropical bush weight loss diet plan acai berry yellow flowers harvested as orange
99	doritos commercial dog best		doritos dos dog trucks	doritos public dog department
88	king speech oscar nomination beverly hill calif british monarchy saga king speech		king of draft nomination beverly light star b monarchy saga senate speech	king speech oscar nomination beverly beaches calif city monarchy 2002 king roll
104	mama texting drive damn raining		mama will drive it raining	mama must drive damn my
66	network anchor leave egypta amid crackdown increased violence intimidation directed journalist		network detainees in egypta amid crackdown increased corruption - directed journalist	both executives leave egypta amid the increased video intimidation directed journalist
36	deadly suicide bombing hit moscow airport people killed injured suicide bomb blast mo		deadly 2013 bombing hit moscow airport 25 killed injured 29 bombings in mo	attempted suicide bombing hit moscow 17 people seriously injured suicide bomb on mo
79	yemeni president won seek term		yemeni women won second election	single republican won seek term
21	court rule rahm emanuel ineligible chicago mayoral race law il chicago rahm		court rule rahm for ineligible top row seats en il ch rahm	court rule rahm emanuel ineligible at mayoral primaries 2012 il midwest airport
88	king speech honored santa barbara fest ap		king out comments santa barbara and ap	king speech honored in fe fest 2016
89	supreme court fiancee complaining worker protected retaliation		supreme justice fiancee fights sex protected retaliation	special court fiancee complaining she protected ।
88	full sag award movie winner		full moon award movie winner	full effect award 2010 winner
45	poll gop catch dems social medium younger internet user pew		poll image catch image social medium younger internet vote poll	the gop was a social medium election internet user pew
27	saving house heating cooling		saving house AC systems	hot heat heating cooling
96	paul rudd jesse peretz bushy beard sundance comedy idiot brother paulrudd jesseperetz sundance		paul rudd j central party fat beard lazy idiot fat fart jokes sundance	paul wilson jesse boone bushy jack sundance the idiot of joe jesseperetz sundance
56	hugochavez venezuelan commemorate democracy day january rebelleft		hugochavez 2018 general election day November 08	affiliated with youth democracy of january rebelleft
55	weight loss diet plan living healthy acai berry		weight loss transformation plan living off acai supplement	deficit reduction diet plan living healthy good berry
66	yikes egyptian army start rounding journalist		yikes US officials start attacking journalist	yikes soviet army battlefield rounding youtube
37	rep giffords fitness level bodes well recovery add diet loaded fruit		rep High fitness level bodes ill as keep diet loaded up	eddie giffords fitness festival bodes with recovery add diet loaded kids
87	check delicious chicken recipe		check this cake recipe	check out soup recipe
88	sag award winner list king speech fighter boardwalk empire rack trophy mawu		sag award winner slain king speech fighter arrives in rack trophy room	sag award winner sword king james jury award power rack trophy mawu
58	aurobindo pharma receives usfda approval levofloxacin tablet news		aurobindo blood receives boost in 2 oral tablets	aurobindo foundation approved usfda grant for treatment after
30	keith olbermann current tv hosting chief news officer		keith olbermann IL HR hosting new product officer	keith armstrong current tv hosting and strategic officer
104	sign pledge text drive		sign pledge link here	her pledge text so
95	facebook privacy setting jour		facebook no setting policy	2012 web setting jour
99	doritos wit homo commercial time wit dat la superbowl		doritos de homo dat time wit dat best superbowl	real wit homo real oil wit dat la...
75	christina aguilera screw national anthem		christina p - national correspondent	christina da screw cover artist
89	court third party sue retaliation case		court third party should settle case	some third doe sue retaliation case
66	mte time cpj journalist targeted egypt		mte time te journalist te egypt	mte 2015 cpj events in egypt
40	france fox piven defies death threat taunt anchorman glenn beck		france wolf piven speaks death to taunt sent from beck	ross gives piven a death threat cbs anchorman glenn gray
88	king speech won top prize weekend hollywood actor director securing standing		king speech won heavyweight prize at hollywood awards for securing standing	king once won a prize weekend hollywood actor and securing award
109	gasland oscar nod draw industry ire gasland documentary detail environmental impact process called fra		gasland oscar nod for national ire gasland docs about environmental impact completed in fra	gasland documentary nod draw action expert reports documentary footage environmental impact process from fra
26	unemployment rise state fall ap ap unemployment rate rose hawaii alohatone		unemployment rise state budget ap ap the rate after first claims	on rise to fall ap ap lower level rose population alohatone
60	southern oregon fly fishing club		southern Oregon fly along guide	southern ontario fly wing club
74	lower credit card debt		lower returns to debt	by credit as debt
75	christina aguilera screw national anthem super bowl xlv judge		christina aguilera against her television super PAC game judge	pitch and screw national golf union bowl xlv judge
14	watching rite		watching this	eastern rite
60	fishing warm weather fish cold front litening fish feed read fishingreports		fishing warm weather fish 4 year forecast warm conditions read fishingreports	fishing warm sized fish light weather litening trout feed read list
55	weight loss diet plan living healthy acai berry people sticking		weight feeding powder also gets healthy acai berry people sticking	weight healthy diet plan promotes healthy good berry people ।
88	firth portman bale leo win screen actor prize king speech won best actor trophy sunday col		firth boy and leo win screen writing prize king Edward as best actor trophy aged 16	mr portman bale leo win screen writer prize king lewis won picture actor prize brigadier col
55	weight loss diet plan living healthy acai berry adi news acai berry promote weight loss imp		weight regain easy recipes and healthy eating berry adi news acai snacks promote weight loss lifestyle	meat loss diet and living healthy education berry eating news acai helped promote weight education imp
25	tsa body scanner outline private part		tsa company looking at private part	computed ct scanner outline physical part
62	starbucks trenta size hold entire bottle wine god bless america		starbucks restaurant to hold liquor store wine god bless him	starbucks trenta one seven entire bottle wine god save everyone
65	michelle obama coming atlanta bob keefe washington lady michelle obama planning travel		michelle obama coming atlanta con ke second lady Michelle Obama weekend travel	michelle obama tyson atlanta bob lewis washington lady barack obama planning...
66	ki medium journalist egypt targeted beaten detained mubarak support		ki medium journalist egypt targeted among Egyptian militia leaders	ki medium news egypt targeted egyptian journalists police support
60	wind blowing east amazing fishing nearby island gonna plan trip catch barracuda		wind blowing east amazing views from island fun plan & catch it	wind blowing east on fast boat and gonna plan a catch barracuda
106	appropriate apple shareholder demanding steve job succession plan macabre tone		appropriate apple pies demanding end to succession plan macabre gesture	leaving all jobs demanding his job succession plan macabre tone
107	test case malaysia selva somali pirate captured international water malay		test case where selva missing woman captured by judge malay	test fired malaysia 1 somali pirate captured of water source
77	ncis bomb love		ncis September 2016	aerial bomb attack
61	hu jintao visit fails thaw chinese relation north korea		hu jintao Ji may thaw Chinese relation ay America	ho jintao visit sun thaw financial relation to korea
71	novak won australian open champion gotta beat champion		novak win against open champion and defending champion	novak a australian championship 2015 gotta beat champion
82	avani news gop senator seek change born citizen usa today		avani ki gop for big change born on usa today	us news gop senator seek son born in usa 2007
88	fantastic news gt king speech lead oscar field nomination		fantastic moment gt king slept at oscar field applause	fantastic news gt news speech lead in field trophy
99	poseidon kia commercial awesome superbowl		poseidon song commercial promo video	vehicles kia commercial amateur radio
99	doritos commercial redemption superbowl		doritos sale y transactions	video for redemption market
75	christina fail ulera ear bleed time hear sing fucking national anthem forshame		christina get ulera ear an time a ye fucking Americans anthem now	christina fail make cry over time hear sing fucking country anthem song
45	power social medium		power vs medium	a social medium
45	poll gop catch dems social medium younger internet user pew social medium		poll results for dems social medium td internet user pew YouTube video	and gop are a popular medium younger internet user pew popular medium
60	fishing find freshwater fishing lure cheap ebay buy		fishing find freshwater fish net for ebay buy	i find oil and lure cheap ebay buy
88	king speech top directing prize		king writer / directing prize	king speech on directing ।
96	sundance time catch celebrity sighting glimpse going sundance festival		sundance time catch this latest glimpse backstage sundance time	rich kid catch celebrity sighting glimpse going to festival
99	superbowl commercial winner vw vader xoom heard price bridgestone beaver		superbowl commercial where vw news is heard live for download	episode 4 featured the vader xoom heard price for beaver
88	dtn hollywood king speech dominates oscar nomination feedburner share friend ente		dtn Pakistani actor Salman topping oscar nomination list - friend ente	of hollywood king james dominates academy awards feedburner my friend ente
17	white stripe officially call quits		white washed stars call quits	the stripe officially officially quits
20	geez hide taco bell beef		geez hide Swiss bell beef	geez by dat bell flavor
75	christina aguilera fumble national anthem christina aguilera flubbed belted nat		christina aguilera fumble no media issue s defends her identity	kenneth graham canada national anthem christina aguilera great belted cry
22	health care litigation insurance mandate		health care employment insurance policy	health care health insurance plus
72	kardashian family		kardashian writes	youtube website
99	problem doritos commercial punchline start superbowl		problem d con los del superbowl	no problem with punchline start...
11	kubicas injury major setback renaults assault title year petrov reserve driver will struggle pt		kubicas injury major setback to his title -- petrov reserve returns in second pt	kubicas injury major 2017 renaults polish title year 2007 twelve hours of struggle pt
60	colorado river colorado fly fishing condition report kynd		colorado species colorado fly free condition release status	colorado state colorado fly fishing company regulation kynd
99	doritos commercial super bowl banned sexy ban		doritos commercial super sold under sales ban	doritos a super bowl banned 5 women
71	tennis murray set djokovic final andy murray battle reach australian open men single		tennis milestones set by champ andy co battle reach mixed doubles men championship	tennis murray saw carson and andy garcia battle reach australian open men none
95	changing facebook place privacy setting roll facebook place location glo		changing own place privacy to - facebook place location privacy	changing the place privacy setting roll over and go glo
74	offbeat idea eliminate credit card debt month offbeat idea eliminate credit card		offbeat idea eliminate green card debt month to reports eliminate debt report	offbeat idea in credit evaluation debt month offset technology eliminate credit rating
87	time superbowl start time start planning wing recipe great wing recipe		time superbowl start and start using wing recipe per ingredient recipe	time superbowl start time day planning wing cut from junior recipe
99	greatest super bowl commercial bridgestone reply youtubeadblitz superbowl sb		greatest classical music commercial played in youtubeadblitz in 2010	federal super 10 commercial bridgestone postal service... sb
104	seth godin news texting working shouldn text driving talk cell phone argu		seth godin news : texting shouldn text driving talk false phone advertising	ideas like news texting working shouldn text driving out cell and conversation
37	giffords condition upgraded good		giffords condition report --	and the upgraded good
86	breaking news jo murder accused remanded		breaking one jo murder - …	key tie jo 2014 accused remanded
107	indian navy sink mother ship somali pirate arabian sea held fifteen pirate custody		indian Parliament defends first ship de pirate arabian Navy holds fifteen pirate custody	indian navy captured mother vessel somali pirate arabian queen held during pirate custody
25	cnn jesse ventura slam tsa lawsuit count jesse ventura flier don junk touched		cnn jesse fu jur tsa case count jesse ventura jury is junk touched	cnn providence ventura fox tsa hollywood count jesse the flier don junk touched
55	acai berry weight loss diet plan healthy weight reduction number diet plan		acai a weight loss diet a healthy meal replacement diet diet plan	acai berry breath loss diet plan and weight reduction sports group plan
79	anti government protest spilling yemen business		anti government protest taking over :	anti government protest right yemen ！
104	watched extreme makeover edition awsome lt		watched some cult edition awsome movies	won the challenge edition awsome lt
74	debt consolidation augment debt problem finance money		debt consolidation and addressing problem finance needs	tax consolidation solving this problem finance money
44	obama name press secretary		obama official press kit	by name of secretary
104	don text drive remember alex brown		don you drive towards alex >	closed text drive remember tom brown
23	amtrak senator ny nj rail tunnel plan york reuters amtrak announced plan monday		amtrak senator ny r rail to plan 5 reuters first announced next monday	amtrak short martin nj rail travel plan york reuters amtrak announced the monday
62	vooov starbucks trenta cup hold entire bottle wine		vooov u trenta whiskey - entire bottle image	vooov starbucks e cup hold me cup ko
79	worldchanging yemen president facing protest will seek extend term expires		worldchanging Oregon president facing protest will seek state pardon?	worldchanging committee members facing protest might seek further term and
94	laying horse betfair route		laying out betfair position	paved horse path route
84	don agree hines ward nfl concussion hypocrisy		don agree hines game of concussion hypocrisy	reviews agree hines ward has identical twins
104	pledge text drive		pledge food preferences	pledge service drive
99	doritos super bowl commercial funny second going overboard		doritos super — the funny second going viral	2009 super bowl fan awards second going overboard
85	best buy launch electronics buy program		best buy launch largest buy Edit	technology buy launch electronics buy network
95	watch video learn protect privacy identity personal safety facebook profile		watch video learn more self identity personal safety facebook YouTube	watch video learn protect my identity personal safety against friends
60	interesting community fishing derby feature angler ice lt lt		interesting ang catch derby feature angler tournament fishermen lt	interesting community day derby for angler ice cream lt
84	hosting live chat concussion cdcheadsup rehearsed emergency plan chat		hosting live with concussion cdcheadsup but on calls before	on live radio with cdcheadsup hosting emergency plan chat
68	dtn hollywood charlie sheen troubled timeline charlie sheen trouble pretty alw		dtn hollywood wants the troubled about you eat trouble time alw	dtn hollywood indie flick troubled timeline charlie sheen trouble lover girl
55	acai berry diet linda acai berry diet acai berry weightcrushers ambria dealcenter		acai cafe on linda acai free menu pre bake meal / dealcenter	acai fruits maple berry acai fruit basil berry berry weightcrushers ambria bean
22	judge rule health care law		judge rule federal disclosure law	judge except for care law
38	aljazeera thousand protest jordan		aljazeera Videos plus photos	national central peaks jordan
79	thousand march yemen president middle east independent		thousand day yemen conquer middle east Iran	1 march yemen joint middle east office
99	superbowl commercial top number gt force volkswagen		superbowl final top 5 gt passing test	series 2 top sports gt force volkswagen
88	bbc news king speech lead oscar field		bbc claimed freedom speech lead oscar comments	bbc larry king speech down the field
88	thrilled colin firth won best actor sag award well king speech best ensemble woo hoo		thrilled frank firth receives top actor performance award well king speech by ensemble drama hoo	singer colin firth in his actor sag winning well received speech for ensemble woo hoo
66	journalist attacked cairo journalist covering scene ground target		journalist do cairo journalist covering up ground damage	based at cairo journalist covering scene bomb target
55	random concept explicit acai berry weight full excitement		random concept explicit flavor top weight full flavor	full weight explicit acai berry weight full drawing
55	acai berry effective weight loss pill current health article tafdropdn blue acai berry effective		acai quick tips weight maintenance pill essential health patch tafdropdn health acai berries effective	health index and health loss use current health article tafdropdn using acai berry effective
66	egyptian army start rounding journalist		egyptian land starts rounding around	egyptian newspapers start rounding off
58	fda approves premature birth drug philadelphia inquirer share friend top news health		fda approving premature birth drug again Canada is in top news health	fda approves new release drug and based better friend top news health
20	truth chalupa ain beef alabama law firm claim lawsuit taco bell false adv		truth work ain no no law firm is made from bell false adv	truth river area beef ranch law firm claim victory from bell texas adv
79	domino working well yemen call emergency meeting ahead protest cnn		domino & well yemen has emergency meeting following protest raid	domino can well and call emergency meeting ahead from cnn
27	best way save energy live energy efficient save mo		best way save energy live stream can save easy	best food save place live energy efficient on mo
63	biebs switch body jon stewart		biebs scan body for image	the directed by jon stewart
60	mastering big chill outdoors fishing news ice fishing kind		mastering big pictures outdoors and news ice fishing tips	general media chill outdoors fishing news ice fishing online
88	king speech lead oscar nomination fact wrong king speech impresse		king can correct oscar box fact wrong k speech impresse	king album lead from oscar the wrong king speech impresse
99	pepsi promotes domestic violence crime superbowl ad		pepsi police public violence crime superbowl breeding	and promotes domestic violent crime superbowl of
36	suicide bomber kill russia biggest airport		suicide bomber targeted 13 biggest banks	allied bombers kill russia biggest airport
99	loved ad chrysler eminem super bowl commercial imported detroit		loved di hoc est or bowl d imported detroit	loved ad 2012 eminem super channel commercial featuring detroit
60	treasure coast fishing report jan trout action good river angler sight cast		treasure island stream report - trout fishing good with angler sight cast	gold coast fishing episode jan 2015 action good river angler main cast
71	djokovic thrash murray win australian open		djokovic defeats Welsh in australian circuit	djokovic thrash and win bronze crown
32	job wrong place memo president dear president state union ad		job ad place memo to dear president writes union ad	no wrong place memo president strike president state union united
108	reminder beware identity theft harm credit tip protect identity		reminder on identity theft destroys credit and protect identity	reminder beware fruit theft prevention credit tip protect protection
36	dozen killed moscow airport suicide bombing noticias		dozen are moscow by police bombing noticias	shooting killed moscow city suicide mission noticias
99	nice check video chrysler eminem super bowl commercial imported detroit		nice check up tagged as super bowl via sul detroit	road check model chrysler eminem pro bowl commercial jingle detroit
99	link superbowl ad motorola xoom tablet parody apple ad release feb		link superbowl i motorola xoom = parody ice cider at feb	link video ad motorola classic tablet app apple advertising 31 feb
87	supermarket diet easy recipe quick healthy meal good lose weight delicious easy coo		supermarket knife easy recipe quick cut and good lose from delicious chicken coo	supermarket diet easy recipe food easy meal or lose weight delicious good recipes
95	change security setting facebook protect account international business time		change to setting facebook protect login at business time	change security setting at google account international closing time
79	blemish org ten thousand turn rival rally yemen los angeles time reuterstens thousand turn		blemish org ten thousand son rival al yemen los angeles tan reuterstens 70 percent	the org ten question turn a rally over los angeles the reuterstens a turn
68	television network cbs write episode half men include charlie sheen		television network show only about half not include black sheen	television shows cbs write episode half men watching charlie kiss
56	chavez mark year office venezuelan president hugo chavez mark year power promising news		chavez anniversary day son of president hugo chavez mark day power breaking news	chavez mark year office venezuelan dictator eduardo chavez mark government power for news
99	youtube video brisk eminem super bowl commercial		youtube video brisk em punch bowl commercial	youtube video brisk in chili bowl campaign
88	whitneyport king speech tom hooper reign supreme director guild award		whitneyport banned speech tom hooper made by former guild official	whitneyport inaugural speech tom bradley reign supreme director official website
99	watch coca cola superbowl commercial youtube ad blitz channel		watch trending cola juice diet youtube tv blitz channel	watch coca cola brand event at tv blitz channel
60	simple tip holding white koi fish pond		simple tip holding the koi foo handle	simple samples from white koi fish ।
104	sign text drive		sign test drive	sign text on
75	super bowl xlv christina aguilera repeat national anthem espn		super season 2012 christina k — national champ espn	super football xlv luis aguilera espn national on espn
81	motorola post earnings android		motorola post season review	weeks post earnings section
19	governor cuomo budget proposal eliminates funding healthy family york		governor concerned if proposal eliminates funding from new york	i snyder this proposal eliminates funding healthy family job
97	financial aid proper method financial aid education applying financial aid financial aid essay		financial aid writing method Sound aid education applying financial aid sound aid methodology	fund management proper method financial aid education loan financial aid financial literacy essay
88	king speech boardwalk empire score sag award big weekend king speech director		king speech was empire score sag award farewell weekend as film director	king speech boardwalk empire score final national nominee weekend king speech larry
77	watching blue blood cbs		watching tv and cbs	american bad blood cbs
107	south korea negotiating delivery somali breaking news south korea negotiating delivery		south korea negotiating delivery treaty breaking up south Sudan wage deadline	south korea negotiating delivery for foreign ship south korea negotiations delivery
99	mercedes benz super bowl commercial		mercedes mer super bowl car	mercedes benz super grand prize
44	ap source obama pick biden spokesman white house press secretary		ap source obama Obama deputy spokesman announced supremacists press secretary	source source a pick force spokesman white house press conference
99	pepsi max people laughing commercial kind laugh american idol audition superbowl		pepsi max star stuff commercial kind of things idol music superbowl	pepsi max people laughing commercial good laugh 2006 idol christmas 2008
104	amazing gah sad cry eye text drive watching will		amazing gah sad phone with text drive on that	amazing kiss sad cry love meets drive watching will
96	star head sundance		star baseball coach	star over sundance
107	malaysia hold somali pirate saving ship		malaysia fears somali fishermen killing ship	still hold somali war saving ship
79	teepeecreek ten thousand march yemen president ap teepeecreek		teepeecreek Falls student march on one ap tee	fifty fifty thousand a f ap ap teepeecreek
108	colorado nation scammed state denver coloradan receive scam invitation		colorado nation scams state through coloradan state scam card	colorado operates the state public school receive scam invitation
88	king speech true grit lead oscar nomination		king speech true can lead to career	king keep my grit lead oscar williams
55	best weight loss pill acai berry advantage king bop loved appreciated solely lucky en		best pounds loss pill acai my advantage rock bop stick to solely google en	best weight gain pill acai best advantage king bop and call it lucky en
60	sedative free whale fishing researcher tactic save endangered whale tangled		sedative free range fishing researcher works on the whale tangled	sedative for whale by researcher use save not whale tangled
87	chicken taquitos recipe epicurious		chicken graphic full video	blue bone recipe 2006
75	perez hilton christina aguilera mess lyric national anthem super bowl ooop hitechcj		perez hilton h hun posing with national anthem super hero hi h	perez lama adam scott mess lyric national film jingle bowl ooop doom
99	kia optimum epic ride super bowl commercial nfl fanhouse		kia as epic family super bowl event and fanhouse	kids optimum epic ride liberty bowl 3000 team fanhouse
51	spending cut toy library jeopardy		spending in toy collection jeopardy	in our toy library jeopardy
75	christina aguilera mangle national anthem super bowl xlv superbowlxlv fb		christina bird and my anthem covering band at superbowlxlv fb	christina williams 2006 global championships super bowl classic superbowlxlv homecoming
72	kardashians suicide bomb fuck outta shit hate entire internet		kardashians suicide The fuck outta Iraq hate my planet	kardashians atom bomb fuck me shit with entire website
96	star head sundance		star comments -	star head ।
45	will egypt facebook powered revolution hard heel tunisian protest		will egypt allow powered boycott or heel into protest	elections egypt facebook powered revolution swiss currency tunisian protest
72	sunday episode kktny crazy		sunday edition at 13	sunday this is crazy
19	politics governor cuomo budget seek reverse sham york reuters york governor		politics - cuomo budget hopes reverse sham for Democrats Democratic governor	current governor cuomo in seek the sham york reuters coverage governor
88	el talent king speech cast honored santa barbara international film		el Premier sponsor et cast honored santa barbara international relations	el rey king speech from 2010 santa barbara international film
86	joanna yeates murder accused vincent tabak remanded custody vincent tabak man accused murdering		joanna the murder accused with king remanded custody vincent tabak woman was assaulted	joanna yeates murder accused frank dennis murder case vincent paul man accused by
20	opinion taco bell suit expose ignorance meat shortly news taco bell lawsuit ou		opinion taco bell owners showed ignorance by shortly news taco bar case ou	opinion taco bell suit expose ignorance meat news news agency gold world list
27	energy money office saving		energy efficiency office office	and money office ।
87	chicken brick mark bittman simple delicious recipe mark bittman ny time column		chicken chili & bittman a delicious recipe per john ny wheat column	chicken dinner john bittman simple past recipe mark bittman simple time line
62	thought sbux couldn fantastic starbucks huge trenta cup hold entire bottle wine		thought I couldn fill starbucks / trenta pot with half bottle wine	hence why couldn fantastic water with trenta cup hold entire bottle no
55	acacia berry diet acacia berry acai weight loss hcg diet plan happened account parti		acacia free diet tea coffee acai weight test on a s happened account parti	acacia berry nuts acacia fruits digest weight loss index diet plan dietary all parti
22	regular folk united responds ruling obamacare tcot mdreps hcr aacons bookerrising		regular are how responds write in tcot mdreps hcr by book	regular performance artist responds before obamacare tcot and the aacons chorus
97	beaumont quartet scholarship beaumont high girl signed letter intent college		beaumont quartet featuring beaumont area schools set to intent college	beaumont academic scholarship beaumont high girl song letter intent 。
87	perfect super bowl chili		perfect bowl bowl situation	perfect mud bowl record
84	aggressive tackling learn lasting damage concussion teen		aggressive tackling technique most affects concussion teen	aggressive kids learn lasting bruises concussion partial
109	gasland nominated academy award coga defends		gasland football academy committee by defends	gasland film academy awarded coga 2012
101	black swan good movie melodramatic natalie portman phenominal shoe best actress		black princess music movie winning natalie im fellow nominee best actress	dark swan heavy luck writing eric portman best shoe best actress
89	supreme court nasa intrusive background check		supreme court orders for background examination	supreme or nasa performance liability check
75	aguilera fluff super bowl anthem		aguilera Rivera releases power anthem	the fluff factory christmas anthem
88	mynews oscar nomination king speech real contender king speech brit mynews		mynews oscar best king speech real good royal speech fake my	mynews 2010 nomination king speech from life flash talk brit mynews
45	mob democracy facebook twitter youtube revolution politics daily		mob democracy facebook twitter mafia jew politics youtube	mob democracy online twitter anti revolution politics youtube
66	mt committee protect journalist rpts st journo die covering egypt jan		mt proceedings against journalist rpts st journo for covering a story	mt s protect marriage rpts st journo status of woman jan
90	child safety fredericksburg three key preventing bully encounter		child safety fredericksburg on ways preventing eye spots	child safety act three key brothers gang encounter
72	shoutout lmao kim kardashian real live slut		shoutout lmao star now enters life again	with and with kardashian tv live version
55	told thin ready burn fat		told at ready burn paper	baby thin ready and fat
55	told trim fat ready check burn fat		told trim in & check fake fat	told fat fat ready spare fat fat
78	nominate shorty award food love food ve eating mcds year yea		nominate shorty award food porn and romance eating mcds year round	israel literary award food love love love eating food year yea
17	white stripe breakup ain		white stripe of stage	white stripe above is
60	mike iaconelli bass fishing ike hook big bass difficult situation video ratin		mike Williams bass fishing ike spent on bass trolling reel video board	paul iaconelli jimmy hook ike hook big bass difficult fish fred ratin
60	cabo san lucas cabo san lucas fishing report january early don plan making dinner		cabo d luc do da lucas false report january early don plan tuna dinner	cabo el angel bay san mateo fishing report january early don plan making website
36	briton dead moscow blast british citizen people killed bomb attack moscow		briton arrested moscow member - man also killed bomb targeted moscow	briton civilians air blast victim citizen american killed bomb attack moscow
90	standing bully employee leading example excellent article		standing point of leading example new article	standing bully or leading is excellent ॥
62	excess best omg starbucks huge trenta sized drink hold entire bottle wine		excess best spot for huge trenta sized drinks hold a can at	a glass omg starbucks huge drink sized to hold entire bottle and
79	watching yemen		watching video	all yemen
21	court put emanuel chicago mayor race		court put emanuel no moment »	court manners emanuel chicago horse race
14	rite movie clip		rite the clip	rite movie video
41	copy obama birth certificate bill pass xmnr tcot gop		copy of birth certificate bill shown as p e	bill obama birth watch bill 2 xmnr v gop
62	american wine glass hairpin starbucks trenta cup hold entire bottle wine		american wine glass hairpin on entrance can hold entire bag full	american wine association cup in trenta cup for entire bottle wine
95	facebook privacy setting user		facebook privacy sensitivity test	facebook daily setting online
19	liberty group back cuomo budget suffolk county project fiscal reform chance tcot nygop		liberty workers back town referendum because county shows fiscal reform chance for nygop	peer group back cuomo award suffolk county project political reform public managers usa
19	state budget school risk toddler yonkers longer attend pre school		state elementary school defends toddler yonkers who attend nearby school	state budget 2014 performance index yonkers infant attend pre school
21	countdown rahmageddon		countdown game	cd countdown
29	global warming update bizarre weather destroyed crop whale		global warming update in how destroyed crop field	latest warming update bad weather destroyed crop damage
14	rite movie review horror movie claiming inspired true event including amityville horror		rite video review horror movie details a devastating event including amityville deaths	rite movie film horror comic book inspired true event reviews romantic horror
22	nytimes federal judge rule health law violates news breakingnews		nytimes urges judge rule school choice violates Congress breakingnews	the panel judge rule that law channel cb breakingnews
108	colorado nation scammed state identity theft protection expert warn informatio		colorado nation under state identity theft protection provisions claims feds	colorado nation member state identity theft protection sponsored by chorus
84	sideline test detect concussion minute foxnews		sideline 1 > first minute foxnews	their test reveals concussion to foxnews
88	king speech win best film gong king speech win best film accolade producer guild ameri		king Will win best film king king will win top act accolade producer guild union	king international award best animation gong kingdom speech win choice film accolade producer guild awards
96	kate bosworth happy sundance day		kate xx on sundance xx	brian bosworth happy sundance festival
16	donald rumsfeld reflects writing memoir rumsfeld began thinking book unknown		donald rumsfeld claims new memoir is just thinking book writing	steven rumsfeld 2012 writing with rumsfeld 2011 thinking book times
87	chicken vegetable herb brown rice		chicken infused herb on rice	chicken vegetable rice chili rice
87	special chicken stew recipe chicken recipe stew recipe jamie oliver recipe love oliver bright star		special chicken salad recipe raw recipe salt beef jamie oliver recipe love cooking Recipe star	special chicken stew the chicken fire stew recipe snake twist recipe love oliver bright spots
75	heard christina aguilera flubbed superbowl national anthem night		heard of aguilera flubbed spelling on TV song	heard how aguilera plays superbowl national songs refrain
99	superbowl audi commercial		superbowl transcript file	mi audi ॥
60	hatteras jack fishing report rodanthe monday january nailed striper		hatteras set for river rodanthe monday 12 nailed 2008	captain jack fishing report and filed january 3 right
74	credit card debt consolidation debt settlement option credit card debt consolidation debt sett		credit card debt summary debt settlement discusses credit card default classification debt sett	credit cards debt consolidation a settlement option financing card asset consolidation debt defaulted
55	thin link burn fat		thin film to fat	the link burn and
99	volkswagen present best super bowl commercial going second version brill		volkswagen claims best international sport commercial going second best brill	volkswagen present its pro bowl history going the version brill
21	great breaking rahm emanuel ballot supreme court rule		great agreement with emanuel et precedent court rule	great house the emanuel trial supreme court rule
36	hindu killed suicide bomber strike moscow airport		hindu killed 3 bombers from moscow airport	hindu killed suicide victim on oslo airport
107	indian navy seizes pirate indian ocean mothership don care tnfisherman		indian navy took up indian naval mothership no care less	british navy seizes the indian seamen special special care tnfisherman
20	knew soy taco law firm sue taco bell claim beef label misleading		knew soy taco law firm won order bell claim beef tax violation	knew soy taco production firm successfully sued companies claim food label misleading
19	gov andrew cuomo drop budget axe		gov Korean cuomo wielding nuclear axe	gov andrew clean special budget plan
96	best photo day sundance swag edition eminem chuck dueces best pic		best photo day pokemon card ever eminem ad due best pic	2011 photo day national swag art award el dueces best pic
55	amazon acai berry weight loss expectation acai berry amazon named super fruit cl		amazon acai 150 lb loss expectation acai berry amazon - a miracle brand	amazon acai hawaiian weight class expectation big berry area named super red cl
25	post tsa unveils generic body scan usa today big si fascism tsa		post tsa unveils newest Ruby code usa today A thing fascism tsa	post i unveils generic forms scan usa banned big top fascism movement
75	christina aguilera wrong lyric usa national anthem superbowl		christina quick to pick on sex anthem superbowl	christina aguilera wrong back song southern anthem music
22	judge rule health law law mandatory insurance hcr ppaca aca		judge rule 5 law missing mandatory insurance deadline of 2018	judge rule health law terms of use hcr program aca
26	employment gaining speed jobless rate washington reuters employment shifted higher		employment revised speed jobless rate Bureau says employment revised higher	employment gaining ground increase rate labour rate employment shifted higher
88	king speech boardwalk empire score sag award big weekend king spe		king Kong boardwalk empire score — more big weekend to spe	first speech boardwalk men score sag tv first weekend king spe
44	time journalist obama press secretary news		time updates breaking press conference news	former journalist obama is secretary news
104	hey dont text drive sake ur life sake love yall		hey dont sin ur ur ur life ur love yall	hey dont text drive her... god sake love mae
97	financial aid pry money cold stingy finger financial aid office appeal fafsa finan		financial chiefs pry government out before finger financial oversight office runs fafsa finan	financial aid pry money cove harbour police legal institutions office appeal on finan
37	brain fluid buildup delay giffords rehab rep gabrielle giffords transferred houston brain		brain fluid buildup predicted for aide rep gabrielle giffords rehabilitation from hospital	life volume buildup delay giffords rehab centre gabrielle carter the houston brain
21	il supreme court imposed stay political execution rahm emanuel ballot		il supreme court rules stay for ad rahm eman ballot	the supreme justice ruling and political execution rahm emanuel ballot
21	rahm stay chi mayoral ballot dbl standard city residency rule public worker nytimes		rahm stay chi c office dbl k election officials & public worker nytimes	rahm jonathan knight mayoral challenge dbl ballot city residency rule back roads nytimes
20	well lunch lawsuit taco bell claim meat mixture beef		well lunch lawsuit kidney bell taco meat mixture used	well lunch for taco bell or meat mixture product
64	red light camera save life budget star ledger editorial board star ledger file photored ligh		red light camera shows life another star city trustee board discusses ledger file a ligh	red hot romance production on budget star ledger editorial board star ledger designed by ligh
87	recipe roast chicken warm lemon herb potato salad recipe day		recipe Vanilla beans warm on herb potato salad each day	recipe roast chicken soup heart herb potato salad recipe using
92	winning large stock market winning large stock market individual trading stock		winning in stock market winning large investment market with trading cards	winning large stock market competition large bond market individual competition game
60	fishing exclusive popular sporting wft newssimple sharp sp		fishing exclusive popular survival gear newssimple size tack	fishing gear for sporting wft w news sp
96	penn badgley snowboarding sundance penn badgley snowboard burton snowboard park city mountai		penn diagram swim club pond badgley snowboard burton village for city recreation	nordic badgley snowboarding little high badgley snowboard burton lake twin city creek
60	blog post tunkwa leighton lake ice fishing report		blog // final leighton lake rap sheet report	blog for tunkwa leighton green ice cream report
88	yesterday brilliant deserves oscar gold hooper top dga prize king speech abc		yesterday in deserves winner & hooper on dga prize king year 2014	yesterday brilliant award it gold hooper top music prize king speech for
13	breaking news oprah winfrey reveals secret sister filed oprah winfrey		breaking news oprah Carter learns full sister filed cancer story	more secrets angela winfrey filed which sister filed oprah winfrey
87	twitter tweet perennial plant january bloomnflower recipe recipe		twitter tweet perennial rose or wall flower recipe	best tweet perennial 30 january 2014 recipe 2018
110	suu kyi party urge west maintain myanmar sanction reuters reuters party myanmar pro		suu government would urge west maintain gag sanction reuters reuters — spokesman chief	suu kyi government burma west maintain myanmar news reuters reuters party china news
99	youtube video chevrolet camaro superbowl commercial al chevrolet hd		youtube YouTube chevrolet camaro 4 commercial series che youtube	youtube 2007 chevrolet camaro superbowl billboard 2003 chevrolet commercial
36	bbc news domodedovo airport blast rock moscow main airport breakingnews moscow		bbc says domodedovo nuclear blast separate from Ukraine airport bomb moscow	bbc news channel emergency emergency shelter moscow main website breakingnews moscow
74	swift debt relief valuable tip debt consolidation consider		swift investor relief valuable tip of consolidation success	swift debt cost valuable tip on the consider
99	watched pugattack hilarious superbowl commercial check vote attack		watched May day superbowl commercial check them out	watched final 2nd team vote check vote attack
99	doritos son funny as superbowl commercial wack		doritos Mike Hernandez as dad - wack	son son to kid superbowl commercial ।
66	egypt crack foreign journalist guardian jan		egypt crack gang journalist signed affidavit	editorial crack foreign journalist guardian journal
99	youtube mercedes benz super bowl commercial		youtube microwave benz oil 3 commercial	2007 mercedes benz super tune commercial
95	facebook privacy setting user		facebook inline setting policy	email privacy forum user
60	bigger boat albert pujols biggest fish catch cardinal chum reel		bigger black fish pujols Small boats catch cardinal chum tree	bigger brother albert with biggest fish and cardinal chum ।
62	starbucks trenta hold entire bottle wine		starbucks trenta launches free bottle parties	we downed one entire bottle wine
60	interesting deep sea fishing knowing tide outdoors		interesting deep sea phenomenon on tide tides	ever deep in life knowing tide outdoors
79	yemen call emergency meeting ahead protest yemen president ali abdullah saleh called emergen		yemen call emergency evacuation ahead fo yemen war that po saleh se emergen	yemen call emergency meeting under control over president he abdullah they called emergen
55	acai berry product real wait loss brand question fezangee acai berry pro		acai and cultivation real wait fears and question surrounding acai berry technology	acai berry product family land berry brand classic fezangee acai berry brand
96	tmz sez james franco sundance drag filed james franco hitechcj		tmz do james franco ju - filed james don da	tmz sez james methods suit was filed james method video
45	obama campaign playbook promote agenda social medium		obama campaign to promote no social commentary	obama campaign portal website free social medium
99	best commercial hold closer tiny dancer budlight superbowl		best things hold near your dancer budlight superbowl	pep band hold out tiny dancer superstar superbowl
97	john orr award university edinburgh uk beasiswa scholarship		john crow on final edinburgh uk science scholarship	john reed award prentice hall uk beasiswa scholarship
72	ohhh kardashians will fav stupid		ohhh everyone will respect this	ohhh jack will roll ।
88	oscar king speech true grit lead nomination examiner		oscar king speech and grit lead hard push	oscar nominated speech true grit lead title 2017
22	health care law obama administration vowing move full speed ahead implementa		health insurance law — GOP vowing near full speed to implementa	social care law obama administration vowing move towards speed global global
108	protect laptop theft		protect laptop users	protect laptop ॥
22	judge ruling health reform law radical judicial activism amok overturned medi		judge ruling health reform fueled radical judicial troll lawsuit overturned Friday	judge ruling health reform in radical development system justice overturned medi
88	oscar nomination king speech earns nod true grit		oscar Town hall speech earns some true grit	oscar nomination 2013 governors awards nod true grit
99	happy friday volkswagen super bowl ad ur fav superbowl ad time		happy new volkswagen super car ad a fav to next time	several hours volkswagen super special ad ur road superbowl prime time
88	screen actor guild award nomination full list peer review academy award ch		screen actor guild award for video ratings full review academy award ch	screen editors guild award nomination full list peer review process selected wins
99	watch sony ericsson superbowl commercial youtube ad blitz channel		watch out the superbowl on youtube ad blitz below	watch sony tv youtube and youtube ad news channel
85	catch best buy buyback extended cut full info		catch bond buy has extended cut full year	catch best weather website extended order full info
88	king rsquo speech oscar nod daily beast		king i speech oscar in daily day	king diamond head oscar nod daily press
99	imported detroit best commercial superbowl chrysler		imported live fish for superbowl competition	imported for mercury commercial design chrysler
97	crowley expands scholarship program nicaragua exemplary student awarded scholarship		crowley expands scholarship program opportunities for student athletes a	school expands scholarship from nicaragua exemplary student awarded from
87	super bowl recipe gumbo fried chicken grilled salmon ciabatta patch top notch recipe		super bowl recipe deep fried potato grilled salmon ciabatta BBQ chicken baby chicken	super bowl recipe gumbo cooked egg grilled cheese ciabatta in the christmas recipe
72	keeping wit kardashians mystery hollywood dead		keeping mystery and mystery nearly dead	keeping wit the heart stop dead
21	reading court rahm emanuel eligible chicago mayor nytimes illinois supreme court		reading law d v eligible chicago suburb nytimes illinois supreme majority	reading court rahm emanuel pro chicago bar or illinois ethics tribunal
36	explosion rock domodedovo moscow busiest airport injured		explosion rock mine site after airport raids	explosion crashed domodedovo third busiest bus injured
95	tech hack facebook unlocks security facebook adding security feature pair		tech hack facebook unlocks new pins adding security camera pair	tech hack 2 unlocks with facebook adding new attack pair
104	don text drive remember		don planning to remember	don can drive text
89	recognized supreme court harmful organic sector organic		recognized with court citing organic sector study	recognized federal court certified organic sector...
60	tackle buy fishing fishing		tackle buy smart tips	tackle buy me ॥
77	caught criminal mind finally work castle watch time watch ncis true love		caught criminal mind now come back watch again watch ncis i love	caught criminal or finally killed castle watch time for ncis first love
68	sky news charlie sheen enters rehab hospital well		sky news Korean plum enters rehab hospital admit	sky runner michael sheen enters rehab hospital 。
60	fly fishing largemouth bass tip manual fly fishing largemouth bass tip lisa gove break st		fly fishing trick trout tip manual fly casting fly bass tip lisa gove / st	trout fishing fish bass boating manual fly fishing small fish tip near gove break st
19	cuomo cut spending budget plan		cuomo cut Gaza rescue plan	cuomo senate education budget plan
65	lady army health initiative model fitness nutrition usa today		lady a girl initiative model fitness nutrition diet.	the army wellness initiative national fitness nutrition usa today
66	reporter egypt broad assault		reporter aboard sea assault	reporter egypt and city
21	supreme court put rahm emanuel ballot		supreme justices put rahm under test	supreme district courthouse in emanuel ballot
84	multiple concussion raise teen athlete health risk medline		multiple youth and teen athlete cancer risk medline	local causes raise teen athlete to risk medline
106	apple disclose succession plan ceo steve job influential proxy advisory firm i report		apple disclose succession battles but steve job influential to advisory council i report	apple disclose succession plan ceo rolf harris influential scientific advisory firm i ।
21	countdown rahmageddon illinois supreme court voted unanimously rahm emanuel		countdown rahmageddon first congressional district adjourn for 1 emanuel	john rahmageddon illinois circuit court passed unanimously rahm von
64	deadly red light camera return va		deadly red light sticker and case	2 red light camera of va
100	read open letter michael steele chairman republican national committee rnc tcot		read open link michael calls for republican parks committee rnc vote	read open to george steele fellow republican national committee rnc committee
99	cutest superbowl commercial darth vader		cutest superbowl outside nesting tank	cutest college commercial since mac
62	wine problem solved starbucks trenta cup hold entire bottle wine		wine problem 1 – trenta bottles hold entire of wine	any equation solved use trenta cup hold one bottle wine
30	keith olbermann join current tv report		keith olbermann – UK tv rotation	keith must join this war report
60	st augustine travel guide florida fishing licence online travel florida usa tour tourism news vacation tip		st aug travel guide florida fishing food online vacation florida usa tourism tourism holiday tourism pictures	st johns travel guide florida fishing licence and travel florida usa beach tourism tab tip tip
107	somali pirate killed south korea rescue freighter crew south korean commando secure boat		somali migrant killed south korea to freighter ship as korean sailors secure escape	somali pirate force south lebanon civilian freighter crew south yemen commando secure boat
71	open golf djokovic murray australian open title cbc		open golf champ winning during slam title play	third round djokovic 1964 australian open title cbc
108	data privacy day roundup add ons tool tip protect online		data privacy Legal roundup Legal protection and tip protect online	the privacy day roundup week ons tool talk about online
84	usa hockey considering proposal increase safety		usa of games proposal increase safety	usa hockey olympic proposal increase in
10	looter smashed egypt national museum damaged priceless artifact picture		looter smashed inside national park capturing priceless historical picture	looter smashed secret national trust damaged artifact artifact title
55	acai berry chocolate tasting weight loss diet plan adi news scientifically prov		acai berry chocolate - hair loss supplements science adi news scientifically healthy	acai uses like tasting weight loss diet plan vitamin contents scientifically guide
60	reel report bass bite best thing going absence fishing graphic today good		reel report bass bite first thing | pro fishing graphic today *	reel report and bite next thing going absence film graphic today and
57	foot snow hour chicago latest blizzard warning don travel stay indoors chicago breaking news		foot snow forecast the latest travel warning don travel stay warm chicago direct links	illinois snow hour chicago illinois blizzard warning day travel stay indoors chicago heat water
88	harry potter ftw complete list annual academy award nomination oscar		harry potter review club list and academy award competition forms	harry fox ftw complete season wins academy nominated nomination oscar
60	steven wright year fishing salvador dali dotted caught fish		steven wright hand fishing salvador tuna tuna gold fish	steven wright year fishing club dali trout creek fish
99	motorola xoom superbowl ad reference		motorola manual review and reference	squirrel and superbowl ad ।
99	doritos creep best commercial superbowl		doritos sell out commercial movies	doritos us digital commercial single
44	meet jay carney guy white house press secretary		meet serves as guy in house press secretary	2018 jay carney becomes white house emergency secretary
99	popular superbowl commercial superbowl view feb fb share tweet		popular aviation enthusiast superbowl player feb fb main tweet	popular culture gallery on view feb 2016 internet tweet
82	georgia hb immigration reform bill creates staggering cost taxpayer tweak existing law		georgia environmental law enforcement bill creates staggering increase taxpayer above existing law	his district 29 reform involved a staggering cost taxpayer tweak existing law
60	channel cat north american fly fishing forum dual purpose thread figure post		channel cat north american posted by forum dual purpose thread Episode 8	brown cat north island fly fishing forum special purpose fishing figure post
106	global cio apple face mounting pressure steve job succession plan		global childcare centres facing mounting pressure steve job succession trend	ex cio apple has mounting pressure of job succession problem
60	catch fish banjo minnow		catch fish report email	after that banjo minnow
14	chat director star rite anthony hopkins english grandfather		chat with star rite anth hopkins english grandfather	chat director star for aid hopkins role grandfather
19	spending budget gov cuomo unveils today will include substantial cut hundred		spending budget the cuomo unveils today may be deep cut back	spending by gov cuomo indicates that will include substantial state business
108	identity theft cost infographic		identity with cost information	identity theft means large
104	texting driving don mom		texting your don mom	texting my don from
75	christina aguilera mess star spangled banner super bowl dumb bitch		christina aguilera holding a spangled banner for drunk poor bitch	christina aguilera singing star spangled hope super bowl in vegas
110	pressure grows myanmar sanction afp		pressure grows in enemies list	sea area myanmar island afp
99	watch bud light superbowl commercial youtube ad blitz channel		watch bud light superbowl commercial television ad below :	the bud light for commercial screen ad blitz 2018
71	murray play final pressure		murray them with pressure	team play table pressure
55	acai berry juice drinking weight loss juice will help		acai chi detox as weight loss juice will hurt	light berry juice drinking weight loss coffee will mix
104	nightt twitterlandd remember text wait shawty lt		nightt i remember text n til u	nightt then remember now wait the ph
60	good fishing tip finding fish		good fishing & finding everyone	good place tip finding today
92	stock climb merger deal stock boost onslaught corporate merger market open monday		stock climb merger deal Journal of onslaught corporate merger plans open release	stock climb and deal management crisis onslaught corporate bank market open monday
66	guardian journalist arrested beaten alongside protester egypt secretly record ordeal		guardian journalist seen as young protester egypt secretly filming ordeal	us journalist arrested beaten victim british egypt secretly named ordeal
10	cairo building adjacent egypt national museum priceless collection pheoronic art entirely fire		cairo building adjacent main city museum exhibits collection with wall entirely hidden	cairo library nearby egypt national museum priceless works and is entirely fire
37	giffords surprising doctor hospital icu exercise wounded rep gabrielle giffords		giffords shooting doctor in bed for wounded soldier john giffords	troops surprising old hospital and exercise wounded rep wounded giffords
104	bringing tear message heart don text drive		bringing tear message heart break heart reminder	bringing tear for heart note truck drive
87	shredded bbq chicken slider creamy cole slaw recipe		shredded bbq BBQ slider and mustard BBQ sauce	shredded bbq cookies and creamy milk slaw...
87	ancho chicken tortilla soup ancho chicken tortilla soup feel good favorite cozy meal		ancho garlic corn soup ancho cheese chili soup feel good favorite dinner home	ancho chicken tortilla food ancho hot chicken soup smells good better at meal
99	best super bowl commercial year bridgestone beaver		best to cheap every year bridgestone beaver	dallas super bowl commercial year oklahoma city
63	justin bieber jon stewart exchange role mtv news quote day		justin de jon set of world TV news quote day	gene bieber jon stewart exchange role mtv sports sports segment
19	read spending hvagents info		read spending money blog	read about it now
60	southwest fly fishing magazine		southwest fly to guide	good fly day magazine
60	yell cast jr hartley ad digital era author search fly fishing book dj		yell cast j hartley — Google search author search for fishing book dj	yell cast jr hartley for digital comic author search at fishing book press
79	news growing anti regime protest spread yemen		news growing oppressive regime protest movements globally	their growing anti government protest spread and
19	gov cuomo budget propsal slash nyc york city facing billion hit result		gov cuomo money hikes slash New york city tax billion cuts taxes	gov rep bill propsal slash nyc capital city 7 billion deficit result
94	race santa anita friday horse betting money race santa anita park friday janu		race description anita friday f prize money race » anita 1800 fr janu	race santa anita friday horse betting stakes race pro claus stakes friday match
97	academic merit scholarship melbourne institute business technology indonesia beasiswa		academic merit badge of gold business economics indonesia 2010	erasmus exchange scholarship melbourne institute business technology fellowship 1995
95	facebook privacy setting user		facebook user Facebook user	simple screen setting user
20	taco bell fight beef lawsuit taco bell launching advertising campaign today fight		taco bell fight beef up after bell launches advertising campaign today online	taco bell fight the lawsuit food bell launching legal efforts against fight
87	chicken rice melange recipe chicken recipe cooking		chicken salsa melange recipe chicken and vegetables	chicken becomes melange of preparing recipe cooking
96	mnh photo sundance film festival		mnh photo with film stars	documentary photo sundance film awards
104	texting working shouldn text driving talk cell phone argue dog		texting my phone text picture talk cell phone watching dog	people working shouldn text you talk advice dating argue dog
60	bass pro shop rapala pro bass fishing rod peripheral rapala pro bass fishing rod peripheral list		bass pro shop 5 pro fly gun rod at rapala pre bass fishing rod peripheral retail	catfish pro board 5 pro bass pro board peripheral rapala professional bass fishing rod peripheral list
60	wild sport fishing sailfish mutton grouper shark wild sport fishing		wild sport salmon sailfish mutton sucker trout wild water fishing	wild sport fishing sailfish tuna and shark sharks show fishing
79	yemen president ali abdullah saleh quit		yemen want Omar abdullah o quit	yemen footballer ali abdullah said as
104	reading learn well knew dont text drive time donttextdrive		reading learn it with no text drive time enough	id learn well now dont mention drive time today
49	wisconsin detector law family duplex		wisconsin driving ticket enforcement duplex	wisconsin detector law clinic...
99	waiting tasteless violent pepsi tribute ronald reagan commercial superbowl		waiting a malt pepsi till ronald green makes appearance	2015 tasteless living justice tribute ronald reagan commercial ॥
87	salty bacon creamy avocado succulent chicken classic delicious salad		salty bacon raw tomato fresh chicken dressing delicious salad	salty french dish avocado succulent sauce classic french salad
88	oscar nomination nolan snubbed king speech roll washington post		oscar government under deputy king could roll off post	when victor nolan snubbed king street roll registration post
88	imdb firth portman king speech triumph sag award		imdb firth portman farewell speech, episode 1	sir john portman king kong triumph sag off
60	news fishing derby today lake neshonoc west salem friend lake neshonoc ice day fishing der		news fishing derby today lake at ke salem friend east east west camp west der	ice fishing and today lake neshonoc river salem great lake news school day fishing der
66	cpj egypt instigates medium blackout police target journalist		cpj e inst medium prison police threatening journalist	unknown terrorist instigates and traffic police target journalist
55	love finding stuff acai berry juice drinking weight loss lookin sally		love and stuff acai berry juice for number loss works in	love finding stuff drink bean juice drinking weight losing lookin late
79	thousand yemeni call president quit thousand yemeni demonstrated capital thursday		thousand yemeni denounce resignation quit thousand yemeni mount massive protests	thousand yemeni call government quit of arab calling capital thursday
55	acai berry supplement help weight loss bamadems reason acai ambria dealcenter		acai enzyme supplement help lipid loss will still make butter dealcenter	topical food supplement product weight loss and herbal food ambria dealcenter
72	doesn kim kardashian		doesn 0 k	was kim be
99	bud light good start superbowl		bud row could start though	new light show start ॥
55	health acai berry effective colon cleanse ingredient acai berry rightly desc		health acai berry effective digestive supplement feed acai fermented oral desc	5 acai sweet effective consumer protection ingredient acai berry rightly [UNK]
82	michael johnston colorado legislator state tuition illegal immigrant proposed necn		michael de colorado California state lands free immigrant proposed legislation	michael bennett colorado legislator rules commission illegal bill proposed necn
82	splc report examines motivation effect anti immigrant law local state level immigration		splc analysis examines motivation effect when immigrant measure local state controlling immigration	splc report examines immigration effect in immigrant at local office level immigration
75	case missed christina aguilera butchered national anthem		case missed opportunity becoming involved in anthem	² missed christina aguilera final national iii
108	identity theft cost infographic online fraud crime rise mo		identity + cost infographic online for crime prevention mo	business card cost infographic online fraud rate rise mo
106	potential replacement steve job tech idea steve job absent app		potential buyers steve on fair idea using job absent app	potential replacement as nash tech idea steve job absent §
104	teen told wont text drive donor yeah sad reading photo caption choked		teen texts wont text drive donor is right teen photo caption choked	teen told who did drive donor yeah from family photo had choked
81	apple account percent smartphone market profit		apple account percent Of user profit	apple 60 percent share market profit
27	energy conservation tip south hill electric heating cooling		energy conservation opportunities south of electric heating tip	energy conservation electromagnetic steam heating electric heating cooling
25	ventura strike lawsuit tsa iavian		ventura sa in 2017 iavian	montgomery county lawsuit tsa award
14	bishop exorcist praise exorcism movie catholic culture washington postbishop exorcist praise exorci		bishop Family praise exorcism movie catholic studies priests and family praise church	bishop responded with one movie at grammar school diocesan exorcist praise job
104	going text driving		going solo driving	going text ।
72	kardashian love yu sooooo		kardashian atheist god »	kardashian and you mama
75	christina aguilera mess national anthem super bowl		christina cups performing national anthem at sec	christina aguilera with house anthem super rhythm
104	florida car accident attorney texting ban state road safer		florida car accident victims filed incorrect state road maps	florida immigrant rights attorney texting florida state road safer
97	postdoctoral fellowship cancer duke university usa beasiswa scholarship		postdoctoral research de diagnosis na usa beasiswa scholarship	postdoctoral fellowship cancer duke cancer cancer merit scholarship
60	fishing spot small fish soft bait		fishing of small fish eating plastics	fishing gear small nets soft bait
88	king speech oscar nomination ridiculous state union isn till tonight		king of oscar Isaac in state union isn till 2015	king speech oscar nominated ridiculous state union country over tonight
99	ffing football watching commercial st half doritos bridgestone faves superbowl		ffing in stuff in st half like bridgestone faves :	made for watching commercial alba lucia doritos la faves junior
19	cuomo budget reading quick takeaway doesn recommend closing		cuomo budget reading one takeaway doesn to buy	getting quotes from quick takeaway doesn recommend closing
71	djokovic win second set leading stage murray mum shell shocked		djokovic wins second set after stage murray Ramos visibly shocked	djokovic win second on leading two jeff jones shell shocked
75	christina aguilera defends fumbling national anthem super bowl		christina cursed with fumbling amid anthem at bowl	... spears feat fumbling national anthem super beat
84	press release nocsae urge parent athlete fact concussion football		press reading Schools urge parent to skip concussion football	press release nocsae urge immediate death potential concussion cause
56	venezuela chavez enemy golf		venezuela no en general	venezuela chavez venezuela internal
99	inproductive minute brilliant volkswagen commercial aired superbowl trekkie		inproductive minute Google robotics demonstration aired for video	another minute for apple commercial aired while trekkie
99	volkswagen darth vader commercial good bet super bowl wager		volkswagen darth air v muscle car super bargain wager	volkswagen darth jones another good bet super big prize
99	commercial going sunday super bowl favorite word beetle superbowl		commercial going sunday chicken bowl favorite despite bad weather	commercial going by super crazy 3 word beetle...
96	post celebrity news chelsea handler recount sundance weekend kendra wilkinson hugh hefner		post drug news Katie Johnson a sundance weekend kendra e tom hefner	post breaking news chelsea manning recount sundance weekend tom watson hugh mcintyre
79	thousand rally government yemen breaking		thousand protesters outside yemen regime	thousand rally for yemen ।
66	abc news compiled list journalist threatened attacked detained egypt		abc chef de list journalist threatened attacked detained suspect	abc news compiled list 7 previously attacked detained from
97	winning scholarship college third edition in college scholarship auction ebay		winning scholarship college third edition | 2017 scholarship winning by	winning scholarship college third annual annual series of auction ebay
88	blog post oscar nomination nominee announced king speech nomination		blog post oscar nomination nominee disqualified for speech performance	digital post oscar nomination website announced live speech nomination
84	nytimessports oversight group vow pursue update football helmet standard		nytimessports oversight group calling for stricter football concussion standard	nytimessports oversight on vow network online football helmet with
22	georgia official praise judge ruling health care law fight		georgia judge praises judge ruling child care wage fight	georgia official trial judge ruling home care law ।
99	audi dream superbowl commercial		audi album photo commercial	audi soft vision commercial
22	judge obama health overhaul ap		judge obama military services Japan	judge obama health promotion project
88	oscar nomination king speech well worth euro afternoon		oscar nomination committee speech well illustrates an afternoon	oscar nomination king looked well slept while afternoon
95	facebook adding full http support website secure user fb		facebook adding English http support website now user profile	facebook adding an http support of website user fb
106	investor advisory firm call apple disclose ceo succession plan concern health apple chief		investor in firm call apple reveals ceo 2017 update from health apple chief	global advisory firm adam apple the ceo succession plan concern health systems chief
99	decide win hyper masculine super bowl audience doritos super bowl ad		decide up on masculine family bowl with doritos super cheesy ad	decide win in masculine he bowls audience doritos to bowl ad
60	toyota texas bass classic continue support texas park wildlife department athens toyota texas		toyota texas bass part of annual texas park wildlife dedicated to toyota aquarium	toyota golden bass classic continue service texas park service department athens texas texas
45	thing social medium revolution enticing idea		thing social medium concept or idea	is social action revolution enticing to
22	reason federal judge individual mandate health care overhaul declared void obamacare		reason federal changes individual mandates health care rules to void obamacare	family civil judge individual judge affordable care overhaul declared void obamacare
85	best buy buy program don upgrade major electronic equipment		best buy IT program don buys major electronic appliances	help buy buy program don upgrade service electronic books
99	justin bieber roseanne barr super bowl ad wacky bunch superbowl commercial		justin & roseanne looks super in south o bunch superbowl ad	bi bieber red jeans egg bowl ad pussy bunch superbowl commercial
62	venti trenta starbuck ounce supersize offer crazy fb		venti trenta ca prin supersize strike price sale	and trenta man ounce and dog crazy girl
60	annual ice fishing extravaganza draw hundred annual jig ice fishing extravaganza held wee		annual crab fishing to draw 20 annual jig house drag show draws wee	inline skate fishing extravaganza draw on ice jig ice diving extravaganza run wee
87	learning recipe doesn cream potato soup cream chicken soup		learning for doesn cream potato and cream chicken dressing	learning habits... cream potato tea cream chicken soup
14	battle exorcism movie rite exorcism hmmm read find care weigh		battle team movie rite exorcism ebook read take care please	battle followed with combat exorcism hmmm catch it and weigh
20	hey surplus population lawsuit taco bell claim meat mixture beef		hey surplus fish from taco bell claim meat mixture allowed	hey surplus population lawsuit taco food claim as brand name
104	good app called auto text reply will auto text office car angel pledge don text drive		good and called on pay reply will auto order office car angel the don text drive	good app called auto chase reply will auto follow what is angel pledge don text calling
62	starbucks cup hold entire bottle wine		starbucks stores hold egg whites wine	starbucks cup to entire bottle at
60	gallon fish tank rutherfordton gallon fish tank bought year didnt long month		gallon stock tank rutherfordton freshwater bass tank bought I didnt long before	gallon oil tank [UNK] a fish tank full year year long month
80	fast food caught immigration crosshairs los angeles dallas reuters chipotle mexican grill lot		fast Harvey among immigration crosshairs los Texas dallas reuters including sea crab bites	the food caught immigration crosshairs toward real area reuters city mexican grill ।
99	favorite superbowl ad pepsi max		favorite downloaded games pepsi review	new youtube ad... max
104	don text drive hey easily turn goodbye		don text us after u turn goodbye	don ya drive hey for a goodbye
95	facebook privacy setting user		facebook twitter setting set	facebook privacy center and
97	undergraduate scholarship university ontario institute technology uoit canada beasiswa		undergraduate where university is modern technology po ta beasiswa	google research grant georgia institute technology uoit canada beasiswa
90	hurriyet turkish center help workplace bullying victim return job market		hurriyet hope policymakers help reduce volatility victim return job market	2014 turkish commission on workplace bullying victim return into market
75	christina aguilera messed national anthem super bowl xlv dep		christina aguilera at my indoor super performance in dep	christina aguilera played with hero super bowl xlv symphony
60	proper fishing tackle catch fish dream		proper tight tackle catches the dream	proper hunting tackle the fish dream
61	summit obama praised china reducing tension korea china deal nk shelling		summit Korea hope china for tension korea showing calm amid shelling	summit obama supports china reducing tension with china china not shelling
108	identity theft cost infographic		identity / cost model	information theft file infographic
99	audi luxury prison break super bowl commercial		audi luxury beach break and bowl moments	audi of prison break pro bowl champ
20	taco bell beef meat qualify taco filling yikes		taco taco beef meat qualify taco ordering sheet	taco uses fresh meat qualify its filling to
79	yemen pres salih will seek term step egypt pres mubarak		yemen and salih should seek land for egypt - mubarak	yemen pres salih 2 enter term renewal out pres died
84	testing track student recovery sport concussion milford daily news		testing track cycle sport sport concussion milford athlete news	testing track student development sport summary reporting daily news
66	journalist beaten threatened egypt		journalist beaten into ambush	being beaten threatened to
19	assessing cuomo effort cut york medicaid budget		assessing wasted effort in york gas costs	1986 consumer tax cut york medicaid budget
104	texting driving pledge ive close wresting median interstate		texting him pledge ive close stranger to car	sustainable driving pledge ive close to learning test
87	chicken parm classic comfort food katie lee share recipe add garlic bread good measure anyon		chicken stew or comfort food to salad share and add garlic bread to choice anyon	couch potato chicken stock food katie the share recipe cake garlic bread good measure anyon
25	wonder young man pant tsa		wonder happy boys & tsa	wonder woman singer kai tsa
98	scary cyclone yasi compare latest news queensland flood news au		scary orange yasi forecast at news and flood video au	scary cyclone at compare latest latest queensland city safety au
99	youtube chili pepsi max super bowl commercial pepsi max super bowl commercial jamaal al din nfl		youtube chili pepsi max out big commercial super flex super special watch jamaal food din nfl	youtube chili pepsi max main 6 commercial pepsi max super 8 promo jamaal al al productions
59	glenn beck post biggest rating drop cable news january fb		glenn McCartney post biggest album review after news january fb	glenn beck holds biggest first american cable 9 january fb
65	michelle obama coming atlanta lady discus childhood obesity atl		michelle trump joins atlanta against discus childhood bar fight	michelle gets coming atlanta lady kennedy childhood classic atl
95	facebook privacy setting user		facebook class setting settings	facebook profile per user
75	celebrity butchering national anthem digg christina aguilera flawlessly sung national anthem		celebrity performing the motto is christ aguilera flawlessly sung patriotic anthem	celebrity song national anthem digg lady aguilera guest sung 10 songs
22	judge toss health care reform law federal judge ruled president obama sweep cnn		judge backs health care reform because federal judge ruled president already backed it	bill toss health promotion reform law as judge ruled over obama sweep cnn
104	seth godin texting working shouldn text driving talk cell phone argue wit		seth / The working shouldn while driving and cell texting argue wit	seth godin texting working shouldn text in his cell signaling conversation ।
72	fave kardashian phillyblack fuckin hate khloe kardashian		fave animals who had created this monster	still a black fuckin jack dana white
55	food burn belly fat don		food sugar calories fat don	food for belly shake don
60	fish casting bubble bet find		fish boat bubble bet find	was casting this bet find
99	guru guide super bowl commercial favorite watch		guru guide super useful : favorite recommendations	tv guide super many legends favorite watch
96	james franco suzanne summer will nom tmrw		james first for summer – nom de	james wilson suzanne vega syndrome nom art
19	official ny cuomo proposing painful budget cut sdut		official ny cuomo of illegal abortions at sdut	60 ny cuomo referred to budget cut sdut
99	pug dorrito commercial best		pug d - example	pug de es ।
46	trend spring		trend Map	late spring
89	decision amount dressing circuit		decision in dressing points	decision of dressing magazine
22	antonin scalia save individual mandate		antonin president challenges his mandate	r scalia r us mandate
99	worth daughter loved chrysler commercial watched time hulu save detroit		worth daughter loved THE story of how clock save detroit	worth daughter loved disney commercial and disney hulu save you
95	facebook privacy breakthrough		facebook magic breakthrough	facebook comic breakthrough
22	health care law struck federal judge ruled president obama sweeping healt		health care court A federal judge ruled court overturned sweeping healt	2004 insurance case struck federal judge ruled president after sweeping healt
95	stealth mode making invisible facebook personal finance news yahoo fina		stealth mode making invisible records with electronic wallets yahoo fina	stealth mode making investment in social finance on yahoo fina
60	extreme fishing kayak fishing monster fish bluewater jon bluewaterjon bluewater jon schwartz		extreme fishing documentary fisherman monster lobster bluewater le ha • dan schwartz	monsters fishing monster fishing monster fish tiger shark scott fish jon schwartz
88	imdb road oscar academy award		imdb web test driver award	academy database oscar academy award
60	choosing fly fishing gear requires patience start		choosing some gear gear as patience start	slow fly fishing away from patience start
88	king speech win producer guild award three year pga winner win acade		king speech in awards guild for three year period winner win awards	awards speech in producer world award three year series winner win acade
55	pure acai berry thorough article pure acai berry buy pure acai berry acai berry extracteveryone se		pure acai » wellness article taste pure flavor buy pure acai extract organic tea extracteveryone se	pure watered berry thorough article the natural berry with a water berry acai botanical extracteveryone se
45	republican nimble democrat social medium study find democrat obama cam tcot tlot		republican nimble on social medium study cont cont obama 1 o tlot	republican democratic voting fast medium help find democrat obama cam tcot democratic
60	good info fishing team winner		good day fishing team format	active info fishing team yes
79	wonder will fill political vacuum tunesia egypt yemen tunesia egypt yemen		wonder gonna be a vacancy exodus from yemen tunesia egypt yemen	wonder will fill this vacuum from nepal yemen tunesia egypt sahara
36	fatal blast reported moscow airport terminal russian authority monday reported fatal explosion domodedo		fatal disaster on Hamburg airport - russian authority monday said the explosion domodedo	fatal blast reported moscow shipyard near russian authority earthquake bomb emergency explosion domodedo
88	king speech true grit lead oscar race king speech british drama stammering monarch		king of wants to lead the race king speech no drama - monarch	king student award believer award oscar race king speech school drama stammering monarch
94	horse racing factor bet reliable		horse to day bet reliable	the racing journal bet reliable
60	fishing check special closeout item great fly fishing gear buy fishwest check		fishing check Make closeout bags at fly fishing sites for fishwest check	fishing team special closeout item great fish making gear buy with off
97	lh ainsworth cancer scholarship university south wale australia beasiswa		lh urgent care centre in south Auckland o beasiswa	lh walker historical trust 2014 south wale australia award
104	watching extreme makeover edition story sad don text drive		watching extreme sport and story sad don text drive	watching extreme was the story sad don cherry drive
104	twitition dont text drive remember alex brown		twitition dont remember. remember alex brown	twitition has text just to alex please
99	wait vw beetle great commercial superbowl commercial beetle bug		wait complete list of commercial superbowl stag beetle bug	wait 1 2 great commercial beetle commercial beetle...
60	session mayo mark people myselfduration pm pmtide started angling fishing		session 2 mark and myselfduration pm we started counting people	10 mayo 23 on myselfduration today i started angling fishing
60	pocketwatch posted ice fishing shack lake tomahawk		pocketwatch lake lake house shack lake tomahawk	pocketwatch camera on island shack lake tomahawk
22	federal judge florida rule obamacare		federal monument florida O C	federal police home rule obamacare
55	acai berry weight loss diet plan cardiovascular health diet weight loss shedd		acai berry weight restoration fitness plan cardiovascular health diet nutritional maintenance lifestyle	drink berry smoking loss diet plan cardiovascular health diet product development management
99	pepsi putting mobile play super bowl advertising marketing branding mobile pepsi superbowl pr		pepsi putting mobile play with bowl video banner and mobile pepsi app branding	stage putting advertising marketing super bowl advertising marketing advertising agency pepsi superbowl pr
58	myl mylan awarded fda approval generic protonix delayed release tablet gerd		myl my wins fda approval generic asthma allergy drug from gerd	roche has issued fda a generic protonix delayed release testing gerd
104	dont text drive worldwide		dont ever drive to	dont ye drive two
62	gross starbucks trenta cup hold entire bottle wine		gross new trenta cup hold the shelf of	gross starbucks trenta spit on the bottle wine
110	toughens sanction belarus join eu widening sanction belarus leader		toughens after Iran join EU also sanction Iranian leader	lithuania sanction belarus join eu widening pressure force uzbekistan
99	chevy cruze comm fb feed captain america hell carmax comm superbowl commercial		chevy d comm f c captain america la carmax the superbowl podcast	chevy cruze with fb river stream and hell creek diesel superbowl commercial
87	seriousy gt super bowl food level recipe rock tequila spiked wing luv		seriousy gt rice bowl food level 2 x tequila taco rum luv	seriousy love super food food level recipe coke band spiked disco luv
75	christina aguilera fumble national anthem lyric super bowl tonight super bowl xlv kickoff christina		christina on fumble national anthem aka super bowl and tough loss xlv kickoff christina	christina performed a box anthem lyric to season x super bowl xlv kickoff christina
102	kamut international welcome improvement school nutrition bill		kamut international health improvement school nutrition education	2006 international general improvement school grant bill
60	fish recipe cleaning preparation fillet round fish		fish and cleaning preparation – round top	fresh recipe cleaning preparation for round table
99	favourite commercial superbowl volkswagen commercial force		favourite classic car tours de force	favourite 2007 superbowl champion tractor force
101	wowsa black swan movie intense stirring hope natalie portman win oscar role		wowsa sex comedy movie kept stirring hope Anderson would win oscar nod	wowsa black trash movie broken emotions movie natalie portman win oscar story
79	yemeni doubt president won step		yemeni critical of Assad step	yemeni was not won step
66	foreign secretary described intimidation harassment journalist unacceptable egypt		foreign secretary dismissed university harassment journalist unacceptable claims	foreign secretary at the egypt journalist unacceptable egypt
86	joanna yeates vincent tabak charged murder		joanna l vincent et charged on	tim yeates vincent tabak feature in
108	identity theft cost infographic online fraud crime rise mo		identity theft cost for online organized crime rise worldwide	identity theft cost increase online theft rates rise mo
11	report italian polish medium claim robert kubica injured rally accident italy		report italian images medium © robert t won from accident italy	report italian polish to claim john kubica injured somewhere in italy
89	supreme court considers foia protects corporate personal privacy public record law		supreme justice considers foia protects corporate interests than public record protection	supreme court considers foia in corporate lending accounts from record law
99	doritos didn superbowl commercial dead		doritos due to commercial events	doritos a superbowl money for
30	keith olbermann join current tv report keith olbermann controversial liberal pundit ho		keith olbermann with current conservative commentator keith olbermann join Republican pundit on	lowell olbermann join current views on frank olbermann controversial magazine pundit weekly
94	horse wagering legal sport lounge bet zieralski mike merrigan wife lisa oc tave		horse wagering w sport sports queen o mike s wife live la tave	horse watching full action softball bet zieralski mike white martha lisa oc virgin
97	strader organ scholarship competition college conservatory music university cincinnati usa university		strader organ music competition winner conservatory music student college usa guitar	national organ player competition college conservatory jazz festival cincinnati usa university
14	watched rite trailer therite		watched rite cult film	watched you in therite
10	looter broke museum destroyed pharaonic mummy late friday nation top archaeologist reuters		looter NYC museum finds pharaonic mummy late friday … as writer explains	emergency broke out destroyed pharaonic mummy at friday morning top news reuters
60	flambeau outdoors bazuka pro rod case florida fishing tip wfnewshinged door ea		flambeau hunts man for rod case fly fishing specialist Her Twitter handle	wild outdoors bazuka pro laura stewart florida fishing rangers pro sports ea
22	health care law struck		health rights activists struck	disability benefits law struck
79	yemen protest february day rage lt lt lt video yemen protest jan ali abdullah saleh news		yemen protest february 11 with rockets lt thousands prepare to protest jan 23 wal saleh news	yemen boycott february 4 north lt lt lt video yemen protest jan 15 abdullah abdullah al
55	weight loss diet plan living healthy acai berry		weight loss action plan living best acai body	mineral based diet plan with healthy acai berry
37	giffords surprising doctor hospital icu		giffords surprising surprise at choice	giffords signed with the icu
79	protester hit street yemen		protester at impossible level	station by street yemen
88	sag award colin firth best actor natalie portman best actress honor		sag award and McGregor chief actor natalie portman lead actress 2017	harvey awards colin quinn best actor natalie portman best female honor
57	city regional service brace storm bracing approaching blizzard ldquo historic proportion rdquo city		city emergency service expects worst damage approaching blizzard for historic proportion building complex	outside regional limits brace street is approaching blizzard ldquo on proportion in city
88	social network king speech aim oscar		social networking sponsored speech aim goal	social interaction king speech aim programming
90	final post series bullying work place business handle bullying		final post making bullying work and business environment bullying	the post the bullying took place business handle bullying
65	michelle obama coming atlanta		michelle no shutting up	michelle townsend and atlanta
60	catchcatfish posted fishing video bait hook shad gofishn		catchcatfish m swimming in black hook shad gofishn	me youtube new video with hook shad gofishn
101	outstanding performance female actress natalie portman black swan sagawards		outstanding performance from idol natalie min - swan song	outstanding debut female actress natalie walker black world entertainment
104	gonna driving time will text drive		gonna driving drunk so eat drive	gonna go time will only drive
75	christina aguilera bungle national anthem three thing singing nationa		christina and bungle national and middle chords for nationa	christina aguilera us national dance three ways elements nationa
75	christina aguilera botched national anthem superbowl notice		christina aguilera Texas state anthem ceremony 2011	the aguilera or national defense superbowl ।
14	rite midnite movie cheesefest video comic		rite out th cheesefest video here	rite a movie a fantasy comic
37	giffords condition upgraded good cnn		giffords administration - good status	giffords condition reported at cnn
87	chicken dumpling		chicken taco	potato dumpling
89	supreme court refuse hear appeal anti gay		supreme court might bar appeal de gay	police court refuse hear sentence against gay
62	starbucks trenta size hold entire bottle wine drink		starbucks new mart wine entire size wine drink	one trenta size four entire glass wine drink
1	shame info dissemination bbc confirms service cut		shame info dissemination bbc and families affected	usa network and bbc confirms service cut
55	acai berry chocolate tasting weight loss diet plan demand acai berry eventually lead		acai berries chocolate tasting weight gain diet increases demand Taiwanese berry products sold	vitamin berry not tasting weight loss clinical studies on acai berry eventually lead
75	christina aguilera botch national anthem super bowl washington post		christina aguilera puts away lead in bowl on post	christina jordan botch world anthem bush pac washington post
107	iranian oil tanker escape pirate attack		iranian shipping tanker amid pirate attacks	iranian sugar tanker attacks pirate attack
21	rahm emanuel chicago mayor llinois supreme court ruling xmnr chicagomayor rahmemanuel		rahm 1 del mayor llinois a s f ed w v	edward jordan and john llinois supreme court ruling with toronto mayor
88	dtn uk director guild screen actor guild award picture weekend blur		dtn uk television drama film actor guild award picture motion blur	dtn series director regional international actor guild big picture weekend blur
86	vincent tabak charged murder joanna yeates		vincent tabak called falsely on yeates	ahmad tabak plots murder with yeates
60	fly fishing photo essay canada greatest freshwater adventure explore canada greatest fly fishing adventu		fly fishing photo gallery Your greatest wild adventure explore six great fly water adventu	fly fishermen photo essay canada has freshwater fishery in canada greatest world fishing adventu
84	pa committee approves youth sport concussion bill harrisburg pa whtm state senate education committ		pa committee proposes new sport concussion sanction harrisburg schools continue state adult education committ	senior committee upon youth sport policy commission and pa whtm member senate education committ
99	teamfollowback super bowl commercial doritos don hurt dog dog		teamfollowback super bowl - Lewis as the lead dog	teamfollowback released 8 commercial doritos for a panda dog
75	dtn hollywood christina aguilera apologises national anthem flub feedburner share friend		dtn info secretary aguilera slams national website flub and reminder buttons	dtn broadcast christina hendricks original british anthem promo feedburner share video
22	obamacare ruling injunction bc entire law declared void tcot		obamacare ruling overturned bc of law declared null in	obamacare ruling but against entire law became void as
52	sage advice travel picking bedbug hitchhiker		sage dream about picking international hitchhiker	wise advice from a bedbug hitchhiker
96	sundance day strange celebrity encounter steve carell elijah wood full day sundanc		sundance rainbow vision ideas encounter frank y elijah wood dream day sundanc	lonely day strange days overnight steve klein elijah wood sunny day sundanc
82	arizona immigration law blocked judge		arizona tax papers blocked for	georgia session law blocked judge
55	acai berry weight loss confusing industry analyst acai berry directly re		acai berry guides - confusing industry tips and berry directly by	acai with weight loss confusing advertising executive charles berry directly re
20	checking eww eating lawsuit alleges taco bell beef thisis		checking eww coli lawsuit pushing taco bill has thisis	eating or eating lawsuit check eggs or beef thisis
10	looter destroy mummy egyptian museum		looter by the egyptian archaeologists	cave cave mummy at museum
84	multiple concussion raise teen athlete health risk health news		multiple deaths raise teen male suicide risk health news	infectious diseases raise an athlete health risk health news
79	yemen join uprising trend protest start yemen despite concession president yemen jan		yemen join uprising trend protest if NA approves concession deals - jan	2002 forced uprising trend protest on yemen despite concession to yemen jan
88	king speech social network locked oscar battle rttnews academy award nomination		king speech social media locked in battle of central committee nomination	king speech on calendar locked in awards and academy award nomination
25	disturbing jesse ewww		disturbing results 2015	like jesse by
93	brightnight networking entrepreneur smallbiz owner top influencer nyc		brightnight networking opportunities creative entrepreneur blogger influencer nyc	brightnight networking has network explorer and influencer nyc
96	booker tweet sundance film festival brings brick city park city		booker word sundance film festival bring brick city folks together	booker house global film competition brings brick city park preview
71	murray mania sweep uk good luck message flood andy murray scottish tennis star play		murray mania singles rule good luck go for andy murray male tennis pt 1	murray mania show 3 good friends message flood gordon murray scottish tv star play
72	hate kim kardashian snookie funny		hate me running so funny	rock tribe kardashian horror band
99	missed chrysler riveting imported detroit superbowl ad eminem youtube		missed chrysler sponsored imported US automotive ad tv ad	missed him riveting imported van dodge ad route west
99	angry bird commercial superbowl afk kill		angry link in tips afk kill	red fox commercial superbowl sucker kill
96	photo blair underwood sundance film festival park city utah promoting film homework		photo shoot at sundance film festival Utah city utah city public homework	photo blair underwood watching movie forum oklahoma city utah promoting film homework
37	top news giffords full round therapy houston reuters representative gabrielle gifford		top ballot paper full of election and legislature representative gabrielle gifford	houston news staff third round therapy houston reuters representative gabrielle walsh
66	thing rapidly degenerating egypt attack journalist cairo egypt		thing not degenerating egypt or theory of egypt	we rapidly called egypt attack journalist error...
58	pharma news fda clear pgxhealth depressive disorder drug viibryd		pharma news due to pgxhealth from gene inhibitor viibryd	pharma info web website pgxhealth medicine and drug evaluation
88	oscar nominee best picture announced morning social network king speech		oscar pauses for picture announced morning race network graduation speech	oscar nominee best picture announced morning broadcast broadcast king entertainment
99	prudential whale chevy superbowl commercial		prudential whale name credit numbers	2010 whale heart tire commercial
25	tsa test privacy enhancing software body scanner privacy		tsa test on enhancing software vs system privacy	tsa software privacy security software forensic scanner privacy
22	judge rule obama health care law		judge rule on child care coverage	home rule obama patient care law
79	dtn singapore yemen president won stand term sanaa yemeni leader ali abdullah saleh facing		dtn din se | Abe stand term sanaa yemeni sa sa e saleh facing	dtn singapore 1 with won stand term being yemeni is hassan ahmed saleh facing
60	fishing tackle field stream store hook poking tip barb wine		fishing fish field stream store hook poking put up fly	fishing with field stream store hook poking up tip ।
66	reporter including cnn cooper beaten egypt manila bulletin newspaper online		reporter joining cnn exclusively with egypt manila bulletin for editors	reporter including world news agency egypt manila bulletin newspaper online
96	bryan safi brett erlich sundance bryan safi brett erlich braved cold swiped swag		bryan safi fishing on sundance lake sc man deep pond cold swiped fish	eric safi brett erlich and bryan aaron brett summer 2010 cold swiped with
60	mainenance fishing rod preserving rod read		mainenance fishing site models rod handling	national fishing rod preserving company...
80	fast food caught immigration crosshairs los angeles dallas reuters chipotle mexican grill lot going		fast food under immigration eyes - 13 dallas reuters el mexican chili still going	fast lane palace immigration crosshairs at angeles mall miami chipotle mexican grill lot creek
99	chrysler super bowl commercial brilliant case haven		chrysler and bowl table and case haven	chrysler super bowl windows glass case...
55	acai berry nutrient power weight loss diet plan acai berry popularity expanded rain		acai berry coconut power weight loss action plan Juice bars without acid rain	red berry nutrient and resource loss energy plan acai berry nutrient expanded rain
89	fox news		fox Twitter	tv news
37	doctor giffords face rocky road recovery normalcy cnn erwwpr		doctor chief sees uncertain road in normalcy of erwwpr	doctor giffords interviewed rocky fellow correspondent on cnn series
26	jobless rise state worker laid labor department unemployment rate rose		jobless rise exceeds worker added labor and unemployment rate fall	a rise on employee laid labor department unemployment rate low
75	gossip christina fumble lyric national anthem fail christina agu		gossip the fumble lyric wise anthem fail you tread	gossip christina fumble jam national anthem fail hope chorus
88	king speech lead academy award nomination including best picture full list nominee		king to lead academy honors nomination including best picture in list »	king speech lead actor award nomination for best picture full blooded beat
62	case needed reason love trenta cup hold entire bottle wine		case needed to love English or hold up bottle wine	case named it because trenta cup hold three bottle wine
98	australia brace flood		australia flash flood	australia brace 2007
99	super cute adzone volkswagen force superbowl ad vader kid think control car		super stock adzone cars latest statement ad vader kid takes my car	super super hero blue beetle superbowl ad vader robot think control car
84	usa today sport buck forward belief nba concussion protocol		usa today to buck common belief nba NBA protocol	usa basketball sport buck college belief nba concussion risk
55	best lose weight acai berry weight loss diet plan healthy weight reduction		best lose face with berry calorie loss supplements plan for weight reduction	best practices weight acai berry weight loss lifestyle and healthy weight plan
104	worst person tonight stop will longer text drive		worst person tonight so will always text her	a person a stop one longer text drive
87	diablo chicken chili recipe		diablo hot mole recipe	diablo cocktail with recipe
36	abc breaking terrorist attack moscow airport leaf dead		abc breaking down strike moscow 9 leaf dead	abc breaking into attack moscow airport december 2016
88	king speech win major guild award discus sag award win		king speech on major literary award discus union award win	keynote speech best actors guild award win sag award win
72	love kardashians		love story	10 and
45	sm socialmedia revolution social medium uprising epoch time tyranny social medium		sm social revolution social engineering new epoch time history social medium	provide socialmedia as social medium uprising guerrilla time end social production
60	fishing lure bait rig crankbait crankbaits floating lure diving lip bill		fishing bait bait rig crankbait hooks used for diving water bill	towing rig bait rig tipping crankbaits floating lure rig water bill
30	keith olbermann join current tv report keith olbermann controversial liberal pundit ho		keith olbermann join radio news report Republican hawk join conservative pundit ho	pat alexander join action tv report keith olbermann public speaker senator ho
83	duck security expert warn stuxnet boomerang security		duck hawk advisers warn before boomerang appears	ask over expert warn stuxnet user ।
95	facebook privacy setting user		facebook privacy protective settings	the facebook setting user
99	sneak peak superbowl ad lover super bowl ad watch big game		sneak peak video ad lover super busy i watch my fat	sneak action superbowl ad lover show tv ad watch big television
66	foreign policy day hunting journalist ashraf khalil		foreign affairs day studies journalist john khalil	foreign policy day competition for michel khalil
88	blog post academy award odds king speech lead oscar nomination oscar		blog post academy fight odds king Arthur lead oscar nomination speculation	blog series wins award odds king in lead role nomination oscar
99	great advertising vw passat darth vader commercial		great music vw a darth music format	south american valiant entertainment darth vader commercial
58	fda approves rituxan maintenance follicular lymphoma chemo		fda drug rituxan treats fatal yeast infection	but recommended as therapeutic of lymphoma production
107	indian navy capture pirate lakshwadeep island indian navy captured		indian navy patrols Somali piracy island 11 pirates captured	indian navy capture british navy captured pakistani navy captured
60	apalachicola florida fishing report		apalachicola University Top gear	2013 florida racing international
55	weight loss diet plan acai berry antioxidant popular supplement include antioxidant rich acai berry		weight loss diet loss acai berry 5 nutrient supplement nutritional antioxidant vitamins acai sugar	water loss prevention advice for berry antioxidant fish supplement water antioxidant water acai berry
99	watching superbowl check chrysler commercial omg		watching javascript and chrysler check omg	green superbowl check chrysler engine ।
36	suicide bombing moscow airport moscow suicide bomber killed people russia busiest airpo		suicide bombing moscow airport as attempted bomber explodes inside russia IT hub	suicide outside moscow airport moscow terrorist bomber killed all russia busiest passengers
14	watching rite therite		watching some games	tell me therite
22	fla judge strike obama health care overhaul federal judge declared obama administration health		fla judge decided obama private care providers case judge declared obama administration contempt	fla judge strike obama patient care assistant federal judge president obama judicial assistant
60	celebrity gossip start fly fishing		celebrity celeb obsessed with fishing	much gossip regarding fly fishing
79	dueling protest yemen unfold peacefully thousand pro antigovernment demonstrator held peaceful		dueling demonstration group holds peacefully thousand pro tem protestors held peaceful	egypt protest yemen with five thousand pro bono forums held at
23	topstories amtrak senator ny nj rail tunnel plan reuters share friend top news		topstories media re ny concerns about tunnel owner reuters best friend top news	queens amtrak line ny nj washington tunnel plan reuters share friend kept secret
55	weight loss diet plan acai juice equal nutritional claim acai		weight food diet includes acai – equal amounts claim acai	nutrient loss and see acai juice equal nutritional claim sharing
99	superbowl kia optimum epic ride big game commercial bimarketing blog comunidade market		superbowl offer optimum new ride at top commercial bimarketing in comunidade at	tv kia optimum hotel website big ride entertainment bimarketing blog comunidade ।
71	andy murray loses australian open final tennis ausopen		andy man loses australian four shot tennis singles	andy murray loses singles singles final tennis fifth
58	fda approves drug treat depression		fda Says vaccines treat depression	and approves drug related depression
55	acai berry weight loss confusing		acai + weight lifting tips	acai river forest loss confusing
25	tsa test privacy enhancement naked scanner transportation security administration remake		tsa test privacy enhancement naked card through card administration system	tsa test performed using naked animal transportation security vehicle remake
99	volkswagen super bowl commercial force		volkswagen v bass commercial review	volkswagen super sport commercial from
87	totally making delicious meal tonight		totally random delicious meal lists	totally damn delicious coffee tonight
99	commercial liking superbowl pepsi		commercial reputation for foods	commercial wood superbowl and
79	obama minute citizen rally president resign egypt		obama minute citizen protest president left voluntarily	lebanon minute 5 rally syria resign egypt
107	navy hunt pirate ship		navy and pirate fleets	treasure hunt cruise ship
99	best commercial superbowl imported detroit chrysler spot		best commercial on contender for food spot	classic racing superbowl imported detroit chrysler 2006
57	pm latest chicago free blizzard update flight cancelled storm		pm 5 chicago NY blizzard update related to storm	pm latest chicago morning blizzard update flight news on
60	annual trout fishing derby set mckinney park department will host annual trout fishing derby		annual bass fishing derby set while parks department will host its trout boat night	annual lumber production derby at mckinney park department will host annual salmon fishing event
36	guardian uk domodedovo airport hit deadly bombing		guardian drone domodedovo was hit to crash	guardian uk singapore airport hit on strike
60	top spinning reel inshore salwater fishing		top information on inshore salwater water	recreational fishing sea inshore salwater fishing
20	taco bell class action lawyer beef battle kfc serf mutant hybrid beast chicken eyeroll		taco food taco game mixed beef battle kfc serf mutant hybrid python mutant eyeroll	taco girl amazing fiction lawyer beef battle kfc human mutant hybrid cat woman eyeroll
20	taco bell sued calling mixture lt beef seasoned beef sound saved lot cow		taco company sued and 103 lt beef contamination with sound saved lot cow	taco bell started calling mixture tapes on seasoned beef sound saved from...
20	percentage rat derived taco bell meat filling meat oat evidently		percentage rat derived taco meat meat taco meat grain flour	percentage is served as bell meat with meat oat evidently
81	android tablet smartphone boost samsung samsung electronics reported fresh time sale high		android tablet and flash samsung samsung electronics reported 4 holiday set high	android tablet smartphone boost samsung mobile electronics reported this market was high
60	greatest walleye fishing trip canada		greatest breweries here of canada	greatest walleye research trip worldwide
99	cutest vader volkswagen star war commercial air super bowl		cutest American volkswagen until war has air force bowl	by console volkswagen star war star air super fighter
60	big sport fishing lite android bjd production blog wft newsbig sport fishing		big sport fishing opportunity with bjd on blog as a bush fishing	uk mud fishing annual series bjd production blog public newsbig sport live
96	chelsea handler cozy andre balazs sundance		chelsea my cozy mug from sund	chelsea handler includes andre medley with
42	dutch break iran link hanging iranelection saudiarabia tunis jan		dutch u se link e i se ne jan	dutch break iran 2 hanging 24 april 2013 jan
87	chicken cavatelli soup		chicken chili recipe	and cavatelli of
96	james franco best actor nom mobbed sundance film festival		james franco star acting nom - sundance film performance	james for best actor he mobbed sundance critics database
19	news cuomo find secret budget flaw albany		news mole presenting secret budget to albany	news story open secret hidden flaw albany
95	facebook privacy setting user		facebook gear setting icon	facebook type setting a
60	minnesota walleye ice fishing good morning walleye fishing north eastern minnesota fishing		minnesota walleye ice season Minnesota black lake trout north eastern minnesota Alaska	minnesota agriculture industry kills early morning walleye fishing in eastern minnesota fishing
24	super bowl xlv madness cowboy stadium injury flight delay striking cabby examiner		super bowl xlv madness cowboy whose crowds played delay upset cabby families	super tuesday xlv as nfl stadium injury flight delay striking bob barber
14	photo movie trailer rite trailer video hulu watch stream		photo movie trailer movie trailer video player watch video	free movie trailer poster free video hulu watch stream
88	king speech odds oscar glory guardian		king legal guardian oscar legal guardian	king speech odds oscar awards usa
22	article darkpolitricks federal judge rule health care law darkpolitricks		article darkpolitricks had judge rule day care fraud unconstitutional	article iii latest draft of the use law darkpolitricks
60	check week water fishing forecast		check week in fishing video	check over water fishing weekend
60	fish umbra fishhotel aquarium umbra fishhotel award winning modern finned friend mo		fish umbra fishhotel aquarium brand wins award Singapore aquarium luxury cat mo	sand umbra fishhotel water umbra the back to life finned friend mo
71	game set match novak djokovic grand slam defend		game 6 match novak is ready to defend	game set match novak murray mon prix defend
95	facebook instant personalization endangers online privacy consider disabling		facebook Facebook replay endangers users privacy consider disabling	software instant personalization online online communication online disabling
96	cent sundance work progess		cent au l progess	cent and max progess
88	king sspeech finally win best picture award pga overtake socialnetwork oscar		king sspeech should win worst picture award at n socialnetwork icons	high street also gained best picture award defeating overtake socialnetwork oscar
87	chicken wing momofuku octo vinaigrette		chicken broth and level 3	red salad sauce chicken vinaigrette
22	goodness thinking judge rule health care law		goodness thinking senate acts on care law	goodness thinking judge should take care sound
104	shouldn texted driving snowy foo		shouldn texted even that foo	shouldn texted about snowy...
99	superbowl budweiser product placement favorite commercial		superbowl cheese bottle placement – commercial	superbowl american best of favorite commercial
60	reading girl guide hunting fishing		reading toddler likes hunting fishing	a girl guide hunting game
60	fishin break fishing fish		fishin boat fishing line	spear tail fishing fish
19	headline crain cuomo call albany budget process sham series called permanent douglascastle		headline crain cuomo call in separatist cuts TV series called into order	host crain cuomo in albany budget shows sham series after the douglascastle
72	keeping kardashians family love		keeping those values straight	to the family a
99	diddy star superbowl ad mercedes diddy featured superbowl ad mercedes		diddy star spoof ad spoof diddy dog superbowl 2016 commercial	diddy apple superbowl ad mercedes jordan featured with advertising for
72	going watch keeping kardashians love		going after other kardashians accountable	i watch with kardashians while
40	glenn beck france fox piven york time falsely depicts controversy tcot hhrs teaparty		glenn beck france port and york black flies caused controversy tcot winter time	glenn hughes at fox piven business park later depicts controversy surrounding hhrs teaparty
20	vegetarian lawsuit taco bell claiming beef hold actual beef		vegetarian seeking grounds bell claiming beef vs actual lawsuit	1 lawsuit taco company claiming beef hold actual market
20	lawsuit veracity taco bell meat discourage enjoying colon cancer		lawsuit veracity taco reports that discourage has stomach cancer	is veracity taco bell meat is enjoying eating...
104	don dangerous drink drive text drive		don dangerous drink drive dangerous drive	don dangerous drink soft drink drive
60	post pet care aquarium fish care basic thing beginner review complete guide tropical aquar		post pet care local fish care Pet thing beginner review A lesson about aquar	post medical care aquarium fish care basic care snack shop complete guide guide aquar
45	haiti tragedy cement role social medium powerful social tool		haiti tragedy cement role against medium against social forces	suicide tragedy cement of social medium for social tool
96	celebrity sighting sundance film festival		celebrity alliance sundance type stars	celebrity sighting television film production
19	ny gov cuomo slash fund school medicaid		ny ne wont slash secondary school medicaid	ny to cuomo will fund school school
92	market today today stock market dow jones industrial average dji nasdaq info		market date share price market dow day dot average dji nasdaq info	asia today today global market 500 zane industrial average dji nasdaq index
96	sundance zooey deschanel rocking miniskirt blazer degree weather		sundance zooey girl – miniskirt & mini dress	sundance zooey deschanel prefers rope be worn to
60	spinner fishing trout proven system tackle technique strategy catching trout learn		spinner reef trout proven system using technique in catching predators learn	some cut trout proven for tackle technique strategy catching catch learn
62	starbucks trenta cup hold entire bottle wine ounce room spare		starbucks trenta cup hold tin can 100 ounce it spare	starbucks trenta cup hold all cups 1 ounce room only
97	find college scholarship money scholarship institute		find more scholarship money though institute	find college love money scholarship one
99	happy friday volkswagen super bowl ad ur fav superbowl ad time		happy friday 2009 super car ad 2011 fav ad ad by	happy harvest special super 5 2009 ur fav superbowl ad...
60	news photo gallery fly fishing marlboro		news Brief gallery Commercial fishing shooting	news photo insert features fishing band
73	citing option iran reject uranium deal diplomat nytimes		citing option used for uranium deal Iranian claim	citing view on reject nuclear deal diplomat nytimes
96	mario lopez rick foxx dr jackson avery grey sundance		mario x rick foxx monkey jack brown grey cat	mario rossi rick foxx dr jackson taylor rob sundance
56	golf venezuelan president hugo chavez enemy golf venezuelan president hugo chavez		golf world president golf with enemy golf country president Fidel Castro	chavez venezuelan president hugo chavez enemy golf haiti president president venezuela
22	reaction fla judge ruling health reform law strong florida judge ruling pa health reform		reaction re judge says Texas leave law, florida judge hold pa health reform	former fla judge federal health rule law strong florida judge ruling national health act
97	time start applying college scholarship literally thousand scholarship		time spent applying college the literally thousand dollar	time start competitions are sponsored literally thousand scholarship
99	ad watch blogging commercial nyt		ad watch blogging post below	ad content blogging charts and
97	college funding financing help free scholarship money technorati tag college funding college		college degree financing lets free scholarship kids from tag college to college	seed fund financing service free scholarship money technorati tag group funding website
58	fda approves drug prevent premature birth yahoo share friend health smoking sto		fda prescription drug prevent premature deaths apps news friend health ap sto	fda approves drug prevent cancer aging yahoo list friend list smoking prevention
61	cnn al wrap hu visit cnn jaime florcruz served time magazine long time bureau		cnn r main hu mi cnn jaime da ju time magazine no time left	cnn international gulf hu visit cnn spanish florcruz global time magazine magazine time on
17	news white stripe broke today		news the stripe broke broke	2014 white stripe forecast today
88	boardwalk empire king speech top sag award		boardwalk local entrepreneur accepts top sag award	magazine empire hot air top sag award
37	doctor giffords recovery sprint day week rep gabrielle giffords recovery fro		doctor Glenn recovery sprint what is old doctor giffords recover fro	dave brock recovery sprint in 2 rep gabrielle cameron recovery fro
66	reporter attacked attack journalist send message		reporter attacked attack notice about tweets	reporter strike attack journalist send for
57	timesxemail chicago warned brace blizzard barrelling chicago emergency official offe		timesxemail subject to brace of warnings chicago authorities official say	timesxemail aka jaw brace blizzard and chicago emergency chief mike
60	fishing north coast weather steelhead caught		fishing with threatening weather if caught	fishing out coast weather report ।
60	fishing live bait		fishing Posted by	blue live bait
1	bbc service cut outlined staff		bbc financial manager outlined staff	bbc service is outlined under
71	murray miss open title		murray miss only game	2004 miss universe title
10	egypt army secures museum pharaonic treasure report cairo reuters army unit secured egyptian mu		egypt army secures info c c u i reuters army weapon secured from mu	egypt army recruit museum army treasure report cairo alexandria army unit base notes museum
60	florida sportsman fishing boating saltwater fly fishing stalking red kayak		florida sportsman fishing with saltwater tug boat stalking gulf water	sport sportsman fishing a saltwater channel fishing or red kayak
10	thousand egyptian youth protecting cairo museum sabotage jan egypt mubarak		thousand of youth visits cairo museum since Nov 1 2013	thousand bright youth protecting cairo women as jan ali mubarak
75	aguilera repeat national anthem supposed sing er rampart		aguilera claims national anthem supposed miss a ramp	aguilera in spanish anthem supposed sing de da
75	knew national anthem messed lol sang christina aguilera sang		knew that anthem but lol yeah yeah always sang	the national anthem messed lol young christina key in
84	news pa lawmaker concussion response standard student athlete		news pa man that became standard student athlete	2007 pa lawmaker concussion response standard in assessments
95	facebook privacy setting user		facebook panic setting error	facebook task setting using
21	post chicago rahm emanuel ballot		post ch / emanuel ballot	post chicago talmud emanuel ।
74	help consolidation consumer debt ehow		help through consumer debt relief	help consolidation support product ehow
68	hollywood charlie sheen men team help biggest star		hollywood charlie cat men seeking help with villain	hollywood charlie sheen men team international person won
99	thi doritos superbowl commerical hot mess		thi peppers con commerical chili sauces	chin chang superbowl commerical herbal tea
66	security news medium fire egypt		security agency leaks fire egypt	cbs news lebanon fire egypt
62	bigger beverage bigger american gottlieb memorial hospital loyola university health system		bigger = better american gottlieb · says big system health system	united beverage giant food gottlieb deutsche bank loyola university health system
20	cost cent expecting tacobell defends beef secret recipe		cost of expecting tacobell defends his secret recipe	zero cent prize winner defends beef secret until
95	facebook bug allows personal data access phishing repaired washington feb facebook security		facebook site allows personal data access through scam tips on facebook security	the tools for personal data access phishing repaired washington feb 2008 security
60	youghal bridge fished ther time year small cod angling fishing		youghal bridge fished over time seen as cod set by	union bridge seasonal full time year small size cod fishing
38	thousand protest jordan middle east al jazeera english		thousand agents of middle east security jazeera television	thousand protest the middle block al jazeera online
99	volkswagen star war themed commercial superbowl		volkswagen star war of WWII film	recently built war game commercial superbowl
62	guy starbuck cup size trenta hold entire bottle wine		guy all cup size trenta took the bottle lol	guy in half size trenta beer water bottle wine
87	easy weight loss recipe healthy recipe learn transform favorite food weight		easy salt loss recipe healthy dressing tips transform favorite food news	easy rules free recipe healthy food learn transform different food weight
17	rip white stripe		rip white stripe	yellow white stripe
75	ifwt video christina aguilera mess national anthem superbowl		ifwt video showed big mess national tv live	ifwt awards christina live australian national television superbowl
87	east chicken fettuccine recipe chicken recipe cooking		east of fettuccine recipe chicken wings Edit	east chicken cooking cooking chicken egg cooking
42	bbc news iran hang iranian dutch woman sahra bahrami iranelections freeiran		bbc say iran hang for gays … sahra gays are free	radio channel 7 hang on market food sahra bahrami iranelections freeiran
25	ventura strike lawsuit tsa truth contagious governor jesse ventura ste		ventura denies lawsuit tsa truth contagious lawyer who slams media	organized strike action tsa truth contagious activist george ventura ste
21	rahm emanuel stay ballot chicago mayoral election filed news politics president obama ra		rahm 5 Trump ballot chicago Trump election community news photos president obama website	max emanuel stay current with open election charter news politics president obama ra
82	report immigration law enforced consistently ap		report immigration law rulings consistently …	report has law enforced no ap
20	taco bell taco meat filling beef fb		taco bell taco peppers filling with ribs	taco beans black meat belly beef fb
79	indy yemen president saleh step yemen president told parliament will seek term		indy yemen separatist says step be president not parliament he seek term	indy yemen president prince step yemen then told parliament candidate third term
22	durbin chair hearing healthcare law hill healthwatch tcot obamacare		durbin chair debate – law – state versus obamacare	durbin chair community healthcare blue hill iii tcot board
82	lawmaker question practicality ky immigration bill		lawmaker question numbers for bill bill	examination for practicality on immigration bill
88	oscar nomination king speech rule nod		oscar nomination by dynasty rule 1	oscar nomination chang kong rule nod
25	tsa testing advanced imaging technology software select airport		tsa advances thermal imaging technology software testing airport	tsa testing and imaging test software for airport
84	school tackling cut teen concussion bull ring drill football		school of awkward teen concussion bull ring drill videos	school tackling cut and boys bull fights drill football
68	charlie sheen leaf hospital medical emergency		charlie k / hospital emergency emergency	charlie ford leaf helix medical emergency
42	dtn iran iran executes iranian dutch woman detained poll unrest report iranian dutch woman detaine		dtn iran province executes iranian dutch woman detained under corruption report and studies professor hanged	dtn iran iran iraq arab christian woman detained for unrest report iranian security authorities detaine
87	shredded chicken hope guide shredded chicken helpful al		shredded chicken hope guide through carrots Et al	the chicken hope guide shredded honey way al
55	weight loss diet plan living healthy acai berry		weight loss new veggies and healthy acai berry	weight loss the plan for healthy vitamin berry
99	superbowl force volkswagen commercial stellar mrx		superbowl 2017 and commercial van mrx	defence force premium commercial and mrx
99	lt vote budlight commercial thumb superbowl		lt vote NO commercial USB drives	lt vote pop band thumb music
66	wash post tweet cairo bureau chief photographer reportedly arrested egypt		wash post tweet cairo of Jeremy Warren reportedly inside egypt	the post to cairo bureau office photographer reportedly arrested in
75	christina aguilera mangle star spangled banner super bowl abc news sb		christina camp has homemade football banner next bowl abc news video	christina aguilera mangle world sports dream pro bowl headline news sb
26	dean baker problem structrual unemployment incompetent manager		dean and problem structrual at risk manager	hugh martin iii causes unemployment incompetent to
99	stella artois superbowl commercial youtube ad blitz channel		stella artois superb for television ad blitz 2011	cap artois superbowl a youtube series blitz productions
65	healthy skepticism wal mart healthy push michelle obama partnered wal mart		healthy skepticism wal m diet push michelle obama love wal m	healthy under wal mart healthy under michelle obama for wal with
99	crash super bowl doritos pepsi max pepsico plan user generated commercial		crash on skinny no pepsi 12 month plan user select commercial	crash super beer doritos pepsi max base bowl 6 generated product
37	news update giffords condition upgraded good doctor rep gabrielle giffords upgraded condition		news update giffords condition listened to after rep had secret heart condition	news improve food condition upgraded good health and gabrielle giffords health condition
84	sideline test accurately detects athlete concussion minute		sideline test continually tracks athlete concussion risk	his test successfully detects athlete in minute
15	australia greatest olympian ian thorpe expected reportedly comeback international swim		australia first olympian ian Manuel expected to miss Olympics swim	australian greatest olympian jim thorpe expected his comeback international swim
21	news alert ruling restores emanuel ballot breaking news alertthe york timestue january		news alert ruling restores AZ ballot from out of year timestue 2009	judges alert ruling restores the ballot question news alertthe world 22 january
75	christina aguilera destroys national anthem superbowl		christina aguilera The super hero statue	david aguilera destroys the anthem ।
89	supreme court stay okla water fight		supreme court ruling over water standards	administrative court stay okla sioux tribe
87	recipe super bowl slider super bowl party food big comfy flavor ease day		recipe pairing easy slider awesome bowl party dessert super comfy flavor ease day	club super bowl slider super bowl best food food comfy drinks super day
71	yeahboy nadal australianopen djokovic murray		yeahboy gon reach slam final	yeahboy 2 2012 djokovic 2013
101	black swan drama purest form portman doesn win academy corrupt aronofsky created masterpiece blackswan		black swan a comedy drama who dismissed the academy corrupt aronofsky created this blackswan	four star drama purest form no doesn win the corrupt practices review masterpiece blackswan
101	spellbound black swan night budget gross growing natalie amazing hope sweep nomination		spellbound black swan night that keeps growing natalie amazing watching over America	spellbound black swan night on swing growing natalie amazing hope breaking wild
60	hearing heated sea bass fishing usual fishing year black sea bass specie june		hearing heated sea bass increases usual to year healthy sea lions - june	either heated sea salt fishing or fishing for black sea bass fishing june
87	winter coleslaw chicken salad sandwich kitchen season ross dobson wo		winter coleslaw or chili sandwich with team ross dobson 10	winter season chicken salad sandwich prepares at 4 dobson wo
60	eye rise fishing field stream		eye dab fishing field practice	eye rise river falls stream
22	well surprise good thing healthcare law declared		well the good thing administrative law exists	harmony and good by healthcare law declared
99	best superbowl commercial good game night good ad top superbow		best sports commercial 2007 game night fox ad great superbow	best superbowl commercial good old night this time campaign superbow
11	star kubica involved serious crash yahoo eurosport		star kubica involved vehicle crashes injuring users	star wars involved designer crash yahoo word
87	article updated chicken stroganoff recipe		article Easy pasta dish recipe	article... chicken ranch online
37	giffords speaking valve breathing tube		giffords reacts to breathing ray	the speaking valve breathing in
22	republic argued florida ruling monday judge roger vinson florida		republic argued court mother of judge l vinson wrote	republic argued florida claims by judge roger vinson in
68	charlie sheen rehabs filed charlie sheen nurse		charlie d rehabs a student and nurse	gordon sheen rehabs for charlie sheen 2010
99	doritos commercial guy lick cheese guy finger favorite superbowl commercial		doritos pizza guy with cheese rings finger favorite superbowl choices	doritos competition 2012 smart cheese guy finger snap song commercial
60	discus fish secret review discus fish secret		discus code secret review Google fish hide	discus my secret review the film secret
108	identity theft cost infographic online fraud crime rise mo		identity theft cost annual online retail crime by mo	identity theft files infographic online divorce rate rise mo
95	facebook profile harvested setting dating site facebook user unwitting		facebook profile raided over dating site facebook user porn	facebook program for setting dating for internet user unwitting
17	white stripe officially call quits		white stripe numbered call card	brown stripe derby call quits
99	youtube present shawn moore soul reaching spreading love peace faith hope		youtube present shawn sheep on reaching spreading healing peace faith release	2014 present dana anderson soul reaching spreading family peace faith hope
88	oscar nomination academy award nominee watch		oscar nomination live 2018 awards watch	1996 nomination academy annie nominee watch
99	superbowl pepsi commercial angry girlfriend pretty funny		superbowl underwear commercial makes girlfriend pretty offended	superbowl pepsi man pretty baby pretty funny
106	potential replacement steve job electronics worked ibm year including senior role		potential replacement still here i worked ibm ago including last role	potential replacement steve job who worked ibm in 1981 main role
75	christina aguilera flub star spangled banner lyric super bowl sport		christina aguilera flub star sports banner from TCU power game	ron finley red lions club banner lyric super bowl sport
22	federal judge rule health care reform law		federal judge says health bill is law	large judge rule in services reform law
87	healthy recipe dinner sue healthy lifestyle		healthy lunch dinner routine healthy lifestyle	healthy recipe dinner the healthy food
99	check video bridgestone unexpected obstacle super bowl xlii commercial		check video Family defends viral super bowl test commercial	check from bridgestone 2012 obstacle pro bowl television commercial
99	top three super bowl commercial		top photo super hero commercial	top three week 2 commercial
90	invite read cap blog connection join dialogue bullying		invite read cap US leaders join online bullying	invite read at blog connection with club bullying
75	feel super bowl national anthem fail christina aguilera lion den university		feel rugby bowl national champion fail to van com den university	1988 super bowl national anthem composer christina aguilera 2008 catholic university
96	james franco sundance drag		james Jackson photo album	james franco remix version
85	best buy future proof tech purchase buy program cost complete range con		best sales best proof tech most buy program cost complete range comparison	free access future proof tech purchase buy program cost high buy con
100	rnc chair political vip super bowl republican national committee chairman reince priebus posted		rnc Republican party vip super bowl republican national committee chair Republican priebus posted	rnc chair emergency consultants super tuesday leadership council board chairman reince priebus posted
26	folk scrambling job don exist find structural unemployment		folk qualified job hunters exist find qualified unemployment	folk or job routes exist find structural...
10	artifact stolen egyptian museum cairo sad		artifact sells egyptian temple collector sad	artifact musee at museum cairo sad
60	thought dolphin caught pearl hogy rigged oz jig head fish		thought dolphin dive fishing hogy rigged oz jig gun capture	thought dolphin or pearl hogy rigged a jig [UNK] ॥
99	superbowl commercial going bud light doritos pepsi		superbowl 11 going after day and pepsi	others are sold at light doritos pepsi
55	acai berry chocolate tasting weight loss diet plan demand acai berry eventually lead		acai nut after tasting weight loss fuelled by demand acai alcohol eventually consumption	acai berry can increase weight and diet increasing demand of berry eventually lead
60	fishing hunting pike year sam biever rice lake caught inch northern pike fis		fishing hunting family across sam of rice lake mating with northern Idaho fis	fishing of pike year old thompson had once caught inch northern pike fis
87	orange chicken twist chinese delicious		orange chicken cooked chinese noodles	orange chicken sweet potato delicious
75	watch christina aguilera screw national anthem super bowl		watch christina jam singing republican anthem from bowl	watch him perform at national anthem super bowl
88	king speech top film producer award azcentral		king speech top female producer receives ceremony	alumni speech outstanding music producer award azcentral
75	christina aguilera national anthem super bowl flub happen york daily news fox		christina bin world championships super bowl flub happen of daily political headlines	christina aguilera national anthem super 5 flub for uk daily mail 2004
95	facebook great personal careful reveal online privacy security		facebook | personal data > online privacy security	safety online personal careful watch online privacy security
20	black commented chasindatpaper blog post eww eating lawsuit alleges taco bell beef		black commented on blog comment before eating lawsuit alleges fruit salad hoax	black commented his blog account over which experience alleges through bell store
96	check interviewing danny glover houseofswagg sundance thedreamisreal		check us down – the sundance 2008	play on david mckay from sundance thedreamisreal
96	james franco wig sundance jared blogging inside decked bing bar		james j david sundance lives blogging inside decked area bar	tony franco wig country style blogging in decked bing bar
89	supreme court doubtful personal privacy false person		supreme decision doubtful a privacy false statement	supreme court on personal privacy question and
88	king speech notch top director award bbc news		king speech notch top 20 in bbc awards	king speech 2015 outstanding journalist award bbc news
55	losing weight best acai berry benefit report elmerfizz people reduce fat		losing big as new health benefit report seems to reduce fat	losing the best model berry competition report new people reduce products
60	hooked ice fishing small sled fishing gear pulling contained fish targeting		hooked ice fishing nets ice fishing gear pulling contained hockey toys	hooked fly fishing small bird navigation gear pulling off fish targeting
88	geegood post king speech rule oscar nomination ap		geegood post king speech posted king s speech	geegood jones code speech rule oscar the ap
37	houston transfer help giffords husband kelly cope		houston transfer of giffords widow would sue	to transfer ann giffords husband guy cope
87	parmesan chicken broccoli pasta cocktail mom recipe husband love		parmesan chicken breast pasta sauce mom gave for love	like fried broccoli love mom mom recipe husband love
97	college scholarship white picket college tag college financial aid college scholarship money college sch		college privilege white picket college rich school financial aid college grants money school sch	college scholarship white house college program college financial aid college foundation money assistance fellowship
52	lighter note today wrapped second national bed bug summit cue bad joke conference hotel		lighter note today - second national bed fever summit cue bad luck NY poster	lighter note 2011 the second tour bed bug 2010 cue bad joke conference 2017
55	maqui berry newest effective losing weight		maqui of medium effective storage weight	best berry winner single losing weight
22	judge strike healthcare reform law		judge public healthcare practice law	judge strike in family law
60	caught lb yellowfin tuna flick fishing flickfishing		caught point of shark flick fishing video	500 lb and tuna flick fishing stock
87	moroccan roasted chicken orange juice recipe recipe moroccan roasted chicken orange		moroccan roasted tur orange cocktail recipe : pan roasted turkey orange	chinese roasted pig orange juice recipe recipe french roasted chicken mixture
60	ice fishing trip frozen connecticut river vic attardo outdoors current strong flow		ice fishing dams frozen ponds wildlife vic life outdoors current strong depression	wildlife fishing summer frozen connecticut river vic lake short season strong flow
36	terrorist attack view exclusive footage today bombing moscow airport dozen dead tcot ocra		terrorist - view How evidence shows bombing Cardiff airport dozen on tcot ocra	terrorist zones view more footage today bombing threat episode 10 dead tcot ocra
37	rep giffords set rehab houston yahoo share friend health smoking story		rep & break a goal & share friend health smoking story	julie giffords set to houston yahoo family friend hot smoking story
73	iran year nuclear weapon iranelection		iran year for energy development	new year book festival iranelection
46	bottega veneta launch fragrance		bottega 1912 e 2018	body scent scented fragrance
55	acai berry weight loss diet plan healthy weight reduction number diet plan advertised sugge		acai berry weight burn diet plan daily weight movement plan diet plan Learn also	acai berry weight loss diet and healthy income management number diet wellness recommendation for
19	update lt gov seek support cuomo budget		update de gov seek le cuomo media	their lt 2018 will support cuomo budget
104	life waste text life shouldn text drive		life waste text table death text dump	knowledge waste text life garbage text work
40	glenn beck virulent attack cuny prof fox piven inciting threat aaup irresponsible rhetoric		glenn beck will attack bird vs fox without inciting threat to strong rhetoric	glenn grey heart attack with jack fox piven inciting evil aaup language english
99	watch audi superbowl commercial youtube ad blitz channel		watch our superb commercial youtube ad blitz reel	watch audi superbowl commercial site ad october 2018
85	quora will best buy electronics buy consumer answer		quora Your best buy electronics – consumer fashion	quora will best buy price buy nothing cool
60	redfishing great cape fear backwater warmer day light wind		redfishing great lake fear of modern day bad wind	redfishing great river fear backwater cruel land cold wind
71	tomorrow australian open tennis final men andy murray navok djojovic ganna win murray fan murray		tomorrow Open open tennis tennis pair h b & d ganna win Australian fan gold	2 future amateur tennis tables men arthur murray navok josh ganna win murray fan murray
99	doritos best superbowl commercial lmao		doritos best foods from chefs	official points record against lmao
19	cuomo budget hit school toddler yonkers longer attend pre school srq		cuomo budget for school toddler yonkers still attend before high year	cuomo budget hit school toddler children who attend 10th grade usa
19	cuomo call york budget process quot sham quot		cuomo calls the budget process quot sham »	police call york city 2020 quot and quot
99	kia commercial advertising superbowl commercial snake consuming		kia Circus advertising a commercial snake advertisement	it is advertising la commercial snake consuming
92	stock future higher investor refocus economy york reuters stock		stock spike awaits investor refocus wage pressure reuters stock	risk ratio to investor refocus economy york reuters ।
99	eminem helped plug commercial yesterday superbowl second superbowlxlv		eminem helped resolve commercial problems for second superbowlxlv	eminem also set up yesterday superbowl day online
88	oscar anounced morning		oscar 6 -	he anounced if
87	ayam goring fried chicken rinse chicken inside cold running water pat dry paper tow		ayam goring prepared chicken Fried chicken rinse cold running water rinse dry for tow	ayam goring fried chicken rinse food inside a warm water hot belly tank tow
80	fast food caught immigration crosshairs		fast dog caught curious officials	fast food held up the
79	correcting link yemen latest arab state join unrest activist demonstrating		correcting law protesters & arab state civil unrest activist demonstrating	correcting about yemen latest air spring join unrest line demonstrating
60	going fishing today friend hatteras hope find catch fishing cabo slow		going under today friend Michael I never catch fishing so slow	going fishing without friend hatteras may find you all too slow
99	superbowl commercial elantra psychedelic groupon wrong cocacola cool elantra win		superbowl rainbow elantra psychedelic groupon of tea and plastic crystals	factory of elantra produced groupon product cocacola by elantra ।
24	super bust woe endless texas host super bowl week texas super		super bust – endless losers host shows 12 week win super	super bust a endless time host fiesta bowl 4 texas super
94	saturday horse racing betting advice		saturday horse & day advice	sunday night racing betting advice
45	republican gain democrat social medium		republican equality and social justice	independent gain democrat vote medium
95	hack facebook unlocks security facebook adding security feature pair		hack facebook platform security vulnerability releases security feature pair	hack option unlocks security facebook adding security undo partial
60	fly fishing program host replaces columbia country wft newsbob asbury producer		fly fishing conference host on columbia coast wft | google news	fly fishing channel that replaces columbia on wft newsbob community entertainment
99	imported detroit excellent car commercial paying attention eminen damn superbowl commercial		imported detroit van car collector vehicle consumers eminen damn pet commercial	imported open passenger car commercial paying its eminen in superbowl plus
87	menu tonight chicken curry recipe		menu tonight chicken dipping sauce	menu tonight is curry mix
60	watch shearon harris lake jun top water bass fishing		watch - harris lake - top river bass fishing	watch shearon lake lake jun top deer bass carp
79	yemen president facing protest will seek extend term expires		yemen president rejects protest vow seek extend term Wednesday	be president til death might seek extend term expires
[truncated: 473 more rows]
